# Supplementary material for: A human tissue‐specific transcriptomic analysis reveals a complex relationship between aging, cancer, and cellular senescence
Source: Aging Cell. 2019 Sep 27;18(6):e13041. doi: 10.1111/acel.13041 (PMC6826163; doi:10.1111/acel.13041)
Supplement: Supplementary file 2 [file ACEL-18-e13041-s002.zip]

Archive with 15 entries (12 files):
- Supporting_tables/
- Supporting_tables/Data S6.xlsx
- __MACOSX/
- __MACOSX/Supporting_tables/
- __MACOSX/Supporting_tables/._Data S6.xlsx
- Supporting_tables/Data S1.xlsx
- __MACOSX/Supporting_tables/._Data S1.xlsx
- Supporting_tables/Data S3.xlsx
- __MACOSX/Supporting_tables/._Data S3.xlsx
- Supporting_tables/Data S2.xlsx
- __MACOSX/Supporting_tables/._Data S2.xlsx
- Supporting_tables/Data S5.xlsx
- __MACOSX/Supporting_tables/._Data S5.xlsx
- Supporting_tables/Data S4.xlsx
- __MACOSX/Supporting_tables/._Data S4.xlsx
