# Supplementary material for: A human tissue‐specific transcriptomic analysis reveals a complex relationship between aging, cancer, and cellular senescence
Source: Aging Cell. 2019 Sep 27;18(6):e13041. doi: 10.1111/acel.13041 (PMC6826163; doi:10.1111/acel.13041)
Supplement: Supplementary file 2 [file ACEL-18-e13041-s002.zip › Supporting_tables/Data S6.xlsx]

## Sheet: Data_S6
Data S6: Lists and fold change with age of cancer-DEGs presented in GTEx data
The fold change with age of cancer-DEGs were identified by mapping the id of cancer-DEGs to fold change with age from GTEx data for each tissue.
Since lowly expressed genes were filtered out during the filtering step of differential expression with age analysis, not every cancer-DEGs were presented in GTEx data, the number of remaining genes were shown in the table below.
TCGA project	Number of cancer-DEGs genes		Number of cancer-DEGs genes presented in GTEx of the corresponding tissues after filtering step
	down-regulated	up-regulated	down-regulated	up-regulated
BRCA	2050	1136	1994	887
COAD	2117	1233	2026	1026
ESCA	1353	711	1307	654
GBM	2684	1773	2625	1543
LIHC	1656	871	1594	597
LUAD	2147	1227	2091	945
PRAD	1165	536	1143	407
STAD	1412	1125	1353	890
THCA	893	1001	874	761
UCEC	2392	1504	2319	1020
Result table description
1. ensembl_gene_id:	gene id in ensembl format
2. entrezgene:	gene id in entrez format
3. logFC:	log2 fold change per 1 year
4. AveExpr:	average log2-expression level for each gene across all samples
5. t:	moderated t-statistic
6. P.Value:	P-value from the moderated t-statistic
7. adj.P.Val:	adjust P-value by Benjamini-Hochberg method
8. B:	log-odds that the gene is differentially expressed
9. logFC_50:	log2 fold change over 50 years of age (from 25 to 75 years old)

## Sheet: BRCA_down
ensembl_id	logFC	AveExpr	t	P.Value	adj.P.Val	B	logFC_50	external_gene_name	entrezgene
ENSG00000172260	0.0167493	4.72317	5.00741	9.61387e-07	0.00344633	3.36041	0.837467	NEGR1	257194
ENSG00000184347	0.0143555	7.72745	4.85742	1.95217e-06	0.00352936	2.71173	0.717777	SLIT3	6586
ENSG00000007933	0.0239843	3.185	4.63739	5.35204e-06	0.006911	2.02875	1.19922	FMO3	2328
ENSG00000131771	-0.0222222	5.70227	-4.62013	5.78367e-06	0.006911	1.56155	-1.11111	PPP1R1B	84152
ENSG00000109743	0.0119251	3.16867	4.55139	7.85926e-06	0.00849786	1.63956	0.596253	BST1	683
ENSG00000166482	0.0191028	7.94385	4.53909	8.29939e-06	0.00849786	1.33139	0.95514	MFAP4	4239
ENSG00000140092	0.011129	7.71013	4.46724	1.13832e-05	0.00859076	1.0148	0.55645	FBLN5	10516
ENSG00000165124	0.0181776	7.75589	4.39737	1.54184e-05	0.00889449	0.726794	0.908878	SVEP1	79987
ENSG00000197646	0.0123849	2.48345	4.04605	6.69167e-05	0.024603	-0.229391	0.619245	PDCD1LG2	80380
ENSG00000165507	0.0190843	9.85677	4.02124	7.39514e-05	0.0250493	-0.603784	0.954214	DEPP1	11067
ENSG00000112936	0.0202874	6.99595	4.01706	7.52047e-05	0.0250493	-0.852746	1.01437	C7	730
ENSG00000164530	0.0336201	4.47406	4.01202	7.67399e-05	0.0250493	-0.770388	1.681	PI16	221476
ENSG00000186377	0.0182197	4.18396	4.0056	7.87422e-05	0.0250908	-0.777613	0.910983	CYP4X1	260293
ENSG00000111859	0.0120317	7.62465	3.97662	8.84073e-05	0.0262913	-0.95199	0.601583	NEDD9	4739
ENSG00000109610	0.0129109	7.19032	3.9675	9.16775e-05	0.0262913	-1.02013	0.645546	SOD3	6649
ENSG00000186160	0.0339871	1.97795	3.92521	0.000108392	0.0282587	-0.601681	1.69935	CYP4Z1	199974
ENSG00000183722	0.00780823	7.71699	3.9141	0.000113238	0.0286677	-1.17386	0.390412	LHFPL6	10186
ENSG00000073910	0.00889669	5.86987	3.91249	0.000113959	0.0286677	-1.30008	0.444834	FRY	10129
ENSG00000206538	0.0137649	5.95635	3.89321	0.000122915	0.0298725	-1.36866	0.688244	VGLL3	389136
ENSG00000170381	0.0137982	2.68102	3.84987	0.000145549	0.0336616	-1.01702	0.689908	SEMA3E	9723
ENSG00000116678	0.0155131	5.86482	3.79344	0.000180966	0.0387295	-1.73164	0.775655	LEPR	3953
ENSG00000183844	-0.0341618	1.46567	-3.77424	0.00019477	0.0404755	-1.06059	-1.70809	FAM3B	54097
ENSG00000067082	0.00959317	8.85855	3.76161	0.000204384	0.0415939	-1.64258	0.479659	KLF6	1316
ENSG00000100234	0.0126624	10.683	3.75592	0.000208864	0.0415939	-1.51205	0.633119	TIMP3	7078
ENSG00000165092	0.013252	6.5928	3.73629	0.000225035	0.0421585	-1.91815	0.6626	ALDH1A1	216
ENSG00000241644	0.0171719	4.06994	3.70595	0.00025236	0.0441291	-1.86031	0.858597	INMT	11185
ENSG00000114200	0.018462	1.71305	3.69906	0.000258989	0.0446068	-1.33043	0.923102	BCHE	590
ENSG00000145390	0.0114336	6.90453	3.69096	0.00026699	0.0446068	-2.0555	0.571678	USP53	54532
ENSG00000113212	0.0107386	2.4502	3.64224	0.000320262	0.0493789	-1.70604	0.536929	PCDHB7	56129
ENSG00000120129	0.0132177	9.65777	3.62158	0.000345738	0.0500762	-2.073	0.660887	DUSP1	1843
ENSG00000077063	0.00936659	4.01705	3.57316	0.000413119	0.0521479	-2.3302	0.468329	CTTNBP2	83992
ENSG00000124491	0.0194278	6.63891	3.56721	0.000422202	0.0521479	-2.49755	0.971392	F13A1	2162
ENSG00000188536	0.0303371	3.83975	3.56405	0.0004271	0.0521479	-2.25306	1.51686	HBA2	3040
ENSG00000206384	-0.0299813	2.33467	-3.56372	0.000427622	0.0521479	-2.02263	-1.49907	COL6A6	131873
ENSG00000182326	0.00992481	9.64321	3.55722	0.000437872	0.0521479	-2.29197	0.496241	C1S	716
ENSG00000118777	0.0139806	2.88223	3.54963	0.000450155	0.0522408	-2.13259	0.699028	ABCG2	9429
ENSG00000182836	0.0166586	3.64507	3.54863	0.000451788	0.0522408	-2.32037	0.832931	PLCXD3	345557
ENSG00000161055	-0.0385067	1.21644	-3.5332	0.000477819	0.0522408	-1.93264	-1.92534	SCGB3A1	92304
ENSG00000131711	0.0111893	7.36967	3.48231	0.000574017	0.0522408	-2.73204	0.559467	MAP1B	4131
ENSG00000136999	0.0177739	3.6211	3.47953	0.000579761	0.0522408	-2.53645	0.888697	NOV	4856
ENSG00000164056	0.0132429	7.95118	3.4767	0.000585651	0.0522408	-2.71051	0.662144	SPRY1	10252
ENSG00000187098	0.00953833	5.19916	3.47454	0.000590209	0.0522408	-2.82302	0.476916	MITF	4286
ENSG00000244734	0.0278976	5.93868	3.46499	0.00061068	0.0523728	-2.82444	1.39488	HBB	3043
ENSG00000163520	0.0134319	8.23322	3.46369	0.000613537	0.0523728	-2.72135	0.671594	FBLN2	2199
ENSG00000127528	0.0150074	6.94454	3.46193	0.000617394	0.0523728	-2.84127	0.750368	KLF2	10365
ENSG00000129538	0.015024	7.36809	3.46033	0.00062092	0.0523728	-2.80762	0.7512	RNASE1	6035
ENSG00000113389	0.0270116	1.57773	3.41555	0.000727797	0.0570701	-2.26775	1.35058	NPR3	4883
ENSG00000125730	0.0151069	9.79356	3.40788	0.000747745	0.0578142	-2.78307	0.755346	C3	718
ENSG00000116117	0.0080188	5.11115	3.40704	0.000749943	0.0578142	-3.04392	0.40094	PARD3B	117583
ENSG00000147231	0.0105131	1.73398	3.39495	0.000782522	0.0600031	-2.36722	0.525657	CXorf57	55086
ENSG00000087074	0.011227	7.29527	3.38906	0.000798851	0.0609294	-3.05728	0.561349	PPP1R15A	23645
ENSG00000136826	0.0119543	7.24089	3.37373	0.000842891	0.0629491	-3.10366	0.597717	KLF4	9314
ENSG00000253846	0.00786885	1.08606	3.33632	0.000960028	0.066454	-2.41455	0.393443	PCDHGA10	56106
ENSG00000126759	0.0144789	1.51457	3.328	0.000988061	0.066454	-2.55016	0.723945	CFP	5199
ENSG00000143248	0.0143297	7.69692	3.32469	0.000999418	0.066454	-3.22588	0.716485	RGS5	8490
ENSG00000122786	0.00651543	9.09539	3.32155	0.00101032	0.066454	-3.11661	0.325772	CALD1	800
ENSG00000101187	0.0161956	5.8824	3.3042	0.00107248	0.0680458	-3.39987	0.80978	SLCO4A1	28231
ENSG00000206172	0.0299809	-0.0259639	3.29669	0.0011005	0.0688554	-2.30022	1.49904	HBA1	3039
ENSG00000205502	0.0396767	2.34791	3.28249	0.00115532	0.069658	-2.89555	1.98383	C2CD4B	388125
ENSG00000151468	0.0139815	6.10133	3.27696	0.00117737	0.0701226	-3.48493	0.699074	CCDC3	83643
ENSG00000143344	0.00689669	5.81884	3.27358	0.00119101	0.0705701	-3.50458	0.344834	RGL1	23179
ENSG00000125740	0.0339833	4.89708	3.26676	0.00121903	0.0705929	-3.41106	1.69916	FOSB	2354
ENSG00000174348	0.0125065	7.68316	3.26445	0.00122865	0.0705929	-3.41427	0.625324	PODN	127435
ENSG00000119681	0.0118323	7.30262	3.25899	0.00125168	0.0705929	-3.47039	0.591613	LTBP2	4053
ENSG00000165457	0.0195401	3.76703	3.24497	0.00131266	0.0723934	-3.35019	0.977003	FOLR2	2350
ENSG00000081818	0.0071131	3.3259	3.23073	0.00137738	0.0736949	-3.29238	0.355655	PCDHB4	56131
ENSG00000107968	0.00899074	5.22166	3.22521	0.00140327	0.0740061	-3.63221	0.449537	MAP3K8	1326
ENSG00000188906	0.0082571	4.36538	3.22216	0.00141775	0.0740061	-3.54465	0.412855	LRRK2	120892
ENSG00000115252	0.0100385	3.31598	3.21138	0.00147014	0.0754304	-3.3479	0.501926	PDE1A	5136
ENSG00000156298	0.00907994	6.37363	3.20658	0.00149398	0.0754304	-3.69825	0.453997	TSPAN7	7102
ENSG00000104368	0.0149944	5.96241	3.20384	0.0015078	0.0755958	-3.71336	0.74972	PLAT	5327
ENSG00000170345	0.0197325	8.3429	3.19318	0.00156259	0.0777984	-3.59984	0.986623	FOS	2353
ENSG00000205221	0.0141597	4.65845	3.18459	0.0016081	0.0792388	-3.69845	0.707985	VIT	5212
ENSG00000048540	0.0211507	4.39303	3.17855	0.0016408	0.0798006	-3.66137	1.05753	LMO3	55885
ENSG00000138135	0.0220916	2.34509	3.16347	0.00172516	0.0807471	-3.24175	1.10458	CH25H	9023
ENSG00000197614	0.0210984	6.00708	3.16061	0.00174162	0.0807471	-3.83759	1.05492	MFAP5	8076
ENSG00000108947	-0.0159739	2.29355	-3.1599	0.0017457	0.0807471	-3.30394	-0.798697	EFNB3	1949
ENSG00000196345	-0.00789351	2.13511	-3.15431	0.00177837	0.0812103	-3.26149	-0.394676	ZKSCAN7	55888
ENSG00000142871	0.0148001	8.80775	3.14423	0.00183862	0.0821309	-3.70776	0.740007	CYR61	3491
ENSG00000106829	0.00644241	4.66481	3.1412	0.00185713	0.0826782	-3.82861	0.32212	TLE4	7091
ENSG00000184226	0.0167375	1.8506	3.12839	0.00193722	0.0846882	-3.26921	0.836875	PCDH9	5101
ENSG00000166592	0.0158547	4.43279	3.1249	0.00195954	0.0851449	-3.8418	0.792735	RRAD	6236
ENSG00000196653	-0.00476869	3.27365	-3.12112	0.00198402	0.0859482	-3.63735	-0.238435	ZNF502	91392
ENSG00000145335	0.0105893	2.38333	3.10845	0.00206821	0.0880002	-3.42736	0.529463	SNCA	6622
ENSG00000128016	0.0154136	9.36873	3.09736	0.00214451	0.0881825	-3.80341	0.77068	ZFP36	7538
ENSG00000170011	0.0121203	3.66505	3.09369	0.00217036	0.0881825	-3.79457	0.606015	MYRIP	25924
ENSG00000113205	0.00710828	1.53115	3.08637	0.00222274	0.0885114	-3.2988	0.355414	PCDHB3	56132
ENSG00000047457	0.0194097	3.52784	3.07252	0.00232507	0.0896358	-3.80361	0.970483	CP	1356
ENSG00000150457	0.00633857	5.90103	3.07108	0.00233592	0.0897984	-4.12741	0.316928	LATS2	26524
ENSG00000183784	-0.00921681	-0.197423	-3.06902	0.00235161	0.0901598	-2.97927	-0.460841	C9orf66	157983
ENSG00000158560	0.00962755	2.45065	3.06618	0.00237333	0.0905086	-3.5818	0.481378	DYNC1I1	1780
ENSG00000157557	0.00965563	7.71232	3.06078	0.00241517	0.0913991	-4.04165	0.482782	ETS2	2114
ENSG00000125845	0.0133815	3.83135	3.05826	0.00243493	0.0913991	-3.9388	0.669075	BMP2	650
ENSG00000177606	0.016127	9.22244	3.05239	0.00248148	0.0923143	-3.95498	0.806348	JUN	3725
ENSG00000180155	-0.00775128	5.04082	-3.04891	0.00250948	0.0927409	-4.1597	-0.387564	LYNX1	66004
ENSG00000122420	0.0163469	4.16705	3.04468	0.00254393	0.0936786	-4.03291	0.817346	PTGFR	5737
ENSG00000091592	0.00765718	6.85826	3.04375	0.00255159	0.0936786	-4.1613	0.382859	NLRP1	22861
ENSG00000203710	0.0172774	1.39883	3.04175	0.00256805	0.0936786	-3.40568	0.863869	CR1	1378
ENSG00000163815	0.015845	5.10408	3.03037	0.00266366	0.0952473	-4.20531	0.792249	CLEC3B	7123
ENSG00000141295	-0.00875249	6.11698	-3.01343	0.00281205	0.0970191	-4.28781	-0.437625	SCRN2	90507
ENSG00000127329	0.0108676	6.73172	3.00564	0.00288282	0.0977227	-4.28045	0.543379	PTPRB	5787
ENSG00000144655	0.00921403	6.94663	2.99295	0.00300163	0.0998871	-4.30525	0.460702	CSRNP1	64651
ENSG00000170153	-0.00997082	4.5363	-2.98801	0.00304911	0.100048	-4.29374	-0.498541	RNF150	57484
ENSG00000198185	-0.0133822	3.03191	-2.98585	0.00307008	0.100169	-3.99287	-0.669109	ZNF334	55713
ENSG00000152217	0.00681213	5.58926	2.97136	0.00321414	0.10234	-4.41464	0.340606	SETBP1	26040
ENSG00000131370	0.00663566	4.92782	2.97035	0.00322437	0.10234	-4.37591	0.331783	SH3BP5	9467
ENSG00000000971	0.00970408	6.991	2.96707	0.0032579	0.102445	-4.37423	0.485204	CFH	3075
ENSG00000172403	0.00850302	7.54264	2.96157	0.00331496	0.103384	-4.34326	0.425151	SYNPO2	171024
ENSG00000134121	0.00938995	5.30789	2.95803	0.00335212	0.103514	-4.44082	0.469497	CHL1	10752
ENSG00000139793	0.00474032	6.68585	2.95721	0.00336071	0.103514	-4.4269	0.237016	MBNL2	10150
ENSG00000075340	0.0103774	2.26919	2.95583	0.0033754	0.10364	-3.85271	0.518868	ADD2	119
ENSG00000178878	0.0153238	8.01964	2.93695	0.00358133	0.106565	-4.37558	0.76619	APOLD1	81575
ENSG00000104043	0.0124683	3.0559	2.9369	0.00358189	0.106565	-4.10303	0.623416	ATP8B4	79895
ENSG00000164181	0.0108335	4.3029	2.9311	0.00364748	0.106955	-4.39878	0.541673	ELOVL7	79993
ENSG00000072952	0.00849024	6.17609	2.92911	0.00367016	0.107019	-4.5361	0.424512	MRVI1	10335
ENSG00000179094	0.00839275	8.80665	2.92508	0.00371669	0.107447	-4.34457	0.419637	PER1	5187
ENSG00000117245	0.0103338	2.82402	2.91898	0.00378806	0.108417	-4.10619	0.516691	KIF17	57576
ENSG00000151650	0.014854	1.98004	2.91077	0.00388597	0.108618	-3.91695	0.742698	VENTX	27287
ENSG00000112276	0.00769157	2.73217	2.90762	0.00392421	0.109261	-4.11174	0.384579	BVES	11149
ENSG00000130224	0.00819293	3.06896	2.88616	0.00419382	0.113133	-4.25075	0.409647	LRCH2	57631
ENSG00000196381	-0.010257	1.22471	-2.87752	0.00430709	0.115008	-3.86473	-0.512851	ZNF781	163115
ENSG00000110799	0.0123921	9.5846	2.87184	0.00438302	0.11617	-4.4292	0.619603	VWF	7450
ENSG00000168994	0.0071819	6.40793	2.86442	0.00448401	0.116689	-4.70804	0.359095	PXDC1	221749
ENSG00000141338	0.0101573	6.65922	2.86397	0.00449019	0.116689	-4.692	0.507867	ABCA8	10351
ENSG00000139910	0.00800389	6.06831	2.84709	0.00472846	0.1184	-4.76772	0.400194	NOVA1	4857
ENSG00000151376	-0.00436688	5.56065	-2.84439	0.00476753	0.118695	-4.778	-0.218344	ME3	10873
ENSG00000148926	0.0137025	7.46469	2.8322	0.00494795	0.11966	-4.71997	0.685124	ADM	133
ENSG00000131018	0.0070489	7.19378	2.82431	0.00506805	0.121275	-4.7585	0.352445	SYNE1	23345
ENSG00000105825	0.0223714	2.72598	2.82348	0.00508078	0.121275	-4.31343	1.11857	TFPI2	7980
ENSG00000145730	0.00508809	7.47877	2.8104	0.00528617	0.122744	-4.7713	0.254404	PAM	5066
ENSG00000184113	0.0110062	8.46598	2.80837	0.00531864	0.122744	-4.69787	0.55031	CLDN5	7122
ENSG00000161544	0.00893896	6.11652	2.79848	0.0054798	0.124098	-4.90141	0.446948	CYGB	114757
ENSG00000107317	0.015225	5.66036	2.79836	0.00548171	0.124098	-4.89395	0.761252	PTGDS	5730
ENSG00000145824	0.0146881	7.7771	2.79804	0.005487	0.124098	-4.78367	0.734407	CXCL14	9547
ENSG00000161835	0.00915924	5.75782	2.79145	0.00559693	0.125608	-4.9221	0.457962	GRASP	160622
ENSG00000173269	0.00842935	7.31449	2.79069	0.00560975	0.125685	-4.84163	0.421467	MMRN2	79812
ENSG00000162614	0.00969706	5.08791	2.78425	0.00571939	0.126798	-4.91183	0.484853	NEXN	91624
ENSG00000131069	-0.0115235	6.72715	-2.78168	0.00576354	0.126798	-4.89843	-0.576174	ACSS2	55902
ENSG00000108622	0.00872366	4.54593	2.77915	0.00580742	0.127134	-4.86095	0.436183	ICAM2	3384
ENSG00000140557	-0.0345209	-2.00414	-2.7737	0.0059031	0.128179	-3.62718	-1.72605	ST8SIA2	8128
ENSG00000154188	0.0125938	3.70533	2.76772	0.0060096	0.129193	-4.74645	0.629689	ANGPT1	284
ENSG00000159307	0.0147835	2.50916	2.76025	0.00614511	0.129696	-4.45617	0.739176	SCUBE1	80274
ENSG00000011465	0.0106988	11.1444	2.74032	0.00652003	0.133558	-4.66678	0.534938	DCN	1634
ENSG00000144857	0.00915389	6.50527	2.73949	0.00653624	0.133699	-5.04395	0.457694	BOC	91653
ENSG00000140945	0.0112194	4.9462	2.73402	0.00664282	0.135108	-5.03014	0.560972	CDH13	1012
ENSG00000253910	0.00799104	0.928071	2.73116	0.00669942	0.135728	-4.15507	0.399552	PCDHGB2	56103
ENSG00000159403	0.00864032	9.07957	2.72774	0.00676734	0.135761	-4.86319	0.432016	C1R	715
ENSG00000101230	0.0127786	4.87013	2.71683	0.0069887	0.137652	-5.04913	0.63893	ISM1	140862
ENSG00000156218	0.0108555	3.19955	2.70953	0.0071403	0.13911	-4.76565	0.542777	ADAMTSL3	57188
ENSG00000143196	0.0132444	8.05496	2.69992	0.00734469	0.140985	-5.01998	0.662221	DPT	1805
ENSG00000184785	0.00675129	3.67971	2.69691	0.00740958	0.141284	-4.92595	0.337565	SMIM10	644538
ENSG00000189369	-0.00400216	3.3197	-2.69135	0.00753125	0.142499	-4.87616	-0.200108	GSPT2	23708
ENSG00000091986	0.0160304	7.74104	2.6867	0.0076341	0.143121	-5.08525	0.801519	CCDC80	151887
ENSG00000184557	0.0195153	6.93796	2.68244	0.00772957	0.143413	-5.16899	0.975765	SOCS3	9021
ENSG00000175198	-0.00540264	5.15412	-2.68151	0.00775048	0.143413	-5.20003	-0.270132	PCCA	5095
ENSG00000130052	0.00621018	5.38275	2.66503	0.00813112	0.147027	-5.25067	0.310509	STARD8	9754
ENSG00000172889	0.00784365	7.65318	2.65702	0.00832204	0.149002	-5.16778	0.392182	EGFL7	51162
ENSG00000163431	0.0077143	7.47081	2.65645	0.00833569	0.149002	-5.18616	0.385715	LMOD1	25802
ENSG00000173376	0.0120246	2.6853	2.65609	0.0083443	0.149002	-4.77505	0.60123	NDNF	79625
ENSG00000127472	0.0113115	1.73017	2.65436	0.00838634	0.149264	-4.55567	0.565573	PLA2G5	5322
ENSG00000151090	-0.00438564	5.23234	-2.65428	0.00838819	0.149264	-5.27435	-0.219282	THRB	7068
ENSG00000179820	0.00652674	7.16998	2.63707	0.00881515	0.15356	-5.2625	0.326337	MYADM	91663
ENSG00000070778	0.00361798	5.44214	2.6366	0.00882695	0.15356	-5.32969	0.180899	PTPN21	11099
ENSG00000147408	0.00721358	4.73916	2.63632	0.00883422	0.15356	-5.26896	0.360679	CSGALNACT1	55790
ENSG00000176435	0.00812526	6.30027	2.63351	0.00890574	0.154413	-5.32994	0.406263	CLEC14A	161198
ENSG00000162433	-0.00742499	5.53801	-2.62687	0.00907729	0.155693	-5.35684	-0.371249	AK4	205
ENSG00000147257	0.00777371	6.80724	2.60711	0.00960519	0.159593	-5.36959	0.388686	GPC3	2719
ENSG00000165521	-0.0056877	2.78946	-2.60559	0.00964692	0.159709	-4.95665	-0.284385	EML5	161436
ENSG00000159921	-0.00385026	5.31593	-2.60523	0.00965675	0.159709	-5.40681	-0.192513	GNE	10020
ENSG00000138796	-0.0103974	6.6773	-2.6006	0.00978487	0.160617	-5.38268	-0.519869	HADH	3033
ENSG00000078399	-0.00796794	3.27722	-2.59814	0.00985354	0.160922	-5.1053	-0.398397	HOXA9	3205
ENSG00000197580	0.00637445	1.30433	2.59575	0.00992084	0.161104	-4.59924	0.318723	BCO2	83875
ENSG00000174059	0.00978427	7.8679	2.58195	0.0103168	0.163643	-5.34263	0.489214	CD34	947
ENSG00000136158	0.00572649	6.78577	2.57833	0.010423	0.164199	-5.4446	0.286324	SPRY2	10253
ENSG00000127951	0.0092399	5.87218	2.57817	0.0104278	0.164199	-5.48134	0.461995	FGL2	10875
ENSG00000181722	0.00906778	0.809082	2.5781	0.0104299	0.164199	-4.51858	0.453389	ZBTB20	26137
ENSG00000162616	0.00593098	5.18403	2.57621	0.0104859	0.164415	-5.46585	0.296549	DNAJB4	11080
ENSG00000100767	0.00861015	5.10387	2.57455	0.0105349	0.164554	-5.45638	0.430508	PAPLN	89932
ENSG00000152601	0.00495679	7.61471	2.56619	0.0107864	0.166486	-5.40182	0.247839	MBNL1	4154
ENSG00000122367	0.0129745	4.01134	2.56492	0.010825	0.166635	-5.33101	0.648724	LDB3	11155
ENSG00000179909	-0.009074	2.89442	-2.56473	0.0108309	0.166635	-5.08988	-0.4537	ZNF154	7710
ENSG00000154240	0.0064256	4.67218	2.56428	0.0108447	0.166669	-5.44303	0.32128	CEP112	201134
ENSG00000165966	0.0193315	2.62996	2.56208	0.0109121	0.166919	-5.06591	0.966575	PDZRN4	29951
ENSG00000171817	-0.00902719	2.29981	-2.56019	0.0109703	0.167258	-4.95969	-0.45136	ZNF540	163255
ENSG00000120279	0.00837894	5.40476	2.55865	0.0110179	0.167358	-5.51794	0.418947	MYCT1	80177
ENSG00000108018	0.0196801	2.18779	2.55698	0.0110696	0.16761	-4.89517	0.984003	SORCS1	114815
ENSG00000155659	0.0183517	5.09826	2.5534	0.0111816	0.16824	-5.50244	0.917584	VSIG4	11326
ENSG00000118407	0.00959944	3.68613	2.55175	0.0112333	0.168311	-5.29176	0.479972	FILIP1	27145
ENSG00000138669	0.0204879	0.00876622	2.54939	0.0113079	0.168434	-4.39391	1.0244	PRKG2	5593
ENSG00000119138	0.00800539	8.115	2.54421	0.0114731	0.169768	-5.41691	0.40027	KLF9	687
ENSG00000146477	-0.0112785	3.99494	-2.53957	0.0116231	0.170937	-5.42749	-0.563927	SLC22A3	6581
ENSG00000162413	-0.00545876	6.58774	-2.5313	0.0118945	0.172573	-5.56788	-0.272938	KLHL21	9903
ENSG00000172201	0.00880658	6.2558	2.52793	0.0120067	0.173483	-5.60164	0.440329	ID4	3400
ENSG00000176974	-0.0103213	5.84081	-2.5257	0.0120816	0.174284	-5.60788	-0.516066	SHMT1	6470
ENSG00000178573	0.00586069	6.5071	2.51897	0.0123096	0.175151	-5.61119	0.293035	MAF	4094
ENSG00000149131	0.00592664	10.0199	2.50327	0.0128571	0.178641	-5.36081	0.296332	SERPING1	710
ENSG00000187800	0.0057873	6.56052	2.49345	0.0132103	0.181439	-5.67111	0.289365	PEAR1	375033
ENSG00000067798	0.00851195	3.74163	2.49182	0.0132699	0.182021	-5.45644	0.425598	NAV3	89795
ENSG00000138193	0.00587308	4.35135	2.49159	0.0132781	0.182021	-5.58022	0.293654	PLCE1	51196
ENSG00000171102	-0.0323099	-1.77022	-2.48964	0.0133497	0.182447	-4.35034	-1.6155	OBP2B	29989
ENSG00000149557	0.00681959	3.84319	2.48841	0.0133951	0.182542	-5.48863	0.340979	FEZ1	9638
ENSG00000136866	-0.00543934	2.18287	-2.48746	0.01343	0.182542	-5.10074	-0.271967	ZFP37	7539
ENSG00000136842	0.00861992	4.18613	2.48498	0.013522	0.182542	-5.56178	0.430996	TMOD1	7111
ENSG00000090659	0.0159404	3.33663	2.47672	0.0138323	0.183649	-5.39821	0.797021	CD209	30835
ENSG00000072163	0.00661878	7.22929	2.47551	0.0138779	0.184085	-5.66142	0.330939	LIMS2	55679
ENSG00000064205	0.0157594	6.56788	2.47429	0.0139244	0.184503	-5.71185	0.787971	WISP2	8839
ENSG00000151364	-0.0121294	1.0644	-2.46711	0.0142007	0.186538	-4.91524	-0.606472	KCTD14	65987
ENSG00000099960	0.0165565	0.110033	2.46658	0.0142212	0.18656	-4.65799	0.827824	SLC7A4	6545
ENSG00000160111	-0.00957164	5.03365	-2.45745	0.0145803	0.188794	-5.75405	-0.478582	CPAMD8	27151
ENSG00000174099	0.00533064	6.45247	2.45308	0.0147547	0.188794	-5.77567	0.266532	MSRB3	253827
ENSG00000172458	0.008319	2.84281	2.45301	0.0147577	0.188794	-5.33601	0.41595	IL17D	53342
ENSG00000205403	0.00652181	5.04077	2.45236	0.0147839	0.188794	-5.75848	0.32609	CFI	3426
ENSG00000106772	0.011137	4.38231	2.44899	0.0149201	0.188794	-5.68396	0.556852	PRUNE2	158471
ENSG00000169432	0.0117715	1.41119	2.44883	0.0149265	0.188794	-5.00031	0.588574	SCN9A	6335
ENSG00000163687	0.0150435	2.86819	2.44861	0.0149355	0.188794	-5.33763	0.752173	DNASE1L3	1776
ENSG00000064655	0.00707555	4.32268	2.44832	0.0149473	0.188794	-5.65909	0.353778	EYA2	2139
ENSG00000250486	-0.00869965	-0.0987797	-2.44652	0.0150204	0.188927	-4.67381	-0.434983	FAM218A	152756
ENSG00000140876	-0.00673357	1.13899	-2.44373	0.0151345	0.189646	-4.96799	-0.336679	NUDT7	283927
ENSG00000154274	-0.00948663	0.944225	-2.42954	0.0157277	0.19458	-4.95574	-0.474332	C4orf19	55286
ENSG00000136244	0.0213081	3.09931	2.42732	0.015822	0.194755	-5.44139	1.06541	IL6	3569
ENSG00000117020	0.00535933	5.97735	2.42624	0.0158684	0.194755	-5.8595	0.267966	AKT3	10000
ENSG00000105928	0.00760667	3.82232	2.42123	0.0160842	0.195948	-5.64416	0.380334	GSDME	1687
ENSG00000145147	0.00853042	4.96473	2.41633	0.0162979	0.197712	-5.8349	0.426521	SLIT2	9353
ENSG00000196972	-0.00622547	1.54376	-2.41316	0.0164375	0.197899	-5.13035	-0.311274	SMIM10L2B	644596
ENSG00000125378	0.00833743	4.10622	2.40513	0.0167957	0.199698	-5.73697	0.416872	BMP4	652
ENSG00000152137	0.00958335	5.59948	2.40335	0.0168759	0.199911	-5.90767	0.479168	HSPB8	26353
ENSG00000164879	-0.0161802	2.31913	-2.39872	0.0170866	0.200615	-5.36293	-0.809009	CA3	761
ENSG00000163171	0.00762498	6.44561	2.39779	0.0171292	0.200615	-5.90921	0.381249	CDC42EP3	10602
ENSG00000046889	0.00846567	5.55374	2.39285	0.0173567	0.200615	-5.93023	0.423284	PREX2	80243
ENSG00000054803	0.035276	-0.381423	2.3899	0.0174939	0.200615	-4.67852	1.7638	CBLN4	140689
ENSG00000244509	0.00630908	4.57574	2.37938	0.0179909	0.201987	-5.87665	0.315454	APOBEC3C	27350
ENSG00000144935	0.0053567	4.15678	2.37778	0.0180679	0.201987	-5.81511	0.267835	TRPC1	7220
ENSG00000102547	0.00664287	5.46565	2.37599	0.0181539	0.201987	-5.96975	0.332143	CAB39L	81617
ENSG00000198873	0.00570905	5.67814	2.37562	0.0181716	0.201987	-5.9773	0.285453	GRK5	2869
ENSG00000102935	0.00624469	4.59239	2.3733	0.0182842	0.202454	-5.90027	0.312235	ZNF423	23090
ENSG00000196569	0.0100288	7.4761	2.37069	0.0184112	0.203316	-5.88985	0.501439	LAMA2	3908
ENSG00000105609	0.016648	3.96448	2.36624	0.0186297	0.203761	-5.80397	0.832402	LILRB5	10990
ENSG00000150540	0.00509994	5.69664	2.36511	0.0186855	0.204216	-6.00233	0.254997	HNMT	3176
ENSG00000189129	0.0109825	5.05819	2.36357	0.0187616	0.204361	-5.96523	0.549124	PLAC9	219348
ENSG00000169946	0.006794	4.04702	2.36357	0.018762	0.204361	-5.83029	0.3397	ZFPM2	23414
ENSG00000140199	0.00495582	3.92723	2.35998	0.0189407	0.204666	-5.81356	0.247791	SLC12A6	9990
ENSG00000180828	0.00960126	1.75877	2.35625	0.0191284	0.205897	-5.28631	0.480063	BHLHE22	27319
ENSG00000085276	0.00754827	5.35025	2.35441	0.0192216	0.205897	-6.01108	0.377414	MECOM	2122
ENSG00000099139	0.00739749	5.02565	2.34743	0.0195782	0.207488	-6.00845	0.369875	PCSK5	5125
ENSG00000112619	-0.00822435	0.431875	-2.34241	0.0198384	0.208857	-5.03509	-0.411217	PRPH2	5961
ENSG00000120833	0.00803459	6.29999	2.34044	0.0199414	0.209425	-6.042	0.401729	SOCS2	8835
ENSG00000173267	0.0098735	5.74873	2.33922	0.0200057	0.209425	-6.06149	0.493675	SNCG	6623
ENSG00000154133	0.00910301	6.68492	2.33908	0.020013	0.209425	-6.02623	0.455151	ROBO4	54538
ENSG00000147113	0.00679068	6.85291	2.3382	0.020059	0.20964	-6.01761	0.339534	CXorf36	79742
ENSG00000081052	0.0107559	2.20107	2.3329	0.0203401	0.211499	-5.46078	0.537793	COL4A4	1286
ENSG00000183801	0.0114767	4.35744	2.33149	0.020415	0.212025	-5.94666	0.573834	OLFML1	283298
ENSG00000111052	0.00616405	3.99873	2.3302	0.0204841	0.212403	-5.89717	0.308202	LIN7A	8825
ENSG00000153234	0.0124809	4.9881	2.32275	0.0208872	0.215144	-6.04466	0.624045	NR4A2	4929
ENSG00000109686	0.00572026	7.41102	2.32167	0.0209462	0.215144	-6.00753	0.286013	SH3D19	152503
ENSG00000106714	0.00737674	2.21863	2.31955	0.0210623	0.215536	-5.48417	0.368837	CNTNAP3	79937
ENSG00000170989	0.00914764	7.53918	2.31887	0.0210996	0.215536	-6.00472	0.457382	S1PR1	1901
ENSG00000131055	0.0103735	2.57736	2.31667	0.0212209	0.215653	-5.59692	0.518673	COX4I2	84701
ENSG00000121898	0.00980606	5.69418	2.31577	0.0212709	0.215749	-6.11469	0.490303	CPXM2	119587
ENSG00000147119	0.0073454	3.6602	2.30793	0.0217096	0.217688	-5.8793	0.36727	CHST7	56548
ENSG00000160678	-0.00984882	1.80313	-2.30317	0.0219796	0.219584	-5.45783	-0.492441	S100A1	6271
ENSG00000106004	-0.00547828	4.08256	-2.30298	0.0219905	0.219584	-5.99093	-0.273914	HOXA5	3202
ENSG00000145362	0.00906858	5.62806	2.2983	0.0222587	0.221172	-6.15143	0.453429	ANK2	287
ENSG00000240583	0.00884361	9.2674	2.29551	0.0224201	0.222172	-5.91251	0.442181	AQP1	358
ENSG00000204131	0.00681387	2.21919	2.29142	0.0226587	0.223281	-5.55133	0.340693	NHSL2	340527
ENSG00000153071	0.00625715	7.35708	2.28983	0.0227521	0.223453	-6.08514	0.312858	DAB2	1601
ENSG00000136546	0.0130837	3.96263	2.2891	0.022795	0.223569	-5.97394	0.654183	SCN7A	6332
ENSG00000116690	0.0240733	3.90951	2.28778	0.0228729	0.223858	-5.97014	1.20366	PRG4	10216
ENSG00000184956	-0.0238069	0.648857	-2.28725	0.022904	0.223872	-5.27888	-1.19035	MUC6	4588
ENSG00000185022	0.00796187	6.9104	2.28242	0.0231913	0.224814	-6.14572	0.398093	MAFF	23764
ENSG00000019169	0.0214679	2.43303	2.27796	0.0234594	0.225662	-5.66267	1.07339	MARCO	8685
ENSG00000185532	0.00703395	3.88273	2.27531	0.0236201	0.22629	-5.99269	0.351698	PRKG1	5592
ENSG00000124743	-0.0152534	2.48734	-2.2741	0.0236935	0.22629	-5.72749	-0.762671	KLHL31	401265
ENSG00000004776	0.0107336	6.902	2.26961	0.0239683	0.227945	-6.1642	0.53668	HSPB6	126393
ENSG00000196843	0.00816353	6.84852	2.26948	0.0239765	0.227945	-6.17899	0.408177	ARID5A	10865
ENSG00000071205	0.00481821	5.83535	2.26867	0.0240263	0.228003	-6.2239	0.240911	ARHGAP10	79658
ENSG00000150510	0.00726545	3.08118	2.2664	0.0241666	0.228522	-5.83063	0.363272	FAM124A	220108
ENSG00000168309	0.00987924	7.02568	2.26633	0.0241707	0.228522	-6.16355	0.493962	FAM107A	11170
ENSG00000105894	0.0219367	3.71542	2.26561	0.0242156	0.228522	-5.93177	1.09683	PTN	5764
ENSG00000189056	-0.0145653	3.18425	-2.26227	0.0244234	0.229114	-5.88728	-0.728266	RELN	5649
ENSG00000168386	0.00848504	5.98456	2.25774	0.0247085	0.230338	-6.24627	0.424252	FILIP1L	11259
ENSG00000182168	0.00808977	2.32403	2.25624	0.0248033	0.230645	-5.66613	0.404488	UNC5C	8633
ENSG00000078596	0.00635517	6.54343	2.25552	0.0248489	0.230919	-6.22878	0.317758	ITM2A	9452
ENSG00000168497	0.00862401	6.99368	2.24214	0.0257112	0.233781	-6.22486	0.4312	CAVIN2	8436
ENSG00000054598	0.00736532	4.7376	2.24117	0.0257747	0.234062	-6.20768	0.368266	FOXC1	2296
ENSG00000124205	-0.0246469	-0.380519	-2.23838	0.0259577	0.23489	-5.31379	-1.23235	EDN3	1908
ENSG00000172159	0.00760723	4.66526	2.23729	0.0260299	0.235187	-6.21611	0.380362	FRMD3	257019
ENSG00000151491	0.00535457	7.4488	2.23488	0.0261895	0.235566	-6.19846	0.267728	EPS8	2059
ENSG00000152990	-0.00493513	4.84482	-2.23263	0.0263395	0.235679	-6.25262	-0.246757	ADGRA3	166647
ENSG00000020577	0.00680321	6.10203	2.23151	0.0264142	0.235679	-6.30179	0.340161	SAMD4A	23034
ENSG00000111341	0.0125195	9.88468	2.22943	0.026554	0.236028	-6.01955	0.625975	MGP	4256
ENSG00000114698	0.00556589	6.59458	2.22567	0.0268081	0.236498	-6.2911	0.278294	PLSCR4	57088
ENSG00000003436	0.00578326	6.42038	2.2256	0.0268125	0.236498	-6.30215	0.289163	TFPI	7035
ENSG00000169313	0.0121716	0.245988	2.22552	0.0268181	0.236498	-5.24411	0.608581	P2RY12	64805
ENSG00000139117	0.00568964	4.83142	2.21888	0.0272719	0.239522	-6.27746	0.284482	CPNE8	144402
ENSG00000140285	0.00989604	5.78308	2.2126	0.0277074	0.240826	-6.34043	0.494802	FGF7	2252
ENSG00000100129	-0.00298637	8.50165	-2.2124	0.0277212	0.240826	-6.1562	-0.149318	EIF3L	51386
ENSG00000118308	0.00878636	3.33468	2.20936	0.0279343	0.241373	-6.00948	0.439318	LRMP	4033
ENSG00000178695	0.00652378	8.0049	2.20923	0.0279433	0.241373	-6.2073	0.326189	KCTD12	115207
ENSG00000111087	0.0130738	1.63203	2.20768	0.0280522	0.242022	-5.59278	0.653689	GLI1	2735
ENSG00000169908	0.00751523	7.91312	2.20088	0.0285355	0.244495	-6.24199	0.375761	TM4SF1	4071
ENSG00000168477	0.00855795	7.58316	2.19623	0.0288698	0.246141	-6.27332	0.427897	TNXB	7148
ENSG00000165730	-0.0105315	2.78472	-2.19563	0.0289133	0.246338	-5.96111	-0.526575	STOX1	219736
ENSG00000146373	0.00413511	5.7154	2.19441	0.0290021	0.246781	-6.38584	0.206756	RNF217	154214
ENSG00000182782	-0.0123944	2.68273	-2.19055	0.0292837	0.248314	-5.94083	-0.619718	HCAR2	338442
ENSG00000088854	0.00336456	5.74584	2.19026	0.0293044	0.248343	-6.39687	0.168228	C20orf194	25943
ENSG00000168702	0.0133622	2.43966	2.18769	0.0294935	0.249176	-5.85858	0.66811	LRP1B	53353
ENSG00000077279	-0.027145	-1.44974	-2.18768	0.0294943	0.249176	-4.98636	-1.35725	DCX	1641
ENSG00000116833	0.00726835	3.77154	2.18751	0.029507	0.249176	-6.1667	0.363417	NR5A2	2494
ENSG00000088320	0.00836713	2.89104	2.18401	0.0297653	0.250325	-5.96653	0.418356	REM1	28954
ENSG00000167779	0.0120231	7.26705	2.18285	0.0298516	0.250904	-6.32699	0.601156	IGFBP6	3489
ENSG00000184500	0.00478665	6.09795	2.18234	0.0298898	0.251078	-6.40746	0.239333	PROS1	5627
ENSG00000124942	0.00414695	11.2305	2.17955	0.0300983	0.252147	-6.01083	0.207347	AHNAK	79026
ENSG00000196628	0.00582285	7.44017	2.17903	0.030137	0.252267	-6.32332	0.291143	TCF4	6925
ENSG00000108387	0.00560281	5.45345	2.174	0.0305168	0.253954	-6.42286	0.28014	SEPT4	5414
ENSG00000173805	-0.0189192	0.182401	-2.17308	0.0305865	0.253954	-5.4626	-0.945961	HAP1	9001
ENSG00000172461	-0.0243768	-1.55645	-2.17041	0.0307905	0.254323	-5.17082	-1.21884	FUT9	10690
ENSG00000134827	0.0283205	-0.175683	2.16925	0.0308789	0.254551	-5.45182	1.41602	TCN1	6947
ENSG00000198189	0.00565403	6.07027	2.16738	0.0310225	0.254551	-6.44299	0.282702	HSD17B11	51170
ENSG00000134240	0.0321806	1.06105	2.16172	0.0314605	0.256023	-5.68229	1.60903	HMGCS2	3158
ENSG00000144331	0.0110721	2.29935	2.15965	0.0316222	0.256611	-5.85792	0.553604	ZNF385B	151126
ENSG00000125931	0.0162943	0.754861	2.15731	0.0318063	0.257045	-5.49222	0.814715	CITED1	4435
ENSG00000166979	0.00481026	5.65945	2.1568	0.0318457	0.257045	-6.46529	0.240513	EVA1C	59271
ENSG00000154822	0.00395426	4.26941	2.1533	0.0321225	0.258332	-6.34227	0.197713	PLCL2	23228
ENSG00000153162	0.0105507	4.36973	2.15186	0.032237	0.258672	-6.35443	0.527533	BMP6	654
ENSG00000162998	0.0109981	3.94262	2.14922	0.0324475	0.259622	-6.25991	0.549907	FRZB	2487
ENSG00000003400	0.0061006	4.59604	2.14714	0.032614	0.259992	-6.40204	0.30503	CASP10	843
ENSG00000092964	0.00360288	7.57314	2.14663	0.0326554	0.259992	-6.37851	0.180144	DPYSL2	1808
ENSG00000147526	0.00792898	8.54522	2.14544	0.0327513	0.260134	-6.29858	0.396449	TACC1	6867
ENSG00000134363	0.00769277	4.52356	2.13496	0.0336055	0.261978	-6.41513	0.384639	FST	10468
ENSG00000160886	-0.0100592	0.881067	-2.13389	0.0336936	0.26243	-5.60245	-0.502958	LY6K	54742
ENSG00000147255	0.0141935	0.939538	2.13181	0.0338663	0.262988	-5.5805	0.709677	IGSF1	3547
ENSG00000158352	0.00721856	5.19047	2.12839	0.034151	0.264445	-6.5015	0.360928	SHROOM4	57477
ENSG00000172551	0.0436483	2.03294	2.12684	0.0342807	0.264552	-6.0166	2.18242	MUCL1	118430
ENSG00000127954	0.00768624	7.89054	2.12062	0.0348058	0.265846	-6.40769	0.384312	STEAP4	79689
ENSG00000152583	0.0062601	10.1615	2.11857	0.0349799	0.266654	-6.22517	0.313005	SPARCL1	8404
ENSG00000130528	0.00753355	3.1568	2.11815	0.0350159	0.266772	-6.17277	0.376677	HRC	3270
ENSG00000131849	-0.00461004	2.1521	-2.114	0.035372	0.268287	-5.93908	-0.230502	ZNF132	7691
ENSG00000167333	-0.00296882	3.81182	-2.11316	0.0354449	0.268628	-6.34368	-0.148441	TRIM68	55128
ENSG00000147852	-0.0075284	4.79361	-2.10792	0.0358991	0.269851	-6.51904	-0.37642	VLDLR	7436
ENSG00000153902	0.00738347	6.23015	2.10386	0.0362552	0.270649	-6.56653	0.369173	LGI4	163175
ENSG00000196329	0.00564084	5.90458	2.1035	0.0362865	0.270668	-6.57757	0.282042	GIMAP5	55340
ENSG00000122870	0.0065668	5.27901	2.09997	0.0365988	0.271018	-6.5658	0.32834	BICC1	80114
ENSG00000092421	0.00519105	5.6956	2.09927	0.0366608	0.271047	-6.58759	0.259553	SEMA6A	57556
ENSG00000185479	0.0273906	1.83231	2.09361	0.0371667	0.271835	-6.04326	1.36953	KRT6B	3854
ENSG00000110484	0.0441528	3.55418	2.09304	0.0372176	0.271835	-6.24986	2.20764	SCGB2A2	4250
ENSG00000120328	0.00477042	1.62736	2.09091	0.0374094	0.272706	-5.84463	0.238521	PCDHB12	56124
ENSG00000155970	0.00428135	4.01902	2.08902	0.0375807	0.272947	-6.4234	0.214067	MICU3	286097
ENSG00000136960	0.00737672	7.5231	2.08753	0.037716	0.273689	-6.50953	0.368836	ENPP2	5168
ENSG00000186951	-0.00600496	4.78717	-2.08718	0.0377481	0.27373	-6.56319	-0.300248	PPARA	5465
ENSG00000144642	0.00461583	6.22202	2.08575	0.0378787	0.274176	-6.60943	0.230792	RBMS3	27303
ENSG00000156140	0.0127312	3.46663	2.07751	0.0386381	0.277175	-6.33388	0.636559	ADAMTS3	9508
ENSG00000242265	-0.0121052	3.61381	-2.07714	0.0386722	0.277261	-6.3696	-0.605258	PEG10	23089
ENSG00000185010	0.00875633	5.68435	2.06987	0.0393535	0.27858	-6.64653	0.437817	F8	2157
ENSG00000144824	0.0063698	6.28275	2.06905	0.0394306	0.278707	-6.6403	0.31849	PHLDB2	90102
ENSG00000198673	0.0081243	0.661818	2.0671	0.0396148	0.279292	-5.66194	0.406215	FAM19A2	338811
ENSG00000077942	0.00931904	9.21292	2.06169	0.0401316	0.281137	-6.42002	0.465952	FBLN1	2192
ENSG00000109819	0.0078207	2.93614	2.0578	0.0405065	0.28175	-6.23103	0.391035	PPARGC1A	10891
ENSG00000205420	0.0165759	0.71401	2.0565	0.0406322	0.281789	-5.70056	0.828794	KRT6A	3853
ENSG00000157554	0.00562724	6.11278	2.05421	0.0408547	0.282199	-6.67499	0.281362	ERG	2078
ENSG00000109472	0.00497447	7.19419	2.0536	0.0409145	0.282199	-6.60836	0.248724	CPE	1363
ENSG00000164463	0.00458487	6.04846	2.05338	0.0409354	0.282199	-6.68048	0.229243	CREBRF	153222
ENSG00000173040	0.00491201	3.78906	2.0518	0.04109	0.282783	-6.45254	0.245601	EVC2	132884
ENSG00000165323	-0.0132058	0.11467	-2.05131	0.0411386	0.282783	-5.61056	-0.660291	FAT3	120114
ENSG00000149564	0.00633122	7.05685	2.04636	0.0416263	0.284057	-6.63166	0.316561	ESAM	90952
ENSG00000172348	0.00794157	5.15712	2.04351	0.041909	0.284667	-6.67326	0.397078	RCAN2	10231
ENSG00000111452	0.0101802	4.77297	2.04071	0.0421884	0.285753	-6.64432	0.509009	ADGRD1	283383
ENSG00000110422	0.00514757	7.68824	2.03875	0.0423853	0.286545	-6.59132	0.257379	HIPK3	10114
ENSG00000081059	-0.00766624	2.94168	-2.03774	0.0424871	0.286963	-6.30663	-0.383312	TCF7	6932
ENSG00000082482	0.0141781	3.30339	2.0338	0.0428856	0.288162	-6.36378	0.708905	KCNK2	3776
ENSG00000133800	0.0104038	6.44751	2.03261	0.0430066	0.288525	-6.69896	0.520189	LYVE1	10894
ENSG00000140682	0.00388529	6.37854	2.03227	0.0430407	0.288525	-6.71096	0.194265	TGFB1I1	7041
ENSG00000161243	-0.00910242	2.91049	-2.03181	0.0430877	0.288525	-6.3289	-0.455121	FBXO27	126433
ENSG00000153446	0.0114941	2.72677	2.03132	0.0431379	0.288525	-6.23968	0.574704	C16orf89	146556
ENSG00000119508	0.0139265	4.06227	2.03031	0.043241	0.288525	-6.5292	0.696324	NR4A3	8013
ENSG00000162772	0.0135677	6.42193	2.02919	0.0433558	0.288629	-6.69724	0.678384	ATF3	467
ENSG00000109670	0.00335864	5.09811	2.02852	0.0434247	0.288629	-6.69937	0.167932	FBXW7	55294
ENSG00000085265	0.0120878	1.61753	2.02848	0.0434281	0.288629	-5.96454	0.604389	FCN1	2219
ENSG00000090006	0.00702975	8.22019	2.02257	0.044039	0.291058	-6.57974	0.351488	LTBP4	8425
ENSG00000170456	0.00326629	4.0354	2.01983	0.0443239	0.291799	-6.57169	0.163315	DENND5B	160518
ENSG00000186105	0.00643322	1.59513	2.01697	0.0446233	0.293108	-5.98092	0.321661	LRRC70	100130733
ENSG00000095203	-0.0102429	5.20688	-2.01049	0.0453082	0.295933	-6.75003	-0.512146	EPB41L4B	54566
ENSG00000162817	-0.00499318	6.22442	-2.00954	0.0454094	0.296161	-6.75794	-0.249659	C1orf115	79762
ENSG00000106484	-0.0135759	5.92603	-2.00748	0.0456297	0.296385	-6.76347	-0.678793	MEST	4232
ENSG00000139112	0.00517788	7.75697	2.00708	0.045672	0.296385	-6.6516	0.258894	GABARAPL1	23710
ENSG00000203685	-0.00742352	4.04252	-2.00701	0.0456803	0.296385	-6.60204	-0.371176	STUM	375057
ENSG00000100154	0.00302264	5.67918	1.99971	0.0464672	0.297718	-6.79061	0.151132	TTC28	23331
ENSG00000151422	0.00325568	4.86325	1.99899	0.0465455	0.297872	-6.74119	0.162784	FER	2241
ENSG00000139132	0.00472075	5.71739	1.99724	0.0467371	0.297872	-6.79571	0.236037	FGD4	121512
ENSG00000181804	0.00596765	3.76555	1.9961	0.046862	0.297872	-6.56594	0.298383	SLC9A9	285195
ENSG00000197406	0.00853251	1.80294	1.99156	0.047361	0.299167	-6.10319	0.426626	DIO3	1735
ENSG00000166510	0.00897442	3.14208	1.99073	0.0474524	0.299481	-6.43373	0.448721	CCDC68	80323
ENSG00000136869	0.00787296	5.3939	1.98954	0.047584	0.299915	-6.79795	0.393648	TLR4	7099
ENSG00000116783	0.00758054	1.66284	1.98877	0.0476695	0.299994	-6.05355	0.379027	TNNI3K	51086
ENSG00000151789	0.00808844	3.87154	1.98849	0.0477011	0.299994	-6.58965	0.404422	ZNF385D	79750
ENSG00000166292	0.0102372	4.88335	1.98549	0.0480353	0.300061	-6.76163	0.511862	TMEM100	55273
ENSG00000197479	0.00715697	0.910858	1.98542	0.0480429	0.300061	-5.88473	0.357848	PCDHB11	56125
ENSG00000166816	-0.00889761	3.91026	-1.98147	0.0484866	0.301889	-6.65182	-0.444881	LDHD	197257
ENSG00000123096	0.00753898	2.95891	1.97771	0.0489117	0.303001	-6.39207	0.376949	SSPN	8082
ENSG00000168079	0.0104767	6.21579	1.97721	0.0489679	0.303001	-6.82358	0.523833	SCARA5	286133
ENSG00000124019	0.00739709	2.88187	1.97202	0.0495606	0.304738	-6.39576	0.369854	FAM124B	79843
ENSG00000133104	0.00283648	6.62304	1.96655	0.0501918	0.306552	-6.82408	0.141824	SPART	23111
ENSG00000163145	0.0101003	3.18013	1.96496	0.0503764	0.30699	-6.50098	0.505013	C1QTNF7	114905
ENSG00000167244	0.00847723	6.90692	1.96297	0.0506084	0.307431	-6.81451	0.423862	IGF2	3481
ENSG00000102024	0.00491772	7.44948	1.96286	0.0506217	0.307431	-6.76484	0.245886	PLS3	5358
ENSG00000079337	0.00658263	7.57563	1.95411	0.0516528	0.311186	-6.77	0.329132	RAPGEF3	10411
ENSG00000158163	0.00399862	3.56557	1.94912	0.0522486	0.312135	-6.60448	0.199931	DZIP1L	199221
ENSG00000122707	0.0048155	5.52091	1.94812	0.0523684	0.312229	-6.88643	0.240775	RECK	8434
ENSG00000213625	0.0024837	7.40256	1.94609	0.0526131	0.312472	-6.79882	0.124185	LEPROT	54741
ENSG00000150048	0.00635813	4.26838	1.94499	0.0527468	0.312621	-6.75386	0.317907	CLEC1A	51267
ENSG00000168539	-0.0216888	-1.12287	-1.94257	0.0530393	0.312847	-5.66179	-1.08444	CHRM1	1128
ENSG00000136002	-0.00772107	3.48278	-1.94224	0.05308	0.312958	-6.62816	-0.386053	ARHGEF4	50649
ENSG00000115353	0.00825598	4.07928	1.93773	0.0536302	0.313532	-6.73932	0.412799	TACR1	6869
ENSG00000163121	-0.0217611	-0.808352	-1.93758	0.0536484	0.313532	-5.76994	-1.08805	NEURL3	93082
ENSG00000170275	0.0034183	8.25533	1.93349	0.0541521	0.315005	-6.74875	0.170915	CRTAP	10491
ENSG00000115380	0.00582937	7.79104	1.93294	0.054221	0.315131	-6.79339	0.291468	EFEMP1	2202
ENSG00000100979	0.00691626	7.2126	1.9315	0.0543994	0.315547	-6.84421	0.345813	PLTP	5360
ENSG00000162882	0.00536592	2.89679	1.93098	0.0544635	0.315792	-6.4723	0.268296	HAAO	23498
ENSG00000171522	0.00653143	4.2403	1.92929	0.0546741	0.316288	-6.77772	0.326572	PTGER4	5734
ENSG00000019991	0.00809395	3.9354	1.92826	0.0548028	0.316288	-6.71647	0.404698	HGF	3082
ENSG00000154734	0.00758272	8.58349	1.92783	0.0548567	0.316288	-6.73525	0.379136	ADAMTS1	9510
ENSG00000198046	-0.00604857	3.25592	-1.92759	0.0548859	0.316288	-6.58623	-0.302429	ZNF667	63934
ENSG00000213088	0.00841435	7.85832	1.9264	0.0550351	0.316927	-6.80019	0.420717	ACKR1	2532
ENSG00000179776	0.00714279	7.64048	1.92542	0.0551585	0.31751	-6.81946	0.357139	CDH5	1003
ENSG00000111961	0.00563194	7.82275	1.92355	0.055394	0.31861	-6.80633	0.281597	SASH1	23328
ENSG00000253873	-0.00435348	0.396856	-1.92202	0.0555861	0.318869	-5.90218	-0.217674	PCDHGA11	56105
ENSG00000131016	0.00937998	8.17746	1.92072	0.055751	0.31951	-6.78255	0.468999	AKAP12	9590
ENSG00000158555	-0.00719587	5.80504	-1.9201	0.0558301	0.319626	-6.94095	-0.359793	GDPD5	81544
ENSG00000101307	0.0125601	0.815486	1.91559	0.0564046	0.321713	-5.98749	0.628003	SIRPB1	10326
ENSG00000163072	0.00638899	5.49894	1.91532	0.0564392	0.321782	-6.94456	0.31945	NOSTRIN	115677
ENSG00000111885	0.00538793	7.13065	1.91371	0.0566459	0.322242	-6.88213	0.269397	MAN1A1	4121
ENSG00000177932	-0.0032895	3.17602	-1.91351	0.0566704	0.322242	-6.59573	-0.164475	ZNF354C	30832
ENSG00000154330	0.00632891	5.59135	1.91339	0.056687	0.322242	-6.95358	0.316446	PGM5	5239
ENSG00000272636	0.00738091	2.41494	1.90913	0.0572355	0.323084	-6.40444	0.369046	DOC2B	8447
ENSG00000153823	0.00609847	5.53414	1.90789	0.0573968	0.323084	-6.96294	0.304923	PID1	55022
ENSG00000162896	-0.0286787	3.17627	-1.90749	0.0574484	0.323167	-6.58593	-1.43394	PIGR	5284
ENSG00000111912	0.0047195	6.26085	1.90642	0.0575876	0.323718	-6.96206	0.235975	NCOA7	135112
ENSG00000134352	0.00363349	8.486	1.90605	0.0576357	0.323718	-6.78203	0.181674	IL6ST	3572
ENSG00000204851	-0.00428967	2.86195	-1.90604	0.0576367	0.323718	-6.53901	-0.214483	PNMA8B	57469
ENSG00000175899	0.00506356	10.1642	1.90494	0.0577807	0.324273	-6.65061	0.253178	A2M	2
ENSG00000079739	-0.00885107	6.40343	-1.90329	0.057997	0.324924	-6.94853	-0.442553	PGM1	5236
ENSG00000153790	0.00338487	2.52499	1.90301	0.0580326	0.324924	-6.43546	0.169243	C7orf31	136895
ENSG00000186462	0.00752919	1.69031	1.90276	0.0580661	0.324984	-6.233	0.376459	NAP1L2	4674
ENSG00000101846	0.00539077	4.88587	1.90171	0.0582031	0.325401	-6.93209	0.269538	STS	412
ENSG00000124067	0.00273331	7.00692	1.90087	0.058314	0.325736	-6.92011	0.136665	SLC12A4	6560
ENSG00000076067	0.00440014	5.26094	1.89559	0.0590118	0.327777	-6.97311	0.220007	RBMS2	5939
ENSG00000176533	-0.00630315	3.83291	-1.89519	0.0590649	0.327777	-6.77688	-0.315158	GNG7	2788
ENSG00000140287	0.0140602	1.76116	1.89257	0.059415	0.32866	-6.25635	0.703009	HDC	3067
ENSG00000126218	0.00803016	3.57034	1.89226	0.0594563	0.32866	-6.71337	0.401508	F10	2159
ENSG00000165030	0.00653681	6.8347	1.89004	0.059754	0.329417	-6.95776	0.32684	NFIL3	4783
ENSG00000189058	0.00624548	10.393	1.89003	0.0597554	0.329417	-6.66411	0.312274	APOD	347
ENSG00000154262	0.00637619	6.25402	1.88818	0.0600037	0.32975	-6.99621	0.318809	ABCA6	23460
ENSG00000142627	0.00450301	5.59244	1.88753	0.0600912	0.32975	-7.00362	0.22515	EPHA2	1969
ENSG00000123358	0.0111119	7.89867	1.88737	0.0601135	0.32975	-6.87947	0.555596	NR4A1	3164
ENSG00000127249	-0.0176512	-0.0859655	-1.88529	0.0603936	0.330354	-5.95649	-0.882561	ATP13A4	84239
ENSG00000152818	0.00394702	7.56755	1.88383	0.0605922	0.330354	-6.90272	0.197351	UTRN	7402
ENSG00000188641	0.00290922	5.54943	1.88216	0.0608196	0.330365	-7.01286	0.145461	DPYD	1806
ENSG00000262576	0.00460893	0.927829	1.87842	0.0613305	0.331355	-6.09682	0.230447	PCDHGA4	56111
ENSG00000163513	0.0048441	9.06629	1.86977	0.0625276	0.334114	-6.80296	0.242205	TGFBR2	7048
ENSG00000162645	0.00465483	7.11773	1.86907	0.0626254	0.334297	-6.97506	0.232742	GBP2	2634
ENSG00000111860	0.0037547	3.97108	1.86843	0.0627142	0.334297	-6.8479	0.187735	CEP85L	387119
ENSG00000100077	-0.00846332	5.73918	-1.86683	0.0629377	0.334866	-7.03683	-0.423166	GRK3	157
ENSG00000134463	-0.0104511	5.56962	-1.86596	0.0630604	0.335145	-7.03562	-0.522556	ECHDC3	79746
ENSG00000104213	0.00871061	5.56697	1.86462	0.0632489	0.335187	-7.04309	0.435531	PDGFRL	5157
ENSG00000127920	0.00622736	7.03554	1.86328	0.0634371	0.335531	-6.98803	0.311368	GNG11	2791
ENSG00000175556	0.00600054	2.02163	1.85878	0.0640751	0.336656	-6.3925	0.300027	LONRF3	79836
ENSG00000155962	0.00492294	4.96292	1.85852	0.0641128	0.336656	-7.01722	0.246147	CLIC2	1193
ENSG00000183780	-0.0230853	-0.594118	-1.85834	0.0641381	0.336656	-6.01942	-1.15427	SLC35F3	148641
ENSG00000162461	-0.00567196	2.08911	-1.85814	0.0641666	0.336656	-6.43191	-0.283598	SLC25A34	284723
ENSG00000047648	0.00471797	4.65369	1.85797	0.0641897	0.336656	-6.98538	0.235899	ARHGAP6	395
ENSG00000161798	-0.0220336	0.303917	-1.85761	0.0642416	0.336729	-6.1303	-1.10168	AQP5	362
ENSG00000178947	-0.0083065	2.16398	-1.85755	0.0642506	0.336729	-6.45981	-0.415325	SMIM10L2A	399668
ENSG00000185339	0.00597334	5.74641	1.85664	0.0643808	0.337041	-7.06258	0.298667	TCN2	6948
ENSG00000197943	0.00448696	5.14692	1.85567	0.0645192	0.337396	-7.03929	0.224348	PLCG2	5336
ENSG00000166450	-0.00552188	2.25902	-1.85469	0.0646592	0.337409	-6.47308	-0.276094	PRTG	283659
ENSG00000113070	0.00965901	5.18483	1.8545	0.0646863	0.337409	-7.01988	0.48295	HBEGF	1839
ENSG00000167315	-0.00742936	6.46905	-1.85366	0.0648069	0.337915	-7.03685	-0.371468	ACAA2	10449
ENSG00000136111	-0.00349866	6.2326	-1.85258	0.0649628	0.338482	-7.06044	-0.174933	TBC1D4	9882
ENSG00000198771	0.00466598	4.34372	1.85127	0.0651517	0.338727	-6.94956	0.233299	RCSD1	92241
ENSG00000131831	0.00558058	6.32481	1.84906	0.0654708	0.338986	-7.05957	0.279029	RAI2	10742
ENSG00000147027	0.004622	5.94732	1.84648	0.0658453	0.339393	-7.08292	0.2311	TMEM47	83604
ENSG00000174740	0.0043571	1.29193	1.8461	0.0659008	0.339393	-6.24936	0.217855	PABPC5	140886
ENSG00000112414	0.00667057	3.42562	1.84449	0.0661352	0.339775	-6.76751	0.333529	ADGRG6	57211
ENSG00000155846	-0.00707391	3.44981	-1.84087	0.0666663	0.340501	-6.81248	-0.353696	PPARGC1B	133522
ENSG00000104728	0.00258307	6.05951	1.8389	0.0669559	0.34134	-7.09451	0.129153	ARHGEF10	9639
ENSG00000101938	0.00628498	7.4496	1.83599	0.0673867	0.342122	-7.00045	0.314249	CHRDL1	91851
ENSG00000071967	0.00423757	8.7548	1.83588	0.0674031	0.342122	-6.89097	0.211878	CYBRD1	79901
ENSG00000185565	0.0125911	2.85968	1.83552	0.0674561	0.342269	-6.63403	0.629555	LSAMP	4045
ENSG00000183570	0.00872868	2.61034	1.83517	0.0675086	0.342414	-6.60089	0.436434	PCBP3	54039
ENSG00000115598	-0.00813874	0.877438	-1.83477	0.0675673	0.342591	-6.17867	-0.406937	IL1RL2	8808
ENSG00000134531	0.00599527	8.73531	1.82926	0.0683913	0.344455	-6.90445	0.299763	EMP1	2012
ENSG00000168807	0.00328207	6.18	1.8284	0.0685208	0.344526	-7.1086	0.164104	SNTB2	6645
ENSG00000129680	0.00550161	5.31344	1.82813	0.0685608	0.344582	-7.09988	0.275081	MAP7D3	79649
ENSG00000126895	0.00847249	3.19415	1.82622	0.068849	0.345242	-6.75503	0.423625	AVPR2	554
ENSG00000154783	0.00489003	6.14069	1.82494	0.0690433	0.345675	-7.11222	0.244502	FGD5	152273
ENSG00000151136	-0.0109356	1.85688	-1.82113	0.0696213	0.346512	-6.46686	-0.546781	BTBD11	121551
ENSG00000248144	-0.00738626	4.26759	-1.81838	0.0700421	0.347494	-7.00926	-0.369313	ADH1C	126
ENSG00000135374	-0.0291911	1.37937	-1.80825	0.0716068	0.351854	-6.6604	-1.45955	ELF5	2001
ENSG00000172840	-0.0058776	2.99117	-1.80308	0.072417	0.352713	-6.7679	-0.29388	PDP2	57546
ENSG00000188321	-0.00334686	4.29484	-1.80152	0.0726641	0.35296	-7.03847	-0.167343	ZNF559	84527
ENSG00000148516	0.00453737	6.453	1.79817	0.0731944	0.354213	-7.14908	0.226868	ZEB1	6935
ENSG00000081853	0.00609036	1.61223	1.7975	0.0733009	0.354318	-6.40235	0.304518	PCDHGA2	56113
ENSG00000204161	0.00552708	4.94983	1.7953	0.073651	0.354699	-7.13252	0.276354	C10orf128	170371
ENSG00000173482	0.00590706	7.52068	1.79521	0.0736657	0.354699	-7.06699	0.295353	PTPRM	5797
ENSG00000102010	0.00680675	3.17908	1.79486	0.0737215	0.354848	-6.79784	0.340337	BMX	660
ENSG00000150471	0.00873967	3.36131	1.79137	0.0742806	0.355986	-6.84453	0.436984	ADGRL3	23284
ENSG00000146122	0.0044791	6.65379	1.78969	0.0745504	0.356451	-7.14969	0.223955	DAAM2	23500
ENSG00000166391	-0.0152467	-0.18905	-1.78922	0.0746269	0.356467	-6.04861	-0.762336	MOGAT2	80168
ENSG00000107438	0.0046398	7.99307	1.78766	0.0748788	0.356956	-7.04351	0.23199	PDLIM1	9124
ENSG00000152518	0.00354201	9.14804	1.78494	0.07532	0.357976	-6.95274	0.1771	ZFP36L2	678
ENSG00000106823	0.00672024	5.87768	1.78408	0.0754599	0.358009	-7.19274	0.336012	ECM2	1842
ENSG00000004799	0.0119851	9.59313	1.78045	0.0760526	0.359314	-6.92361	0.599255	PDK4	5166
ENSG00000007237	0.00573957	6.0102	1.77847	0.0763782	0.359668	-7.20281	0.286978	GAS7	8522
ENSG00000162383	0.00794623	2.75708	1.77707	0.0766083	0.360126	-6.73781	0.397312	SLC1A7	6512
ENSG00000184305	0.00744528	2.10083	1.7769	0.0766365	0.360126	-6.56063	0.372264	CCSER1	401145
ENSG00000182534	0.00432061	7.32042	1.77581	0.0768164	0.360538	-7.11944	0.21603	MXRA7	439921
ENSG00000255398	-0.00840936	-0.285186	-1.77108	0.0776022	0.361984	-6.03533	-0.420468	HCAR3	8843
ENSG00000053438	-0.015378	3.67778	-1.77068	0.0776681	0.362055	-7.0155	-0.7689	NNAT	4826
ENSG00000166148	0.00994097	2.34648	1.77027	0.0777368	0.362112	-6.67098	0.497049	AVPR1A	552
ENSG00000144648	0.00754899	2.2197	1.76946	0.0778712	0.362296	-6.61222	0.377449	ACKR2	1238
ENSG00000105538	0.00523374	6.05644	1.76753	0.0781949	0.362508	-7.21857	0.261687	RASIP1	54922
ENSG00000154065	0.0066821	4.74631	1.75811	0.0797877	0.365884	-7.17307	0.334105	ANKRD29	147463
ENSG00000114019	0.00477716	7.50948	1.75787	0.0798291	0.365943	-7.13397	0.238858	AMOTL2	51421
ENSG00000188039	-0.0122937	-1.04364	-1.75737	0.0799137	0.366097	-5.91315	-0.614685	NWD1	284434
ENSG00000111962	0.00534194	4.26704	1.75656	0.080053	0.366501	-7.10804	0.267097	UST	10090
ENSG00000163032	-0.0131599	0.0478748	-1.75484	0.0803473	0.367195	-6.19368	-0.657997	VSNL1	7447
ENSG00000158813	0.00450917	3.22273	1.75154	0.0809134	0.367973	-6.88792	0.225459	EDA	1896
ENSG00000119943	-0.00572711	4.30412	-1.75124	0.080966	0.367978	-7.12851	-0.286355	PYROXD2	84795
ENSG00000054654	0.00349688	8.0251	1.75099	0.0810092	0.368058	-7.10303	0.174844	SYNE2	23224
ENSG00000114166	0.00432698	5.16876	1.74898	0.0813565	0.368781	-7.23332	0.216349	KAT2B	8850
ENSG00000048342	0.00475282	4.02121	1.74651	0.0817846	0.369008	-7.07935	0.237641	CC2D2A	57545
ENSG00000146278	0.00454049	7.39801	1.74559	0.0819454	0.369385	-7.1703	0.227025	PNRC1	10957
ENSG00000176438	0.00651904	4.09976	1.74244	0.0824954	0.370262	-7.10911	0.325952	SYNE3	161176
ENSG00000070601	-0.0130419	-0.0386786	-1.74146	0.0826669	0.370679	-6.1394	-0.652095	FRMPD1	22844
ENSG00000055813	0.0085721	3.88819	1.74088	0.0827691	0.370846	-7.06179	0.428605	CCDC85A	114800
ENSG00000171488	0.00569967	5.41631	1.73803	0.0832718	0.371164	-7.26425	0.284984	LRRC8C	84230
ENSG00000112837	0.00479587	4.72481	1.73608	0.0836151	0.371424	-7.21009	0.239793	TBX18	9096
ENSG00000126561	-0.00612451	7.11942	-1.73504	0.0838005	0.371787	-7.19875	-0.306225	STAT5A	6776
ENSG00000159899	0.00299425	5.04285	1.73402	0.0839814	0.371974	-7.25062	0.149713	NPR2	4882
ENSG00000188175	-0.0226296	-1.1021	-1.73347	0.0840784	0.371974	-5.97665	-1.13148	HEPACAM2	253012
ENSG00000151702	0.00491931	5.63623	1.73102	0.0845162	0.372286	-7.28227	0.245965	FLI1	2313
ENSG00000149294	0.00682064	3.29852	1.73088	0.0845403	0.372286	-6.93647	0.341032	NCAM1	4684
ENSG00000149451	0.00741081	7.39757	1.73078	0.0845582	0.372286	-7.19605	0.37054	ADAM33	80332
ENSG00000116106	0.00546691	4.64771	1.72958	0.0847728	0.372756	-7.21522	0.273346	EPHA4	2043
ENSG00000134762	0.0170963	2.30489	1.72841	0.0849831	0.37308	-6.78665	0.854813	DSC3	1825
ENSG00000103710	0.00640651	4.76026	1.72425	0.0857326	0.374623	-7.23088	0.320326	RASL12	51285
ENSG00000079102	0.00474704	4.86499	1.72366	0.0858389	0.374623	-7.24977	0.237352	RUNX1T1	862
ENSG00000198835	0.00742689	1.42031	1.72302	0.085955	0.374623	-6.4883	0.371344	GJC2	57165
ENSG00000154229	0.00338274	4.11569	1.7223	0.0860847	0.37496	-7.14009	0.169137	PRKCA	5578
ENSG00000039537	0.0134744	3.25021	1.72193	0.086152	0.375109	-6.95428	0.673719	C6	729
ENSG00000025039	-0.00521507	4.51361	-1.72081	0.0863564	0.375339	-7.21883	-0.260754	RRAGD	58528
ENSG00000101049	-0.00890902	2.86268	-1.71998	0.0865066	0.375401	-6.8862	-0.445451	SGK2	10110
ENSG00000065534	0.00644165	7.97188	1.7185	0.0867775	0.376022	-7.17167	0.322083	MYLK	4638
ENSG00000102452	-0.0112502	0.520218	-1.71791	0.0868841	0.376022	-6.34531	-0.56251	NALCN	259232
ENSG00000130962	0.00407102	4.17776	1.7165	0.0871431	0.376304	-7.1615	0.203551	PRRG1	5638
ENSG00000144063	0.006503	1.54438	1.71296	0.0877935	0.378114	-6.53815	0.32515	MALL	7851
ENSG00000175265	-0.00461528	7.29693	-1.70859	0.0886006	0.379124	-7.23895	-0.230764	GOLGA8A	23015
ENSG00000165072	0.00742085	4.89092	1.70835	0.0886458	0.379165	-7.27198	0.371043	MAMDC2	256691
ENSG00000251322	0.00628464	8.40989	1.70759	0.0887868	0.379354	-7.1457	0.314232	SHANK3	85358
ENSG00000196917	-0.00920336	3.59977	-1.70701	0.0888943	0.379588	-7.07783	-0.460168	HCAR1	27198
ENSG00000101680	-0.00860405	2.67202	-1.70427	0.0894049	0.380974	-6.86847	-0.430202	LAMA1	284217
ENSG00000108984	-0.00667506	2.22255	-1.70311	0.0896223	0.38122	-6.74489	-0.333753	MAP2K6	5608
ENSG00000164949	0.0082289	5.64748	1.70023	0.0901641	0.381451	-7.31773	0.411445	GEM	2669
ENSG00000124374	-0.00461185	3.21176	-1.69934	0.0903322	0.381533	-6.99523	-0.230592	PAIP2B	400961
ENSG00000177432	0.00420126	3.05305	1.69694	0.0907852	0.381941	-6.9337	0.210063	NAP1L5	266812
ENSG00000165152	0.00438427	3.02862	1.69531	0.0910943	0.382362	-6.93631	0.219214	TMEM246	84302
ENSG00000005102	0.00910742	5.13902	1.6938	0.0913815	0.382852	-7.31704	0.455371	MEOX1	4222
ENSG00000198768	-0.0195023	0.203658	-1.69359	0.0914209	0.382852	-6.41384	-0.975117	APCDD1L	164284
ENSG00000186417	0.0126234	4.09742	1.69317	0.0915009	0.382941	-7.18607	0.631172	GLDN	342035
ENSG00000086570	-0.0114521	2.52585	-1.69304	0.0915257	0.382941	-6.88199	-0.572603	FAT2	2196
ENSG00000169116	0.00556258	6.68007	1.69076	0.0919615	0.383882	-7.31637	0.278129	PARM1	25849
ENSG00000198844	0.00681412	6.83945	1.68972	0.0921609	0.384156	-7.30858	0.340706	ARHGEF15	22899
ENSG00000134853	0.00506465	7.03753	1.68723	0.0926388	0.38514	-7.29844	0.253233	PDGFRA	5156
ENSG00000132514	0.00844309	2.4066	1.68484	0.0930987	0.385661	-6.79143	0.422155	CLEC10A	10462
ENSG00000132205	0.00544432	5.17219	1.68412	0.0932378	0.385661	-7.34341	0.272216	EMILIN2	84034
ENSG00000101096	0.00776251	4.51942	1.68334	0.0933897	0.385661	-7.26304	0.388125	NFATC2	4773
ENSG00000175471	0.00567016	5.09669	1.67784	0.0944602	0.387988	-7.34128	0.283508	MCTP1	79772
ENSG00000036672	0.0067304	2.91777	1.67436	0.0951415	0.389017	-6.93714	0.33652	USP2	9099
ENSG00000099250	0.00593382	7.69788	1.67379	0.0952548	0.389017	-7.26424	0.296691	NRP1	8829
ENSG00000005108	0.00559927	4.20009	1.67337	0.0953371	0.389017	-7.23605	0.279964	THSD7A	221981
ENSG00000163235	-0.00916917	1.59689	-1.67309	0.0953925	0.389031	-6.66419	-0.458459	TGFA	7039
ENSG00000073737	0.0141688	1.35611	1.67134	0.0957382	0.389665	-6.57737	0.708441	DHRS9	10170
ENSG00000135318	0.00682895	5.06603	1.671	0.0958045	0.389714	-7.35426	0.341448	NT5E	4907
ENSG00000158301	-0.00371383	4.07857	-1.67027	0.0959481	0.389966	-7.22396	-0.185691	GPRASP2	114928
ENSG00000255408	0.00934933	-0.266794	1.6687	0.0962605	0.390419	-6.1822	0.467467	PCDHA3	56145
ENSG00000266964	0.00432852	5.44294	1.66027	0.0979445	0.394613	-7.39843	0.216426	FXYD1	5348
ENSG00000116711	-0.00514513	3.11512	-1.65927	0.0981466	0.395058	-7.03639	-0.257257	PLA2G4A	5321
ENSG00000178175	0.00695485	3.07947	1.65797	0.098409	0.395364	-7.021	0.347743	ZNF366	167465
ENSG00000005513	-0.00859826	2.04271	-1.6579	0.0984222	0.395364	-6.7774	-0.429913	SOX8	30812
ENSG00000135842	0.00621139	6.36518	1.65277	0.0994643	0.39849	-7.40434	0.31057	FAM129A	116496
ENSG00000132837	0.00650689	2.34983	1.65232	0.0995557	0.39864	-6.84603	0.325345	DMGDH	29958
ENSG00000158856	-0.00442185	5.15936	-1.65173	0.099677	0.39868	-7.40047	-0.221093	DMTN	2039
ENSG00000070526	0.00838651	1.69898	1.65104	0.0998162	0.398903	-6.69629	0.419326	ST6GALNAC1	55808
ENSG00000169562	-0.0169468	-1.37727	-1.65016	0.0999966	0.399068	-6.04706	-0.847338	GJB1	2705
ENSG00000106511	0.00654938	5.43584	1.64936	0.100162	0.399125	-7.40952	0.327469	MEOX2	4223
ENSG00000164736	0.00767361	5.58392	1.64863	0.100311	0.399125	-7.41694	0.38368	SOX17	64321
ENSG00000130307	0.00567248	5.04602	1.64822	0.100394	0.399144	-7.39145	0.283624	USHBP1	83878
ENSG00000127603	0.00254516	8.2797	1.64817	0.100405	0.399144	-7.25391	0.127258	MACF1	643314
ENSG00000148180	0.00584267	11.2448	1.64795	0.100449	0.399178	-7.01629	0.292133	GSN	2934
ENSG00000165895	0.00374477	3.762	1.64727	0.10059	0.399274	-7.1919	0.187238	ARHGAP42	143872
ENSG00000132840	0.00737253	4.44874	1.64688	0.100669	0.399417	-7.32544	0.368627	BHMT2	23743
ENSG00000169047	-0.00444078	5.95346	-1.64593	0.100865	0.399463	-7.41994	-0.222039	IRS1	3667
ENSG00000161714	-0.00368192	5.53898	-1.64588	0.100876	0.399463	-7.4248	-0.184096	PLCD3	113026
ENSG00000196139	0.00838701	6.31309	1.64524	0.101007	0.399525	-7.41482	0.41935	AKR1C3	8644
ENSG00000146938	0.00620454	2.66022	1.64326	0.101417	0.399841	-6.92173	0.310227	NLGN4X	57502
ENSG00000122592	-0.00382849	1.47433	-1.64042	0.102007	0.400405	-6.66139	-0.191425	HOXA7	3204
ENSG00000198848	0.01183	4.92929	1.64009	0.102075	0.400555	-7.38828	0.591501	CES1	1066
ENSG00000128872	0.00409176	4.76497	1.63797	0.102516	0.401303	-7.37783	0.204588	TMOD2	29767
ENSG00000081189	0.00458676	5.89808	1.63691	0.102738	0.401843	-7.44287	0.229338	MEF2C	4208
ENSG00000241978	0.00634722	7.90861	1.63652	0.102819	0.401942	-7.3065	0.317361	AKAP2	11217
ENSG00000160712	0.00365907	4.84195	1.63581	0.102969	0.402308	-7.39437	0.182954	IL6R	3570
ENSG00000178031	0.00883181	3.88002	1.63301	0.103556	0.403394	-7.24413	0.441591	ADAMTSL1	92949
ENSG00000113369	0.00704847	7.05817	1.63241	0.103683	0.40352	-7.39322	0.352423	ARRDC3	57561
ENSG00000064886	-0.0097846	3.19395	-1.62902	0.104398	0.405363	-7.11029	-0.48923	CHI3L2	1117
ENSG00000066056	0.0047163	7.00857	1.62901	0.104401	0.405363	-7.39524	0.235815	TIE1	7075
ENSG00000163491	0.0163737	1.33646	1.62637	0.104962	0.40677	-6.6639	0.818687	NEK10	152110
ENSG00000105559	0.00526121	5.81957	1.6233	0.105615	0.408088	-7.46356	0.26306	PLEKHA4	57664
ENSG00000137486	-0.00334978	5.49385	-1.62182	0.105932	0.408592	-7.46475	-0.167489	ARRB1	408
ENSG00000019485	0.00252312	3.07122	1.62156	0.105988	0.408592	-7.07443	0.126156	PRDM11	56981
ENSG00000197928	-0.00225212	2.74001	-1.62152	0.105998	0.408592	-6.98995	-0.112606	ZNF677	342926
ENSG00000141622	-0.00739342	2.26428	-1.62005	0.106312	0.408665	-6.90836	-0.369671	RNF165	494470
ENSG00000168546	0.00691666	1.37178	1.61999	0.106326	0.408665	-6.65963	0.345833	GFRA2	2675
ENSG00000136274	-0.00427038	3.30211	-1.61953	0.106424	0.4089	-7.15039	-0.213519	NACAD	23148
ENSG00000124935	0.0276565	2.01435	1.61776	0.106805	0.409239	-6.95641	1.38282	SCGB1D2	10647
ENSG00000093144	-0.00421868	5.86271	-1.61675	0.107023	0.409351	-7.47686	-0.210934	ECHDC1	55862
ENSG00000177076	0.00775548	2.9657	1.61298	0.107841	0.410823	-7.04943	0.387774	ACER2	340485
ENSG00000086696	-0.0206697	-0.173623	-1.61233	0.107983	0.410861	-6.40408	-1.03348	HSD17B2	3294
ENSG00000120949	0.00689741	2.63406	1.61227	0.107995	0.410861	-6.97666	0.34487	TNFRSF8	943
ENSG00000136997	0.00516104	7.55952	1.61058	0.108363	0.411537	-7.37926	0.258052	MYC	4609
ENSG00000174175	0.00684069	4.63393	1.60455	0.109686	0.41493	-7.41241	0.342035	SELP	6403
ENSG00000091656	0.00527207	4.63687	1.60428	0.109745	0.414973	-7.42049	0.263604	ZFHX4	79776
ENSG00000133574	0.00449609	5.66858	1.60259	0.110119	0.414978	-7.49737	0.224805	GIMAP4	55303
ENSG00000077157	0.00463945	7.28636	1.60133	0.110397	0.4157	-7.41906	0.231972	PPP1R12B	4660
ENSG00000170891	0.00915188	1.75793	1.60032	0.110621	0.416145	-6.76786	0.457594	CYTL1	54360
ENSG00000186522	0.00241945	6.48071	1.60006	0.110679	0.416145	-7.48264	0.120972	SEPT10	151011
ENSG00000150672	0.00572413	1.71173	1.59857	0.111009	0.416145	-6.76085	0.286207	DLG2	1740
ENSG00000112214	0.00697505	4.30706	1.5971	0.111337	0.416831	-7.37807	0.348753	FHL5	9457
ENSG00000182263	0.00534117	3.94957	1.59274	0.112311	0.418077	-7.32668	0.267058	FIGN	55137
ENSG00000133083	0.00708435	6.2946	1.59049	0.112818	0.419093	-7.50337	0.354218	DCLK1	9201
ENSG00000166265	0.00456836	6.07931	1.58962	0.113015	0.419389	-7.51423	0.228418	CYYR1	116159
ENSG00000116194	0.00676109	5.25482	1.58879	0.113203	0.419794	-7.4983	0.338054	ANGPTL1	9068
ENSG00000110195	-0.0209837	-0.352332	-1.58751	0.113491	0.420069	-6.62594	-1.04919	FOLR1	2348
ENSG00000250722	0.00393898	6.60564	1.58715	0.113572	0.420152	-7.49427	0.196949	SELENOP	6414
ENSG00000068831	0.00507765	5.00609	1.58648	0.113725	0.420389	-7.48924	0.253883	RASGRP2	10235
ENSG00000139567	0.00484992	6.49588	1.58598	0.113839	0.420596	-7.49959	0.242496	ACVRL1	94
ENSG00000064300	0.00642763	5.58589	1.58362	0.114374	0.421335	-7.51821	0.321382	NGFR	4804
ENSG00000164035	0.00569448	5.88881	1.58079	0.115021	0.422677	-7.52605	0.284724	EMCN	51705
ENSG00000163106	0.00820138	1.06983	1.58007	0.115184	0.422952	-6.63996	0.410069	HPGDS	27306
ENSG00000175161	0.0107248	2.36009	1.57935	0.11535	0.423105	-6.979	0.536239	CADM2	253559
ENSG00000196090	-0.0124275	1.83889	-1.57901	0.115427	0.423105	-6.86825	-0.621375	PTPRT	11122
ENSG00000196878	-0.00914988	5.45233	-1.57871	0.115497	0.423105	-7.49531	-0.457494	LAMB3	3914
ENSG00000177098	0.00908418	4.99541	1.57742	0.115793	0.423452	-7.49434	0.454209	SCN4B	6330
ENSG00000164309	0.0102904	5.1327	1.57168	0.117118	0.42595	-7.48875	0.514519	CMYA5	202333
ENSG00000253731	0.0040476	1.29394	1.57115	0.117243	0.426145	-6.70736	0.20238	PCDHGA6	56109
ENSG00000163083	0.00591789	6.63504	1.57089	0.117302	0.426145	-7.51859	0.295894	INHBB	3625
ENSG00000128573	0.0050422	3.23305	1.5704	0.117415	0.426247	-7.18876	0.25211	FOXP2	93986
ENSG00000177707	0.00332193	3.26725	1.56835	0.117893	0.427425	-7.20711	0.166097	NECTIN3	25945
ENSG00000113594	0.00545304	7.97053	1.56699	0.118211	0.427714	-7.41009	0.272652	LIFR	3977
ENSG00000168874	0.00709805	6.09828	1.56495	0.118689	0.428362	-7.54805	0.354902	ATOH8	84913
ENSG00000158186	-0.00657147	6.5622	-1.56424	0.118855	0.428421	-7.52272	-0.328573	MRAS	22808
ENSG00000101335	0.00411832	7.81824	1.56144	0.119514	0.429608	-7.43273	0.205916	MYL9	10398
ENSG00000220205	-0.0018743	7.22925	-1.55938	0.120002	0.430029	-7.48544	-0.0937152	VAMP2	6844
ENSG00000169129	0.00528027	5.18759	1.55921	0.12004	0.430029	-7.54304	0.264013	AFAP1L2	84632
ENSG00000163050	-0.00546021	7.04294	-1.55572	0.12087	0.431904	-7.49923	-0.273011	COQ8A	56997
ENSG00000114841	0.00352106	5.29195	1.55541	0.120943	0.431904	-7.55907	0.176053	DNAH1	25981
ENSG00000162618	0.00628509	7.10138	1.55051	0.122114	0.434189	-7.51237	0.314255	ADGRL4	64123
ENSG00000163659	0.00470441	5.54895	1.54812	0.122689	0.434496	-7.58074	0.235221	TIPARP	25976
ENSG00000167705	0.00526546	4.18521	1.54427	0.123617	0.43667	-7.44618	0.263273	RILP	83547
ENSG00000138738	0.00297102	3.62937	1.54317	0.123884	0.43667	-7.32608	0.148551	PRDM5	11107
ENSG00000198939	-0.00361563	2.26147	-1.54158	0.124269	0.436787	-6.99734	-0.180781	ZFP2	80108
ENSG00000203727	-0.0110441	2.27874	-1.54119	0.124365	0.436787	-7.04501	-0.552205	SAMD5	389432
ENSG00000224420	0.00612283	2.20503	1.53743	0.125282	0.437939	-6.98887	0.306142	ADM5	199800
ENSG00000038295	0.00536514	3.79037	1.53544	0.125771	0.438545	-7.37503	0.268257	TLL1	7092
ENSG00000180190	-0.00284113	4.65735	-1.5336	0.126221	0.439399	-7.53398	-0.142057	TDRP	157695
ENSG00000164330	0.00480823	6.33663	1.53166	0.1267	0.440573	-7.59508	0.240412	EBF1	1879
ENSG00000171056	0.00686143	4.58611	1.5306	0.126963	0.441126	-7.51867	0.343071	SOX7	83595
ENSG00000160801	0.00579211	4.41224	1.52817	0.127564	0.441716	-7.50999	0.289605	PTH1R	5745
ENSG00000166106	-0.00623622	5.98324	-1.52783	0.127649	0.441902	-7.60454	-0.311811	ADAMTS15	170689
ENSG00000186952	-0.00564228	-0.0329815	-1.52682	0.127901	0.442002	-6.47801	-0.282114	TMEM232	642987
ENSG00000177875	0.00531259	0.874182	1.52563	0.128197	0.442516	-6.67688	0.265629	CCDC184	387856
ENSG00000185634	-0.00920529	0.164728	-1.52465	0.128441	0.443059	-6.53535	-0.460264	SHC4	399694
ENSG00000150347	0.00386279	7.31804	1.52354	0.128716	0.443349	-7.53596	0.19314	ARID5B	84159
ENSG00000171659	0.00748915	2.85179	1.52028	0.129534	0.444126	-7.1968	0.374457	GPR34	2857
ENSG00000154856	-0.00678535	6.36421	-1.52008	0.129584	0.444126	-7.59172	-0.339268	APCDD1	147495
ENSG00000106018	0.0090284	1.76472	1.51885	0.129894	0.444881	-6.89121	0.45142	VIPR2	7434
ENSG00000131981	0.00283066	8.21197	1.5188	0.129906	0.444881	-7.46506	0.141533	LGALS3	3958
ENSG00000122971	-0.00516785	5.83728	-1.51792	0.130129	0.445352	-7.62616	-0.258393	ACADS	35
ENSG00000118804	-0.00833325	5.21365	-1.51781	0.130155	0.445352	-7.61097	-0.416662	STBD1	8987
ENSG00000127324	0.00794003	1.96379	1.51765	0.130197	0.445352	-6.96928	0.397001	TSPAN8	7103
ENSG00000066382	0.00702626	2.26056	1.51736	0.13027	0.445352	-7.01501	0.351313	MPPED2	744
ENSG00000179913	-0.0139617	0.434673	-1.51727	0.130292	0.445352	-6.68716	-0.698087	B3GNT3	10331
ENSG00000163749	-0.00654255	0.573654	-1.51573	0.130682	0.445942	-6.64373	-0.327127	CCDC158	339965
ENSG00000077274	-0.0136322	2.95969	-1.51439	0.13102	0.44614	-7.21722	-0.681612	CAPN6	827
ENSG00000152492	0.00264607	7.32571	1.51368	0.1312	0.446301	-7.54813	0.132304	CCDC50	152137
ENSG00000153250	0.0028467	6.93933	1.50926	0.132324	0.448876	-7.58919	0.142335	RBMS1	5937
ENSG00000157765	-0.0198609	1.86377	-1.50569	0.13324	0.450173	-7.16586	-0.993043	SLC34A2	10568
ENSG00000163661	0.0151201	4.61904	1.50362	0.133771	0.450416	-7.56408	0.756004	PTX3	5806
ENSG00000119865	0.00321882	5.22094	1.50323	0.133871	0.450416	-7.63301	0.160941	CNRIP1	25927
ENSG00000122121	0.00896886	2.61755	1.49843	0.135113	0.452133	-7.15009	0.448443	XPNPEP2	7512
ENSG00000152527	0.00521168	5.7481	1.49484	0.136047	0.452958	-7.65645	0.260584	PLEKHH2	130271
ENSG00000008277	0.00567728	3.14107	1.49457	0.136118	0.452958	-7.27768	0.283864	ADAM22	53616
ENSG00000138678	-0.00728065	3.37072	-1.49263	0.136624	0.45373	-7.36891	-0.364032	GPAT3	84803
ENSG00000185818	-0.014807	4.87644	-1.49234	0.136701	0.45373	-7.61155	-0.740348	NAT8L	339983
ENSG00000153956	0.00447918	4.56445	1.49158	0.136901	0.454087	-7.58506	0.223959	CACNA2D1	781
ENSG00000198300	-0.00475155	4.45726	-1.49025	0.13725	0.454248	-7.56918	-0.237578	PEG3	5178
ENSG00000101353	0.00376219	1.61394	1.48967	0.137401	0.45438	-6.9188	0.18811	MROH8	140699
ENSG00000166086	0.00248521	5.70034	1.48869	0.13766	0.454699	-7.67425	0.124261	JAM3	83700
ENSG00000164099	0.010079	1.49854	1.48622	0.138312	0.45592	-6.8878	0.503948	PRSS12	8492
ENSG00000165810	0.0105288	8.81475	1.48563	0.138468	0.456227	-7.4674	0.526442	BTNL9	153579
ENSG00000196632	-0.00531596	1.62633	-1.48456	0.13875	0.456634	-6.92861	-0.265798	WNK3	65267
ENSG00000174514	0.0053795	3.27799	1.48456	0.138751	0.456634	-7.32237	0.268975	MFSD4A	148808
ENSG00000173599	-0.0093324	6.25749	-1.48359	0.139009	0.456986	-7.65261	-0.46662	PC	5091
ENSG00000196263	-0.00379437	4.44018	-1.48356	0.139016	0.456986	-7.57963	-0.189719	ZNF471	57573
ENSG00000149591	0.00467044	9.43786	1.48032	0.139878	0.458134	-7.42544	0.233522	TAGLN	6876
ENSG00000132622	0.00418288	5.8183	1.47862	0.140331	0.458585	-7.68932	0.209144	HSPA12B	116835
ENSG00000129988	0.0186346	1.08996	1.47796	0.140509	0.458748	-6.85094	0.931732	LBP	3929
ENSG00000198947	0.00363544	5.84938	1.47661	0.140869	0.45909	-7.68983	0.181772	DMD	1756
ENSG00000152580	0.00785969	4.59614	1.47633	0.140943	0.45909	-7.58428	0.392985	IGSF10	285313
ENSG00000221818	0.00600919	4.88152	1.47607	0.141014	0.459127	-7.64168	0.300459	EBF2	64641
ENSG00000127083	0.00744303	3.93836	1.47489	0.141331	0.459687	-7.49047	0.372151	OMD	4958
ENSG00000132326	0.00572132	5.15454	1.47403	0.141561	0.459761	-7.65804	0.286066	PER2	8864
ENSG00000154175	0.00754824	6.2475	1.46949	0.142789	0.461136	-7.69082	0.377412	ABI3BP	25890
ENSG00000140459	0.00504784	1.44314	1.46916	0.142879	0.461314	-6.89758	0.252392	CYP11A1	1583
ENSG00000109906	0.00870711	5.64723	1.4667	0.143546	0.462331	-7.7042	0.435356	ZBTB16	7704
ENSG00000170962	0.00487346	5.45529	1.46545	0.143885	0.462909	-7.68421	0.243673	PDGFD	80310
ENSG00000055732	0.00634546	4.2699	1.4633	0.144471	0.463751	-7.57824	0.317273	MCOLN3	55283
ENSG00000144476	0.00677917	6.45918	1.46153	0.144957	0.464166	-7.6938	0.338958	ACKR3	57007
ENSG00000165424	0.00347775	6.88368	1.46065	0.145199	0.46459	-7.66119	0.173888	ZCCHC24	219654
ENSG00000137033	0.00651939	5.26974	1.45991	0.145401	0.464655	-7.69459	0.32597	IL33	90865
ENSG00000185518	0.00725091	3.26343	1.45783	0.145973	0.465135	-7.36469	0.362546	SV2B	9899
ENSG00000197329	0.00421313	6.20637	1.45599	0.146481	0.466236	-7.7142	0.210657	PELI1	57162
ENSG00000184012	-0.0193163	2.17929	-1.45579	0.146536	0.466307	-7.2564	-0.965814	TMPRSS2	7113
ENSG00000057704	0.0057612	4.96301	1.45467	0.146847	0.466572	-7.68156	0.28806	TMCC3	57458
ENSG00000162733	0.00515296	7.35335	1.45296	0.147321	0.467071	-7.63302	0.257648	DDR2	4921
ENSG00000149596	0.00726409	4.1685	1.45132	0.147776	0.467246	-7.56757	0.363205	JPH2	57158
ENSG00000148541	0.0061097	3.47746	1.45093	0.147883	0.467276	-7.43385	0.305485	FAM13C	220965
ENSG00000176720	-0.00771969	5.96287	-1.4485	0.148563	0.467456	-7.72005	-0.385985	BOK	666
ENSG00000166839	0.00407641	3.72757	1.44474	0.149616	0.468498	-7.49536	0.203821	ANKDD1A	348094
ENSG00000138356	0.00757584	7.21825	1.4431	0.150075	0.469136	-7.64854	0.378792	AOX1	316
ENSG00000187260	-0.00610979	3.74381	-1.44222	0.150323	0.469553	-7.49786	-0.30549	WDR86	349136
ENSG00000131080	0.00839361	2.58012	1.44176	0.150454	0.469808	-7.22145	0.41968	EDA2R	60401
ENSG00000173320	-0.00502077	3.51258	-1.44121	0.150608	0.469981	-7.46114	-0.251038	STOX2	56977
ENSG00000135862	0.0039377	9.02183	1.44056	0.150793	0.470458	-7.51124	0.196885	LAMC1	3915
ENSG00000116741	0.00821753	5.86407	1.44019	0.150897	0.470578	-7.73047	0.410877	RGS2	5997
ENSG00000163430	0.0046594	9.45851	1.43728	0.15172	0.471546	-7.48023	0.23297	FSTL1	11167
ENSG00000134874	0.00322566	4.35257	1.43594	0.152102	0.471978	-7.62809	0.161283	DZIP1	22873
ENSG00000175785	0.00610328	3.32636	1.43548	0.152231	0.47217	-7.41133	0.305164	PRIMA1	145270
ENSG00000189157	-0.00441701	2.41671	-1.43297	0.152949	0.473065	-7.20269	-0.220851	FAM47E	100129583
ENSG00000070371	0.00433706	3.85899	1.43194	0.153241	0.473564	-7.55463	0.216853	CLTCL1	8218
ENSG00000115226	-0.00803466	4.88317	-1.43057	0.153633	0.473921	-7.71852	-0.401733	FNDC4	64838
ENSG00000172380	0.00238808	7.12452	1.4305	0.153655	0.473921	-7.68774	0.119404	GNG12	55970
ENSG00000119737	-0.00422071	0.900321	-1.42923	0.154019	0.474432	-6.84068	-0.211035	GPR75	10936
ENSG00000135604	0.00771511	4.03417	1.42862	0.154194	0.47487	-7.58436	0.385756	STX11	8676
ENSG00000169291	0.00408146	5.70916	1.42581	0.155002	0.476063	-7.76376	0.204073	SHE	126669
ENSG00000120738	0.00918561	8.1088	1.42285	0.15586	0.476946	-7.62641	0.45928	EGR1	1958
ENSG00000145861	0.00867721	1.35364	1.42143	0.156272	0.477982	-6.95239	0.433861	C1QTNF2	114898
ENSG00000212719	-0.00308342	3.82383	-1.4209	0.156426	0.478147	-7.56672	-0.154171	C17orf51	339263
ENSG00000178726	0.00525966	6.16115	1.41969	0.156776	0.478259	-7.76344	0.262983	THBD	7056
ENSG00000091436	0.0028932	6.76805	1.41752	0.15741	0.478605	-7.7351	0.14466	MAP3K20	51776
ENSG00000151689	0.002457	4.99019	1.41472	0.158227	0.479413	-7.74288	0.12285	INPP1	3628
ENSG00000130653	-0.00454032	6.01485	-1.411	0.159321	0.480775	-7.78124	-0.227016	PNPLA7	375775
ENSG00000140563	0.00527232	2.2623	1.41008	0.159591	0.480898	-7.18201	0.263616	MCTP2	55784
ENSG00000165626	-0.00229842	4.80876	-1.40877	0.159979	0.481517	-7.73758	-0.114921	BEND7	222389
ENSG00000129467	0.00377031	7.05171	1.40865	0.160014	0.481518	-7.72353	0.188516	ADCY4	196883
ENSG00000137960	0.00411088	3.26561	1.40801	0.160203	0.481609	-7.43857	0.205544	GIPC2	54810
ENSG00000138386	-0.00232918	5.92205	-1.40734	0.160401	0.481609	-7.79216	-0.116459	NAB1	4664
ENSG00000185070	0.00622259	4.62387	1.40595	0.160812	0.4821	-7.71105	0.311129	FLRT2	23768
ENSG00000144426	0.00390228	3.89384	1.40529	0.16101	0.482493	-7.58892	0.195114	NBEAL1	65065
ENSG00000145949	0.00569144	2.1744	1.40505	0.161081	0.482604	-7.1609	0.284572	MYLK4	340156
ENSG00000147180	-0.00724582	2.91007	-1.40092	0.162312	0.483284	-7.37871	-0.362291	ZNF711	7552
ENSG00000009724	-0.00527435	2.05696	-1.39885	0.162929	0.484296	-7.17649	-0.263718	MASP2	10747
ENSG00000119514	0.00629101	2.01475	1.39777	0.163255	0.484762	-7.13459	0.314551	GALNT12	79695
ENSG00000258484	-0.00528291	0.986392	-1.39531	0.163994	0.485349	-6.91658	-0.264146	SPESP1	246777
ENSG00000124785	0.00431902	6.14126	1.39432	0.164292	0.48583	-7.79942	0.215951	NRN1	51299
ENSG00000007216	-0.0193816	-0.637095	-1.39265	0.164796	0.485979	-6.84424	-0.969081	SLC13A2	9058
ENSG00000188215	0.00436121	5.31397	1.38944	0.165769	0.487078	-7.80333	0.21806	DCUN1D3	123879
ENSG00000150764	-0.00297222	5.85332	-1.38648	0.166671	0.488869	-7.81996	-0.148611	DIXDC1	85458
ENSG00000090530	-0.00448465	3.6139	-1.38111	0.168311	0.490791	-7.56166	-0.224233	P3H2	55214
ENSG00000250305	-0.00604996	3.76305	-1.38107	0.168324	0.490791	-7.59391	-0.302498	TRMT9B	57604
ENSG00000138639	0.00371682	4.33596	1.38084	0.168394	0.490791	-7.70771	0.185841	ARHGAP24	83478
ENSG00000120278	0.00435928	6.03262	1.38068	0.168445	0.490823	-7.827	0.217964	PLEKHG1	57480
ENSG00000078725	-0.0154022	-0.120977	-1.38022	0.168586	0.490841	-6.81746	-0.77011	BRINP1	1620
ENSG00000111077	0.00350494	9.15398	1.3785	0.169114	0.491175	-7.58728	0.175247	TNS2	23371
ENSG00000138759	-0.00698482	2.95256	-1.37377	0.170578	0.493028	-7.43363	-0.349241	FRAS1	80144
ENSG00000204301	0.00578334	7.38618	1.37354	0.170648	0.493132	-7.74462	0.289167	NOTCH4	4855
ENSG00000047617	0.00609338	3.28389	1.37071	0.171528	0.494718	-7.50122	0.304669	ANO2	57101
ENSG00000009694	0.00692266	3.39519	1.36992	0.171776	0.494742	-7.53035	0.346133	TENM1	10178
ENSG00000140450	-0.00337385	4.84427	-1.36889	0.172098	0.495123	-7.79741	-0.168693	ARRDC4	91947
ENSG00000175084	0.0105277	4.86586	1.36691	0.172716	0.495804	-7.7892	0.526384	DES	1674
ENSG00000105270	0.00356543	5.15325	1.36627	0.172916	0.495976	-7.81933	0.178271	CLIP3	25999
ENSG00000117525	0.00592477	7.02755	1.36607	0.172981	0.495976	-7.7845	0.296239	F3	2152
ENSG00000166823	-0.00722838	2.6084	-1.3652	0.173252	0.496575	-7.35532	-0.361419	MESP1	55897
ENSG00000138798	-0.0186692	0.885072	-1.36481	0.173374	0.496606	-7.0999	-0.933462	EGF	1950
ENSG00000150627	0.00529001	1.87469	1.36407	0.173608	0.49673	-7.1524	0.264501	WDR17	116966
ENSG00000150281	-0.00329998	3.12778	-1.36345	0.173802	0.49673	-7.48364	-0.164999	CTF1	1489
ENSG00000145358	0.00602476	1.67856	1.36268	0.174046	0.497186	-7.11091	0.301238	DDIT4L	115265
ENSG00000170214	0.00780674	1.01675	1.36182	0.174317	0.497617	-6.9705	0.390337	ADRA1B	147
ENSG00000145908	-0.00270019	3.65194	-1.36132	0.174473	0.497766	-7.60095	-0.13501	ZNF300	91975
ENSG00000127903	-0.00451771	0.943005	-1.35552	0.176309	0.500346	-6.95892	-0.225885	ZNF835	90485
ENSG00000182253	0.00674701	7.28199	1.35294	0.177133	0.501319	-7.79241	0.33735	SYNM	23336
ENSG00000174697	0.0196626	5.53714	1.35218	0.177374	0.501651	-7.79362	0.983131	LEP	3952
ENSG00000022267	0.00776554	9.17596	1.34845	0.178569	0.503689	-7.62683	0.388277	FHL1	2273
ENSG00000024422	0.00442298	8.58735	1.34797	0.178723	0.503776	-7.67464	0.221149	EHD2	30846
ENSG00000177200	0.00193893	6.45319	1.34636	0.179241	0.504442	-7.85558	0.0969463	CHD9	80205
ENSG00000092295	0.00490909	1.25418	1.34573	0.179443	0.504477	-7.02671	0.245454	TGM1	7051
ENSG00000171992	0.00469925	7.64618	1.34515	0.179632	0.504664	-7.75825	0.234962	SYNPO	11346
ENSG00000139144	-0.0163413	1.16403	-1.34488	0.179718	0.504789	-7.20094	-0.817065	PIK3C2G	5288
ENSG00000153208	0.00431032	5.07721	1.34403	0.179994	0.505173	-7.84905	0.215516	MERTK	10461
ENSG00000107562	0.00454491	8.24122	1.34303	0.180315	0.505821	-7.71644	0.227245	CXCL12	6387
ENSG00000235387	0.00738612	3.36087	1.34147	0.180822	0.506356	-7.55817	0.369306	SPAAR	158376
ENSG00000125810	0.0048706	7.54348	1.34142	0.180839	0.506356	-7.77358	0.24353	CD93	22918
ENSG00000164070	0.00574295	3.01539	1.34039	0.181171	0.506692	-7.46162	0.287147	HSPA4L	22824
ENSG00000186994	0.00406797	5.63904	1.33695	0.182291	0.508436	-7.88378	0.203398	KANK3	256949
ENSG00000197442	-0.00383902	5.34404	-1.33584	0.182652	0.509058	-7.88075	-0.191951	MAP3K5	4217
ENSG00000077782	0.00252229	8.32608	1.33583	0.182656	0.509058	-7.71464	0.126114	FGFR1	2260
ENSG00000196338	0.00450506	1.24557	1.33535	0.182814	0.509401	-7.03246	0.225253	NLGN3	54413
ENSG00000120156	0.00514897	5.5202	1.33202	0.183904	0.510625	-7.88433	0.257448	TEK	7010
ENSG00000178852	-0.00340609	2.97086	-1.332	0.18391	0.510625	-7.47556	-0.170304	EFCAB13	124989
ENSG00000184304	0.00286783	4.44869	1.33092	0.184263	0.511287	-7.79679	0.143391	PRKD1	5587
ENSG00000139263	0.00321907	5.6132	1.32898	0.184904	0.512237	-7.89363	0.160953	LRIG3	121227
ENSG00000204176	0.00588643	3.73774	1.32841	0.185092	0.51253	-7.66664	0.294322	SYT15	83849
ENSG00000213949	0.00445014	6.81512	1.32833	0.185117	0.51253	-7.85465	0.222507	ITGA1	3672
ENSG00000173641	0.0123566	6.3355	1.32768	0.185332	0.512585	-7.8512	0.617831	HSPB7	27129
ENSG00000155090	0.00431965	6.59302	1.32723	0.185479	0.512585	-7.87295	0.215982	KLF10	7071
ENSG00000155099	0.00261541	3.92095	1.32704	0.185542	0.512585	-7.70293	0.13077	PIP4P2	55529
ENSG00000157152	0.00896115	5.06862	1.32605	0.185871	0.513032	-7.8691	0.448058	SYN2	6854
ENSG00000163686	0.00520275	3.92695	1.32563	0.186009	0.513118	-7.71005	0.260138	ABHD6	57406
ENSG00000103044	0.0109046	3.35264	1.32512	0.186179	0.513165	-7.56039	0.545232	HAS3	3038
ENSG00000140545	0.00316046	8.55308	1.32169	0.187318	0.51422	-7.7144	0.158023	MFGE8	4240
ENSG00000171649	-0.00279365	2.188	-1.32153	0.187372	0.51422	-7.2927	-0.139683	ZIK1	284307
ENSG00000076770	0.0030298	3.92419	1.31853	0.188369	0.515562	-7.71996	0.15149	MBNL3	55796
ENSG00000155657	0.00465815	4.77921	1.31517	0.189494	0.517306	-7.85711	0.232908	TTN	7273
ENSG00000198756	0.00731985	1.22608	1.31512	0.189512	0.517306	-7.05498	0.365993	COLGALT2	23127
ENSG00000163739	-0.00985522	0.64096	-1.31465	0.189671	0.517348	-6.97384	-0.492761	CXCL1	2919
ENSG00000087494	-0.012077	1.5891	-1.31311	0.190187	0.518064	-7.16767	-0.603852	PTHLH	5744
ENSG00000116396	-0.00280027	3.7131	-1.30938	0.191445	0.5204	-7.68355	-0.140014	KCNC4	3749
ENSG00000121005	-0.0108586	2.73652	-1.30879	0.191647	0.520557	-7.47743	-0.542928	CRISPLD1	83690
ENSG00000112782	0.00624697	2.79196	1.30814	0.191865	0.520755	-7.45838	0.312349	CLIC5	53405
ENSG00000150938	0.00327518	8.11085	1.3065	0.192421	0.521969	-7.77134	0.163759	CRIM1	51232
ENSG00000135069	-0.00792305	2.3247	-1.30609	0.192562	0.522153	-7.38732	-0.396153	PSAT1	29968
ENSG00000154917	-0.00398401	3.6451	-1.3047	0.193035	0.523139	-7.68726	-0.199201	RAB6B	51560
ENSG00000133818	-0.00285102	4.68607	-1.30359	0.193413	0.523699	-7.86826	-0.142551	RRAS2	22800
ENSG00000085741	0.0067723	4.48988	1.30279	0.193685	0.523911	-7.83142	0.338615	WNT11	7481
ENSG00000123119	0.00297859	2.73865	1.29851	0.195149	0.525854	-7.44855	0.148929	NECAB1	64168
ENSG00000109944	0.00226465	2.78422	1.29645	0.195856	0.526686	-7.47072	0.113232	JHY	79864
ENSG00000167701	-0.00892655	3.67005	-1.29384	0.196753	0.527533	-7.72981	-0.446327	GPT	2875
ENSG00000102287	-0.00690177	6.86361	-1.29336	0.19692	0.527683	-7.88394	-0.345089	GABRE	2564
ENSG00000069431	0.0046479	5.58342	1.2932	0.196976	0.527735	-7.94012	0.232395	ABCC9	10060
ENSG00000074416	0.00571806	8.07623	1.28802	0.198771	0.529674	-7.79724	0.285903	MGLL	11343
ENSG00000173258	0.00656822	1.47861	1.2853	0.199716	0.531302	-7.14985	0.328411	ZNF483	158399
ENSG00000162944	0.0040954	3.1849	1.28488	0.199863	0.531398	-7.59103	0.20477	RFTN2	130132
ENSG00000143995	0.0047513	5.54399	1.28396	0.200186	0.531766	-7.95249	0.237565	MEIS1	4211
ENSG00000174950	-0.015805	-1.02168	-1.28369	0.20028	0.531915	-6.81822	-0.79025	CD164L2	388611
ENSG00000151726	-0.00991981	8.64417	-1.27946	0.201763	0.534017	-7.7501	-0.495991	ACSL1	2180
ENSG00000137713	-0.00556325	5.81318	-1.27785	0.202327	0.534509	-7.96161	-0.278163	PPP2R1B	5519
ENSG00000010810	0.00346268	6.5418	1.27536	0.203206	0.535939	-7.94121	0.173134	FYN	2534
ENSG00000167874	0.00528646	3.44777	1.2744	0.203547	0.536616	-7.67123	0.264323	TMEM88	92162
ENSG00000176153	0.012126	0.0593914	1.27318	0.203977	0.536954	-6.89082	0.606301	GPX2	2877
ENSG00000249751	0.00399322	4.25886	1.27276	0.204125	0.537154	-7.8355	0.199661	ECSCR	641700
ENSG00000178222	-0.00368998	2.24416	-1.27227	0.204301	0.537322	-7.37216	-0.184499	RNF212	285498
ENSG00000082175	0.00856255	4.37775	1.27135	0.204628	0.537696	-7.84063	0.428128	PGR	5241
ENSG00000196218	0.00509069	2.75562	1.27112	0.204709	0.537696	-7.49343	0.254534	RYR1	6261
ENSG00000213203	0.0035519	4.78652	1.2706	0.204895	0.537812	-7.91704	0.177595	GIMAP1	170575
ENSG00000203797	0.00292747	1.46107	1.27047	0.204938	0.537812	-7.17744	0.146374	DDO	8528
ENSG00000110318	0.00344993	4.27531	1.26966	0.205226	0.538272	-7.8451	0.172497	CEP126	57562
ENSG00000128881	0.00214443	4.72196	1.26846	0.205656	0.539005	-7.91045	0.107222	TTBK2	146057
ENSG00000101331	0.00439467	3.65417	1.2683	0.205711	0.539051	-7.72538	0.219733	CCM2L	140706
ENSG00000169218	0.00765492	2.07383	1.26774	0.205911	0.53926	-7.33566	0.382746	RSPO1	284654
ENSG00000164107	0.00649478	2.74654	1.26772	0.20592	0.53926	-7.49634	0.324739	HAND2	9464
ENSG00000187824	-0.00233396	3.65708	-1.26677	0.206257	0.539398	-7.73802	-0.116698	TMEM220	388335
ENSG00000248485	-0.00562868	-0.0359645	-1.26504	0.206876	0.540722	-6.83854	-0.281434	PCP4L1	654790
ENSG00000163710	0.0107678	5.24394	1.26447	0.207081	0.540785	-7.94132	0.538391	PCOLCE2	26577
ENSG00000196154	0.00600493	7.2841	1.26434	0.207127	0.540785	-7.89462	0.300246	S100A4	6275
ENSG00000042286	-0.00661345	5.98428	-1.26225	0.207878	0.541564	-7.97206	-0.330673	AIFM2	84883
ENSG00000197766	0.00623013	9.23143	1.25938	0.208911	0.543364	-7.73744	0.311507	CFD	1675
ENSG00000175414	-0.0030456	3.9017	-1.25861	0.209186	0.543688	-7.79269	-0.15228	ARL10	285598
ENSG00000090376	0.00466555	6.02117	1.25665	0.209897	0.544153	-7.98638	0.233277	IRAK3	11213
ENSG00000104432	0.00512583	0.543989	1.25319	0.21115	0.545134	-6.97599	0.256291	IL7	3574
ENSG00000099204	0.00329566	8.33332	1.25017	0.212248	0.546655	-7.82544	0.164783	ABLIM1	3983
ENSG00000186854	-0.00622042	1.96438	-1.24744	0.213245	0.547979	-7.35606	-0.311021	TRABD2A	129293
ENSG00000083857	-0.00328612	6.59349	-1.24689	0.213449	0.548226	-7.97193	-0.164306	FAT1	2195
ENSG00000142661	0.00584904	1.11225	1.2453	0.21403	0.548226	-7.1342	0.292452	MYOM3	127294
ENSG00000173757	-0.0015423	7.33866	-1.24232	0.215126	0.549758	-7.91681	-0.077115	STAT5B	6777
ENSG00000144802	0.0054338	6.44987	1.24141	0.215463	0.549879	-7.98592	0.27169	NFKBIZ	64332
ENSG00000052795	0.00351971	5.4138	1.23996	0.215995	0.550312	-8.00421	0.175985	FNIP2	57600
ENSG00000164825	0.010368	1.44532	1.23927	0.216251	0.550769	-7.24816	0.518399	DEFB1	1672
ENSG00000152284	0.00226303	6.36383	1.23539	0.217688	0.55227	-8.00496	0.113152	TCF7L1	83439
ENSG00000112320	-0.00266989	3.92057	-1.22963	0.219835	0.555359	-7.83252	-0.133494	SOBP	55084
ENSG00000221968	0.00551599	7.03685	1.22685	0.22088	0.556392	-7.96317	0.275799	FADS3	3995
ENSG00000122035	0.00422325	4.51992	1.22677	0.220909	0.556392	-7.93843	0.211163	RASL11A	387496
ENSG00000253485	0.00422542	1.14355	1.22662	0.220964	0.556392	-7.14868	0.211271	PCDHGA5	56110
ENSG00000060138	0.00288249	8.39311	1.22616	0.221137	0.556392	-7.85091	0.144125	YBX3	8531
ENSG00000123080	-0.00482076	4.88992	-1.22447	0.221772	0.557481	-7.98997	-0.241038	CDKN2C	1031
ENSG00000108001	0.00454873	5.2108	1.22181	0.222775	0.558752	-8.01131	0.227437	EBF3	253738
ENSG00000111728	-0.00711775	2.2082	-1.22031	0.223341	0.559386	-7.45899	-0.355887	ST8SIA1	6489
ENSG00000184271	0.00185393	5.34416	1.21948	0.223655	0.55964	-8.02521	0.0926965	POU6F1	5463
ENSG00000091409	0.00283167	7.31814	1.21844	0.224051	0.560446	-7.95208	0.141583	ITGA6	3655
ENSG00000136531	-0.00899277	0.609278	-1.21749	0.224412	0.560639	-7.07748	-0.449639	SCN2A	6326
ENSG00000147872	0.00844823	8.78515	1.21483	0.225424	0.561839	-7.83511	0.422411	PLIN2	123
ENSG00000099864	0.00377003	6.99045	1.21385	0.225795	0.562	-7.98029	0.188502	PALM	5064
ENSG00000007314	0.010112	5.87599	1.21096	0.226899	0.563502	-8.03681	0.505602	SCN4A	6329
ENSG00000198467	0.00337246	8.37647	1.2109	0.226922	0.563502	-7.87278	0.168623	TPM2	7169
ENSG00000075213	0.00544971	2.79227	1.21016	0.227206	0.563798	-7.57944	0.272485	SEMA3A	10371
ENSG00000129048	0.00800856	1.52664	1.20782	0.228103	0.564858	-7.25981	0.400428	ACKR4	51554
ENSG00000079819	0.00306661	7.36611	1.20647	0.228623	0.565498	-7.96106	0.153331	EPB41L2	2037
ENSG00000128268	-0.00578273	4.29273	-1.20331	0.229843	0.56665	-7.94704	-0.289136	MGAT3	4248
ENSG00000111716	-0.00458732	8.11019	-1.2011	0.230698	0.567893	-7.89678	-0.229366	LDHB	3945
ENSG00000134324	-0.00578529	6.94847	-1.19931	0.231391	0.568661	-7.996	-0.289265	LPIN1	23175
ENSG00000120341	0.00384714	4.48314	1.19875	0.231606	0.568665	-7.96306	0.192357	SEC16B	89866
ENSG00000146374	0.0053324	4.43619	1.19782	0.231969	0.569309	-7.94998	0.26662	RSPO3	84870
ENSG00000169744	0.00400367	6.43118	1.19739	0.232135	0.569309	-8.04584	0.200184	LDB2	9079
ENSG00000101871	0.00264	4.74636	1.19608	0.232647	0.569756	-7.99809	0.132	MID1	4281
ENSG00000180447	0.00479706	6.31147	1.19469	0.23319	0.570223	-8.05244	0.239853	GAS1	2619
ENSG00000174607	-0.011237	-0.0459596	-1.19467	0.233195	0.570223	-6.99905	-0.561851	UGT8	7368
ENSG00000042445	-0.00681022	7.1226	-1.19412	0.23341	0.570266	-7.97961	-0.340511	RETSAT	54884
ENSG00000214290	0.00522359	1.81528	1.19362	0.233605	0.570446	-7.34902	0.26118	COLCA2	120376
ENSG00000146966	0.00347941	4.81355	1.19223	0.234148	0.571014	-8.01472	0.17397	DENND2A	27147
ENSG00000117600	0.00552649	2.39173	1.18957	0.235192	0.57179	-7.50874	0.276324	PLPPR4	9890
ENSG00000186642	0.00485767	7.50843	1.18903	0.235406	0.571826	-7.97031	0.242883	PDE2A	5138
ENSG00000181374	0.00874482	0.327953	1.18879	0.235498	0.571854	-7.0147	0.437241	CCL13	6357
ENSG00000165804	-0.00340666	5.79899	-1.18717	0.236136	0.573113	-8.07452	-0.170333	ZNF219	51222
ENSG00000065802	-0.00169631	5.10884	-1.18629	0.236484	0.573693	-8.05222	-0.0848153	ASB1	51665
ENSG00000204065	-0.00930096	-0.211457	-1.18519	0.236918	0.573981	-6.91923	-0.465048	TCEAL5	340543
ENSG00000185432	0.00343841	7.6124	1.17828	0.239656	0.577363	-7.96947	0.17192	METTL7A	25840
ENSG00000232040	-0.00667235	0.0148665	-1.17803	0.239754	0.577398	-6.97568	-0.333617	ZBED9	114821
ENSG00000161082	-0.0112438	-0.868039	-1.17607	0.240535	0.578498	-6.84962	-0.56219	CELF5	60680
ENSG00000134339	0.0107153	5.61253	1.17088	0.242612	0.58048	-8.05796	0.535767	SAA2	6289
ENSG00000154263	0.00498084	5.64985	1.16673	0.244282	0.582337	-8.09354	0.249042	ABCA10	10349
ENSG00000154269	0.00504827	0.650062	1.16585	0.244638	0.582798	-7.11199	0.252414	ENPP3	5169
ENSG00000107104	-0.00266781	6.65514	-1.16271	0.245907	0.583977	-8.06878	-0.133391	KANK1	23189
ENSG00000171033	0.00547502	1.78414	1.16019	0.246929	0.585637	-7.37762	0.273751	PKIA	5569
ENSG00000116016	0.00462406	9.6745	1.15996	0.247023	0.585637	-7.8231	0.231203	EPAS1	2034
ENSG00000082438	0.0031502	5.91729	1.15787	0.247875	0.586219	-8.11242	0.15751	COBLL1	22837
ENSG00000081479	-0.0183336	1.41649	-1.15711	0.248185	0.586474	-7.5031	-0.91668	LRP2	4036
ENSG00000188338	-0.00824839	0.27157	-1.15627	0.248525	0.586965	-7.06989	-0.412419	SLC38A3	10991
ENSG00000047634	0.00235288	5.0087	1.15615	0.248573	0.586965	-8.07564	0.117644	SCML1	6322
ENSG00000128709	0.00578151	4.09614	1.15387	0.249507	0.588059	-7.92433	0.289076	HOXD9	3235
ENSG00000120332	0.00721817	3.84157	1.15308	0.249832	0.588233	-7.89077	0.360908	TNN	63923
ENSG00000064692	0.00426853	2.57724	1.15218	0.250201	0.588714	-7.58467	0.213427	SNCAIP	9627
ENSG00000134569	0.00443523	3.02545	1.15119	0.250606	0.588714	-7.69844	0.221761	LRP4	4038
ENSG00000164675	0.00571224	-0.371876	1.15044	0.250913	0.588774	-6.8851	0.285612	IQUB	154865
ENSG00000149527	0.0115415	3.60425	1.14964	0.251243	0.588774	-7.81498	0.577077	PLCH2	9651
ENSG00000166405	-0.00588385	4.05226	-1.14892	0.251538	0.588867	-7.94526	-0.294193	RIC3	79608
ENSG00000108924	0.00442387	5.03637	1.14714	0.252272	0.590103	-8.08511	0.221194	HLF	3131
ENSG00000109794	0.00325083	3.30063	1.14673	0.252444	0.590408	-7.78834	0.162542	FAM149A	25854
ENSG00000131477	0.00431754	6.04831	1.14463	0.253311	0.591202	-8.12016	0.215877	RAMP2	10266
ENSG00000168917	0.00337316	3.90535	1.1415	0.254608	0.59286	-7.93043	0.168658	SLC35G2	80723
ENSG00000149212	0.00324293	5.83042	1.14086	0.254872	0.593088	-8.12879	0.162146	SESN3	143686
ENSG00000124343	0.00651895	3.30895	1.1406	0.254983	0.593198	-7.79848	0.325948	XG	7499
ENSG00000183340	-0.00220215	3.77098	-1.13981	0.255308	0.593716	-7.90535	-0.110107	JRKL	8690
ENSG00000109063	-0.00222386	3.06007	-1.13805	0.256041	0.594362	-7.73557	-0.111193	MYH3	4621
ENSG00000003137	0.00690974	5.11248	1.13376	0.257835	0.596981	-8.10557	0.345487	CYP26B1	56603
ENSG00000128422	0.0211358	3.48803	1.13366	0.257878	0.596983	-7.73356	1.05679	KRT17	3872
ENSG00000157510	0.00433099	5.81728	1.13236	0.258421	0.597345	-8.13495	0.21655	AFAP1L1	134265
ENSG00000153291	-0.00292149	5.19554	-1.13096	0.25901	0.597771	-8.11886	-0.146074	SLC25A27	9481
ENSG00000133401	-0.00418391	5.7377	-1.12785	0.260321	0.599258	-8.1452	-0.209196	PDZD2	23037
ENSG00000196159	0.00284537	5.22051	1.12756	0.260441	0.599258	-8.12765	0.142268	FAT4	79633
ENSG00000122644	0.00344509	5.22175	1.1256	0.261267	0.600178	-8.12086	0.172255	ARL4A	10124
ENSG00000138271	0.0129499	-1.61233	1.12441	0.261774	0.600599	-6.77613	0.647496	GPR87	53836
ENSG00000174807	0.00717927	7.67645	1.12233	0.262653	0.601248	-8.02749	0.358963	CD248	57124
ENSG00000166250	-0.00418947	4.99283	-1.12008	0.263612	0.602386	-8.12057	-0.209473	CLMP	79827
ENSG00000174306	0.002449	6.27929	1.11997	0.263657	0.602386	-8.14113	0.12245	ZHX3	23051
ENSG00000165568	-0.00203255	1.99806	-1.1195	0.263856	0.602745	-7.49393	-0.101628	AKR1E2	83592
ENSG00000155265	-0.00496731	2.1828	-1.11762	0.264656	0.603237	-7.55652	-0.248365	GOLGA7B	401647
ENSG00000148737	0.00197683	6.30845	1.11731	0.264791	0.603237	-8.14446	0.0988416	TCF7L2	6934
ENSG00000142494	0.00374694	1.56686	1.1168	0.265008	0.603237	-7.38509	0.187347	SLC47A1	55244
ENSG00000171462	-0.00671971	1.17791	-1.11153	0.267262	0.605319	-7.35045	-0.335986	DLK2	65989
ENSG00000186310	0.00474445	1.55055	1.11113	0.267437	0.605334	-7.38357	0.237223	NAP1L3	4675
ENSG00000176597	0.00485743	3.26897	1.11019	0.267842	0.605771	-7.8075	0.242871	B3GNT5	84002
ENSG00000125968	-0.00726955	5.92917	-1.10879	0.268444	0.606107	-8.13969	-0.363477	ID1	3397
ENSG00000134775	0.00551611	3.74344	1.10871	0.268478	0.606107	-7.91812	0.275806	FHOD3	80206
ENSG00000115459	-0.00415558	5.96499	-1.10837	0.268625	0.606107	-8.16035	-0.207779	ELMOD3	84173
ENSG00000101695	0.00348343	4.87569	1.1081	0.268742	0.60615	-8.11909	0.174171	RNF125	54941
ENSG00000172059	0.00316379	5.92629	1.10733	0.269071	0.606422	-8.16913	0.15819	KLF11	8462
ENSG00000162367	0.00439891	4.37976	1.10687	0.269273	0.606422	-8.0579	0.219945	TAL1	6886
ENSG00000067113	0.00349248	6.75524	1.10599	0.269652	0.606896	-8.12892	0.174624	PLPP1	8611
ENSG00000187479	0.00662564	6.65917	1.10545	0.269882	0.607129	-8.13374	0.331282	C11orf96	387763
ENSG00000196196	0.00585586	3.61743	1.10403	0.270498	0.607724	-7.91396	0.292793	HRCT1	646962
ENSG00000092445	-0.00739285	4.19852	-1.10328	0.270825	0.607724	-8.05305	-0.369642	TYRO3	7301
ENSG00000176463	0.00215886	5.09725	1.1024	0.271203	0.607908	-8.14573	0.107943	SLCO3A1	28232
ENSG00000064309	0.00466904	4.5825	1.09973	0.272364	0.609455	-8.0916	0.233452	CDON	50937
ENSG00000198075	-0.00307461	2.12839	-1.09903	0.27267	0.609567	-7.54358	-0.153731	SULT1C4	27233
ENSG00000126351	-0.00191312	6.6807	-1.09782	0.273199	0.609807	-8.14005	-0.0956558	THRA	7067
ENSG00000171444	-0.00220195	5.81458	-1.09609	0.273953	0.611205	-8.182	-0.110098	MCC	4163
ENSG00000165495	0.00402254	1.81552	1.09588	0.274046	0.61128	-7.47306	0.201127	PKNOX2	63876
ENSG00000156463	0.00530739	3.17386	1.09561	0.274163	0.61128	-7.79844	0.265369	SH3RF2	153769
ENSG00000164619	0.00657881	2.60352	1.09547	0.274223	0.61128	-7.66653	0.32894	BMPER	168667
ENSG00000197776	0.00209978	3.50542	1.08931	0.276926	0.614131	-7.89508	0.104989	KLHDC1	122773
ENSG00000163803	0.00361503	2.0141	1.08686	0.278003	0.614883	-7.52408	0.180751	PLB1	151056
ENSG00000235098	-0.00344294	3.63356	-1.08454	0.27903	0.615475	-7.93384	-0.172147	ANKRD65	441869
ENSG00000086205	0.00777723	0.940604	1.08359	0.279448	0.61579	-7.27517	0.388861	FOLH1	2346
ENSG00000198576	0.00449444	1.24024	1.08342	0.279525	0.61579	-7.33859	0.224722	ARC	23237
ENSG00000170579	0.00524716	0.790472	1.08302	0.279701	0.61579	-7.2245	0.262358	DLGAP1	9229
ENSG00000198774	0.00491708	1.53124	1.08283	0.279786	0.615849	-7.40346	0.245854	RASSF9	9182
ENSG00000164197	0.00226481	3.24646	1.08244	0.279961	0.615849	-7.83834	0.113241	RNF180	285671
ENSG00000136383	-0.00664066	4.66934	-1.08172	0.280278	0.615997	-8.13008	-0.332033	ALPK3	57538
ENSG00000151365	-0.0121016	4.50303	-1.08142	0.280412	0.615997	-8.11159	-0.605079	THRSP	7069
ENSG00000163606	0.00571243	-0.0938261	1.08062	0.280767	0.616331	-7.03887	0.285622	CD200R1	131450
ENSG00000149043	-0.0159666	0.468192	-1.08053	0.280807	0.616331	-7.47525	-0.798328	SYT8	90019
ENSG00000139946	0.00264401	5.25111	1.0799	0.281087	0.616394	-8.17893	0.132201	PELI2	57161
ENSG00000106852	0.00430554	4.67314	1.0796	0.281222	0.616394	-8.12786	0.215277	LHX6	26468
ENSG00000142973	0.00904677	5.71691	1.07863	0.281651	0.616812	-8.17312	0.452338	CYP4B1	1580
ENSG00000159763	0.0205828	2.42438	1.0786	0.281667	0.616812	-7.71334	1.02914	PIP	5304
ENSG00000171867	0.00230338	6.78395	1.0768	0.282469	0.617099	-8.16011	0.115169	PRNP	5621
ENSG00000126950	0.00577569	0.179801	1.07675	0.282491	0.617099	-7.09168	0.288785	TMEM35A	59353
ENSG00000100146	-0.0108567	4.18251	-1.07219	0.284529	0.619296	-7.98347	-0.542837	SOX10	6663
ENSG00000134318	0.00390886	7.14124	1.07064	0.285225	0.619998	-8.13185	0.195443	ROCK2	9475
ENSG00000158220	-0.00648764	0.743116	-1.07002	0.285504	0.619998	-7.27619	-0.324382	ESYT3	83850
ENSG00000160145	0.0034698	5.79977	1.06832	0.286267	0.621089	-8.21021	0.17349	KALRN	8997
ENSG00000135144	-0.00568198	4.98008	-1.0664	0.287131	0.621962	-8.17934	-0.284099	DTX1	1840
ENSG00000166257	-0.00433948	3.00241	-1.06496	0.287782	0.622549	-7.80792	-0.216974	SCN3B	55800
ENSG00000197971	0.00350401	5.36207	1.06488	0.287819	0.622549	-8.20146	0.1752	MBP	4155
ENSG00000198121	0.00307352	6.05926	1.06471	0.287895	0.622549	-8.21147	0.153676	LPAR1	1902
ENSG00000143028	0.0039796	2.0331	1.06319	0.288583	0.62313	-7.57262	0.19898	SYPL2	284612
ENSG00000138685	0.00306855	5.51167	1.06144	0.289377	0.623735	-8.2138	0.153428	FGF2	2247
ENSG00000018236	0.00755491	2.79808	1.0598	0.290123	0.624354	-7.7437	0.377745	CNTN1	1272
ENSG00000182175	0.00263302	6.21177	1.05928	0.290358	0.62452	-8.21086	0.131651	RGMA	56963
ENSG00000173175	-0.00498274	5.45742	-1.05689	0.291446	0.625606	-8.21293	-0.249137	ADCY5	111
ENSG00000091513	-0.00672159	4.4814	-1.05412	0.292709	0.626722	-8.13769	-0.336079	TF	7018
ENSG00000133048	0.0103489	5.35393	1.05356	0.292963	0.626908	-8.12658	0.517447	CHI3L1	1116
ENSG00000160219	0.00331199	3.928	1.05131	0.293995	0.627508	-8.03786	0.165599	GAB3	139716
ENSG00000124406	0.00353348	4.78185	1.05049	0.294369	0.627928	-8.17051	0.176674	ATP8A1	10396
ENSG00000110002	0.00287008	5.39386	1.04996	0.294615	0.627928	-8.21667	0.143504	VWA5A	4013
ENSG00000189184	-0.00301315	5.64522	-1.04952	0.294814	0.628041	-8.2295	-0.150657	PCDH18	54510
ENSG00000143994	-0.00413879	0.222896	-1.04785	0.295585	0.628282	-7.15381	-0.206939	ABHD1	84696
ENSG00000009413	0.00253248	6.23506	1.04771	0.295648	0.628322	-8.22367	0.126624	REV3L	5980
ENSG00000080546	0.00298262	5.74406	1.04691	0.296017	0.628719	-8.23338	0.149131	SESN1	27244
ENSG00000120820	0.00434608	4.26995	1.04571	0.296568	0.629067	-8.0856	0.217304	GLT8D2	83468
ENSG00000069702	0.00262484	8.06334	1.04557	0.296636	0.629067	-8.0792	0.131242	TGFBR3	7049
ENSG00000240694	-0.00338519	1.7362	-1.0421	0.298236	0.630552	-7.51462	-0.16926	PNMA2	10687
ENSG00000161649	0.007655	7.02891	1.04161	0.298464	0.630663	-8.17474	0.38275	CD300LG	146894
ENSG00000151474	-0.00281612	6.08584	-1.03933	0.299519	0.632053	-8.23551	-0.140806	FRMD4A	55691
ENSG00000129451	-0.010713	0.520698	-1.03626	0.300948	0.633577	-7.3357	-0.535651	KLK10	5655
ENSG00000119866	-0.00894687	0.624819	-1.03532	0.301387	0.63385	-7.35595	-0.447343	BCL11A	53335
ENSG00000147202	0.00264379	5.22103	1.03461	0.301718	0.634453	-8.22683	0.132189	DIAPH2	1730
ENSG00000131386	0.00666564	7.36979	1.03415	0.301929	0.634701	-8.14943	0.333282	GALNT15	117248
ENSG00000178385	0.00230965	1.79805	1.03356	0.302207	0.634819	-7.53082	0.115482	PLEKHM3	389072
ENSG00000168060	-0.00206876	3.24479	-1.03065	0.303565	0.63554	-7.90198	-0.103438	NAALADL1	10004
ENSG00000114547	-0.0115753	-0.727337	-1.03044	0.303667	0.635661	-7.10107	-0.578763	ROPN1B	152015
ENSG00000120318	0.00267637	6.1248	1.0297	0.30401	0.636287	-8.2477	0.133818	ARAP3	64411
ENSG00000185585	0.00340511	5.66994	1.0273	0.305139	0.637161	-8.25129	0.170256	OLFML2A	169611
ENSG00000269190	0.00201265	5.1234	1.02675	0.305395	0.637325	-8.22982	0.100633	FBXO17	115290
ENSG00000170802	0.00285627	4.55371	1.02419	0.306602	0.638728	-8.17191	0.142814	FOXN2	3344
ENSG00000182983	-0.00226732	4.64119	-1.02386	0.306756	0.638739	-8.18245	-0.113366	ZNF662	389114
ENSG00000205213	-0.0031419	4.95953	-1.02236	0.307465	0.638967	-8.2164	-0.157095	LGR4	55366
ENSG00000129675	0.00268284	6.34637	1.02229	0.307501	0.638967	-8.24356	0.134142	ARHGEF6	9459
ENSG00000161281	0.00398127	4.95359	1.01869	0.3092	0.640516	-8.22169	0.199064	COX7A1	1346
ENSG00000121691	-0.00359879	7.72412	-1.01654	0.310222	0.64146	-8.13413	-0.179939	CAT	847
ENSG00000077092	-0.00367566	3.02702	-1.01543	0.310752	0.641681	-7.86619	-0.183783	RARB	5915
ENSG00000163638	0.00594783	6.46909	1.01384	0.311509	0.642359	-8.24348	0.297392	ADAMTS9	56999
ENSG00000115306	0.00308245	9.56511	1.01192	0.312421	0.643211	-7.99086	0.154123	SPTBN1	6711
ENSG00000253368	-0.00349028	3.46567	-1.01105	0.312839	0.643719	-7.97646	-0.174514	TRNP1	388610
ENSG00000165633	0.00291849	5.60677	1.00863	0.313994	0.644696	-8.27024	0.145924	VSTM4	196740
ENSG00000108551	0.0047115	7.33481	1.00744	0.314568	0.645293	-8.18112	0.235575	RASD1	51655
ENSG00000164039	0.00189231	4.911	1.0058	0.315355	0.646074	-8.22895	0.0946157	BDH2	56898
ENSG00000077943	-0.00606536	3.23942	-1.00432	0.316065	0.646695	-7.94736	-0.303268	ITGA8	8516
ENSG00000129757	0.00392148	6.50442	1.00414	0.316153	0.646695	-8.2478	0.196074	CDKN1C	1028
ENSG00000170464	0.00229926	4.25989	1.00344	0.316486	0.646695	-8.14403	0.114963	DNAJC18	202052
ENSG00000198795	0.00243293	5.26743	1.00057	0.317873	0.648177	-8.26392	0.121647	ZNF521	25925
ENSG00000102349	0.00243414	5.52024	0.999977	0.318159	0.64827	-8.27777	0.121707	KLF8	11279
ENSG00000128710	0.00784114	1.23282	0.999912	0.31819	0.64827	-7.43992	0.392057	HOXD10	3236
ENSG00000184384	0.00226269	5.88669	0.999814	0.318237	0.648274	-8.27912	0.113134	MAML2	84441
ENSG00000124613	-0.00236781	2.70301	-0.997185	0.319509	0.64985	-7.79722	-0.118391	ZNF391	346157
ENSG00000187699	-0.00271132	2.99847	-0.995124	0.320509	0.650732	-7.87477	-0.135566	C2orf88	84281
ENSG00000261934	0.00228096	1.35591	0.993725	0.321189	0.650957	-7.46417	0.114048	PCDHGA9	56107
ENSG00000048740	0.00304	6.76865	0.992663	0.321705	0.651423	-8.24231	0.152	CELF2	10659
ENSG00000156689	-0.0105604	-0.175901	-0.9926	0.321736	0.651423	-7.20039	-0.528021	GLYATL2	219970
ENSG00000167074	-0.00298201	5.45099	-0.990744	0.322639	0.652325	-8.28517	-0.149101	TEF	7008
ENSG00000087237	0.0106874	1.48048	0.990366	0.322824	0.652336	-7.51056	0.534369	CETP	1071
ENSG00000184185	0.00412082	1.6609	0.989803	0.323098	0.652614	-7.55576	0.206041	KCNJ12	3768
ENSG00000003096	-0.00567177	3.08196	-0.989651	0.323173	0.652639	-7.89982	-0.283589	KLHL13	90293
ENSG00000169435	-0.0103871	0.68804	-0.988634	0.32367	0.653288	-7.49676	-0.519354	RASSF6	166824
ENSG00000090857	-0.00238225	5.18339	-0.987729	0.324112	0.653649	-8.2744	-0.119112	PDPR	55066
ENSG00000112531	0.00219038	7.60617	0.985848	0.325033	0.654493	-8.18057	0.109519	QKI	9444
ENSG00000107738	0.00268896	7.07049	0.985059	0.325419	0.654827	-8.22754	0.134448	VSIR	64115
ENSG00000122877	-0.00671493	3.24524	-0.980957	0.327435	0.657207	-7.94791	-0.335747	EGR2	1959
ENSG00000137872	-0.00313589	4.36429	-0.979848	0.327981	0.657659	-8.18691	-0.156795	SEMA6D	80031
ENSG00000157827	0.00224988	6.31527	0.978201	0.328793	0.658377	-8.29053	0.112494	FMNL2	114793
ENSG00000049246	0.00412582	4.92153	0.978011	0.328887	0.658377	-8.25361	0.206291	PER3	8863
ENSG00000075223	-0.00413776	5.73507	-0.977447	0.329165	0.658377	-8.29937	-0.206888	SEMA3C	10512
ENSG00000037280	0.00256894	6.26877	0.975572	0.330093	0.659128	-8.29675	0.128447	FLT4	2324
ENSG00000146414	0.00191328	4.31148	0.974607	0.33057	0.659463	-8.17967	0.0956638	SHPRH	257218
ENSG00000107186	0.00187449	6.33906	0.973607	0.331066	0.659602	-8.295	0.0937244	MPDZ	8777
ENSG00000124749	0.00470357	2.59417	0.97046	0.332629	0.660879	-7.79354	0.235179	COL21A1	81578
ENSG00000123243	0.00527299	7.39338	0.966414	0.334645	0.662865	-8.2163	0.263649	ITIH5	80760
ENSG00000175318	-0.010658	1.78571	-0.965997	0.334854	0.663186	-7.77103	-0.5329	GRAMD2A	196996
ENSG00000144891	0.004724	5.7279	0.965449	0.335127	0.663474	-8.30855	0.2362	AGTR1	185
ENSG00000172935	0.0034048	5.27056	0.964154	0.335775	0.664094	-8.29957	0.17024	MRGPRF	116535
ENSG00000180354	-0.00321458	6.87304	-0.962657	0.336525	0.664699	-8.25871	-0.160729	MTURN	222166
ENSG00000133812	0.00161487	5.79068	0.960724	0.337494	0.665816	-8.32194	0.0807437	SBF2	81846
ENSG00000253305	-0.00196125	2.06559	-0.959521	0.338099	0.66637	-7.67695	-0.0980627	PCDHGB6	56100
ENSG00000157150	0.00813098	6.2281	0.959199	0.338261	0.66637	-8.30083	0.406549	TIMP4	7079
ENSG00000102802	0.00538821	6.26338	0.959177	0.338272	0.66637	-8.30134	0.269411	MEDAG	84935
ENSG00000173210	0.00475732	7.44571	0.958634	0.338545	0.666812	-8.22228	0.237866	ABLIM3	22885
ENSG00000134138	0.00210139	4.61461	0.956811	0.339462	0.667519	-8.2366	0.10507	MEIS2	4212
ENSG00000169764	-0.00282023	7.47072	-0.95396	0.340901	0.669614	-8.21854	-0.141012	UGP2	7360
ENSG00000162595	0.00462574	1.65829	0.953	0.341387	0.6702	-7.56695	0.231287	DIRAS3	9077
ENSG00000185739	0.00420433	2.18562	0.952494	0.341643	0.670336	-7.73089	0.210217	SRL	6345
ENSG00000181856	-0.0057293	4.41103	-0.949992	0.34291	0.671445	-8.23502	-0.286465	SLC2A4	6517
ENSG00000157617	-0.00415301	6.43099	-0.948856	0.343487	0.671959	-8.30491	-0.20765	C2CD2	25966
ENSG00000010319	0.00466326	7.5121	0.947012	0.344424	0.673002	-8.22445	0.233163	SEMA3G	56920
ENSG00000105974	0.00350054	8.96003	0.945737	0.345073	0.673564	-8.10404	0.175027	CAV1	857
ENSG00000197461	-0.00314515	4.8531	-0.944456	0.345726	0.674287	-8.27258	-0.157258	PDGFA	5154
ENSG00000164342	0.0032525	2.98209	0.944344	0.345783	0.674307	-7.90928	0.162625	TLR3	7098
ENSG00000116285	0.00385425	8.04822	0.944097	0.345909	0.67437	-8.18818	0.192713	ERRFI1	54206
ENSG00000117114	-0.0015984	6.04366	-0.943625	0.34615	0.674564	-8.33485	-0.07992	ADGRL2	23266
ENSG00000179314	0.00343275	2.88719	0.941605	0.347182	0.674832	-7.90023	0.171637	WSCD1	23302
ENSG00000174498	0.0121325	-1.56848	0.94141	0.347281	0.674935	-6.862	0.606623	IGDCC3	9543
ENSG00000073282	-0.00945619	2.86122	-0.9405	0.347747	0.675414	-7.95376	-0.47281	TP63	8626
ENSG00000020181	0.00271417	6.59475	0.940399	0.347799	0.675414	-8.31037	0.135708	ADGRA2	25960
ENSG00000133687	0.00321112	6.67179	0.94034	0.347829	0.675414	-8.30134	0.160556	TMTC1	83857
ENSG00000182732	-0.00353701	3.02267	-0.939352	0.348335	0.675609	-7.94789	-0.176851	RGS6	9628
ENSG00000198729	0.00765069	0.222271	0.939078	0.348475	0.675679	-7.31073	0.382534	PPP1R14C	81706
ENSG00000111254	-0.00393518	-0.040465	-0.938637	0.348701	0.675679	-7.20541	-0.196759	AKAP3	10566
ENSG00000164128	0.00614897	4.62347	0.937187	0.349445	0.676125	-8.25811	0.307448	NPY1R	4886
ENSG00000213390	-0.00208143	4.37084	-0.936702	0.349694	0.676125	-8.22117	-0.104071	ARHGAP19	84986
ENSG00000154258	0.00330291	6.93255	0.933942	0.351114	0.676553	-8.29059	0.165145	ABCA9	10350
ENSG00000069122	0.00380579	7.57392	0.932473	0.351871	0.677426	-8.23507	0.19029	ADGRF5	221395
ENSG00000133392	0.00546086	8.08311	0.929732	0.353286	0.678943	-8.19874	0.273043	MYH11	4629
ENSG00000106809	0.00630516	5.85192	0.929662	0.353322	0.678943	-8.34958	0.315258	OGN	4969
ENSG00000121064	0.00210019	6.60387	0.927878	0.354246	0.679626	-8.32008	0.105009	SCPEP1	59342
ENSG00000139970	-0.00436571	4.28919	-0.926937	0.354733	0.679884	-8.23675	-0.218285	RTN1	6252
ENSG00000138670	0.00266591	3.79301	0.926731	0.35484	0.679884	-8.11829	0.133296	RASGEF1B	153020
ENSG00000115594	0.0032385	7.94924	0.923638	0.356446	0.680983	-8.20864	0.161925	IL1R1	3554
ENSG00000102837	0.00901434	1.35714	0.922684	0.356942	0.681064	-7.70342	0.450717	OLFM4	10562
ENSG00000105997	-0.0019674	3.67952	-0.91857	0.359087	0.682793	-8.11585	-0.09837	HOXA3	3200
ENSG00000132554	0.00401125	1.46659	0.917923	0.359425	0.683346	-7.58317	0.200562	RGS22	26166
ENSG00000069020	0.00234717	6.22587	0.917737	0.359522	0.68344	-8.35338	0.117359	MAST4	375449
ENSG00000122729	-0.00488754	6.84756	-0.916406	0.360218	0.684219	-8.29954	-0.244377	ACO1	48
ENSG00000114812	0.00427858	5.23055	0.916032	0.360414	0.684315	-8.34287	0.213929	VIPR1	7433
ENSG00000166025	-0.00185739	6.37909	-0.915945	0.360459	0.684315	-8.34526	-0.0928693	AMOTL1	154810
ENSG00000100060	0.00274857	4.54567	0.913045	0.36198	0.685948	-8.27892	0.137429	MFNG	4242
ENSG00000067445	-0.0026395	4.78449	-0.913027	0.36199	0.685948	-8.31032	-0.131975	TRO	7216
ENSG00000131730	-0.00422186	2.08155	-0.912626	0.3622	0.686166	-7.73421	-0.211093	CKMT2	1160
ENSG00000186204	0.0041074	3.55044	0.912196	0.362426	0.686247	-8.09008	0.20537	CYP4F12	66002
ENSG00000141384	-0.00198141	3.43505	-0.911562	0.362759	0.686307	-8.06177	-0.0990707	TAF4B	6875
ENSG00000197140	-0.00296594	1.12233	-0.911093	0.363006	0.686513	-7.49732	-0.148297	ADAM32	203102
ENSG00000124212	0.00477183	6.50864	0.909664	0.363758	0.687179	-8.3386	0.238592	PTGIS	5740
ENSG00000164849	0.00356017	3.25019	0.909114	0.364048	0.687179	-8.02496	0.178008	GPR146	115330
ENSG00000198523	0.00534603	3.95334	0.908984	0.364116	0.687179	-8.17948	0.267302	PLN	5350
ENSG00000079308	0.00269839	9.00113	0.908588	0.364325	0.687285	-8.135	0.13492	TNS1	7145
ENSG00000163631	-0.00788217	1.23514	-0.908024	0.364622	0.687484	-7.53394	-0.394109	ALB	213
ENSG00000165795	-0.00230066	8.41271	-0.907423	0.364939	0.68772	-8.18756	-0.115033	NDRG2	57447
ENSG00000261857	-0.00751417	1.13378	-0.907037	0.365143	0.6879	-7.5984	-0.375709	MIA	8190
ENSG00000134757	0.010966	1.39487	0.906183	0.365594	0.688412	-7.71348	0.548298	DSG3	1830
ENSG00000188257	0.0102142	5.75325	0.904129	0.36668	0.689164	-8.34695	0.510712	PLA2G2A	5320
ENSG00000168490	0.00432299	4.31909	0.904039	0.366728	0.689164	-8.24618	0.216149	PHYHIP	9796
ENSG00000176928	-0.00283837	0.759839	-0.902922	0.36732	0.689488	-7.41118	-0.141918	GCNT4	51301
ENSG00000119946	0.00541874	0.207393	0.902381	0.367606	0.689827	-7.30287	0.270937	CNNM1	26507
ENSG00000125355	0.00551336	2.02627	0.901673	0.367982	0.690054	-7.71086	0.275668	TMEM255A	55026
ENSG00000167711	0.00570195	4.60338	0.901443	0.368104	0.690078	-8.29539	0.285097	SERPINF2	5345
ENSG00000122574	0.00321046	2.35614	0.900148	0.368791	0.691117	-7.7954	0.160523	WIPF3	644150
ENSG00000163873	0.00746037	2.17612	0.894893	0.371589	0.693959	-7.75843	0.373018	GRIK3	2899
ENSG00000189320	0.00424713	2.13504	0.893726	0.372212	0.69469	-7.74217	0.212356	FAM180A	389558
ENSG00000113430	-0.0117931	0.513909	-0.893121	0.372536	0.695002	-7.51648	-0.589653	IRX4	50805
ENSG00000198719	0.00289675	5.39479	0.892627	0.3728	0.695314	-8.37215	0.144838	DLL1	28514
ENSG00000176485	-0.00425298	7.37216	-0.891693	0.3733	0.695798	-8.28183	-0.212649	PLA2G16	11145
ENSG00000158481	0.00862662	-1.39414	0.889535	0.374456	0.696827	-6.94437	0.431331	CD1C	911
ENSG00000083720	-0.00264894	5.38781	-0.88757	0.37551	0.697128	-8.3774	-0.132447	OXCT1	5019
ENSG00000162407	0.00246078	8.47261	0.885724	0.376503	0.697683	-8.1999	0.123039	PLPP3	8613
ENSG00000007062	-0.0120204	2.28607	-0.883455	0.377725	0.698865	-7.94944	-0.601019	PROM1	8842
ENSG00000107863	0.00177483	7.15501	0.878991	0.380137	0.701495	-8.31927	0.0887417	ARHGAP21	57584
ENSG00000214456	-0.00578983	5.35666	-0.878446	0.380432	0.701758	-8.38275	-0.289492	PLIN5	440503
ENSG00000137693	-0.0012538	7.13109	-0.878115	0.380611	0.701849	-8.32165	-0.06269	YAP1	10413
ENSG00000116574	-0.00203019	5.91957	-0.876911	0.381264	0.702331	-8.39732	-0.101509	RHOU	58480
ENSG00000105810	-0.00222649	4.64967	-0.874301	0.38268	0.703498	-8.32387	-0.111325	CDK6	1021
ENSG00000123612	-0.00850849	3.99011	-0.873887	0.382905	0.703543	-8.24961	-0.425424	ACVR1C	130399
ENSG00000196368	-0.00263459	0.91255	-0.871613	0.384144	0.704648	-7.47603	-0.13173	NUDT11	55190
ENSG00000167614	0.00644452	1.75869	0.871309	0.384309	0.704745	-7.70873	0.322226	TTYH1	57348
ENSG00000204381	-0.00320848	3.54369	-0.87033	0.384843	0.705156	-8.11825	-0.160424	LAYN	143903
ENSG00000145819	0.00201748	5.78424	0.868753	0.385704	0.706026	-8.40378	0.100874	ARHGAP26	23092
ENSG00000197321	0.00188536	6.97004	0.867886	0.386177	0.7063	-8.34747	0.0942682	SVIL	6840
ENSG00000120251	0.00937477	-0.214205	0.865877	0.387276	0.707498	-7.22115	0.468739	GRIA2	2891
ENSG00000173432	0.00722942	8.01363	0.865205	0.387644	0.707675	-8.26245	0.361471	SAA1	6288
ENSG00000178965	0.0129374	-0.771004	0.865185	0.387655	0.707675	-7.08323	0.646869	ERICH3	127254
ENSG00000146233	-0.00323644	1.51824	-0.86513	0.387685	0.707675	-7.63081	-0.161822	CYP39A1	51302
ENSG00000166046	0.00197817	3.38104	0.864695	0.387923	0.707779	-8.08459	0.0989083	TCP11L2	255394
ENSG00000132321	-0.00547437	1.17558	-0.864288	0.388147	0.708006	-7.56286	-0.273719	IQCA1	79781
ENSG00000168329	0.00584266	0.374011	0.864026	0.388291	0.708088	-7.36954	0.292133	CX3CR1	1524
ENSG00000160097	0.00550623	1.02961	0.862251	0.389265	0.708638	-7.50855	0.275311	FNDC5	252995
ENSG00000138131	-0.00413353	4.29707	-0.861619	0.389612	0.708874	-8.27634	-0.206676	LOXL4	84171
ENSG00000170549	-0.00504576	3.74052	-0.86075	0.39009	0.709308	-8.16801	-0.252288	IRX1	79192
ENSG00000120693	-0.00208715	4.32483	-0.859273	0.390902	0.709901	-8.29499	-0.104357	SMAD9	4093
ENSG00000169554	0.00230916	6.95522	0.858434	0.391365	0.709992	-8.3528	0.115458	ZEB2	9839
ENSG00000197245	0.00385054	3.77172	0.858213	0.391486	0.710033	-8.1925	0.192527	FAM110D	79927
ENSG00000151914	0.0031804	8.86439	0.857512	0.391873	0.710554	-8.20365	0.15902	DST	667
ENSG00000170271	0.00269904	6.20669	0.85682	0.392255	0.710712	-8.40522	0.134952	FAXDC2	10826
ENSG00000134201	0.00474949	4.10642	0.855206	0.393146	0.711249	-8.24156	0.237475	GSTM5	2949
ENSG00000106034	0.00319189	4.73035	0.855069	0.393221	0.711249	-8.35201	0.159595	CPED1	79974
ENSG00000180481	-0.00393973	0.786832	-0.854057	0.393781	0.711805	-7.46894	-0.196987	GLIPR1L2	144321
ENSG00000135678	0.00685915	6.67248	0.852126	0.39485	0.712525	-8.3635	0.342958	CPM	1368
ENSG00000211445	0.00625083	11.2394	0.851732	0.395068	0.71255	-8.00771	0.312541	GPX3	2878
ENSG00000174944	0.00405112	2.18783	0.849446	0.396337	0.713595	-7.81035	0.202556	P2RY14	9934
ENSG00000141655	0.00433725	2.68566	0.848918	0.39663	0.713854	-7.9376	0.216863	TNFRSF11A	8792
ENSG00000105976	0.00225897	5.47114	0.847039	0.397674	0.714494	-8.41761	0.112948	MET	4233
ENSG00000165807	0.00307355	0.297363	0.845521	0.39852	0.714765	-7.3636	0.153677	PPP1R36	145376
ENSG00000173698	0.00520591	2.29497	0.844983	0.398819	0.714765	-7.86242	0.260296	ADGRG2	10149
ENSG00000062282	-0.0102682	5.74988	-0.844803	0.39892	0.714765	-8.38952	-0.51341	DGAT2	84649
ENSG00000168679	0.00305882	2.78597	0.84291	0.399976	0.715033	-7.9506	0.152941	SLC16A4	9122
ENSG00000135063	-0.00372486	5.31414	-0.842787	0.400045	0.715033	-8.38305	-0.186243	FAM189A2	9413
ENSG00000138735	0.00288044	5.36828	0.841639	0.400686	0.7156	-8.41494	0.144022	PDE5A	8654
ENSG00000181631	0.00468789	-0.0417485	0.839998	0.401604	0.716401	-7.28852	0.234395	P2RY13	53829
ENSG00000137077	-0.00849332	4.60219	-0.83958	0.401838	0.716401	-8.3326	-0.424666	CCL21	6366
ENSG00000167588	0.00980549	7.77013	0.839043	0.402139	0.716682	-8.29325	0.490275	GPD1	2819
ENSG00000082269	0.00120314	4.20214	0.838915	0.402211	0.716682	-8.2851	0.0601569	FAM135A	57579
ENSG00000183060	0.00128861	3.65753	0.837414	0.403052	0.71722	-8.17605	0.0644306	LYSMD4	145748
ENSG00000154265	-0.00197486	6.33007	-0.835164	0.404315	0.718112	-8.4163	-0.0987431	ABCA5	23461
ENSG00000073792	0.00292281	3.94447	0.834078	0.404926	0.71824	-8.24704	0.14614	IGF2BP2	10644
ENSG00000179639	-0.00738848	-0.35737	-0.833631	0.405178	0.71824	-7.22236	-0.369424	FCER1A	2205
ENSG00000171016	-0.00150581	2.89284	-0.832962	0.405554	0.718641	-7.99557	-0.0752903	PYGO1	26108
ENSG00000129455	-0.0112224	-0.64475	-0.83271	0.405696	0.718731	-7.33414	-0.561118	KLK8	11202
ENSG00000184371	0.00259133	7.14207	0.832121	0.406028	0.718731	-8.36199	0.129567	CSF1	1435
ENSG00000128342	0.00639291	2.54231	0.831915	0.406144	0.718731	-7.89689	0.319645	LIF	3976
ENSG00000198865	0.00263185	2.10639	0.831515	0.406369	0.718931	-7.79336	0.131592	CCDC152	100129792
ENSG00000100505	-0.00329852	2.12148	-0.829006	0.407785	0.720096	-7.81994	-0.164926	TRIM9	114088
ENSG00000096060	0.0063035	8.20593	0.828009	0.408349	0.720333	-8.27024	0.315175	FKBP5	2289
ENSG00000132386	0.00283344	9.14329	0.825659	0.409679	0.720961	-8.19452	0.141672	SERPINF1	5176
ENSG00000106771	-0.0015865	6.44932	-0.825325	0.409868	0.720977	-8.41668	-0.0793252	TMEM245	23731
ENSG00000018625	0.00561791	5.99126	0.824694	0.410226	0.721215	-8.39933	0.280895	ATP1A2	477
ENSG00000111058	0.00294247	5.03127	0.822663	0.411378	0.722355	-8.4092	0.147124	ACSS3	79611
ENSG00000243244	0.00318692	4.9979	0.822081	0.411709	0.722443	-8.40821	0.159346	STON1	11037
ENSG00000177469	0.00198036	9.83137	0.821399	0.412096	0.722904	-8.1437	0.0990181	CAVIN1	284119
ENSG00000163762	0.00374298	4.48721	0.819612	0.413113	0.723541	-8.3467	0.187149	TM4SF18	116441
ENSG00000118762	0.00151561	6.31567	0.818201	0.413916	0.723593	-8.43415	0.0757806	PKD2	5311
ENSG00000204311	-0.00197631	2.00846	-0.812472	0.41719	0.727217	-7.79171	-0.0988154	PJVK	494513
ENSG00000204186	-0.00154516	3.83433	-0.81107	0.417993	0.727604	-8.23876	-0.0772581	ZDBF2	57683
ENSG00000109321	0.0065579	-0.270473	0.810939	0.418068	0.727604	-7.24197	0.327895	AREG	374
ENSG00000163378	0.00164577	5.62082	0.810864	0.418111	0.727604	-8.451	0.0822883	EOGT	285203
ENSG00000084207	-0.00128329	7.64028	-0.806441	0.420652	0.729408	-8.33774	-0.0641645	GSTP1	2950
ENSG00000091262	-0.00459936	2.30159	-0.805749	0.421051	0.729626	-7.89329	-0.229968	ABCC6	368
ENSG00000179071	0.00319854	0.0339948	0.80432	0.421873	0.730144	-7.32485	0.159927	CCDC89	220388
ENSG00000213366	0.00264235	6.42518	0.80306	0.4226	0.730696	-8.44214	0.132117	GSTM2	2946
ENSG00000110455	0.0024029	5.18329	0.802575	0.42288	0.730908	-8.43822	0.120145	ACCS	84680
ENSG00000102908	0.00159529	6.33236	0.80223	0.423079	0.730908	-8.44703	0.0797645	NFAT5	10725
ENSG00000121671	0.00159863	6.57404	0.801623	0.42343	0.730912	-8.43221	0.0799314	CRY2	1408
ENSG00000122591	0.00177154	5.75982	0.798741	0.425097	0.7321	-8.45868	0.0885769	FAM126A	84668
ENSG00000157110	0.00159991	8.157	0.797437	0.425852	0.732345	-8.30327	0.0799957	RBPMS	11030
ENSG00000163293	-0.00412461	0.347682	-0.793512	0.428131	0.733799	-7.43222	-0.20623	NIPAL1	152519
ENSG00000165071	-0.00317203	1.45153	-0.792334	0.428816	0.734283	-7.67288	-0.158601	TMEM71	137835
ENSG00000165125	-0.00866651	0.904388	-0.792323	0.428823	0.734283	-7.6487	-0.433326	TRPV6	55503
ENSG00000166402	0.00229011	5.13008	0.791663	0.429207	0.734337	-8.44055	0.114506	TUB	7275
ENSG00000135218	0.00612249	9.22352	0.789242	0.430618	0.73525	-8.22162	0.306124	CD36	948
ENSG00000076706	0.00302945	8.97305	0.788524	0.431037	0.735615	-8.2398	0.151473	MCAM	4162
ENSG00000159387	0.00450073	3.28044	0.78408	0.433636	0.738202	-8.13825	0.225036	IRX6	79190
ENSG00000123360	-0.00374987	4.93835	-0.783917	0.433731	0.738202	-8.43401	-0.187493	PDE1B	5153
ENSG00000011021	0.000943613	5.84614	0.783507	0.433971	0.738261	-8.47644	0.0471806	CLCN6	1185
ENSG00000134627	0.00178162	2.60098	0.781286	0.435274	0.739326	-7.95637	0.0890809	PIWIL4	143689
ENSG00000171227	0.00549761	4.34777	0.780393	0.435799	0.739429	-8.36241	0.274881	TMEM37	140738
ENSG00000165801	-0.00175656	6.87046	-0.779494	0.436327	0.739975	-8.42468	-0.087828	ARHGEF40	55701
ENSG00000104332	-0.0037108	7.56654	-0.778724	0.43678	0.740294	-8.37481	-0.18554	SFRP1	6422
ENSG00000011523	0.00125221	6.13969	0.778647	0.436825	0.740294	-8.47481	0.0626103	CEP68	23177
ENSG00000167178	-0.00454835	1.71156	-0.77843	0.436952	0.740295	-7.76388	-0.227418	ISLR2	57611
ENSG00000109756	0.00157774	6.13256	0.777442	0.437534	0.740467	-8.47566	0.078887	RAPGEF2	9693
ENSG00000197256	0.00170144	7.91992	0.774157	0.439471	0.742077	-8.33785	0.0850718	KANK2	25959
ENSG00000164741	0.00259701	7.2713	0.773546	0.439832	0.742408	-8.39663	0.12985	DLC1	10395
ENSG00000165621	-0.00464805	-0.00360146	-0.768879	0.442593	0.744151	-7.3442	-0.232403	OXGR1	27199
ENSG00000170323	0.00750769	10.359	0.765717	0.44447	0.746256	-8.14872	0.375385	FABP4	2167
ENSG00000174899	0.0035296	3.51346	0.762593	0.446328	0.747482	-8.22087	0.17648	PQLC2L	152078
ENSG00000087253	0.00170954	5.08779	0.761866	0.446761	0.747679	-8.45848	0.0854772	LPCAT2	54947
ENSG00000135835	0.00123476	3.21695	0.761543	0.446954	0.747739	-8.13789	0.0617381	KIAA1614	57710
ENSG00000233608	-0.00271634	3.88085	-0.761425	0.447024	0.74777	-8.30281	-0.135817	TWIST2	117581
ENSG00000186281	-0.00296504	3.19058	-0.761087	0.447226	0.747933	-8.1365	-0.148252	GPAT2	150763
ENSG00000075826	0.00148085	5.50803	0.757366	0.449448	0.749028	-8.489	0.0740424	SEC31B	25956
ENSG00000091138	-0.01257	-0.285149	-0.756877	0.44974	0.749071	-7.31192	-0.628502	SLC26A3	1811
ENSG00000144730	-0.00429992	4.38944	-0.756642	0.449881	0.74913	-8.35917	-0.214996	IL17RD	54756
ENSG00000115504	0.00160752	5.77534	0.75639	0.450032	0.749183	-8.49713	0.0803758	EHBP1	23301
ENSG00000100034	-0.00125519	6.1647	-0.75571	0.450439	0.749294	-8.49032	-0.0627596	PPM1F	9647
ENSG00000118495	-0.00211308	6.26769	-0.755626	0.450489	0.749294	-8.48578	-0.105654	PLAGL1	5325
ENSG00000184005	0.00365241	4.19045	0.755278	0.450697	0.749455	-8.34832	0.18262	ST6GALNAC3	256435
ENSG00000158966	0.00166976	5.80657	0.754551	0.451133	0.749918	-8.49808	0.0834879	CACHD1	57685
ENSG00000095713	-0.00411124	1.86353	-0.753954	0.451491	0.750216	-7.80751	-0.205562	CRTAC1	55118
ENSG00000105792	0.00231089	4.01885	0.752805	0.45218	0.750788	-8.31044	0.115545	CFAP69	79846
ENSG00000141576	-0.00420417	3.5573	-0.752353	0.452452	0.750891	-8.25075	-0.210209	RNF157	114804
ENSG00000241399	0.00189388	4.83652	0.749113	0.454399	0.751948	-8.45113	0.0946938	CD302	9936
ENSG00000181690	0.00316401	2.18831	0.748978	0.45448	0.751995	-7.89504	0.1582	PLAG1	5324
ENSG00000149231	0.00136316	5.225	0.746918	0.455721	0.752816	-8.48542	0.0681582	CCDC82	79780
ENSG00000182771	0.00269275	3.1859	0.745229	0.456739	0.753243	-8.12723	0.134638	GRID1	2894
ENSG00000197872	0.00165653	4.98364	0.744648	0.45709	0.753364	-8.46547	0.0828264	FAM49A	81553
ENSG00000119927	-0.00758196	7.13346	-0.744352	0.457269	0.753479	-8.40875	-0.379098	GPAM	57678
ENSG00000171385	0.00255906	3.374	0.740345	0.459692	0.755476	-8.18702	0.127953	KCND3	3752
ENSG00000069188	-0.00569855	1.32937	-0.740223	0.459766	0.75551	-7.70089	-0.284928	SDK2	54549
ENSG00000154655	-0.00152083	3.36049	-0.738268	0.460951	0.756331	-8.17911	-0.0760416	L3MBTL4	91133
ENSG00000135363	0.00180704	5.0172	0.738171	0.46101	0.756341	-8.47487	0.0903522	LMO2	4005
ENSG00000113319	0.00281952	5.15044	0.737662	0.461319	0.756502	-8.48173	0.140976	RASGRF2	5924
ENSG00000113971	0.00139148	6.2008	0.735746	0.462482	0.75744	-8.50447	0.069574	NPHP3	27031
ENSG00000066933	0.0010187	5.72124	0.735567	0.462591	0.75744	-8.51115	0.0509351	MYO9A	4649
ENSG00000171115	0.00241071	5.66058	0.735196	0.462817	0.75744	-8.50828	0.120536	GIMAP8	155038
ENSG00000187527	-0.00937064	-1.17977	-0.73313	0.464073	0.75854	-7.33007	-0.468532	ATP13A5	344905
ENSG00000258818	-0.00171818	6.79012	-0.733093	0.464096	0.75854	-8.46351	-0.0859089	RNASE4	6038
ENSG00000130956	0.00141212	4.83478	0.730527	0.46566	0.759797	-8.46421	0.0706058	HABP4	22927
ENSG00000050555	0.00567663	2.34802	0.729737	0.466142	0.76011	-7.94731	0.283832	LAMC3	10319
ENSG00000253159	0.00196659	1.54314	0.728467	0.466918	0.760759	-7.74122	0.0983293	PCDHGA12	26025
ENSG00000184349	-0.0024663	4.05824	-0.728212	0.467073	0.760781	-8.34125	-0.123315	EFNA5	1946
ENSG00000131480	-0.00323616	2.25126	-0.728077	0.467156	0.760781	-7.93842	-0.161808	AOC2	314
ENSG00000139597	0.00165211	5.28419	0.727634	0.467427	0.760862	-8.49603	0.0826054	N4BP2L1	90634
ENSG00000141447	-0.00162093	6.57322	-0.727298	0.467632	0.761024	-8.48659	-0.0810467	OSBPL1A	114876
ENSG00000178187	-0.00175915	0.81528	-0.721496	0.471188	0.763258	-7.57257	-0.0879577	ZNF454	285676
ENSG00000133067	-0.00605526	2.80499	-0.717569	0.473603	0.765009	-8.09688	-0.302763	LGR6	59352
ENSG00000148700	0.00162321	7.22453	0.717232	0.47381	0.765012	-8.44404	0.0811607	ADD3	120
ENSG00000118515	0.00295058	6.80192	0.715291	0.475007	0.766041	-8.47745	0.147529	SGK1	6446
ENSG00000129151	-0.0086104	0.782787	-0.714947	0.475219	0.766089	-7.79859	-0.43052	BBOX1	8424
ENSG00000080031	-0.00341717	0.95375	-0.713928	0.475848	0.76665	-7.6137	-0.170858	PTPRH	5794
ENSG00000183111	-0.00316734	4.8362	-0.712472	0.476748	0.766893	-8.4673	-0.158367	ARHGEF37	389337
ENSG00000187288	0.00897194	7.19691	0.711171	0.477552	0.767498	-8.42957	0.448597	CIDEC	63924
ENSG00000164120	0.00379373	3.18378	0.710838	0.477758	0.76758	-8.17777	0.189687	HPGD	3248
ENSG00000013619	0.00245159	4.29612	0.708449	0.479238	0.768313	-8.4083	0.122579	MAMLD1	10046
ENSG00000166793	-0.0031786	2.56367	-0.706013	0.480749	0.769326	-8.00752	-0.15893	YPEL4	219539
ENSG00000120162	-0.00180782	4.94387	-0.703618	0.482238	0.770593	-8.49069	-0.0903911	MOB3B	79817
ENSG00000124102	-0.00777262	-0.578329	-0.70229	0.483064	0.771194	-7.34159	-0.388631	PI3	5266
ENSG00000125675	0.00386878	1.7749	0.702118	0.483171	0.771194	-7.81011	0.193439	GRIA3	2892
ENSG00000177675	0.00277051	2.1687	0.698369	0.485508	0.772636	-7.90994	0.138525	CD163L1	283316
ENSG00000198689	0.000994718	4.05897	0.698234	0.485593	0.772636	-8.37185	0.0497359	SLC9A6	10479
ENSG00000179144	0.00227698	4.94799	0.696567	0.486634	0.773682	-8.49906	0.113849	GIMAP7	168537
ENSG00000253537	0.00210789	0.214212	0.695973	0.487005	0.774101	-7.44124	0.105395	PCDHGA7	56108
ENSG00000157064	0.00455946	3.94549	0.695644	0.487211	0.774257	-8.34606	0.227973	NMNAT2	23057
ENSG00000160191	-0.00177046	4.1789	-0.694557	0.487891	0.774908	-8.39168	-0.0885228	PDE9A	5152
ENSG00000169035	0.00892735	0.423155	0.692501	0.489179	0.775816	-7.67192	0.446367	KLK7	5650
ENSG00000177666	-0.00402113	9.08533	-0.691045	0.490092	0.775997	-8.29721	-0.201056	PNPLA2	57104
ENSG00000173530	0.00218796	3.69099	0.689866	0.490832	0.776669	-8.29907	0.109398	TNFRSF10D	8793
ENSG00000167755	-0.00967981	-0.513534	-0.688868	0.491459	0.776799	-7.47856	-0.48399	KLK6	5653
ENSG00000185345	0.00150682	2.49314	0.68853	0.491672	0.776799	-8.0051	0.075341	PRKN	5071
ENSG00000008394	-0.00410912	7.91818	-0.687951	0.492036	0.776988	-8.39531	-0.205456	MGST1	4257
ENSG00000133116	0.00232081	3.32266	0.685553	0.493545	0.778284	-8.21933	0.11604	KL	9365
ENSG00000144407	0.00459495	0.148569	0.683017	0.495143	0.779177	-7.49683	0.229748	PTH2R	5746
ENSG00000253953	-0.00182683	0.575935	-0.681823	0.495897	0.779678	-7.54399	-0.0913413	PCDHGB4	8641
ENSG00000163069	0.00154711	5.75287	0.681414	0.496155	0.779828	-8.54948	0.0773555	SGCB	6443
ENSG00000113578	-0.00336032	3.29706	-0.680975	0.496433	0.779937	-8.20863	-0.168016	FGF1	2246
ENSG00000245848	-0.00607624	-0.100251	-0.680547	0.496703	0.78009	-7.45363	-0.303812	CEBPA	1050
ENSG00000105784	0.00280555	2.45962	0.679879	0.497126	0.780211	-8.00936	0.140277	RUNDC3B	154661
ENSG00000165410	0.00158496	5.80813	0.679823	0.497161	0.780211	-8.55209	0.079248	CFL2	1073
ENSG00000111215	-0.00249154	2.20492	-0.679097	0.49762	0.780676	-7.93672	-0.124577	PRR4	11272
ENSG00000151623	0.00208241	4.37614	0.678342	0.498098	0.780997	-8.43053	0.104121	NR3C2	4306
ENSG00000151632	0.00557195	6.22366	0.677945	0.498349	0.781044	-8.51622	0.278598	AKR1C2	1646
ENSG00000197506	0.00854627	2.2756	0.676983	0.498959	0.781662	-8.07168	0.427313	SLC28A3	64078
ENSG00000180509	0.00377915	1.36726	0.676812	0.499067	0.781662	-7.7425	0.188957	KCNE1	3753
ENSG00000138772	0.00254254	5.61738	0.6761	0.499518	0.781866	-8.54874	0.127127	ANXA3	306
ENSG00000108691	0.0048117	4.35044	0.675922	0.499631	0.781866	-8.41427	0.240585	CCL2	6347
ENSG00000151748	0.00116489	6.26361	0.672722	0.501662	0.78282	-8.54587	0.0582445	SAV1	60485
ENSG00000187193	-0.00495637	7.4732	-0.672458	0.50183	0.782826	-8.44661	-0.247819	MT1X	4501
ENSG00000185483	-0.00201125	2.72449	-0.67183	0.502229	0.783108	-8.07433	-0.100563	ROR1	4919
ENSG00000175879	0.00148101	4.40292	0.671107	0.502688	0.783643	-8.44532	0.0740506	HOXD8	3234
ENSG00000243156	-0.00105	6.51312	-0.665218	0.506442	0.786768	-8.5361	-0.0525	MICAL3	57553
ENSG00000113790	-0.00221979	3.10494	-0.664864	0.506668	0.786859	-8.19696	-0.110989	EHHADH	1962
ENSG00000063127	0.00153108	2.76473	0.664364	0.506987	0.78705	-8.08123	0.0765538	SLC6A16	28968
ENSG00000005020	0.00127883	5.60236	0.663841	0.507321	0.787166	-8.5607	0.0639416	SKAP2	8935
ENSG00000128655	-0.00440867	1.32132	-0.663271	0.507686	0.787166	-7.73633	-0.220434	PDE11A	50940
ENSG00000170166	-0.00180421	-0.199832	-0.658696	0.510615	0.789488	-7.39056	-0.0902104	HOXD4	3233
ENSG00000131943	-0.00324139	5.44152	-0.658287	0.510878	0.789632	-8.55207	-0.16207	C19orf12	83636
ENSG00000128918	0.00254595	4.00969	0.653996	0.513635	0.791086	-8.3818	0.127297	ALDH1A2	8854
ENSG00000155966	-0.00375032	1.41808	-0.651285	0.51538	0.79168	-7.82642	-0.187516	AFF2	2334
ENSG00000172817	0.00174775	2.24266	0.650875	0.515644	0.79168	-7.95913	0.0873874	CYP7B1	9420
ENSG00000139679	-0.0016156	5.96281	-0.650556	0.51585	0.79168	-8.56902	-0.0807798	LPAR6	10161
ENSG00000027697	0.00145817	7.40678	0.650163	0.516103	0.79168	-8.47335	0.0729086	IFNGR1	3459
ENSG00000113580	0.00151511	6.68137	0.648689	0.517055	0.792261	-8.53533	0.0757555	NR3C1	2908
ENSG00000119771	0.00152695	4.95462	0.646157	0.518691	0.793271	-8.52775	0.0763476	KLHL29	114818
ENSG00000146530	-0.00702099	-0.335815	-0.644137	0.519998	0.793894	-7.48104	-0.35105	VWDE	221806
ENSG00000156042	-0.00276458	3.20355	-0.643299	0.52054	0.794384	-8.21077	-0.138229	CFAP70	118491
ENSG00000109466	0.00109545	5.02292	0.643192	0.520609	0.794394	-8.53869	0.0547724	KLHL2	11275
ENSG00000186205	-0.00560297	5.72804	-0.642872	0.520817	0.794406	-8.55034	-0.280149	MARC1	64757
ENSG00000164850	0.00318928	3.71794	0.642522	0.521044	0.794464	-8.34783	0.159464	GPER1	2852
ENSG00000017427	-0.00344404	6.73222	-0.639727	0.522857	0.795464	-8.5267	-0.172202	IGF1	3479
ENSG00000205978	0.00179994	5.33237	0.638464	0.523677	0.79574	-8.56644	0.0899968	NYNRIN	57523
ENSG00000148143	-0.00153287	4.61834	-0.638338	0.52376	0.79574	-8.49615	-0.0766434	ZNF462	58499
ENSG00000123384	0.00198669	10.0208	0.635604	0.525538	0.79648	-8.26296	0.0993343	LRP1	4035
ENSG00000254245	0.00185689	0.812311	0.635239	0.525775	0.79648	-7.62438	0.0928444	PCDHGA3	56112
ENSG00000173114	0.0040285	1.78761	0.632811	0.527357	0.79721	-7.88859	0.201425	LRRN3	54674
ENSG00000123700	0.00339506	3.56231	0.632268	0.527712	0.797468	-8.30403	0.169753	KCNJ2	3759
ENSG00000005187	0.003814	0.945363	0.632235	0.527734	0.797468	-7.69234	0.1907	ACSM3	6296
ENSG00000115295	0.00143174	5.61476	0.631732	0.528062	0.797667	-8.57737	0.0715869	CLIP4	79745
ENSG00000165028	-0.0024643	3.22408	-0.631423	0.528263	0.797667	-8.23404	-0.123215	NIPSNAP3B	55335
ENSG00000126878	-0.00263256	6.61703	-0.63047	0.528885	0.798031	-8.54668	-0.131628	AIF1L	83543
ENSG00000187955	0.00346709	7.29092	0.629327	0.529633	0.7984	-8.49744	0.173355	COL14A1	7373
ENSG00000196091	-0.00977671	4.17583	-0.627598	0.530763	0.798602	-8.44108	-0.488836	MYBPC1	4604
ENSG00000144366	0.00147417	4.79478	0.627202	0.531022	0.798602	-8.52415	0.0737084	GULP1	51454
ENSG00000197576	-0.00142067	2.85802	-0.627087	0.531097	0.798602	-8.13345	-0.0710333	HOXA4	3201
ENSG00000113396	-0.00523601	0.901968	-0.624119	0.533042	0.800007	-7.69288	-0.261801	SLC27A6	28965
ENSG00000159200	0.00238894	6.35119	0.623097	0.533712	0.800306	-8.57134	0.119447	RCAN1	1827
ENSG00000101333	0.0019003	5.00218	0.621883	0.534509	0.800787	-8.55187	0.0950152	PLCB4	5332
ENSG00000005810	-0.00165364	7.13184	-0.621722	0.534615	0.800861	-8.51	-0.0826819	MYCBP2	23077
ENSG00000197565	-0.0028798	3.3438	-0.620281	0.535561	0.801334	-8.26225	-0.14399	COL4A6	1288
ENSG00000154678	0.0029417	3.27373	0.618445	0.53677	0.802496	-8.23299	0.147085	PDE1C	5137
ENSG00000151322	-0.00223837	1.46288	-0.618253	0.536896	0.802601	-7.79527	-0.111919	NPAS3	64067
ENSG00000166825	0.00260965	7.25728	0.617519	0.537379	0.802839	-8.50855	0.130483	ANPEP	290
ENSG00000171533	0.00150092	2.86923	0.616584	0.537995	0.80302	-8.14297	0.0750461	MAP6	4135
ENSG00000130707	-0.00286432	7.41411	-0.616551	0.538016	0.80302	-8.48773	-0.143216	ASS1	445
ENSG00000132170	0.00379806	6.41785	0.616303	0.53818	0.803021	-8.56414	0.189903	PPARG	5468
ENSG00000112769	0.00252824	7.70041	0.616099	0.538314	0.803021	-8.46832	0.126412	LAMA4	3910
ENSG00000154027	0.00626911	2.98615	0.614841	0.539144	0.8036	-8.20323	0.313456	AK5	26289
ENSG00000177363	0.00248199	4.85063	0.614804	0.539168	0.8036	-8.54375	0.124099	LRRN4CL	221091
ENSG00000163637	0.00150787	5.41242	0.614686	0.539246	0.8036	-8.58534	0.0753935	PRICKLE2	166336
ENSG00000064042	0.00163504	6.23807	0.613292	0.540166	0.804136	-8.58575	0.0817518	LIMCH1	22998
ENSG00000152104	-0.00117801	6.45422	-0.612781	0.540503	0.804555	-8.57198	-0.0589004	PTPN14	5784
ENSG00000145675	0.00185581	8.10982	0.61213	0.540933	0.805002	-8.43729	0.0927904	PIK3R1	5295
ENSG00000153551	-0.0021175	4.89114	-0.611901	0.541084	0.805002	-8.52579	-0.105875	CMTM7	112616
ENSG00000119326	0.00134811	4.97095	0.611236	0.541524	0.805322	-8.55656	0.0674053	CTNNAL1	8727
ENSG00000157368	0.00423283	3.05166	0.609466	0.542695	0.806186	-8.18979	0.211641	IL34	146433
ENSG00000132357	0.00175462	4.25473	0.608624	0.543252	0.806435	-8.46898	0.0877311	CARD6	84674
ENSG00000115112	0.00640808	5.08035	0.608554	0.543298	0.806435	-8.49391	0.320404	TFCP2L1	29842
ENSG00000154134	-0.00157905	4.89199	-0.606888	0.544402	0.807091	-8.54884	-0.0789524	ROBO3	64221
ENSG00000172137	-0.00592685	4.67185	-0.604328	0.5461	0.808521	-8.52864	-0.296342	CALB2	794
ENSG00000171357	-0.00185146	0.740935	-0.603121	0.546901	0.80894	-7.63001	-0.092573	LURAP1	541468
ENSG00000152092	-0.00599937	1.17426	-0.601916	0.547702	0.80952	-7.73838	-0.299969	ASTN1	460
ENSG00000171408	0.00230766	3.02523	0.601685	0.547856	0.80956	-8.18846	0.115383	PDE7B	27115
ENSG00000128052	0.00188838	6.84053	0.599827	0.549092	0.810566	-8.55156	0.094419	KDR	3791
ENSG00000121207	-0.00620989	-1.00943	-0.597287	0.550783	0.810767	-7.28852	-0.310495	LRAT	9227
ENSG00000136560	-0.000937024	5.8692	-0.596071	0.551594	0.811244	-8.6013	-0.0468512	TANK	10010
ENSG00000213398	0.00115861	5.01125	0.591636	0.554557	0.813067	-8.57121	0.0579306	LCAT	3931
ENSG00000165186	-0.00532996	2.00429	-0.589631	0.555899	0.814035	-8.03745	-0.266498	PTCHD1	139411
ENSG00000109654	-0.00183574	5.23475	-0.589415	0.556043	0.814081	-8.5765	-0.0917868	TRIM2	23321
ENSG00000135333	0.00328363	0.330792	0.586856	0.557759	0.814967	-7.53526	0.164182	EPHA7	2045
ENSG00000214944	-0.00133095	4.60597	-0.586789	0.557804	0.814967	-8.52713	-0.0665476	ARHGEF28	64283
ENSG00000154511	-0.00165282	3.74018	-0.584888	0.55908	0.816026	-8.38823	-0.0826412	FAM69A	388650
ENSG00000149289	0.00157953	4.17226	0.582544	0.560655	0.816884	-8.46783	0.0789763	ZC3H12C	85463
ENSG00000186446	-0.00128736	2.03406	-0.582318	0.560807	0.816884	-7.95665	-0.0643681	ZNF501	115560
ENSG00000167641	0.00252472	5.45318	0.580793	0.561833	0.817749	-8.60651	0.126236	PPP1R14A	94274
ENSG00000149575	0.0042087	0.0896955	0.579934	0.562411	0.817981	-7.49245	0.210435	SCN2B	6327
ENSG00000124429	0.00446174	0.256519	0.579708	0.562563	0.817981	-7.54926	0.223087	POF1B	79983
ENSG00000151882	-0.00508058	4.38829	-0.579627	0.562618	0.817981	-8.40377	-0.254029	CCL28	56477
ENSG00000118898	0.00213278	7.5635	0.578733	0.56322	0.81826	-8.50249	0.106639	PPL	5493
ENSG00000169247	0.00291925	1.43098	0.577463	0.564076	0.81869	-7.81194	0.145962	SH3TC2	79628
ENSG00000134769	0.00153509	4.66566	0.577388	0.564127	0.81869	-8.54404	0.0767547	DTNA	1837
ENSG00000164188	0.00426657	1.4016	0.577167	0.564276	0.81869	-7.81588	0.213328	RANBP3L	202151
ENSG00000071242	0.00213094	6.92484	0.576401	0.564793	0.818768	-8.55438	0.106547	RPS6KA2	6196
ENSG00000132970	0.00166536	5.82611	0.57578	0.565212	0.818768	-8.61215	0.0832682	WASF3	10810
ENSG00000132854	-0.00432346	1.54704	-0.571789	0.56791	0.820112	-7.84786	-0.216173	KANK4	163782
ENSG00000162881	0.00220854	1.23742	0.567012	0.571146	0.822242	-7.76459	0.110427	OXER1	165140
ENSG00000140873	0.00656086	2.1658	0.565999	0.571834	0.822242	-7.98938	0.328043	ADAMTS18	170692
ENSG00000099260	0.00236478	7.03614	0.564793	0.572653	0.822649	-8.55537	0.118239	PALMD	54873
ENSG00000182568	-0.00102085	5.30209	-0.56475	0.572682	0.822649	-8.60847	-0.0510423	SATB1	6304
ENSG00000101605	0.00223357	3.9946	0.563467	0.573554	0.823469	-8.44743	0.111679	MYOM1	8736
ENSG00000157927	0.00133343	3.52728	0.561025	0.575215	0.824389	-8.33602	0.0666717	RADIL	55698
ENSG00000165379	0.00293606	1.67578	0.560797	0.575371	0.824518	-7.87176	0.146803	LRFN5	145581
ENSG00000166912	0.00106485	5.80602	0.560639	0.575478	0.824518	-8.62645	0.0532425	MTMR10	54893
ENSG00000123560	0.00315373	3.04445	0.560354	0.575672	0.824632	-8.23066	0.157687	PLP1	5354
ENSG00000186976	-0.00222794	1.28252	-0.559163	0.576484	0.824845	-7.78968	-0.111397	EFCAB6	64800
ENSG00000085563	0.00282296	3.91963	0.558545	0.576905	0.825196	-8.42692	0.141148	ABCB1	5243
ENSG00000142910	0.00141445	8.39169	0.553648	0.580248	0.82795	-8.44665	0.0707223	TINAGL1	64129
ENSG00000177791	0.00332539	0.748775	0.552575	0.580982	0.828348	-7.666	0.166269	MYOZ1	58529
ENSG00000197852	-0.00197522	4.14617	-0.55235	0.581135	0.828403	-8.48789	-0.0987611	FAM212B	55924
ENSG00000118849	0.00417694	5.09206	0.54797	0.584136	0.830514	-8.55729	0.208847	RARRES1	5918
ENSG00000073464	0.00165542	2.57857	0.546175	0.585367	0.83087	-8.11862	0.0827711	CLCN4	1183
ENSG00000253293	-0.00204894	2.74295	-0.544592	0.586454	0.831027	-8.18096	-0.102447	HOXA10	3206
ENSG00000115841	0.000932751	2.44283	0.542845	0.587655	0.831667	-8.08308	0.0466376	RMDN2	151393
ENSG00000204618	-0.00541647	2.39926	-0.53709	0.591619	0.835266	-8.15173	-0.270823	RNF39	80352
ENSG00000102934	-0.00218148	3.17131	-0.535573	0.592665	0.835946	-8.27287	-0.109074	PLLP	51090
ENSG00000272573	0.00267921	4.03469	0.534734	0.593245	0.835991	-8.46608	0.13396	MUSTN1	389125
ENSG00000180914	-0.00715791	3.10031	-0.534601	0.593337	0.835991	-8.26474	-0.357895	OXTR	5021
ENSG00000108950	0.00214181	4.56818	0.533887	0.59383	0.835991	-8.5401	0.10709	FAM20A	54757
ENSG00000129596	-0.00307854	5.26022	-0.533749	0.593926	0.835997	-8.61991	-0.153927	CDO1	1036
ENSG00000138688	0.000918263	7.08996	0.533547	0.594066	0.83603	-8.57028	0.0459132	KIAA1109	84162
ENSG00000036530	-0.00150216	1.76877	-0.533455	0.594129	0.836037	-7.92536	-0.0751078	CYP46A1	10858
ENSG00000105971	0.0018824	7.27557	0.532621	0.594706	0.836127	-8.55286	0.09412	CAV2	858
ENSG00000168004	-0.00258994	4.50306	-0.532137	0.59504	0.83616	-8.55025	-0.129497	HRASLS5	117245
ENSG00000142149	-0.00359589	1.90987	-0.531641	0.595383	0.83616	-7.95769	-0.179794	HUNK	30811
ENSG00000154080	-0.006731	-1.10899	-0.53128	0.595633	0.836429	-7.39622	-0.33655	CHST9	83539
ENSG00000108799	0.000874104	7.12319	0.529707	0.596722	0.836893	-8.56853	0.0437052	EZH1	2145
ENSG00000113211	0.00150848	1.38486	0.529299	0.597005	0.837126	-7.82533	0.0754242	PCDHB6	56130
ENSG00000112902	-0.00232068	5.02566	-0.528856	0.597311	0.837374	-8.58811	-0.116034	SEMA5A	9037
ENSG00000147251	0.00220221	6.07718	0.528621	0.597474	0.837374	-8.62914	0.110111	DOCK11	139818
ENSG00000179593	-0.00618696	2.96019	-0.527816	0.598032	0.837829	-8.23302	-0.309348	ALOX15B	247
ENSG00000137285	0.00271984	1.93693	0.527337	0.598364	0.837863	-7.95728	0.135992	TUBB2B	347733
ENSG00000106278	-0.00406191	1.64353	-0.527191	0.598465	0.837863	-7.91729	-0.203096	PTPRZ1	5803
ENSG00000146021	0.0015654	4.47488	0.526332	0.599061	0.838206	-8.54569	0.0782698	KLHL3	26249
ENSG00000157214	0.00211868	5.66867	0.524903	0.600053	0.838694	-8.63826	0.105934	STEAP2	261729
ENSG00000163531	-0.00181061	5.19275	-0.524131	0.600589	0.839156	-8.611	-0.0905306	NFASC	23114
ENSG00000154553	0.00296518	5.05497	0.52409	0.600618	0.839156	-8.58974	0.148259	PDLIM3	27295
ENSG00000090776	-0.00242462	6.51112	-0.522691	0.60159	0.839455	-8.6148	-0.121231	EFNB1	1947
ENSG00000163884	-0.00304324	5.28017	-0.522485	0.601733	0.839498	-8.62505	-0.152162	KLF15	28999
ENSG00000111275	-0.00259253	8.1148	-0.521451	0.602452	0.840004	-8.48042	-0.129626	ALDH2	217
ENSG00000026025	0.00146048	10.7782	0.520266	0.603276	0.840414	-8.27088	0.0730238	VIM	7431
ENSG00000129244	-0.002628	3.35689	-0.519074	0.604106	0.840998	-8.32189	-0.1314	ATP1B2	482
ENSG00000171757	0.00197183	0.958233	0.518504	0.604504	0.841241	-7.73991	0.0985916	LRRC34	151827
ENSG00000160321	0.00184795	1.71486	0.516841	0.605663	0.842184	-7.91373	0.0923975	ZNF208	7757
ENSG00000124107	0.00359219	4.4706	0.516387	0.605979	0.842379	-8.51152	0.179609	SLPI	6590
ENSG00000053702	-0.00178583	3.32565	-0.514997	0.606949	0.842583	-8.31756	-0.0892916	NRIP2	83714
ENSG00000138640	0.00153416	6.04027	0.513862	0.607741	0.843275	-8.64831	0.0767079	FAM13A	10144
ENSG00000102554	-0.00280651	4.04362	-0.511716	0.60924	0.844048	-8.45845	-0.140325	KLF5	688
ENSG00000074527	0.00182374	6.52952	0.510713	0.609942	0.844612	-8.62474	0.0911868	NTN4	59277
ENSG00000187866	-0.000665261	4.96744	-0.510176	0.610318	0.844806	-8.61325	-0.0332631	FAM122A	116224
ENSG00000159713	0.00323623	4.14298	0.510008	0.610435	0.844817	-8.4875	0.161812	TPPP3	51673
ENSG00000012223	-0.00540547	6.24148	-0.509674	0.610669	0.844884	-8.56029	-0.270273	LTF	4057
ENSG00000116729	0.00115561	5.77291	0.50844	0.611533	0.845509	-8.64744	0.0577806	WLS	79971
ENSG00000164116	0.00185515	4.75337	0.50503	0.613923	0.846365	-8.5812	0.0927577	GUCY1A1	2982
ENSG00000006210	0.00261606	7.64299	0.503173	0.615226	0.847068	-8.55358	0.130803	CX3CL1	6376
ENSG00000156113	0.00251072	4.71684	0.502917	0.615406	0.847187	-8.58932	0.125536	KCNMA1	3778
ENSG00000164946	0.00267453	3.15606	0.498147	0.618759	0.849439	-8.2745	0.133727	FREM1	158326
ENSG00000092529	0.00102494	5.04926	0.497682	0.619087	0.849501	-8.62414	0.0512469	CAPN3	825
ENSG00000140538	-0.00197066	4.44865	-0.497416	0.619274	0.849501	-8.55732	-0.098533	NTRK3	4916
ENSG00000118596	-0.00232067	2.39453	-0.496006	0.620267	0.850044	-8.11135	-0.116034	SLC16A7	9194
ENSG00000149050	0.00192327	0.971116	0.495384	0.620705	0.850401	-7.74284	0.0961636	ZNF214	7761
ENSG00000203867	-0.00207867	2.05029	-0.492429	0.62279	0.851895	-8.0274	-0.103934	RBM20	282996
ENSG00000145794	0.00341698	0.646185	0.491708	0.623299	0.85202	-7.66311	0.170849	MEGF10	84466
ENSG00000168447	0.00209246	4.93818	0.491688	0.623313	0.85202	-8.61846	0.104623	SCNN1B	6338
ENSG00000106686	-0.00147059	2.43322	-0.491234	0.623634	0.852141	-8.09902	-0.0735293	SPATA6L	55064
ENSG00000146072	-0.00183902	5.20367	-0.489231	0.625049	0.853192	-8.64303	-0.091951	TNFRSF21	27242
ENSG00000007908	0.00528257	3.23469	0.486401	0.627052	0.854521	-8.3415	0.264129	SELE	6401
ENSG00000170624	0.00194406	3.40007	0.485881	0.62742	0.854619	-8.34908	0.0972028	SGCD	6444
ENSG00000116141	-0.00139769	3.9205	-0.483143	0.62936	0.855762	-8.47844	-0.0698845	MARK1	4139
ENSG00000185274	-0.00246698	2.03414	-0.483025	0.629444	0.855762	-8.02727	-0.123349	GALNT17	64409
ENSG00000077684	0.00132033	6.24915	0.482695	0.629678	0.855762	-8.65369	0.0660166	JADE1	79960
ENSG00000165029	0.00196425	6.76435	0.482326	0.62994	0.855794	-8.62048	0.0982124	ABCA1	19
ENSG00000141441	-0.00117398	4.17516	-0.482222	0.630013	0.855794	-8.5193	-0.058699	GAREM1	64762
ENSG00000181143	-0.00440235	0.940277	-0.481434	0.630572	0.856067	-7.84863	-0.220118	MUC16	94025
ENSG00000196549	-0.00195842	6.41966	-0.478593	0.63259	0.856733	-8.64285	-0.0979212	MME	4311
ENSG00000136854	-0.000932714	6.25952	-0.477308	0.633503	0.857286	-8.6578	-0.0466357	STXBP1	6812
ENSG00000152270	-0.00463596	4.41985	-0.477171	0.633601	0.857313	-8.57147	-0.231798	PDE3B	5140
ENSG00000184481	-0.000922249	5.20463	-0.477029	0.633702	0.857313	-8.64995	-0.0461125	FOXO4	4303
ENSG00000105737	-0.0023994	1.82328	-0.475783	0.634588	0.858026	-7.96042	-0.11997	GRIK5	2901
ENSG00000151835	-0.000983529	4.96514	-0.47466	0.635388	0.858297	-8.62942	-0.0491764	SACS	26278
ENSG00000134744	-0.000634451	5.4934	-0.473587	0.636152	0.858917	-8.66418	-0.0317225	ZCCHC11	23318
ENSG00000006283	-0.00379889	1.89711	-0.473268	0.636379	0.858917	-7.98261	-0.189945	CACNA1G	8913
ENSG00000122691	-0.00149781	5.19117	-0.473102	0.636498	0.858917	-8.64992	-0.0748906	TWIST1	7291
ENSG00000180881	0.0012037	2.20373	0.470898	0.638069	0.859161	-8.05027	0.0601849	CAPS2	84698
ENSG00000088756	-0.0017519	3.25598	-0.470374	0.638443	0.859246	-8.32613	-0.0875951	ARHGAP28	79822
ENSG00000113916	-0.00149565	8.65088	-0.469243	0.63925	0.859857	-8.46652	-0.0747823	BCL6	604
ENSG00000131435	0.00237386	5.0679	0.468897	0.639497	0.859885	-8.60998	0.118693	PDLIM4	8572
ENSG00000183853	-0.000966034	6.58474	-0.467044	0.64082	0.860139	-8.64033	-0.0483017	KIRREL1	55243
ENSG00000119729	0.00144355	6.66355	0.466548	0.641175	0.860414	-8.63588	0.0721773	RHOQ	23433
ENSG00000175040	-0.00215645	4.31485	-0.466109	0.641489	0.86062	-8.55812	-0.107822	CHST2	9435
ENSG00000146648	-0.00104261	7.36087	-0.465632	0.64183	0.860756	-8.57799	-0.0521306	EGFR	1956
ENSG00000197702	-0.00107923	7.19413	-0.465076	0.642228	0.860793	-8.59202	-0.0539617	PARVA	55742
ENSG00000119950	-0.000986998	6.19755	-0.464421	0.642696	0.860919	-8.66578	-0.0493499	MXI1	4601
ENSG00000121440	-0.00104686	5.92109	-0.462648	0.643965	0.861238	-8.67361	-0.0523431	PDZRN3	23024
ENSG00000167676	0.00511935	9.35548	0.461064	0.645099	0.861238	-8.41104	0.255967	PLIN4	729359
ENSG00000197635	-0.00230728	4.099	-0.460036	0.645837	0.861726	-8.51625	-0.115364	DPP4	1803
ENSG00000134072	-0.00161157	5.07571	-0.45739	0.647735	0.862948	-8.65013	-0.0805785	CAMK1	8536
ENSG00000177189	0.000974954	6.30926	0.457324	0.647782	0.862948	-8.66326	0.0487477	RPS6KA3	6197
ENSG00000166173	-0.00137702	5.43778	-0.456181	0.648603	0.862948	-8.67214	-0.0688509	LARP6	55323
ENSG00000127990	0.000733578	5.58668	0.455736	0.648923	0.862948	-8.67422	0.0366789	SGCE	8910
ENSG00000182916	0.00199601	2.58659	0.45571	0.648941	0.862948	-8.14958	0.0998007	TCEAL7	56849
ENSG00000145020	0.00143155	5.17363	0.454977	0.649468	0.863168	-8.64923	0.0715775	AMT	275
ENSG00000214338	-0.0016819	0.179461	-0.45333	0.650651	0.863913	-7.57756	-0.084095	SOGA3	387104
ENSG00000180875	-0.00395971	2.04439	-0.450817	0.652459	0.864722	-8.02136	-0.197986	GREM2	64388
ENSG00000183092	0.00227406	2.15145	0.448368	0.654224	0.865172	-8.04975	0.113703	BEGAIN	57596
ENSG00000134198	-0.00172198	2.93109	-0.447503	0.654847	0.865743	-8.25026	-0.086099	TSPAN2	10100
ENSG00000112419	0.00111145	5.20216	0.446504	0.655568	0.866217	-8.66302	0.0555727	PHACTR2	9749
ENSG00000182118	0.00266888	4.69895	0.445825	0.656058	0.866306	-8.61469	0.133444	FAM89A	375061
ENSG00000183549	0.00301465	3.34028	0.443511	0.657728	0.867082	-8.38727	0.150732	ACSM5	54988
ENSG00000181617	0.00633789	-0.668039	0.442199	0.658676	0.867894	-7.72896	0.316894	FDCSP	260436
ENSG00000106538	0.00144283	7.17499	0.441384	0.659265	0.867922	-8.6067	0.0721415	RARRES2	5919
ENSG00000115423	-0.00275749	1.18814	-0.441061	0.659499	0.867922	-7.82519	-0.137875	DNAH6	1768
ENSG00000134917	-0.00298868	1.43399	-0.440345	0.660017	0.868175	-7.88508	-0.149434	ADAMTS8	11095
ENSG00000162706	-0.00165947	3.594	-0.439556	0.660587	0.868607	-8.42967	-0.0829733	CADM3	57863
ENSG00000094755	-0.00589361	4.00101	-0.437879	0.661802	0.868628	-8.32896	-0.294681	GABRP	2568
ENSG00000137726	0.00127277	4.74107	0.437746	0.661898	0.868628	-8.62163	0.0636385	FXYD6	53826
ENSG00000205362	0.00460836	3.53924	0.437693	0.661936	0.868628	-8.42239	0.230418	MT1A	4489
ENSG00000242732	-0.000777914	4.30785	-0.437399	0.662148	0.868748	-8.56339	-0.0388957	RTL5	340526
ENSG00000158887	0.00265593	3.2572	0.434471	0.66427	0.86935	-8.36865	0.132797	MPZ	4359
ENSG00000064225	-0.00152461	3.66942	-0.432963	0.665365	0.86946	-8.44773	-0.0762305	ST3GAL6	10402
ENSG00000165197	-0.00250724	4.18913	-0.432806	0.665478	0.86946	-8.52653	-0.125362	VEGFD	2277
ENSG00000106025	0.00139876	3.81329	0.432282	0.665859	0.869637	-8.46858	0.0699382	TSPAN12	23554
ENSG00000155760	-0.00191276	5.12732	-0.43096	0.666819	0.870093	-8.63148	-0.0956382	FZD7	8324
ENSG00000188783	0.00199353	8.26506	0.430573	0.6671	0.87018	-8.51479	0.0996767	PRELP	5549
ENSG00000121989	0.000695754	4.505	0.429439	0.667924	0.870194	-8.59444	0.0347877	ACVR2A	92
ENSG00000162878	-0.00238108	5.72789	-0.425065	0.671106	0.871355	-8.67891	-0.119054	PKDCC	91461
ENSG00000187398	-0.00468328	-1.03565	-0.424895	0.67123	0.871355	-7.34291	-0.234164	LUZP2	338645
ENSG00000187240	0.000882195	4.98165	0.424817	0.671286	0.871355	-8.65479	0.0441097	DYNC2H1	79659
ENSG00000182700	-0.000941836	4.44584	-0.424552	0.671479	0.871355	-8.59228	-0.0470918	IGIP	492311
ENSG00000154928	0.00290132	1.84222	0.424318	0.671649	0.871471	-8.01429	0.145066	EPHB1	2047
ENSG00000166750	-0.000949969	6.07053	-0.424148	0.671774	0.871489	-8.68861	-0.0474984	SLFN5	162394
ENSG00000065833	0.00301458	4.23019	0.423529	0.672224	0.871785	-8.56325	0.150729	ME1	4199
ENSG00000167037	0.00224618	1.86685	0.42296	0.672639	0.871901	-7.99437	0.112309	SGSM1	129049
ENSG00000156475	0.00238723	0.220376	0.422335	0.673095	0.872148	-7.59041	0.119362	PPP2R2B	5521
ENSG00000215252	-0.00149849	6.47179	-0.422281	0.673134	0.872148	-8.67102	-0.0749247	GOLGA8B	440270
ENSG00000105926	0.00112648	4.0752	0.42068	0.674301	0.872769	-8.53292	0.056324	MPP6	51678
ENSG00000137727	-0.0017542	4.37002	-0.417485	0.676634	0.87391	-8.58903	-0.08771	ARHGAP20	57569
ENSG00000170145	-0.00162714	7.18536	-0.417037	0.676961	0.87391	-8.61206	-0.0813571	SIK2	23235
ENSG00000183798	-0.00315657	0.674216	-0.417022	0.676972	0.87391	-7.73061	-0.157828	EMILIN3	90187
ENSG00000187987	-0.00176736	-0.107355	-0.416538	0.677326	0.874029	-7.52938	-0.0883682	ZSCAN23	222696
ENSG00000258405	-0.00109289	-0.131774	-0.41582	0.67785	0.874388	-7.52637	-0.0546443	ZNF578	147660
ENSG00000130518	-0.00219124	2.96941	-0.414976	0.678467	0.874705	-8.27229	-0.109562	IQCN	80726
ENSG00000010932	-0.00229157	2.96951	-0.414735	0.678644	0.874705	-8.27369	-0.114578	FMO1	2326
ENSG00000119986	0.00141234	4.48661	0.413708	0.679395	0.874976	-8.60295	0.0706168	AVPI1	60370
ENSG00000139737	0.00124377	1.80529	0.413607	0.679469	0.874976	-7.97859	0.0621886	SLAIN1	122060
ENSG00000050767	-0.00221585	1.98539	-0.413203	0.679764	0.875046	-8.02714	-0.110792	COL23A1	91522
ENSG00000166206	0.00185857	0.388577	0.410355	0.68185	0.876334	-7.6468	0.0929285	GABRB3	2562
ENSG00000050165	0.00197164	5.86439	0.408994	0.682847	0.877046	-8.68583	0.0985821	DKK3	27122
ENSG00000183018	0.00121262	5.86584	0.405852	0.685152	0.878474	-8.70076	0.0606308	SPNS2	124976
ENSG00000130988	0.00149215	2.17122	0.405828	0.68517	0.878474	-8.07911	0.0746076	RGN	9104
ENSG00000170276	0.00146004	2.46051	0.404288	0.6863	0.878688	-8.16454	0.0730019	HSPB2	3316
ENSG00000136717	-0.00114152	6.0424	-0.402741	0.687436	0.879396	-8.69491	-0.0570758	BIN1	274
ENSG00000069535	-0.00141737	6.46222	-0.401947	0.68802	0.879594	-8.67676	-0.0708684	MAOB	4129
ENSG00000118729	0.00198417	3.81984	0.401188	0.688578	0.879909	-8.49086	0.0992083	CASQ2	845
ENSG00000198650	0.00728226	1.83849	0.400124	0.689361	0.880287	-8.00558	0.364113	TAT	6898
ENSG00000100170	-0.00488928	0.384229	-0.398285	0.690714	0.88123	-7.86517	-0.244464	SLC5A1	6523
ENSG00000113163	-0.000794871	5.9237	-0.397	0.691661	0.881967	-8.70226	-0.0397435	COL4A3BP	10087
ENSG00000107796	0.0017202	8.89825	0.396	0.692397	0.882152	-8.48596	0.0860101	ACTA2	59
ENSG00000171714	0.0017467	0.809785	0.395254	0.692947	0.88243	-7.75961	0.0873352	ANO5	203859
ENSG00000109107	-0.00197248	5.0093	-0.393997	0.693874	0.882855	-8.6715	-0.0986241	ALDOC	230
ENSG00000005249	-0.00261404	6.64723	-0.393732	0.694069	0.882855	-8.65314	-0.130702	PRKAR2B	5577
ENSG00000092621	-0.00155809	5.08354	-0.392002	0.695346	0.88368	-8.66711	-0.0779045	PHGDH	26227
ENSG00000155755	-0.000882289	4.85809	-0.391025	0.696067	0.883751	-8.65183	-0.0441144	TMEM237	65062
ENSG00000065618	-0.0049741	4.18635	-0.391008	0.69608	0.883751	-8.42189	-0.248705	COL17A1	1308
ENSG00000008311	0.00140464	5.54279	0.389291	0.697348	0.884842	-8.70213	0.0702318	AASS	10157
ENSG00000184454	-0.00334013	0.552427	-0.38926	0.697371	0.884842	-7.72279	-0.167006	NCMAP	400746
ENSG00000163412	-0.000821669	5.56088	-0.387439	0.698717	0.885766	-8.70542	-0.0410834	EIF4E3	317649
ENSG00000197121	0.000904332	4.30767	0.386012	0.699772	0.886036	-8.57942	0.0452166	PGAP1	80055
ENSG00000169692	-0.00296821	7.32401	-0.385953	0.699816	0.886036	-8.60252	-0.148411	AGPAT2	10555
ENSG00000136848	0.000734847	7.2084	0.384766	0.700694	0.886221	-8.62876	0.0367423	DAB2IP	153090
ENSG00000147576	-0.00124773	4.76361	-0.383658	0.701514	0.886221	-8.65216	-0.0623864	ADHFE1	137872
ENSG00000113248	0.000915975	2.50877	0.383645	0.701524	0.886221	-8.16842	0.0457988	PCDHB15	56121
ENSG00000152133	-0.00146758	4.27985	-0.38311	0.70192	0.886221	-8.58909	-0.0733792	GPATCH11	253635
ENSG00000152465	0.0014738	5.28916	0.382814	0.702139	0.886221	-8.69456	0.0736899	NMT2	9397
ENSG00000183186	0.00204162	2.60755	0.380433	0.703904	0.886997	-8.20462	0.102081	C2CD4C	126567
ENSG00000171954	0.00347857	1.60152	0.380163	0.704104	0.886997	-7.97773	0.173929	CYP4F22	126410
ENSG00000167191	0.000878048	6.33472	0.380034	0.704199	0.886997	-8.69736	0.0439024	GPRC5B	51704
ENSG00000129473	-0.000556027	6.4564	-0.379242	0.704787	0.887406	-8.68619	-0.0278013	BCL2L2	599
ENSG00000111913	0.0015617	4.26716	0.379174	0.704837	0.887406	-8.58103	0.0780852	RIPOR2	9750
ENSG00000186847	0.00581258	6.1822	0.37877	0.705137	0.887532	-8.58742	0.290629	KRT14	3861
ENSG00000122547	-0.00115339	5.34796	-0.376809	0.706592	0.88817	-8.70147	-0.0576694	EEPD1	80820
ENSG00000205269	-0.00139482	3.91124	-0.376693	0.706678	0.88817	-8.52467	-0.0697412	TMEM170B	100113407
ENSG00000153246	0.00131445	5.10106	0.376168	0.707068	0.88817	-8.66626	0.0657226	PLA2R1	22925
ENSG00000106123	0.00123454	4.42082	0.375633	0.707466	0.88817	-8.60695	0.061727	EPHB6	2051
ENSG00000079335	0.00121614	3.77259	0.375055	0.707895	0.88817	-8.47566	0.0608068	CDC14A	8556
ENSG00000112812	-0.00348859	1.1728	-0.374638	0.708205	0.88817	-7.9386	-0.17443	PRSS16	10279
ENSG00000008196	0.00532328	2.304	0.373532	0.709027	0.888856	-8.22765	0.266164	TFAP2B	7021
ENSG00000125246	-0.000674065	2.89012	-0.372725	0.709626	0.889286	-8.27061	-0.0337033	CLYBL	171425
ENSG00000112182	-0.00125019	3.36748	-0.372185	0.710028	0.88933	-8.38679	-0.0625096	BACH2	60468
ENSG00000103647	0.00105695	4.39843	0.371798	0.710316	0.889383	-8.60682	0.0528474	CORO2B	10391
ENSG00000186081	0.00516324	6.47568	0.371715	0.710377	0.889383	-8.61073	0.258162	KRT5	3852
ENSG00000188549	0.00146293	4.79444	0.371173	0.710781	0.889522	-8.63361	0.0731466	CCDC9B	388115
ENSG00000198513	-0.00113685	3.06742	-0.370432	0.711332	0.889544	-8.31933	-0.0568425	ATL1	51062
ENSG00000168824	-0.00226151	1.45582	-0.370333	0.711406	0.889544	-7.95079	-0.113075	NSG1	27065
ENSG00000115963	0.0011334	6.14376	0.369402	0.712099	0.889907	-8.70635	0.0566702	RND3	390
ENSG00000135324	0.00219929	0.123081	0.36735	0.713627	0.891023	-7.597	0.109965	MRAP2	112609
ENSG00000169715	-0.00184223	6.08838	-0.367284	0.713676	0.891023	-8.70877	-0.0921117	MT1E	4493
ENSG00000180592	-0.00113994	0.327345	-0.367045	0.713854	0.891168	-7.65947	-0.056997	SKIDA1	387640
ENSG00000053254	0.00092042	7.17005	0.365254	0.715189	0.892058	-8.63632	0.046021	FOXN3	1112
ENSG00000080200	0.000824943	4.46926	0.365155	0.715263	0.892073	-8.61911	0.0412471	CRYBG3	131544
ENSG00000165996	-0.00150278	2.8599	-0.364568	0.715701	0.892127	-8.2958	-0.0751388	HACD1	9200
ENSG00000153002	0.00321434	1.95111	0.36262	0.717154	0.893032	-8.03858	0.160717	CPB1	1360
ENSG00000100307	0.000773248	6.75374	0.36198	0.717631	0.893415	-8.67313	0.0386624	CBX7	23492
ENSG00000102781	0.000767303	4.6729	0.361881	0.717705	0.893415	-8.64865	0.0383651	KATNAL1	84056
ENSG00000118276	-0.0009046	1.75268	-0.361667	0.717865	0.893415	-7.99515	-0.04523	B4GALT6	9331
ENSG00000109846	-0.00177771	8.06929	-0.361309	0.718133	0.893631	-8.55856	-0.0888853	CRYAB	1410
ENSG00000150995	0.00135835	6.11993	0.360626	0.718642	0.89411	-8.7095	0.0679173	ITPR1	3708
ENSG00000066735	0.00111694	4.70297	0.359702	0.719333	0.894406	-8.65218	0.055847	KIF26A	26153
ENSG00000135447	0.00346997	6.62067	0.357755	0.720788	0.894952	-8.66504	0.173498	PPP1R1A	5502
ENSG00000148468	-0.000669391	4.84257	-0.356387	0.721811	0.895488	-8.67044	-0.0334695	FAM171A1	221061
ENSG00000108700	0.00253207	0.343413	0.354687	0.723083	0.895833	-7.64955	0.126603	CCL8	6355
ENSG00000166426	-0.00405893	0.363814	-0.354593	0.723153	0.895833	-7.74388	-0.202946	CRABP1	1381
ENSG00000156284	-0.00573819	0.886828	-0.354195	0.723451	0.895833	-8.12725	-0.286909	CLDN8	9073
ENSG00000142677	0.00231413	0.087069	0.343608	0.731391	0.899898	-7.6108	0.115706	IL22RA1	58985
ENSG00000145860	-0.000500357	6.16646	-0.34334	0.731592	0.899992	-8.71713	-0.0250179	RNF145	153830
ENSG00000181744	-0.000677264	4.02376	-0.342361	0.732328	0.900202	-8.54375	-0.0338632	C3orf58	205428
ENSG00000137975	0.00334861	0.323686	0.341758	0.732781	0.900484	-7.65161	0.167431	CLCA2	9635
ENSG00000174804	0.00216873	7.67979	0.340119	0.734014	0.901091	-8.5957	0.108437	FZD4	8322
ENSG00000179023	-0.0053978	0.514077	-0.340118	0.734015	0.901091	-7.70772	-0.26989	KLHDC7A	127707
ENSG00000244405	0.00105083	4.42613	0.338928	0.73491	0.901519	-8.60406	0.0525413	ETV5	2119
ENSG00000104219	-0.000629325	4.46507	-0.33717	0.736234	0.901893	-8.62919	-0.0314662	ZDHHC2	51201
ENSG00000253304	-0.000831105	3.92351	-0.336709	0.736581	0.902027	-8.5386	-0.0415552	TMEM200B	399474
ENSG00000151276	-0.000662853	6.14476	-0.335473	0.737512	0.902349	-8.72158	-0.0331426	MAGI1	9223
ENSG00000164929	0.0014096	3.01293	0.334933	0.737919	0.902349	-8.32047	0.07048	BAALC	79870
ENSG00000036448	0.00143255	1.74782	0.334856	0.737976	0.902349	-8.00679	0.0716275	MYOM2	9172
ENSG00000185920	0.000706499	4.26109	0.333487	0.739008	0.902857	-8.59606	0.035325	PTCH1	5727
ENSG00000175183	-0.000941314	4.92925	-0.333093	0.739306	0.90305	-8.68599	-0.0470657	CSRP2	1466
ENSG00000160307	-0.00216859	5.06484	-0.332972	0.739397	0.903084	-8.69595	-0.108429	S100B	6285
ENSG00000146281	-0.000885293	4.59493	-0.332815	0.739515	0.903131	-8.63755	-0.0442647	PM20D2	135293
ENSG00000141750	0.00537359	4.46879	0.329806	0.741785	0.903976	-8.38862	0.26868	STAC2	342667
ENSG00000186832	0.00283935	2.55765	0.329778	0.741807	0.903976	-8.24053	0.141967	KRT16	3868
ENSG00000189221	0.00183412	7.46786	0.329461	0.742046	0.903976	-8.61871	0.0917061	MAOA	4128
ENSG00000170525	-0.00226566	8.33789	-0.329185	0.742254	0.903976	-8.5453	-0.113283	PFKFB3	5209
ENSG00000105855	-0.00265014	3.98449	-0.328059	0.743105	0.904255	-8.50378	-0.132507	ITGB8	3696
ENSG00000054219	-0.00131107	4.1387	-0.327751	0.743337	0.904354	-8.55745	-0.0655533	LY75	4065
ENSG00000114378	0.0010593	3.83315	0.327133	0.743805	0.904769	-8.52096	0.0529652	HYAL1	3373
ENSG00000128591	0.00151573	5.08987	0.326703	0.744129	0.904818	-8.70177	0.0757865	FLNC	2318
ENSG00000111879	-0.000876411	3.32078	-0.322906	0.747	0.906001	-8.38843	-0.0438205	FAM184A	79632
ENSG00000165300	0.0031356	-1.21499	0.321868	0.747786	0.906075	-7.33944	0.15678	SLITRK5	26050
ENSG00000058085	0.00194134	4.98962	0.318976	0.749975	0.907091	-8.64421	0.0970672	LAMC2	3918
ENSG00000130176	0.00207803	6.14999	0.318923	0.750015	0.907091	-8.71432	0.103902	CNN1	1264
ENSG00000095637	-0.00150358	8.20183	-0.317934	0.750765	0.907232	-8.56023	-0.0751792	SORBS1	10580
ENSG00000103994	-0.000860834	6.71256	-0.316417	0.751914	0.90757	-8.68564	-0.0430417	ZNF106	64397
ENSG00000177990	0.00107425	4.30133	0.313503	0.754124	0.908715	-8.6102	0.0537123	DPY19L2	283417
ENSG00000165406	0.000555264	5.62172	0.312765	0.754685	0.908715	-8.73305	0.0277632	MARCH8	220972
ENSG00000158270	0.00117818	5.09505	0.312485	0.754898	0.908715	-8.70639	0.0589088	COLEC12	81035
ENSG00000053747	0.00109744	6.64053	0.311664	0.755521	0.908843	-8.70084	0.0548719	LAMA3	3909
ENSG00000110900	0.00157068	2.58158	0.311449	0.755684	0.908878	-8.202	0.078534	TSPAN11	441631
ENSG00000176014	-0.00148802	6.8802	-0.309815	0.756925	0.909388	-8.6739	-0.0744012	TUBB6	84617
ENSG00000198732	0.00160593	3.52955	0.309405	0.757236	0.9095	-8.47031	0.0802964	SMOC1	64093
ENSG00000077420	0.00152942	4.74208	0.306426	0.759501	0.910423	-8.67593	0.0764711	APBB1IP	54518
ENSG00000128346	-0.000694191	1.73608	-0.306057	0.759782	0.910684	-8.01385	-0.0347096	C22orf23	84645
ENSG00000197142	-0.000918511	5.54117	-0.305353	0.760317	0.910869	-8.7331	-0.0459255	ACSL5	51703
ENSG00000127955	0.00143305	5.92488	0.303757	0.761532	0.911136	-8.73121	0.0716523	GNAI1	2770
ENSG00000129194	0.0013288	1.27702	0.301107	0.76355	0.912057	-7.88963	0.0664402	SOX15	6665
ENSG00000167757	0.00392194	0.285024	0.300683	0.763873	0.91208	-7.69101	0.196097	KLK11	11012
ENSG00000144229	-0.00167603	1.59941	-0.299558	0.76473	0.912344	-7.98183	-0.0838014	THSD7B	80731
ENSG00000198478	0.000902139	6.24671	0.298836	0.76528	0.912544	-8.72767	0.045107	SH3BGRL2	83699
ENSG00000137699	0.00311818	4.50399	0.29813	0.765818	0.912687	-8.52777	0.155909	TRIM29	23650
ENSG00000103852	0.000286524	4.47415	0.298022	0.765901	0.912687	-8.63869	0.0143262	TTC23	64927
ENSG00000086289	0.001206	4.3283	0.297881	0.766008	0.912687	-8.62494	0.0603	EPDR1	54749
ENSG00000174827	0.00362782	0.890524	0.297367	0.7664	0.912687	-7.79371	0.181391	PDZK1	5174
ENSG00000135926	-0.000948455	8.16938	-0.297178	0.766544	0.912687	-8.57155	-0.0474228	TMBIM1	64114
ENSG00000100626	-0.00110428	5.07555	-0.296711	0.7669	0.912732	-8.70398	-0.0552138	GALNT16	57452
ENSG00000175745	0.00136505	5.29446	0.295336	0.76795	0.913146	-8.71342	0.0682523	NR2F1	7025
ENSG00000174808	0.000982962	1.21559	0.29487	0.768305	0.913199	-7.88557	0.0491481	BTC	685
ENSG00000078018	-0.000891503	4.08228	-0.294287	0.76875	0.913539	-8.57453	-0.0445752	MAP2	4133
ENSG00000259207	-0.00109577	3.87746	-0.292786	0.769896	0.914284	-8.53708	-0.0547885	ITGB3	3690
ENSG00000125848	0.00237522	-0.0243955	0.292453	0.77015	0.914383	-7.62215	0.118761	FLRT3	23767
ENSG00000188559	-0.000615759	6.57776	-0.292271	0.770289	0.914411	-8.70925	-0.030788	RALGAPA2	57186
ENSG00000227051	-0.00111539	4.70936	-0.291089	0.771192	0.915105	-8.67668	-0.0557693	C14orf132	56967
ENSG00000116005	-0.000722383	6.7685	-0.290346	0.77176	0.915557	-8.69136	-0.0361192	PCYOX1	51449
ENSG00000100731	-0.000455009	6.61174	-0.288877	0.772883	0.916428	-8.7092	-0.0227504	PCNX1	22990
ENSG00000136732	-0.000992674	6.43841	-0.287463	0.773964	0.916948	-8.7188	-0.0496337	GYPC	2995
ENSG00000109339	0.00140055	3.70432	0.28683	0.774448	0.916948	-8.50763	0.0700276	MAPK10	5602
ENSG00000166833	0.001013	6.09931	0.286464	0.774728	0.916948	-8.72647	0.0506498	NAV2	89797
ENSG00000198483	0.000810653	3.49051	0.285956	0.775117	0.917105	-8.44765	0.0405326	ANKRD35	148741
ENSG00000046653	-0.00120888	4.80206	-0.28495	0.775887	0.917486	-8.67144	-0.060444	GPM6B	2824
ENSG00000140488	0.000763466	4.04685	0.282394	0.777843	0.918105	-8.56362	0.0381733	CELF6	60677
ENSG00000159761	-0.000491824	2.57818	-0.282143	0.778036	0.918135	-8.22399	-0.0245912	C16orf86	388284
ENSG00000144668	-0.000650694	5.005	-0.280192	0.779531	0.919067	-8.71048	-0.0325347	ITGA9	3680
ENSG00000141314	0.00109823	0.530548	0.279779	0.779847	0.919259	-7.72537	0.0549117	RHBDL3	162494
ENSG00000135046	0.000855829	8.94455	0.275875	0.782842	0.92089	-8.51562	0.0427914	ANXA1	301
ENSG00000223658	-0.000826355	0.371512	-0.27528	0.783298	0.92089	-7.7033	-0.0413177	C1GALT1C1L	728819
ENSG00000196616	0.00163522	10.3598	0.275175	0.783379	0.92089	-8.39899	0.0817611	ADH1B	125
ENSG00000118971	0.000735895	6.14847	0.274117	0.784191	0.921002	-8.74058	0.0367948	CCND2	894
ENSG00000169418	-0.00134609	7.25563	-0.27232	0.785571	0.921716	-8.6517	-0.0673044	NPR1	4881
ENSG00000144908	-0.00218961	5.06229	-0.270889	0.78667	0.922448	-8.70698	-0.10948	ALDH1L1	10840
ENSG00000198363	0.000830094	7.8564	0.27024	0.787169	0.922539	-8.60566	0.0415047	ASPH	444
ENSG00000171303	-0.00161726	3.04409	-0.269402	0.787812	0.922947	-8.367	-0.0808631	KCNK3	3777
ENSG00000164647	-0.00105406	4.06299	-0.269075	0.788064	0.922947	-8.58354	-0.0527032	STEAP1	26872
ENSG00000164318	-0.0010223	5.64372	-0.26863	0.788406	0.922947	-8.74477	-0.0511148	EGFLAM	133584
ENSG00000134962	-0.00313336	2.61621	-0.267239	0.789476	0.92297	-8.3151	-0.156668	KLB	152831
ENSG00000101955	-0.00103795	7.649	-0.264514	0.791573	0.92392	-8.62409	-0.0518975	SRPX	8406
ENSG00000121361	0.000805174	4.99685	0.263675	0.792218	0.924453	-8.71189	0.0402587	KCNJ8	3764
ENSG00000154556	0.000975407	5.9398	0.263379	0.792446	0.924488	-8.74675	0.0487703	SORBS2	8470
ENSG00000137857	-0.00121574	2.52207	-0.263051	0.792699	0.924557	-8.21963	-0.060787	DUOX1	53905
ENSG00000176194	-0.00322937	4.99929	-0.262636	0.793018	0.924819	-8.69971	-0.161468	CIDEA	1149
ENSG00000113805	-0.00102329	2.57435	-0.261761	0.793692	0.924985	-8.2428	-0.0511646	CNTN3	5067
ENSG00000155016	0.00045584	4.07826	0.261705	0.793736	0.924985	-8.58484	0.022792	CYP2U1	113612
ENSG00000111404	0.00162697	3.62411	0.261653	0.793775	0.924985	-8.49374	0.0813485	RERGL	79785
ENSG00000185112	0.000760443	5.21414	0.260007	0.795043	0.925535	-8.73013	0.0380222	FAM43A	131583
ENSG00000058668	-0.00079547	7.65274	-0.258231	0.796412	0.926158	-8.62695	-0.0397735	ATP2B4	493
ENSG00000092607	-0.000855306	5.32616	-0.257231	0.797184	0.926158	-8.73769	-0.0427653	TBX15	6913
ENSG00000137265	0.00144308	3.60007	0.256867	0.797464	0.926158	-8.48434	0.072154	IRF4	3662
ENSG00000139211	-0.00110845	5.33947	-0.2562	0.797979	0.926158	-8.71238	-0.0554223	AMIGO2	347902
ENSG00000164638	-0.00228239	4.08497	-0.255207	0.798745	0.926158	-8.60522	-0.11412	SLC29A4	222962
ENSG00000146038	-0.00354766	-0.788316	-0.253916	0.799741	0.926497	-7.5287	-0.177383	DCDC2	51473
ENSG00000149798	0.00105978	4.90342	0.253512	0.800053	0.926624	-8.70407	0.0529889	CDC42EP2	10435
ENSG00000205726	-0.00104584	6.61881	-0.253073	0.800392	0.926745	-8.71042	-0.0522918	ITSN1	6453
ENSG00000165359	0.000568868	4.25698	0.250953	0.802029	0.927667	-8.60761	0.0284434	INTS6L	203522
ENSG00000169621	-0.000432034	2.27007	-0.248458	0.803957	0.928528	-8.14935	-0.0216017	APLF	200558
ENSG00000107242	-0.00103493	2.90907	-0.246462	0.8055	0.928871	-8.31361	-0.0517464	PIP5K1B	8395
ENSG00000159176	-0.000863206	8.91578	-0.245893	0.805939	0.929105	-8.53262	-0.0431603	CSRP1	1465
ENSG00000182463	-0.000605919	5.44096	-0.245833	0.805986	0.929105	-8.73591	-0.0302959	TSHZ2	128553
ENSG00000165868	-0.00120641	4.83103	-0.244438	0.807065	0.929593	-8.70359	-0.0603205	HSPA12A	259217
ENSG00000162551	0.00131547	5.35888	0.244127	0.807306	0.929796	-8.72684	0.0657736	ALPL	249
ENSG00000164684	-0.000551237	5.9336	-0.242588	0.808497	0.930359	-8.75357	-0.0275618	ZNF704	619279
ENSG00000170370	0.000887068	2.18099	0.240556	0.810069	0.93113	-8.15136	0.0443534	EMX2	2018
ENSG00000035664	-0.000912636	4.82257	-0.239327	0.811022	0.931234	-8.6968	-0.0456318	DAPK2	23604
ENSG00000006468	-0.000819624	2.99695	-0.237818	0.812191	0.931606	-8.33626	-0.0409812	ETV1	2115
ENSG00000185267	-0.000812523	1.4347	-0.237074	0.812767	0.931862	-7.95563	-0.0406261	CDNF	441549
ENSG00000135437	-0.00167008	4.73401	-0.236943	0.812869	0.931862	-8.6939	-0.0835042	RDH5	5959
ENSG00000163071	0.00087454	2.83222	0.235626	0.81389	0.932212	-8.29978	0.043727	SPATA18	132671
ENSG00000145934	-0.00207335	1.0686	-0.235346	0.814107	0.932312	-7.89012	-0.103668	TENM2	57451
ENSG00000164764	-0.0011707	3.31143	-0.233326	0.815674	0.933266	-8.41648	-0.0585351	SBSPON	157869
ENSG00000122863	-0.00068843	6.0324	-0.23281	0.816073	0.933275	-8.75133	-0.0344215	CHST3	9469
ENSG00000019549	0.000685509	5.08424	0.232416	0.816379	0.933275	-8.72051	0.0342755	SNAI2	6591
ENSG00000146592	0.000889903	5.03825	0.232415	0.81638	0.933275	-8.71938	0.0444952	CREB5	9586
ENSG00000157168	-0.00311522	0.264041	-0.232276	0.816488	0.933325	-7.76744	-0.155761	NRG1	3084
ENSG00000094963	0.000916714	7.11313	0.230445	0.817909	0.934405	-8.68744	0.0458357	FMO2	2327
ENSG00000088992	0.000786231	2.8234	0.228602	0.81934	0.934769	-8.28859	0.0393116	TESC	54997
ENSG00000124615	0.000801872	6.51902	0.225936	0.821411	0.935613	-8.72928	0.0400936	MOCS1	4337
ENSG00000138378	0.0008237	2.62496	0.225838	0.821487	0.935613	-8.23902	0.041185	STAT4	6775
ENSG00000135272	0.000779137	5.94454	0.2252	0.821983	0.935652	-8.75465	0.0389569	MDFIC	29969
ENSG00000172005	0.00117611	1.2468	0.224831	0.822269	0.935704	-7.9295	0.0588053	MAL	4118
ENSG00000138207	0.00258192	6.48785	0.224262	0.822712	0.935939	-8.69655	0.129096	RBP4	5950
ENSG00000110693	0.000793697	2.09396	0.224073	0.822859	0.935939	-8.12296	0.0396848	SOX6	55553
ENSG00000149090	0.00134126	4.14409	0.223667	0.823175	0.935969	-8.57747	0.0670629	PAMR1	25891
ENSG00000113231	-0.00134329	4.83511	-0.223475	0.823324	0.936053	-8.70514	-0.0671645	PDE8B	8622
ENSG00000172927	0.00246132	2.30315	0.223276	0.823478	0.936053	-8.2531	0.123066	MYEOV	26579
ENSG00000133317	-0.00266749	4.10746	-0.221573	0.824803	0.936975	-8.61744	-0.133375	LGALS12	85329
ENSG00000108370	-0.00134682	0.387164	-0.221141	0.825139	0.937236	-7.71832	-0.0673408	RGS9	8787
ENSG00000153993	0.00126217	2.7331	0.218688	0.827048	0.938475	-8.26737	0.0631084	SEMA3D	223117
ENSG00000169515	-0.00129898	4.0907	-0.218646	0.82708	0.938475	-8.56766	-0.0649492	CCDC8	83987
ENSG00000141639	-0.00132371	0.777009	-0.216945	0.828405	0.93908	-7.80319	-0.0661857	MAPK4	5596
ENSG00000146411	0.00135057	0.0793031	0.211706	0.832486	0.940791	-7.64729	0.0675285	SLC2A12	154091
ENSG00000102383	0.000522641	1.9926	0.211655	0.832525	0.940791	-8.08815	0.026132	ZDHHC15	158866
ENSG00000080493	0.00139007	2.05087	0.21165	0.832529	0.940791	-8.13169	0.0695037	SLC4A4	8671
ENSG00000173918	0.00114186	7.77936	0.210739	0.833239	0.94125	-8.624	0.057093	C1QTNF1	114897
ENSG00000154721	0.000740027	5.59578	0.21045	0.833465	0.94125	-8.75713	0.0370014	JAM2	58494
ENSG00000154760	0.000657298	4.08096	0.208359	0.835096	0.942324	-8.58055	0.0328649	SLFN13	146857
ENSG00000123689	-0.00237622	6.8818	-0.207952	0.835413	0.942357	-8.69202	-0.118811	G0S2	50486
ENSG00000133561	-0.000707579	5.63118	-0.206373	0.836645	0.942868	-8.75573	-0.0353789	GIMAP6	474344
ENSG00000187134	0.001208	6.28899	0.200306	0.841382	0.945057	-8.73273	0.0603998	AKR1C1	1645
ENSG00000146555	0.000590748	4.29532	0.199684	0.841868	0.94515	-8.63879	0.0295374	SDK1	221935
ENSG00000072195	0.00105601	5.93609	0.199584	0.841946	0.94515	-8.75465	0.0528003	SPEG	10290
ENSG00000153064	0.00130721	1.98542	0.1958	0.844905	0.946559	-8.12714	0.0653603	BANK1	55024
ENSG00000019144	0.000612229	8.02384	0.195659	0.845015	0.946559	-8.60926	0.0306114	PHLDB1	23187
ENSG00000150594	0.000880884	6.37208	0.194843	0.845653	0.946771	-8.73632	0.0440442	ADRA2A	150
ENSG00000240038	-0.00045569	5.33535	-0.194521	0.845905	0.946798	-8.7492	-0.0227845	AMY2B	280
ENSG00000176273	0.000472896	2.1094	0.194038	0.846282	0.94697	-8.13208	0.0236448	SLC35G1	159371
ENSG00000169282	-0.00088057	4.03931	-0.193903	0.846388	0.94697	-8.59989	-0.0440285	KCNAB1	7881
ENSG00000021826	0.00055571	2.5452	0.192698	0.847331	0.947138	-8.24336	0.0277855	CPS1	1373
ENSG00000175806	-0.000400759	4.0198	-0.190777	0.848834	0.947776	-8.59213	-0.020038	MSRA	4482
ENSG00000100448	0.00147158	1.76775	0.189559	0.849788	0.948036	-8.04359	0.0735791	CTSG	1511
ENSG00000136114	-0.000503761	4.27368	-0.189061	0.850178	0.948251	-8.63781	-0.0251881	THSD1	55901
ENSG00000137673	-0.00259419	2.43784	-0.188237	0.850823	0.948674	-8.34025	-0.12971	MMP7	4316
ENSG00000198910	0.000907051	2.59982	0.187504	0.851397	0.948798	-8.26262	0.0453525	L1CAM	3897
ENSG00000079435	0.00177823	8.03069	0.187372	0.8515	0.948828	-8.60552	0.0889115	LIPE	3991
ENSG00000175445	0.0018227	8.52354	0.186946	0.851834	0.94896	-8.56708	0.0911348	LPL	4023
ENSG00000170160	0.0018734	1.31226	0.185981	0.85259	0.949463	-7.92733	0.0936701	CCDC144A	9720
ENSG00000184254	0.000972005	4.56607	0.184688	0.853603	0.949747	-8.6637	0.0486002	ALDH1A3	220
ENSG00000173208	-0.00152608	2.9215	-0.184641	0.85364	0.949747	-8.39332	-0.0763041	ABCD2	225
ENSG00000164434	0.00218235	-1.49702	0.183	0.854927	0.950452	-7.47234	0.109118	FABP7	2173
ENSG00000112964	-0.00105841	6.29966	-0.182667	0.855187	0.95051	-8.7387	-0.0529204	GHR	2690
ENSG00000147862	-0.000289635	7.54737	-0.180629	0.856786	0.951589	-8.65748	-0.0144818	NFIB	4781
ENSG00000221866	0.00123	5.65618	0.179455	0.857706	0.952183	-8.74624	0.0615001	PLXNA4	91584
ENSG00000124253	-0.00220419	5.21769	-0.17914	0.857954	0.952183	-8.72338	-0.11021	PCK1	5105
ENSG00000182636	-0.000428227	5.66702	-0.178186	0.858701	0.952349	-8.76487	-0.0214114	NDN	4692
ENSG00000152154	-0.000769566	2.76427	-0.177188	0.859485	0.952832	-8.28501	-0.0384783	TMEM178A	130733
ENSG00000171368	0.000514137	3.16023	0.17643	0.860079	0.952832	-8.39395	0.0257068	TPPP	11076
ENSG00000073756	0.00134101	2.045	0.176277	0.8602	0.952832	-8.12086	0.0670504	PTGS2	5743
ENSG00000016402	0.0015378	3.13987	0.175404	0.860885	0.952975	-8.38545	0.0768901	IL20RA	53832
ENSG00000128596	-0.000718172	1.7887	-0.174606	0.861511	0.952975	-8.05061	-0.0359086	CCDC136	64753
ENSG00000198932	0.000555729	5.53504	0.174382	0.861688	0.952975	-8.75961	0.0277865	GPRASP1	9737
ENSG00000148513	-0.0026089	2.36145	-0.173789	0.862153	0.953155	-8.26829	-0.130445	ANKRD30A	91074
ENSG00000009950	0.00151311	6.30812	0.173655	0.862258	0.953197	-8.73062	0.0756553	MLXIPL	51085
ENSG00000136859	0.000631056	7.38537	0.17347	0.862404	0.953211	-8.67048	0.0315528	ANGPTL2	23452
ENSG00000178826	-0.00100921	1.1846	-0.171923	0.863618	0.953743	-7.94152	-0.0504607	TMEM139	135932
ENSG00000165194	0.000644255	3.35758	0.169679	0.865382	0.954747	-8.4536	0.0322128	PCDH19	57526
ENSG00000143341	-0.000605121	4.83166	-0.169189	0.865766	0.954758	-8.71234	-0.030256	HMCN1	83872
ENSG00000145391	0.000303484	6.89055	0.169046	0.865879	0.954758	-8.71339	0.0151742	SETD7	80854
ENSG00000166548	-0.000347196	5.75504	-0.168908	0.865987	0.954758	-8.76801	-0.0173598	TK2	7084
ENSG00000119698	-0.00163558	-0.627186	-0.168886	0.866005	0.954758	-7.48704	-0.0817789	PPP4R4	57718
ENSG00000172572	0.000587933	4.39611	0.168415	0.866375	0.954968	-8.65929	0.0293967	PDE3A	5139
ENSG00000118432	0.00115035	5.60815	0.167396	0.867175	0.955465	-8.75725	0.0575173	CNR1	1268
ENSG00000179388	-0.00107473	4.46779	-0.167033	0.867461	0.955615	-8.65726	-0.0537364	EGR3	1960
ENSG00000137691	0.000391764	1.07131	0.166735	0.867695	0.955615	-7.88198	0.0195882	C11orf70	85016
ENSG00000160408	-0.000453636	7.19948	-0.165923	0.868333	0.955768	-8.68559	-0.0226818	ST6GALNAC6	30815
ENSG00000126970	-0.000283259	3.09382	-0.164906	0.869133	0.955908	-8.3746	-0.014163	ZC4H2	55906
ENSG00000163590	-0.000514107	4.60918	-0.164691	0.869303	0.955908	-8.69476	-0.0257054	PPM1L	151742
ENSG00000091972	0.000688596	4.3789	0.164681	0.86931	0.955908	-8.63908	0.0344298	CD200	4345
ENSG00000076555	-0.00113806	8.84807	-0.164038	0.869816	0.956141	-8.54333	-0.056903	ACACB	32
ENSG00000169991	-0.000901775	5.18218	-0.163357	0.870351	0.95632	-8.69748	-0.0450888	IFFO2	126917
ENSG00000067840	-0.000581709	3.31732	-0.162756	0.870824	0.956526	-8.42853	-0.0290854	PDZD4	57595
ENSG00000171451	-0.000402163	3.7203	-0.161337	0.871941	0.956877	-8.54395	-0.0201082	DSEL	92126
ENSG00000144619	-0.000782654	2.27768	-0.160675	0.872461	0.956897	-8.17426	-0.0391327	CNTN4	152330
ENSG00000166831	0.000659852	3.9289	0.160084	0.872927	0.957079	-8.58355	0.0329926	RBPMS2	348093
ENSG00000122756	-0.000773862	5.86857	-0.159683	0.873242	0.957286	-8.75033	-0.0386931	CNTFR	1271
ENSG00000144724	0.000505754	6.53739	0.158694	0.874021	0.957502	-8.73674	0.0252877	PTPRG	5793
ENSG00000120645	-0.00077636	2.7718	-0.158255	0.874366	0.957502	-8.29991	-0.038818	IQSEC3	440073
ENSG00000197696	0.000919196	3.91351	0.156644	0.875635	0.958379	-8.58751	0.0459598	NMB	4828
ENSG00000019102	0.000651149	2.2864	0.155628	0.876435	0.958437	-8.17183	0.0325575	VSIG2	23584
ENSG00000111863	-0.000871015	-0.31778	-0.155528	0.876514	0.958437	-7.58072	-0.0435507	ADTRP	84830
ENSG00000143382	0.000543089	6.83165	0.155202	0.87677	0.958437	-8.71763	0.0271544	ADAMTSL4	54507
ENSG00000154358	-0.000882827	5.21977	-0.155134	0.876824	0.958437	-8.71546	-0.0441413	OBSCN	84033
ENSG00000143867	-0.000729567	4.95374	-0.154637	0.877216	0.958483	-8.71633	-0.0364783	OSR1	130497
ENSG00000184811	0.00177654	6.29901	0.151692	0.879536	0.959299	-8.72466	0.088827	TUSC5	286753
ENSG00000141469	0.00101776	1.0318	0.150538	0.880446	0.960076	-7.87034	0.0508881	SLC14A1	6563
ENSG00000176595	0.000608361	3.86592	0.149917	0.880934	0.960368	-8.56216	0.030418	KBTBD11	9920
ENSG00000101445	-0.000697895	5.08306	-0.149618	0.88117	0.960437	-8.74393	-0.0348947	PPP1R16B	26051
ENSG00000254122	0.000315598	2.99297	0.148666	0.881921	0.960713	-8.35462	0.0157799	PCDHGB7	56099
ENSG00000162444	0.000971184	6.39124	0.147033	0.883209	0.961094	-8.74518	0.0485592	RBP7	116362
ENSG00000012822	-0.000256805	8.11849	-0.146698	0.883473	0.961107	-8.61168	-0.0128403	CALCOCO1	57658
ENSG00000056998	0.00141623	5.60988	0.146256	0.883821	0.961196	-8.75224	0.0708116	GYG2	8908
ENSG00000198515	0.00075745	1.56714	0.14608	0.88396	0.961196	-7.99928	0.0378725	CNGA1	1259
ENSG00000008441	-0.000306084	7.42155	-0.145818	0.884167	0.961196	-8.6715	-0.0153042	NFIX	4784
ENSG00000104888	0.000539652	2.74619	0.145638	0.884309	0.961196	-8.29861	0.0269826	SLC17A7	57030
ENSG00000175984	0.000266732	2.50642	0.141942	0.887225	0.96246	-8.22676	0.0133366	DENND2C	163259
ENSG00000146151	0.000638477	0.85892	0.140572	0.888306	0.962976	-7.83037	0.0319239	HMGCLL1	54511
ENSG00000131471	0.000797759	8.16898	0.13897	0.889571	0.963702	-8.60445	0.039888	AOC3	8639
ENSG00000218336	-0.000618655	3.78467	-0.138159	0.890211	0.963813	-8.56916	-0.0309327	TENM3	55714
ENSG00000112425	-0.000305045	3.31786	-0.137013	0.891116	0.964311	-8.44721	-0.0152522	EPM2A	7957
ENSG00000073712	0.000377504	7.43879	0.13443	0.893156	0.964992	-8.67045	0.0188752	FERMT2	10979
ENSG00000117594	-0.000738597	2.98375	-0.132152	0.894956	0.966066	-8.39014	-0.0369298	HSD11B1	3290
ENSG00000180660	-0.000573048	3.92096	-0.131402	0.895549	0.966512	-8.58308	-0.0286524	MAB21L1	4081
ENSG00000135338	0.000285788	3.5144	0.127991	0.898245	0.967035	-8.48348	0.0142894	LCA5	167691
ENSG00000121552	0.000557316	2.83764	0.127106	0.898945	0.967425	-8.32843	0.0278658	CSTA	1475
ENSG00000257017	0.00136677	2.46142	0.124939	0.900659	0.968397	-8.29292	0.0683384	HP	3240
ENSG00000122176	-0.000329788	7.26218	-0.123699	0.901639	0.96858	-8.68728	-0.0164894	FMOD	2331
ENSG00000150907	0.000390637	6.96952	0.122912	0.902262	0.968813	-8.71183	0.0195319	FOXO1	2308
ENSG00000187123	0.00104312	1.53794	0.120649	0.904053	0.97001	-7.99636	0.0521562	LYPD6	130574
ENSG00000175287	-0.000351363	5.1644	-0.120261	0.90436	0.970075	-8.75344	-0.0175682	PHYHD1	254295
ENSG00000144681	0.000467397	1.96125	0.119154	0.905236	0.970336	-8.09874	0.0233699	STAC	6769
ENSG00000136160	-0.000498135	6.68155	-0.116323	0.907477	0.971503	-8.73728	-0.0249068	EDNRB	1910
ENSG00000157404	0.000828867	5.65082	0.114273	0.909101	0.972126	-8.69878	0.0414433	KIT	3815
ENSG00000137558	-0.00154941	4.56044	-0.114219	0.909143	0.972126	-8.66168	-0.0774703	PI15	51050
ENSG00000063180	0.00046611	3.39177	0.113326	0.909851	0.972326	-8.44757	0.0233055	CA11	770
ENSG00000160539	0.000270034	2.94503	0.113179	0.909967	0.972326	-8.3575	0.0135017	PLPP7	84814
ENSG00000137177	-0.000160088	6.24135	-0.112814	0.910256	0.972326	-8.76701	-0.00800441	KIF13A	63971
ENSG00000107611	0.000309452	3.14511	0.11176	0.911091	0.972468	-8.40013	0.0154726	CUBN	8029
ENSG00000168916	0.000281931	4.86229	0.111053	0.911651	0.972522	-8.72004	0.0140966	ZNF608	57507
ENSG00000132688	0.000338794	6.87762	0.110457	0.912124	0.972522	-8.72369	0.0169397	NES	10763
ENSG00000165269	-0.00108116	6.07436	-0.110327	0.912227	0.972522	-8.74809	-0.0540582	AQP7	364
ENSG00000105852	0.000411853	2.05559	0.110104	0.912404	0.972563	-8.12172	0.0205926	PON3	5446
ENSG00000120885	0.000305292	9.3772	0.109179	0.913136	0.972841	-8.51143	0.0152646	CLU	1191
ENSG00000133135	0.00101716	0.602867	0.109001	0.913277	0.972919	-7.80163	0.050858	RNF128	79589
ENSG00000177119	0.000262533	7.07604	0.10831	0.913825	0.973046	-8.70532	0.0131267	ANO6	196527
ENSG00000169550	-0.00150924	-0.4111	-0.107838	0.914199	0.973046	-7.75442	-0.0754621	MUC15	143662
ENSG00000081377	-0.000223611	5.40975	-0.107692	0.914315	0.973046	-8.76939	-0.0111806	CDC14B	8555
ENSG00000144278	0.00064096	1.52686	0.104153	0.917121	0.974139	-8.06579	0.032048	GALNT13	114805
ENSG00000204175	-0.00102864	0.248981	-0.103764	0.917429	0.974199	-7.80506	-0.0514319	GPRIN2	9721
ENSG00000105991	-0.00026753	0.140444	-0.103175	0.917896	0.974406	-7.67283	-0.0133765	HOXA1	3198
ENSG00000135547	0.00043155	3.34818	0.10059	0.919945	0.974893	-8.44425	0.0215775	HEY2	23493
ENSG00000163017	0.000816242	6.2823	0.100443	0.920062	0.974893	-8.7527	0.0408121	ACTG2	72
ENSG00000196911	-0.000163884	4.1948	-0.0995083	0.920804	0.975185	-8.63163	-0.00819418	KPNA5	3841
ENSG00000132465	-0.00108166	4.01926	-0.0989152	0.921274	0.975453	-8.40883	-0.0540828	JCHAIN	3512
ENSG00000119900	0.000199919	6.60406	0.0981498	0.921881	0.975453	-8.74681	0.00999596	OGFRL1	79627
ENSG00000104490	0.000389704	4.76168	0.0963867	0.92328	0.976249	-8.69504	0.0194852	NCALD	83988
ENSG00000145990	0.000341055	5.69913	0.0946434	0.924664	0.976558	-8.77133	0.0170528	GFOD1	54438
ENSG00000168269	-0.00140835	-1.28202	-0.0937457	0.925376	0.977163	-7.66348	-0.0704174	FOXI1	2299
ENSG00000163251	0.000379068	3.5185	0.0926999	0.926206	0.977363	-8.51372	0.0189534	FZD5	7855
ENSG00000151320	0.000422999	2.44499	0.090641	0.927841	0.978091	-8.21736	0.0211499	AKAP6	9472
ENSG00000158683	0.00051999	1.03659	0.0901773	0.928209	0.978091	-7.88811	0.0259995	PKD1L1	168507
ENSG00000117016	-0.00041402	2.58781	-0.0901008	0.92827	0.978091	-8.26666	-0.020701	RIMS3	9783
ENSG00000137070	0.000240716	5.5277	0.0887031	0.929379	0.978327	-8.77317	0.0120358	IL11RA	3590
ENSG00000184719	-0.000157536	2.62648	-0.0885634	0.92949	0.978343	-8.27201	-0.00787681	RNLS	55328
ENSG00000050628	0.000469316	5.84094	0.0881018	0.929857	0.978403	-8.76396	0.0234658	PTGER3	5733
ENSG00000101134	-0.000341944	1.46242	-0.0857992	0.931686	0.979	-7.97973	-0.0170972	DOK5	55816
ENSG00000145936	-0.000513003	3.94989	-0.0851424	0.932207	0.97925	-8.56729	-0.0256501	KCNMB1	3779
ENSG00000166349	-0.000346837	0.207975	-0.0840976	0.933037	0.97925	-7.69166	-0.0173418	RAG1	5896
ENSG00000101311	-0.000661447	0.595235	-0.0831861	0.933761	0.979265	-7.81396	-0.0330724	FERMT1	55612
ENSG00000134030	-0.00031366	6.68815	-0.0830402	0.933877	0.979265	-8.73397	-0.015683	CTIF	9811
ENSG00000100504	0.000348651	6.10427	0.0822542	0.934502	0.979304	-8.7711	0.0174325	PYGL	5836
ENSG00000102243	-0.00109676	-1.83273	-0.0811261	0.935398	0.979682	-7.53195	-0.0548379	VGLL1	51442
ENSG00000119147	0.000383235	4.32867	0.080945	0.935542	0.979711	-8.64413	0.0191618	C2orf40	84417
ENSG00000171243	0.00105647	0.584578	0.0801932	0.936139	0.979711	-7.88656	0.0528233	SOSTDC1	25928
ENSG00000102760	-0.000407289	6.01117	-0.0777625	0.938071	0.979927	-8.77333	-0.0203645	RGCC	28984
ENSG00000103723	-0.000330794	2.05138	-0.0734696	0.941483	0.981599	-8.1393	-0.0165397	AP3B2	8120
ENSG00000196110	0.000173419	1.42473	0.0730444	0.941821	0.981737	-7.97832	0.00867097	ZNF699	374879
ENSG00000079215	-0.000509828	5.06669	-0.0720981	0.942574	0.982236	-8.74647	-0.0254914	SLC1A3	6507
ENSG00000142611	0.000267822	2.79537	0.0700237	0.944223	0.982449	-8.32949	0.0133911	PRDM16	63976
ENSG00000070182	0.000195617	3.03339	0.0699455	0.944285	0.982449	-8.3814	0.00978083	SPTB	6710
ENSG00000107282	-0.000169637	3.19577	-0.0677898	0.946	0.982741	-8.41395	-0.00848184	APBA1	320
ENSG00000182621	-0.000172614	4.01307	-0.065812	0.947573	0.983728	-8.59414	-0.00863071	PLCB1	23236
ENSG00000013297	-0.000267049	4.965	-0.0649309	0.948274	0.983943	-8.73171	-0.0133525	CLDN11	5010
ENSG00000140718	-0.000111217	5.09858	-0.0645684	0.948562	0.984079	-8.751	-0.00556083	FTO	79068
ENSG00000148346	-0.000650077	1.68299	-0.0622628	0.950397	0.985304	-8.15462	-0.0325039	LCN2	3934
ENSG00000150893	-0.000368176	0.309806	-0.0620778	0.950544	0.98532	-7.70974	-0.0184088	FREM2	341640
ENSG00000163297	0.000213442	6.89038	0.061773	0.950786	0.985446	-8.71972	0.0106721	ANTXR2	118429
ENSG00000244617	-0.000119779	1.75463	-0.0612653	0.95119	0.985446	-8.05806	-0.00598896	ASPRV1	151516
ENSG00000081041	0.000362383	3.76904	0.0610341	0.951374	0.985446	-8.53004	0.0181192	CXCL2	2920
ENSG00000152784	-0.000192742	3.50234	-0.0564904	0.95499	0.987104	-8.49603	-0.0096371	PRDM8	56978
ENSG00000137672	0.000150006	3.64194	0.0557241	0.9556	0.987354	-8.52535	0.00750028	TRPC6	7225
ENSG00000167754	0.000793556	0.924665	0.0550681	0.956122	0.987461	-8.11564	0.0396778	KLK5	25818
ENSG00000148053	-0.000190488	6.94181	-0.0539261	0.957031	0.987562	-8.7225	-0.00952441	NTRK2	4915
ENSG00000185989	-0.000165806	6.30366	-0.0524551	0.958202	0.987818	-8.76679	-0.0082903	RASA3	22821
ENSG00000081277	-0.00024859	5.47993	-0.0519196	0.958629	0.987818	-8.75791	-0.0124295	PKP1	5317
ENSG00000166819	0.000583081	8.26406	0.0515632	0.958912	0.987818	-8.59974	0.029154	PLIN1	5346
ENSG00000182902	0.000317731	3.12558	0.0514526	0.959	0.987818	-8.42441	0.0158865	SLC25A18	83733
ENSG00000123095	0.000231414	5.08153	0.0514326	0.959016	0.987818	-8.72878	0.0115707	BHLHE41	79365
ENSG00000132561	-0.00015333	6.5393	-0.0504699	0.959783	0.987972	-8.75491	-0.00766648	MATN2	4147
ENSG00000198053	0.00012321	6.99132	0.0501844	0.96001	0.987972	-8.72019	0.00616051	SIRPA	140885
ENSG00000031081	0.000149725	6.04656	0.0499611	0.960188	0.987972	-8.77509	0.00748624	ARHGAP31	57514
ENSG00000136161	0.000104848	4.71916	0.0492159	0.960781	0.987977	-8.7161	0.00524242	RCBTB2	1102
ENSG00000135917	-0.000497971	5.54363	-0.0490774	0.960892	0.987977	-8.74838	-0.0248986	SLC19A3	80704
ENSG00000141404	-0.000100656	3.50205	-0.0482722	0.961533	0.987977	-8.49296	-0.0050328	GNAL	2774
ENSG00000158125	-0.00046348	0.909524	-0.0479701	0.961773	0.987977	-7.92697	-0.023174	XDH	7498
ENSG00000147100	8.14971e-05	4.67931	0.0460555	0.963298	0.98857	-8.71267	0.00407485	SLC16A2	6567
ENSG00000128652	0.000120143	3.91531	0.0453979	0.963822	0.988777	-8.58917	0.00600715	HOXD3	3232
ENSG00000078401	-0.000238302	4.95687	-0.0453189	0.963884	0.988777	-8.73802	-0.0119151	EDN1	1906
ENSG00000139318	0.000135075	6.59697	0.0438486	0.965055	0.989013	-8.75069	0.00675377	DUSP6	1848
ENSG00000186469	0.000192669	4.94751	0.0431897	0.96558	0.989099	-8.74263	0.00963347	GNG2	54331
ENSG00000143127	0.000237828	4.51051	0.040812	0.967474	0.98984	-8.6667	0.0118914	ITGA10	8515
ENSG00000111796	0.00019246	0.064667	0.0397582	0.968313	0.99017	-7.64861	0.009623	KLRB1	3820
ENSG00000179542	-0.000211652	2.35561	-0.0390375	0.968887	0.990509	-8.28383	-0.0105826	SLITRK4	139065
ENSG00000108960	0.000240377	5.42718	0.0386275	0.969214	0.990652	-8.76447	0.0120189	MMD	23531
ENSG00000164687	0.000219301	5.42339	0.037055	0.970467	0.990747	-8.76983	0.0109651	FABP5	2171
ENSG00000254535	0.000104766	1.42976	0.0367499	0.97071	0.990747	-7.97639	0.0052383	PABPC4L	132430
ENSG00000068366	0.000126899	6.20896	0.0346698	0.972367	0.991494	-8.77458	0.00634495	ACSL4	2182
ENSG00000187079	-8.62843e-05	6.93309	-0.0300884	0.976017	0.993759	-8.72175	-0.00431422	TEAD1	7003
ENSG00000118507	4.75691e-05	3.44759	0.0299364	0.976138	0.993783	-8.481	0.00237846	AKAP7	9465
ENSG00000181092	-0.000391027	7.34297	-0.028965	0.976913	0.994072	-8.65963	-0.0195513	ADIPOQ	9370
ENSG00000206075	0.000364459	1.42384	0.0289202	0.976948	0.994072	-8.15254	0.018223	SERPINB5	5268
ENSG00000134532	-9.03658e-05	3.48634	-0.0280132	0.977671	0.994243	-8.50129	-0.00451829	SOX5	6660
ENSG00000182389	-0.000102844	2.06362	-0.0247378	0.980281	0.995274	-8.12528	-0.00514221	CACNB4	785
ENSG00000154736	7.94564e-05	6.33575	0.0241508	0.980749	0.995297	-8.76602	0.00397282	ADAMTS5	11096
ENSG00000181234	-0.000119905	5.42142	-0.0236411	0.981155	0.995297	-8.76344	-0.00599524	TMEM132C	92293
ENSG00000107736	-9.38255e-05	4.69837	-0.0234892	0.981276	0.995297	-8.71905	-0.00469127	CDH23	64072
ENSG00000140254	-0.000119081	0.480453	-0.0214796	0.982878	0.996117	-7.75136	-0.00595404	DUOXA1	90527
ENSG00000151687	4.1984e-05	2.4094	0.0203329	0.983792	0.996445	-8.21437	0.0020992	ANKAR	150709
ENSG00000087903	-6.85895e-05	4.37835	-0.0198975	0.984139	0.996594	-8.66579	-0.00342948	RFX2	5990
ENSG00000126785	5.25067e-05	5.32971	0.0193968	0.984538	0.996723	-8.7677	0.00262534	RHOJ	57381
ENSG00000113209	5.20115e-05	1.89185	0.0176129	0.98596	0.996783	-8.08877	0.00260058	PCDHB5	26167
ENSG00000178038	4.89913e-05	6.01313	0.0174719	0.986072	0.996783	-8.77924	0.00244956	ALS2CL	259173
ENSG00000102053	-4.84125e-05	1.68298	-0.0172081	0.986282	0.996783	-8.03732	-0.00242062	ZC3H12B	340554
ENSG00000135424	-8.74728e-05	8.06174	-0.017091	0.986376	0.996783	-8.62276	-0.00437364	ITGA7	3679
ENSG00000162373	-4.45295e-05	2.69082	-0.0166798	0.986704	0.996783	-8.2837	-0.00222648	BEND5	79656
ENSG00000117425	-8.52809e-05	3.33919	-0.0163762	0.986946	0.996817	-8.44226	-0.00426405	PTCH2	8643
ENSG00000167772	-8.99146e-05	7.39948	-0.013592	0.989165	0.997583	-8.68244	-0.00449573	ANGPTL4	51129
ENSG00000105227	4.8708e-05	3.74081	0.0130143	0.989625	0.997902	-8.54937	0.0024354	PRX	57716
ENSG00000150051	6.02719e-05	1.33272	0.0115065	0.990827	0.997902	-7.96308	0.0030136	MKX	283078
ENSG00000147437	2.88051e-05	2.55939	0.0112557	0.991027	0.997902	-8.25535	0.00144026	GNRH1	2796
ENSG00000185950	3.91607e-05	6.75899	0.010755	0.991426	0.997902	-8.73602	0.00195803	IRS2	8660
ENSG00000075651	2.6438e-05	4.66456	0.0107084	0.991463	0.997902	-8.7074	0.0013219	PLD1	5337
ENSG00000198624	-5.76918e-05	7.1463	-0.0106592	0.991503	0.997902	-8.69718	-0.00288459	CCDC69	26112
ENSG00000198885	-3.05762e-05	1.80844	-0.00977838	0.992205	0.998262	-8.06884	-0.00152881	ITPRIPL1	150771
ENSG00000138722	8.047e-05	5.14502	0.00955487	0.992383	0.99833	-8.74759	0.0040235	MMRN1	22915
ENSG00000120049	7.95636e-05	5.37982	0.00895649	0.99286	0.99843	-8.7645	0.00397818	KCNIP2	30819
ENSG00000171914	-2.44998e-05	6.21298	-0.0056423	0.995502	0.999049	-8.75914	-0.00122499	TLN2	83660
ENSG00000241935	-3.38521e-05	1.18996	-0.00558595	0.995547	0.999049	-7.97127	-0.00169261	HOGA1	112817
ENSG00000131746	7.8919e-05	3.34281	0.00556306	0.995565	0.999049	-8.42498	0.00394595	TNS4	84951
ENSG00000162496	-8.23611e-06	7.24926	-0.00249458	0.998011	0.999666	-8.69543	-0.000411805	DHRS3	9249
ENSG00000155324	7.82702e-06	5.38703	0.00222323	0.998228	0.999666	-8.7501	0.000391351	GRAMD2B	65983
ENSG00000197410	1.6192e-06	0.871662	0.000342916	0.999727	0.999796	-7.85808	8.09602e-05	DCHS2	54798

## Sheet: BRCA_up
ensembl_id	logFC	AveExpr	t	P.Value	adj.P.Val	B	logFC_50	external_gene_name	entrezgene
ENSG00000147889	0.0234669	0.581581	5.41307	1.30354e-07	0.000934572	6.17715	1.17334	CDKN2A	1029
ENSG00000206053	-0.00768209	5.68345	-4.43358	1.31811e-05	0.00889449	0.756834	-0.384105	JPT2	90861
ENSG00000100304	-0.00925373	5.32542	-4.01162	7.68648e-05	0.0250493	-0.915736	-0.462686	TTLL12	23170
ENSG00000105664	0.0326559	3.23097	3.75808	0.000207152	0.0415939	-1.49599	1.63279	COMP	1311
ENSG00000100625	-0.0125384	1.40622	-3.7246	0.00023521	0.0421585	-1.2096	-0.626921	SIX4	51804
ENSG00000197859	0.0172578	1.3548	3.71	0.000248541	0.043998	-1.2091	0.862892	ADAMTSL2	9719
ENSG00000182492	0.0141056	7.57443	3.61558	0.000353494	0.0501106	-2.26391	0.70528	BGN	633
ENSG00000122966	0.0122096	2.28217	3.52195	0.000497686	0.0522408	-2.07996	0.610482	CIT	11113
ENSG00000136379	-0.0131306	2.73804	-3.50791	0.000523569	0.0522408	-2.27689	-0.656529	ABHD17C	58489
ENSG00000180573	-0.0180849	4.05082	-3.4545	0.000633946	0.0531588	-2.75599	-0.904245	HIST1H2AC	8334
ENSG00000160113	-0.00869101	5.02116	-3.44132	0.000664368	0.0551243	-2.93174	-0.43455	NR2F6	2063
ENSG00000215845	-0.0136708	4.15378	-3.41533	0.000728351	0.0570701	-2.90625	-0.68354	TSTD1	100131187
ENSG00000152049	0.0138453	4.07358	3.40875	0.000745457	0.0578142	-2.88132	0.692264	KCNE4	23704
ENSG00000244187	-0.00707933	4.54461	-3.38048	0.000823245	0.0618316	-3.07947	-0.353967	TMEM141	85014
ENSG00000013306	-0.00502205	6.19502	-3.33532	0.000963333	0.066454	-3.29853	-0.251102	SLC25A39	51629
ENSG00000169750	-0.0113102	3.27227	-3.33503	0.000964312	0.066454	-2.9891	-0.565511	RAC3	5881
ENSG00000112996	-0.00355675	4.7054	-3.28348	0.00115144	0.069658	-3.40957	-0.177838	MRPS30	10884
ENSG00000142185	0.00901214	2.52433	3.25887	0.0012522	0.0705929	-3.00808	0.450607	TRPM2	7226
ENSG00000143549	0.00556065	7.77399	3.25576	0.00126548	0.0708818	-3.43364	0.278032	TPM3	7170
ENSG00000099985	0.0174819	-0.252411	3.12567	0.00195463	0.0851449	-2.75166	0.874094	OSM	5008
ENSG00000130513	0.0265319	3.05795	3.10618	0.00208362	0.0880675	-3.58148	1.3266	GDF15	9518
ENSG00000180998	-0.00990674	0.635382	-3.08734	0.00221578	0.0885114	-3.10827	-0.495337	GPR137C	283554
ENSG00000177542	-0.00953978	4.53785	-3.08549	0.00222912	0.0885114	-4.00381	-0.476989	SLC25A22	79751
ENSG00000254726	-0.0158146	1.37319	-3.00453	0.00289303	0.0977458	-3.5411	-0.79073	MEX3A	92312
ENSG00000232434	0.0114363	0.119173	2.98458	0.00308248	0.100169	-3.26283	0.571815	AJM1	389813
ENSG00000160606	-0.0102365	0.595845	-2.93785	0.00357127	0.106565	-3.54127	-0.511825	TLCD1	116238
ENSG00000204991	-0.00887168	2.48745	-2.91078	0.00388596	0.108618	-4.06083	-0.443584	SPIRE2	84501
ENSG00000203747	0.0153857	3.83056	2.90064	0.00401016	0.11058	-4.39315	0.769285	FCGR3A	2214
ENSG00000187837	-0.0126239	4.42319	-2.88588	0.00419742	0.113133	-4.56445	-0.631195	HIST1H1C	3006
ENSG00000130590	-0.00987748	2.32231	-2.86281	0.0045063	0.116689	-4.15667	-0.493874	SAMD10	140700
ENSG00000006118	-0.0106593	3.85076	-2.85888	0.00456092	0.11703	-4.53499	-0.532967	TMEM132A	54972
ENSG00000143799	-0.00345454	6.36068	-2.83646	0.00488417	0.11966	-4.78457	-0.172727	PARP1	142
ENSG00000137135	0.00756552	2.80295	2.83211	0.00494926	0.11966	-4.33706	0.378276	ARHGEF39	84904
ENSG00000213085	0.0121968	1.01005	2.82093	0.00512017	0.121562	-3.92494	0.609841	CFAP45	25790
ENSG00000109084	-0.00782425	2.77625	-2.81177	0.00526416	0.122744	-4.41194	-0.391212	TMEM97	27346
ENSG00000204922	-0.00568597	2.60001	-2.79409	0.00555274	0.12519	-4.4169	-0.284298	UQCC3	790955
ENSG00000130731	-0.00459549	4.96798	-2.77637	0.00585606	0.128003	-4.93178	-0.229774	METTL26	84326
ENSG00000162063	-0.00798409	2.19803	-2.77287	0.00591775	0.128179	-4.37752	-0.399204	CCNF	899
ENSG00000129038	0.0109752	3.81834	2.76796	0.00600526	0.129193	-4.75079	0.54876	LOXL1	4016
ENSG00000121904	0.0148836	0.160685	2.75799	0.00618659	0.129696	-3.91011	0.744179	CSMD2	114784
ENSG00000087088	0.00401621	4.69504	2.74413	0.00644675	0.133007	-4.98142	0.200811	BAX	581
ENSG00000129521	0.0132427	3.73388	2.72596	0.00680311	0.135863	-4.83454	0.662137	EGLN3	112399
ENSG00000127578	-0.0136477	-0.495889	-2.70463	0.00724394	0.140177	-3.93628	-0.682385	WFIKKN1	117166
ENSG00000141526	0.0103679	4.32644	2.68703	0.0076267	0.143121	-5.07072	0.518394	SLC16A3	9123
ENSG00000160688	-0.0040933	5.03419	-2.66938	0.00802909	0.146661	-5.22279	-0.204665	FLAD1	80308
ENSG00000167700	-0.00734514	3.78769	-2.64682	0.00857094	0.151051	-5.1013	-0.367257	MFSD3	113655
ENSG00000171310	0.00587711	3.94197	2.62196	0.00920587	0.156587	-5.16912	0.293856	CHST11	50515
ENSG00000156170	-0.00337587	3.48882	-2.62056	0.00924296	0.156846	-5.09013	-0.168794	NDUFAF6	137682
ENSG00000148848	-0.0170141	4.27749	-2.61782	0.00931571	0.157673	-5.26757	-0.850704	ADAM12	8038
ENSG00000106236	0.0242005	2.11886	2.60633	0.00962658	0.159601	-4.7589	1.21002	NPTX2	4885
ENSG00000177380	-0.00722356	3.05508	-2.59341	0.00998708	0.161813	-5.05628	-0.361178	PPFIA3	8541
ENSG00000142530	-0.0125353	-0.560369	-2.57011	0.0106679	0.166088	-4.26636	-0.626766	FAM71E1	112703
ENSG00000170909	0.00850081	1.23119	2.55566	0.0111106	0.1677	-4.68597	0.425041	OSCAR	126014
ENSG00000105290	-0.00832307	1.25261	-2.55396	0.0111638	0.168149	-4.71351	-0.416153	APLP1	333
ENSG00000158406	-0.0111003	0.359716	-2.53598	0.0117401	0.171602	-4.55216	-0.555013	HIST1H4H	8365
ENSG00000138696	0.0161829	0.366466	2.52842	0.0119904	0.173483	-4.53229	0.809146	BMPR1B	658
ENSG00000173137	-0.00435748	3.70664	-2.51971	0.0122844	0.175151	-5.39682	-0.217874	ADCK5	203054
ENSG00000168061	-0.00707145	2.35532	-2.50523	0.0127875	0.178244	-5.11994	-0.353573	SAC3D1	29901
ENSG00000106819	0.0137101	3.4811	2.48567	0.0134963	0.182542	-5.40457	0.685504	ASPN	54829
ENSG00000179886	-0.0051528	2.32062	-2.48117	0.0136643	0.182649	-5.15771	-0.25764	TIGD5	84948
ENSG00000139044	0.0186445	1.36698	2.47878	0.0137541	0.18326	-4.91471	0.932227	B4GALNT3	283358
ENSG00000111799	0.00794157	8.23193	2.47856	0.0137625	0.18326	-5.56565	0.397079	COL12A1	1303
ENSG00000138755	0.0240936	0.759216	2.46305	0.0143593	0.187522	-4.77049	1.20468	CXCL9	4283
ENSG00000153898	0.0134273	0.497824	2.45687	0.0146032	0.188794	-4.74222	0.671364	MCOLN2	255231
ENSG00000108932	0.0153863	1.71875	2.39524	0.0172463	0.200615	-5.17838	0.769313	SLC16A6	9120
ENSG00000004478	-0.00739892	6.14827	-2.3948	0.0172665	0.200615	-5.92601	-0.369946	FKBP4	2288
ENSG00000104522	-0.00472048	5.32051	-2.38478	0.0177343	0.200615	-5.94702	-0.236024	TSTA3	7264
ENSG00000172379	-0.0106122	2.47131	-2.36651	0.0186162	0.203761	-5.47344	-0.530609	ARNT2	9915
ENSG00000008735	-0.00811398	2.2894	-2.35718	0.0190813	0.205719	-5.44992	-0.405699	MAPK8IP2	23542
ENSG00000121753	-0.00955294	2.72032	-2.35488	0.0191977	0.205897	-5.56114	-0.477647	ADGRB2	576
ENSG00000180198	-0.00640157	4.56981	-2.35074	0.0194084	0.206605	-5.95589	-0.320078	RCC1	1104
ENSG00000186891	0.00857158	0.820358	2.33934	0.0199994	0.209425	-5.10444	0.428579	TNFRSF18	8784
ENSG00000100985	0.0211737	1.39599	2.32663	0.0206765	0.214065	-5.27312	1.05868	MMP9	4318
ENSG00000141682	0.0139159	0.686712	2.31204	0.0214784	0.216734	-5.12727	0.695794	PMAIP1	5366
ENSG00000115541	-0.0058124	5.61444	-2.29212	0.0226178	0.223204	-6.17063	-0.29062	HSPE1	3336
ENSG00000163468	-0.00409455	7.033	-2.28929	0.0227836	0.223569	-6.10898	-0.204728	CCT3	7203
ENSG00000170558	0.0105271	-0.286749	2.28075	0.0232914	0.225051	-4.99185	0.526356	CDH2	1000
ENSG00000217930	-0.00447565	3.84719	-2.28033	0.0233165	0.22514	-5.99429	-0.223782	PAM16	51025
ENSG00000136541	0.0124142	-0.253574	2.2631	0.0243718	0.229114	-5.02168	0.620711	ERMN	57471
ENSG00000138778	0.00811712	0.383411	2.25811	0.024685	0.230292	-5.19121	0.405856	CENPE	1062
ENSG00000103495	-0.00360471	3.74571	-2.254	0.0249456	0.231219	-6.03297	-0.180235	MAZ	4150
ENSG00000196421	-0.00668765	1.07145	-2.25013	0.0251931	0.232461	-5.38387	-0.334383	C20orf204	284739
ENSG00000184992	-0.00534111	2.97168	-2.23386	0.0262577	0.235566	-5.90308	-0.267055	BRI3BP	140707
ENSG00000168275	-0.00461565	2.94451	-2.21574	0.0274891	0.240199	-5.92429	-0.230782	COA6	388753
ENSG00000038945	0.0130939	3.73807	2.21147	0.0277861	0.241156	-6.10624	0.654697	MSR1	4481
ENSG00000176058	-0.0060841	3.23632	-2.21126	0.0278004	0.241156	-6.00869	-0.304205	TPRN	286262
ENSG00000164932	0.0109888	4.25584	2.17672	0.0303112	0.252897	-6.2805	0.549442	CTHRC1	115908
ENSG00000196557	0.00838073	5.46752	2.17142	0.0307134	0.254113	-6.42373	0.419036	CACNA1H	8912
ENSG00000158859	0.0166767	6.89183	2.16727	0.0310311	0.254551	-6.39554	0.833833	ADAMTS4	9507
ENSG00000140937	0.00647709	5.07341	2.16016	0.0315825	0.256433	-6.42322	0.323854	CDH11	1009
ENSG00000117308	-0.00515783	3.85222	-2.14798	0.0325469	0.259992	-6.27992	-0.257891	GALE	2582
ENSG00000018280	0.0171634	4.03282	2.14752	0.0325838	0.259992	-6.29733	0.858168	SLC11A1	6556
ENSG00000169245	0.0258469	-1.21291	2.14552	0.0327448	0.260134	-5.06891	1.29234	CXCL10	3627
ENSG00000160957	-0.00614613	2.60503	-2.13867	0.0333012	0.261791	-6.00243	-0.307307	RECQL4	9401
ENSG00000184678	-0.0129976	4.37321	-2.13598	0.0335216	0.261978	-6.3825	-0.649881	HIST2H2BE	8349
ENSG00000124731	0.0132856	-0.197827	2.12689	0.0342768	0.264552	-5.33077	0.664282	TREM1	54210
ENSG00000213186	-0.00724726	0.722748	-2.12208	0.0346817	0.26559	-5.58057	-0.362363	TRIM59	286827
ENSG00000138092	0.00474672	3.56479	2.11674	0.0351365	0.266903	-6.2716	0.237336	CENPO	79172
ENSG00000204220	-0.0034199	4.14049	-2.1112	0.0356137	0.269053	-6.41589	-0.170995	PFDN6	10471
ENSG00000106367	-0.00358243	4.335	-2.10529	0.0361292	0.270384	-6.46229	-0.179121	AP1S1	1174
ENSG00000170312	0.00850326	1.48386	2.09194	0.0373169	0.27217	-5.80475	0.425163	CDK1	983
ENSG00000172366	-0.00603925	3.55804	-2.09029	0.0374658	0.272753	-6.34718	-0.301963	MCRIP2	84331
ENSG00000169583	-0.00990832	0.419591	-2.07748	0.0386409	0.277175	-5.60935	-0.495416	CLIC3	9022
ENSG00000074071	-0.00395249	5.02736	-2.07088	0.0392583	0.27858	-6.61783	-0.197624	MRPS34	65993
ENSG00000140678	0.0111367	3.70284	2.06181	0.0401204	0.281137	-6.39485	0.556836	ITGAX	3687
ENSG00000158373	-0.0151191	1.97289	-2.05723	0.040562	0.281789	-6.0241	-0.755954	HIST1H2BD	3017
ENSG00000068489	0.00663602	0.25795	2.05444	0.0408326	0.282199	-5.6006	0.331801	PRR11	55771
ENSG00000148362	-0.00400077	4.92727	-2.05198	0.0410724	0.282783	-6.64343	-0.200038	PAXX	286257
ENSG00000178896	-0.0045292	3.1063	-2.04044	0.0422159	0.285804	-6.33369	-0.22646	EXOSC4	54512
ENSG00000161682	-0.00828761	0.19868	-2.03487	0.042777	0.287836	-5.65787	-0.41438	FAM171A2	284069
ENSG00000130429	0.00470826	6.16301	2.02561	0.0437239	0.289856	-6.73209	0.235413	ARPC1B	10095
ENSG00000051128	0.00399903	4.75558	2.02071	0.0442323	0.291608	-6.68322	0.199952	HOMER3	9454
ENSG00000149927	-0.0134204	0.976202	-2.00779	0.0455964	0.296385	-5.89168	-0.67102	DOC2A	8448
ENSG00000137288	-0.00454608	3.58787	-2.00774	0.0456016	0.296385	-6.51495	-0.227304	UQCC2	84300
ENSG00000117632	-0.00510067	5.29759	-2.00576	0.0458137	0.297115	-6.76612	-0.255033	STMN1	3925
ENSG00000165209	-0.00574541	3.78772	-2.0034	0.0460677	0.297637	-6.56106	-0.287271	STRBP	55342
ENSG00000103550	-0.00373881	2.78967	-1.99607	0.0468651	0.297872	-6.33749	-0.186941	KNOP1	400506
ENSG00000141570	-0.00698806	2.13692	-1.99296	0.0472063	0.298926	-6.17925	-0.349403	CBX8	57332
ENSG00000143369	0.00897255	5.37995	1.99206	0.0473055	0.298948	-6.79218	0.448628	ECM1	1893
ENSG00000213123	-0.00435316	1.735	-1.97687	0.0490068	0.303022	-6.11222	-0.217658	TCTEX1D2	255758
ENSG00000134222	-0.00664239	1.60487	-1.97362	0.0493773	0.304002	-6.09033	-0.332119	PSRC1	84722
ENSG00000144395	0.00609576	0.69523	1.96371	0.0505229	0.307209	-5.87234	0.304788	CCDC150	284992
ENSG00000172602	0.0177879	1.6531	1.95999	0.0509579	0.308958	-6.10397	0.889395	RND1	27289
ENSG00000054967	0.0066351	2.35078	1.95274	0.0518154	0.311306	-6.29017	0.331755	RELT	84957
ENSG00000216490	0.00849405	5.33443	1.94601	0.052623	0.312472	-6.87985	0.424703	IFI30	10437
ENSG00000163382	-0.00300477	5.34341	-1.93633	0.0538022	0.313861	-6.90431	-0.150239	NAXE	128240
ENSG00000150337	0.0147948	-0.791993	1.93064	0.0545062	0.315911	-5.60743	0.739742	FCGR1A	2209
ENSG00000160404	-0.00293702	3.42184	-1.9198	0.0558673	0.319626	-6.64685	-0.146851	TOR2A	27433
ENSG00000177732	-0.00562876	3.83257	-1.91766	0.0561403	0.320588	-6.74073	-0.281438	SOX12	6666
ENSG00000144057	-0.0173142	-0.745417	-1.91315	0.0567172	0.322242	-5.76809	-0.865708	ST6GAL2	84620
ENSG00000106089	-0.00490391	2.1851	-1.9112	0.0569681	0.322561	-6.34804	-0.245195	STX1A	6804
ENSG00000094804	0.00684071	0.464783	1.90829	0.0573447	0.323084	-5.92399	0.342036	CDC6	990
ENSG00000158714	0.00785391	1.6189	1.89811	0.0586783	0.327137	-6.22418	0.392696	SLAMF8	56833
ENSG00000117586	0.00676462	0.312866	1.89386	0.059242	0.328361	-5.92269	0.338231	TNFSF4	7292
ENSG00000160446	-0.00411613	3.85446	-1.87901	0.0612499	0.331301	-6.82696	-0.205807	ZDHHC12	84885
ENSG00000196793	-0.005468	2.21987	-1.87896	0.061256	0.331301	-6.41937	-0.2734	ZNF239	8187
ENSG00000168461	0.00484485	6.14118	1.8622	0.0635897	0.335843	-7.04643	0.242243	RAB31	11031
ENSG00000145244	0.0126432	0.34654	1.86118	0.063734	0.336357	-5.98698	0.632158	CORIN	10699
ENSG00000104549	-0.00643479	3.5664	-1.85727	0.0642895	0.33681	-6.79289	-0.32174	SQLE	6713
ENSG00000262814	-0.00561213	4.88878	-1.85065	0.0652411	0.338946	-7.034	-0.280607	MRPL12	6182
ENSG00000197903	-0.00475772	4.24315	-1.85031	0.06529	0.33896	-6.94339	-0.237886	HIST1H2BK	85236
ENSG00000213420	-0.00578846	1.03185	-1.84412	0.066189	0.339882	-6.19659	-0.289423	GPC2	221914
ENSG00000126768	-0.00265403	4.47908	-1.84402	0.0662034	0.339882	-6.99155	-0.132701	TIMM17B	10245
ENSG00000168528	-0.0133981	4.90079	-1.84288	0.0663714	0.340176	-7.00948	-0.669907	SERINC2	347735
ENSG00000104524	-0.00500546	3.2842	-1.8423	0.0664563	0.340449	-6.76554	-0.250273	PYCR3	65263
ENSG00000157613	0.00735023	4.12513	1.83692	0.0672485	0.341821	-6.93778	0.367511	CREB3L1	90993
ENSG00000011422	0.00654912	3.76687	1.83133	0.0680806	0.343924	-6.86556	0.327456	PLAUR	5329
ENSG00000180992	-0.00372293	4.01801	-1.83092	0.0681425	0.343924	-6.93959	-0.186147	MRPL14	64928
ENSG00000103260	-0.00373544	3.82597	-1.82739	0.0686729	0.344904	-6.91132	-0.186772	METRN	79006
ENSG00000013588	0.00888321	5.10566	1.82716	0.0687075	0.344957	-7.07377	0.44416	GPRC5A	9052
ENSG00000105486	-0.00644123	4.38374	-1.81878	0.0699802	0.347453	-7.01156	-0.322062	LIG1	3978
ENSG00000184986	-0.00642326	1.41403	-1.81087	0.0711996	0.350895	-6.35125	-0.321163	TMEM121	80757
ENSG00000111602	-0.0033717	3.98528	-1.79529	0.0736531	0.354699	-6.99779	-0.168585	TIMELESS	8914
ENSG00000103257	0.010567	3.86413	1.77394	0.0771265	0.361174	-6.97062	0.52835	SLC7A5	8140
ENSG00000128626	-0.0039783	4.06644	-1.76436	0.0787287	0.363763	-7.07045	-0.198915	MRPS12	6183
ENSG00000133106	0.00686691	3.27831	1.76269	0.0790106	0.364428	-6.87381	0.343345	EPSTI1	94240
ENSG00000167702	-0.00447358	4.93864	-1.75598	0.0801516	0.366664	-7.20408	-0.223679	KIFC2	90990
ENSG00000167971	-0.0140826	-0.141883	-1.75385	0.0805173	0.367245	-6.10686	-0.704131	CASKIN1	57524
ENSG00000135119	-0.00532539	0.210804	-1.74992	0.0811939	0.36843	-6.17367	-0.26627	RNFT2	84900
ENSG00000182272	-0.015798	2.32405	-1.74715	0.0816733	0.368897	-6.73261	-0.789898	B4GALNT4	338707
ENSG00000187730	-0.00835529	-0.445871	-1.74614	0.0818487	0.369066	-6.04299	-0.417764	GABRD	2563
ENSG00000104415	0.0110466	0.378188	1.73654	0.0835348	0.371298	-6.20931	0.55233	WISP1	8840
ENSG00000135114	0.0104392	1.29281	1.73068	0.0845772	0.372286	-6.44164	0.521958	OASL	8638
ENSG00000129355	0.00399817	3.02499	1.72918	0.084846	0.372963	-6.87887	0.199909	CDKN2D	1032
ENSG00000119888	-0.018913	2.38854	-1.7237	0.0858313	0.374623	-6.85297	-0.945649	EPCAM	4072
ENSG00000133466	-0.00551165	3.56925	-1.72044	0.0864241	0.375339	-7.0351	-0.275582	C1QTNF6	114904
ENSG00000173391	0.0178512	-0.0954333	1.71891	0.0867015	0.375999	-6.15616	0.892559	OLR1	4973
ENSG00000162078	-0.018926	1.6141	-1.70704	0.0888898	0.379588	-6.66807	-0.946298	ZG16B	124220
ENSG00000164078	-0.00719005	2.24225	-1.70144	0.0899354	0.381451	-6.76899	-0.359503	MST1R	4486
ENSG00000143450	-0.00558448	0.40447	-1.69994	0.090219	0.381495	-6.30636	-0.279224	OAZ3	51686
ENSG00000181444	-0.00506088	3.75682	-1.69905	0.0903857	0.381533	-7.11962	-0.253044	ZNF467	168544
ENSG00000121900	-0.0046743	3.70331	-1.69691	0.090791	0.381941	-7.10467	-0.233715	TMEM54	113452
ENSG00000145194	-0.00583674	1.63525	-1.69495	0.0911627	0.382441	-6.61101	-0.291837	ECE2	9718
ENSG00000164692	0.00844025	9.62693	1.69027	0.0920548	0.384053	-7.0757	0.422012	COL1A2	1278
ENSG00000103024	-0.00296651	5.5236	-1.69015	0.0920778	0.384053	-7.35395	-0.148326	NME3	4832
ENSG00000144040	0.00366806	3.54829	1.68754	0.0925783	0.385112	-7.07986	0.183403	SFXN5	94097
ENSG00000126453	-0.00254644	3.02557	-1.67528	0.0949612	0.38882	-6.97688	-0.127322	BCL2L12	83596
ENSG00000170382	-0.0073817	2.93562	-1.66743	0.0965127	0.390931	-6.97844	-0.369085	LRRN2	10446
ENSG00000103363	-0.00343111	6.30727	-1.64959	0.100114	0.399125	-7.40983	-0.171555	ELOB	6923
ENSG00000101199	0.00273464	6.63357	1.64599	0.100854	0.399463	-7.3991	0.136732	ARFGAP1	55738
ENSG00000131153	-0.00857899	0.629097	-1.6451	0.101036	0.399525	-6.4487	-0.428949	GINS2	51659
ENSG00000164032	-0.00278633	5.95031	-1.64398	0.101267	0.399689	-7.4334	-0.139317	H2AFZ	3015
ENSG00000141934	-0.00927563	4.04361	-1.63557	0.103019	0.402395	-7.25078	-0.463782	PLPP2	8612
ENSG00000188486	-0.00376024	3.46877	-1.63048	0.10409	0.404592	-7.16817	-0.188012	H2AFX	3014
ENSG00000154451	0.00748157	1.65807	1.6166	0.107057	0.409351	-6.71183	0.374079	GBP5	115362
ENSG00000105647	-0.00283403	4.96526	-1.61241	0.107964	0.410861	-7.44535	-0.141701	PIK3R2	5296
ENSG00000171502	0.00702305	0.380283	1.60895	0.10872	0.412307	-6.4381	0.351153	COL24A1	255631
ENSG00000167771	-0.00704028	-0.250635	-1.59882	0.110953	0.416145	-6.32431	-0.352014	RCOR2	283248
ENSG00000186792	-0.00486707	0.632624	-1.59878	0.110962	0.416145	-6.5261	-0.243353	HYAL3	8372
ENSG00000186193	-0.0114858	0.250476	-1.58635	0.113753	0.420389	-6.48656	-0.574289	SAPCD2	89958
ENSG00000106211	0.0050334	8.49207	1.58525	0.114004	0.420613	-7.33995	0.25167	HSPB1	3315
ENSG00000179772	0.0107287	0.711703	1.57932	0.115357	0.423105	-6.55704	0.536435	FOXS1	2307
ENSG00000117152	-0.00873589	0.279991	-1.57739	0.1158	0.423452	-6.47906	-0.436795	RGS4	5999
ENSG00000160401	-0.00546343	0.132314	-1.5767	0.115958	0.423625	-6.43634	-0.273171	CFAP157	286207
ENSG00000171951	0.0105004	-0.619773	1.57639	0.11603	0.423777	-6.25791	0.52502	SCG2	7857
ENSG00000101463	0.010241	-0.575731	1.56148	0.119506	0.429608	-6.31835	0.512048	SYNDIG1	79953
ENSG00000141552	-0.00322103	5.30636	-1.5574	0.120471	0.430995	-7.55979	-0.161052	ANAPC11	51529
ENSG00000137309	-0.00475873	5.1871	-1.55238	0.121665	0.433377	-7.55715	-0.237936	HMGA1	3159
ENSG00000114993	-0.00518232	4.27482	-1.55226	0.121694	0.433377	-7.44317	-0.259116	RTKN	6242
ENSG00000160050	-0.00339425	1.90118	-1.54158	0.124269	0.436787	-6.90781	-0.169712	CCDC28B	79140
ENSG00000197467	-0.00639108	0.581883	-1.5293	0.127284	0.441507	-6.61397	-0.319554	COL13A1	1305
ENSG00000147804	-0.00500035	2.7499	-1.52664	0.127945	0.442002	-7.14919	-0.250018	SLC39A4	55630
ENSG00000152082	-0.002862	5.15408	-1.52427	0.128535	0.443074	-7.60023	-0.1431	MZT2B	80097
ENSG00000173638	-0.00393493	4.16586	-1.52005	0.129592	0.444126	-7.48809	-0.196747	SLC19A1	6573
ENSG00000138346	-0.00439784	2.02381	-1.51605	0.130599	0.445871	-6.98583	-0.219892	DNA2	1763
ENSG00000050438	0.0118115	0.83048	1.50927	0.132322	0.448876	-6.6776	0.590576	SLC4A8	9498
ENSG00000160949	-0.00436775	2.55114	-1.50909	0.132368	0.448918	-7.12145	-0.218387	TONSL	4796
ENSG00000125505	-0.00300549	5.34457	-1.50865	0.132481	0.448976	-7.63338	-0.150275	MBOAT7	79143
ENSG00000132329	0.00802692	1.67186	1.50745	0.132788	0.449493	-6.88898	0.401346	RAMP1	10267
ENSG00000184730	0.00543238	1.86445	1.50291	0.133954	0.450416	-6.95205	0.271619	APOBR	55911
ENSG00000141741	-0.00269436	4.29622	-1.50069	0.134529	0.451205	-7.53525	-0.134718	MIEN1	84299
ENSG00000213145	0.00679655	5.23053	1.49718	0.135438	0.452514	-7.63895	0.339827	CRIP1	1396
ENSG00000053108	-0.0132243	-0.532642	-1.48782	0.13789	0.455054	-6.4388	-0.661214	FSTL4	23105
ENSG00000138795	-0.00679024	2.47923	-1.48271	0.139241	0.457224	-7.14423	-0.339512	LEF1	51176
ENSG00000164045	-0.00543435	-0.298073	-1.47875	0.140298	0.458585	-6.49642	-0.271717	CDC25A	993
ENSG00000114631	-0.00577717	3.20579	-1.47795	0.140511	0.458748	-7.33291	-0.288859	PODXL2	50512
ENSG00000118785	0.0127458	4.30981	1.47474	0.141371	0.459687	-7.54968	0.637288	SPP1	6696
ENSG00000182054	-0.00514299	5.77484	-1.47234	0.142017	0.460515	-7.6988	-0.25715	IDH2	3418
ENSG00000111665	-0.00522466	1.76987	-1.47038	0.142546	0.460769	-6.98464	-0.261233	CDCA3	83461
ENSG00000163993	0.00989711	-0.180912	1.46535	0.143912	0.462909	-6.51526	0.494856	S100P	6286
ENSG00000180921	-0.0087739	3.99632	-1.4635	0.144419	0.463712	-7.52838	-0.438695	FAM83H	286077
ENSG00000013810	0.00397765	2.63269	1.45244	0.147465	0.467071	-7.22098	0.198883	TACC3	10460
ENSG00000198807	0.00887868	-0.381682	1.45109	0.147839	0.46727	-6.4995	0.443934	PAX9	5083
ENSG00000134986	-0.00648468	3.38287	-1.44763	0.148805	0.467714	-7.421	-0.324234	NREP	9315
ENSG00000183010	-0.00851576	2.47092	-1.44657	0.149103	0.46783	-7.19891	-0.425788	PYCR1	5831
ENSG00000103269	-0.00561856	0.640785	-1.43988	0.150985	0.470727	-6.75733	-0.280928	RHBDL1	9028
ENSG00000007376	-0.00290166	4.15671	-1.4382	0.151458	0.47115	-7.6039	-0.145083	RPUSD1	113000
ENSG00000187741	-0.00474209	1.41649	-1.43663	0.151906	0.471568	-6.95125	-0.237105	FANCA	2175
ENSG00000167513	-0.00600953	0.427836	-1.4357	0.152169	0.472079	-6.72095	-0.300477	CDT1	81620
ENSG00000167749	-0.0165415	-1.56722	-1.4318	0.153283	0.473564	-6.32642	-0.827076	KLK4	9622
ENSG00000182325	-0.00256989	4.23711	-1.42504	0.155224	0.476063	-7.63426	-0.128495	FBXL6	26233
ENSG00000119333	-0.00378422	4.91132	-1.42431	0.155435	0.476121	-7.72476	-0.189211	WDR34	89891
ENSG00000158055	0.0087277	-1.00744	1.42421	0.155464	0.476121	-6.42087	0.436385	GRHL3	57822
ENSG00000137331	0.00952426	4.18757	1.42394	0.155544	0.476205	-7.58748	0.476213	IER3	8870
ENSG00000185090	-0.00587912	0.506437	-1.4207	0.156482	0.478148	-6.7579	-0.293956	MANEAL	149175
ENSG00000106077	-0.00513539	4.43859	-1.41929	0.156894	0.478259	-7.6655	-0.25677	ABHD11	83451
ENSG00000079462	-0.00588368	2.34881	-1.41861	0.15709	0.478259	-7.20197	-0.294184	PAFAH1B3	5050
ENSG00000181218	-0.00772271	0.718226	-1.4164	0.157737	0.478787	-6.81651	-0.386135	HIST3H2A	92815
ENSG00000204839	-0.0039604	2.56803	-1.41226	0.158951	0.480246	-7.26318	-0.19802	MROH6	642475
ENSG00000163507	0.00336446	1.47893	1.41039	0.159499	0.480879	-6.99239	0.168223	CIP2A	57650
ENSG00000188312	0.00292564	2.3686	1.40466	0.161196	0.482642	-7.2134	0.146282	CENPP	401541
ENSG00000117122	0.0051236	3.87406	1.39668	0.163582	0.485129	-7.59434	0.25618	MFAP2	4237
ENSG00000120334	0.00262558	1.84459	1.39122	0.165229	0.486436	-7.11365	0.131279	CENPL	91687
ENSG00000172531	-0.00233458	5.99385	-1.38991	0.165626	0.487078	-7.81474	-0.116729	PPP1CA	5499
ENSG00000127084	0.0048897	3.46972	1.38248	0.167893	0.490397	-7.51683	0.244485	FGD3	89846
ENSG00000163462	-0.0062828	0.932312	-1.38183	0.168092	0.49069	-6.92026	-0.31414	TRIM46	80128
ENSG00000160298	-0.00487159	2.2988	-1.38082	0.1684	0.490791	-7.24561	-0.24358	C21orf58	54058
ENSG00000166851	-0.00449699	1.24797	-1.38056	0.168481	0.490826	-7.001	-0.22485	PLK1	5347
ENSG00000065328	0.00933378	1.06426	1.37964	0.168765	0.490841	-6.95826	0.466689	MCM10	55388
ENSG00000213199	-0.00401628	2.24435	-1.37856	0.169096	0.491175	-7.23016	-0.200814	ASIC3	9311
ENSG00000165490	-0.00459777	0.158382	-1.36788	0.172412	0.495731	-6.74968	-0.229888	DDIAS	220042
ENSG00000143797	-0.0041022	4.29531	-1.36769	0.172471	0.495741	-7.71902	-0.20511	MBOAT2	129642
ENSG00000168101	-0.00294432	4.41698	-1.36609	0.172974	0.495976	-7.74735	-0.147216	NUDT16L1	84309
ENSG00000188389	0.00748353	-0.529119	1.35771	0.175615	0.499135	-6.5993	0.374177	PDCD1	5133
ENSG00000185482	0.00473	1.20883	1.3554	0.176349	0.500346	-7.00413	0.2365	STAC3	246329
ENSG00000168476	0.00251282	4.14333	1.35094	0.177772	0.502291	-7.71649	0.125641	REEP4	80346
ENSG00000166920	-0.0103713	-0.99032	-1.34956	0.178213	0.50323	-6.53625	-0.518563	C15orf48	84419
ENSG00000170779	-0.00258682	2.66978	-1.34409	0.179975	0.505173	-7.38203	-0.129341	CDCA4	55038
ENSG00000142945	0.00568403	0.326686	1.34268	0.180429	0.505821	-6.80812	0.284201	KIF2C	11004
ENSG00000143321	-0.00204403	7.42082	-1.3406	0.181104	0.506692	-7.78383	-0.102202	HDGF	3068
ENSG00000141294	-0.00412849	0.0720464	-1.33964	0.181417	0.507073	-6.76983	-0.206424	LRRC46	90506
ENSG00000160293	0.00224939	4.40177	1.33789	0.181985	0.507879	-7.77363	0.112469	VAV2	7410
ENSG00000149380	0.00632246	0.864674	1.33258	0.18372	0.510625	-6.95195	0.316123	P4HA3	283208
ENSG00000139547	-0.00453924	0.201499	-1.32951	0.184727	0.511846	-6.80889	-0.226962	RDH16	8608
ENSG00000108821	0.00792345	9.24687	1.31496	0.189568	0.517348	-7.66855	0.396172	COL1A1	1277
ENSG00000124507	-0.00591793	-0.378176	-1.30752	0.192075	0.521228	-6.71709	-0.295897	PACSIN1	29993
ENSG00000185803	-0.00320251	5.23998	-1.30638	0.192462	0.521982	-7.91418	-0.160125	SLC52A2	79581
ENSG00000179178	-0.0148456	0.758535	-1.30251	0.19378	0.524069	-7.11211	-0.742279	TMEM125	128218
ENSG00000049192	0.00584839	1.73992	1.30164	0.194076	0.524698	-7.21508	0.29242	ADAMTS6	11174
ENSG00000153395	0.00223254	5.74559	1.29843	0.195174	0.525854	-7.94055	0.111627	LPCAT1	79888
ENSG00000168496	-0.00295561	2.99219	-1.29404	0.196687	0.527533	-7.53958	-0.14778	FEN1	2237
ENSG00000105011	-0.00593848	0.0636329	-1.29344	0.196891	0.527683	-6.83024	-0.296924	ASF1B	55723
ENSG00000146232	-0.00355539	3.05793	-1.28663	0.199254	0.53047	-7.55228	-0.17777	NFKBIE	4794
ENSG00000136982	-0.00335896	1.63073	-1.28114	0.20117	0.533491	-7.21832	-0.167948	DSCC1	79075
ENSG00000164877	0.00344874	4.74854	1.27543	0.20318	0.535939	-7.89804	0.172437	MICALL2	79778
ENSG00000101194	0.00446658	3.49453	1.27419	0.203622	0.536616	-7.6693	0.223329	SLC17A9	63910
ENSG00000027869	0.0061943	0.954508	1.26758	0.205968	0.53926	-7.04999	0.309715	SH2D2A	9047
ENSG00000171302	-0.00235208	5.44609	-1.26335	0.207481	0.541218	-7.97887	-0.117604	CANT1	124583
ENSG00000165215	-0.0178355	1.82302	-1.2607	0.208435	0.542817	-7.47385	-0.891774	CLDN3	1365
ENSG00000116586	-0.00259219	4.55725	-1.25978	0.208766	0.543145	-7.90791	-0.129609	LAMTOR2	28956
ENSG00000141582	-0.00329929	4.16565	-1.25919	0.208977	0.543396	-7.83831	-0.164964	CBX4	8535
ENSG00000132031	0.00473793	2.34634	1.25843	0.209252	0.54374	-7.42737	0.236896	MATN3	4148
ENSG00000131188	-0.0058564	0.470884	-1.25561	0.210272	0.544675	-6.9683	-0.29282	PRR7	80758
ENSG00000149554	-0.00235219	1.98509	-1.25527	0.210394	0.54485	-7.33242	-0.11761	CHEK1	1111
ENSG00000115257	-0.00581501	1.91421	-1.25159	0.211733	0.545952	-7.32075	-0.29075	PCSK4	54760
ENSG00000000460	0.00241275	2.346	1.24876	0.212763	0.54744	-7.41654	0.120638	C1orf112	55732
ENSG00000196517	0.00551717	3.20455	1.24075	0.215705	0.550034	-7.63754	0.275859	SLC6A9	6536
ENSG00000104951	0.00689467	-0.165353	1.2363	0.217352	0.551908	-6.82637	0.344734	IL4I1	259307
ENSG00000164885	-0.00268455	2.53454	-1.2331	0.218542	0.553821	-7.49901	-0.134228	CDK5	1020
ENSG00000011426	0.00650257	0.219462	1.23137	0.219187	0.554698	-6.92709	0.325128	ANLN	54443
ENSG00000085552	-0.015243	1.64291	-1.23084	0.219384	0.554832	-7.36515	-0.762151	IGSF9	57549
ENSG00000103254	-0.00308698	3.20531	-1.22844	0.220282	0.555901	-7.67663	-0.154349	FAM173A	65990
ENSG00000173457	-0.00339006	5.10355	-1.21697	0.22461	0.560639	-8.01795	-0.169503	PPP1R14B	26472
ENSG00000159259	-0.00325186	2.47681	-1.21693	0.224625	0.560639	-7.49534	-0.162593	CHAF1B	8208
ENSG00000186564	0.00487104	0.140203	1.21684	0.224658	0.560639	-6.93217	0.243552	FOXD2	2306
ENSG00000160469	-0.00736337	1.90295	-1.2111	0.226846	0.563502	-7.3814	-0.368169	BRSK1	84446
ENSG00000196976	-0.00242016	3.04585	-1.20776	0.228125	0.564858	-7.65724	-0.121008	LAGE3	8270
ENSG00000100911	-0.00183333	5.92652	-1.19483	0.233134	0.570223	-8.06847	-0.0916667	PSME2	5721
ENSG00000160325	-0.00340599	3.89642	-1.19391	0.233491	0.570266	-7.87267	-0.1703	CACFD1	11094
ENSG00000169241	-0.00228726	4.65053	-1.19251	0.234038	0.570921	-8.00068	-0.114363	SLC50A1	55974
ENSG00000168393	-0.0024605	3.75156	-1.19211	0.234196	0.571014	-7.84842	-0.123025	DTYMK	1841
ENSG00000141756	0.00295654	6.39814	1.19058	0.234797	0.571315	-8.05743	0.147827	FKBP10	60681
ENSG00000258947	0.00690205	0.977467	1.18995	0.235042	0.57162	-7.156	0.345103	TUBB3	10381
ENSG00000122641	0.00661335	1.67987	1.18889	0.23546	0.571854	-7.31406	0.330668	INHBA	3624
ENSG00000253313	-0.0159379	0.505162	-1.18558	0.236761	0.57395	-7.20812	-0.796897	C1orf210	149466
ENSG00000102890	-0.00667257	3.72866	-1.18284	0.237846	0.575705	-7.83993	-0.333628	ELMO3	79767
ENSG00000073350	-0.00530062	4.71927	-1.1825	0.237982	0.575741	-8.00223	-0.265031	LLGL2	3993
ENSG00000182173	-0.00238057	4.38229	-1.18127	0.238467	0.575945	-7.96973	-0.119028	TSEN54	283989
ENSG00000160877	-0.00266336	4.73071	-1.18025	0.238873	0.576245	-8.02607	-0.133168	NACC1	112939
ENSG00000221955	-0.00748905	1.15974	-1.17748	0.239973	0.577539	-7.24932	-0.374453	SLC12A8	84561
ENSG00000170684	-0.00588963	0.832787	-1.17274	0.241864	0.58048	-7.15756	-0.294482	ZNF296	162979
ENSG00000109062	-0.00534603	5.36302	-1.16934	0.243229	0.58118	-8.0821	-0.267302	SLC9A3R1	9368
ENSG00000101003	-0.00467462	0.128218	-1.16867	0.2435	0.581355	-6.99392	-0.233731	GINS1	9837
ENSG00000159166	-0.0119042	1.58923	-1.15786	0.247876	0.586219	-7.4863	-0.595208	LAD1	3898
ENSG00000115414	0.00456252	8.49396	1.15783	0.247891	0.586219	-7.92136	0.228126	FN1	2335
ENSG00000175305	-0.00285237	-0.171198	-1.15476	0.249142	0.587768	-6.94128	-0.142619	CCNE2	9134
ENSG00000105523	-0.0122288	-0.483277	-1.15226	0.250166	0.588714	-6.98552	-0.611441	FAM83E	54854
ENSG00000092820	0.00262305	6.42025	1.14912	0.251456	0.58882	-8.10439	0.131152	EZR	7430
ENSG00000130202	0.00237989	6.60741	1.14842	0.251747	0.589258	-8.09308	0.118995	NECTIN2	5819
ENSG00000159753	0.00495052	1.05633	1.14637	0.252592	0.590562	-7.22177	0.247526	CARMIL2	146206
ENSG00000015413	0.0077701	-0.757403	1.14431	0.253444	0.591301	-6.81701	0.388505	DPEP1	1800
ENSG00000133110	-0.0057405	6.65878	-1.14186	0.254457	0.592699	-8.09213	-0.287025	POSTN	10631
ENSG00000067606	-0.00845317	1.44927	-1.14151	0.254605	0.59286	-7.38035	-0.422659	PRKCZ	5590
ENSG00000169689	-0.00207646	4.57725	-1.1331	0.258113	0.597221	-8.05976	-0.103823	CENPX	201254
ENSG00000163472	-0.00375915	2.85979	-1.13223	0.258476	0.597345	-7.69779	-0.187958	TMEM79	84283
ENSG00000128165	-0.00712464	0.0979781	-1.13057	0.259173	0.597858	-7.04246	-0.356232	ADM2	79924
ENSG00000097021	-0.00238178	3.4995	-1.13012	0.259364	0.598105	-7.86102	-0.119089	ACOT7	11332
ENSG00000142621	0.00680664	-0.863826	1.12934	0.259692	0.598478	-6.84459	0.340332	FHAD1	114827
ENSG00000127129	0.0164571	-0.952534	1.12769	0.260386	0.599258	-6.92063	0.822855	EDN2	1907
ENSG00000113810	-0.00184915	3.95588	-1.12757	0.260438	0.599258	-7.95793	-0.0924574	SMC4	10051
ENSG00000168995	0.00665231	-0.628304	1.12744	0.260491	0.599258	-6.87564	0.332616	SIGLEC7	27036
ENSG00000121152	0.00476227	0.284928	1.1254	0.261352	0.60018	-7.06324	0.238113	NCAPH	23397
ENSG00000171241	0.00495222	0.270499	1.1229	0.262411	0.601079	-7.07263	0.247611	SHCBP1	79801
ENSG00000160753	0.00193462	5.47735	1.1229	0.262414	0.601079	-8.14633	0.0967311	RUSC1	23623
ENSG00000131470	-0.00177265	1.45749	-1.11881	0.264149	0.602928	-7.36635	-0.0886326	PSMC3IP	29893
ENSG00000005001	-0.014783	0.575623	-1.11862	0.26423	0.602928	-7.30107	-0.739152	PRSS22	64063
ENSG00000178773	-0.00894583	0.782249	-1.11656	0.265112	0.603237	-7.21241	-0.447292	CPNE7	27132
ENSG00000089692	-0.00437683	0.856818	-1.11433	0.266065	0.604134	-7.22493	-0.218841	LAG3	3902
ENSG00000169783	-0.0042517	2.68453	-1.10682	0.269292	0.606422	-7.68594	-0.212585	LINGO1	84894
ENSG00000143590	-0.00469672	1.80871	-1.10422	0.270418	0.607686	-7.47181	-0.234836	EFNA3	1944
ENSG00000143502	-0.00944634	1.14635	-1.09972	0.272371	0.609455	-7.36399	-0.472317	SUSD4	55061
ENSG00000132646	-0.00175382	4.9291	-1.09803	0.273107	0.609791	-8.13933	-0.0876908	PCNA	5111
ENSG00000183876	-0.00605832	-0.312575	-1.09787	0.273173	0.609807	-6.97743	-0.302916	ARSI	340075
ENSG00000188483	0.00532923	3.3083	1.09477	0.27453	0.611338	-7.828	0.266461	IER5L	389792
ENSG00000142731	0.00346365	1.0076	1.08856	0.277257	0.614222	-7.28007	0.173183	PLK4	10733
ENSG00000165731	-0.00632905	1.56193	-1.08304	0.279693	0.61579	-7.43221	-0.316453	RET	5979
ENSG00000029993	-0.00307159	2.95268	-1.07732	0.282238	0.617099	-7.78517	-0.153579	HMGB3	3149
ENSG00000182379	-0.00704758	-0.483998	-1.07722	0.282283	0.617099	-6.96346	-0.352379	NXPH4	11247
ENSG00000167645	-0.00202487	4.57643	-1.07526	0.283155	0.617891	-8.12503	-0.101243	YIF1B	90522
ENSG00000160781	-0.00445371	2.18027	-1.06817	0.286336	0.621145	-7.58976	-0.222686	PAQR6	79957
ENSG00000243364	-0.00442818	2.52276	-1.06433	0.288068	0.622735	-7.6877	-0.221409	EFNA4	1945
ENSG00000125850	-0.0156301	0.0194243	-1.06386	0.288281	0.623009	-7.26252	-0.781504	OVOL2	58495
ENSG00000196584	-0.00445132	0.158237	-1.06157	0.289316	0.623735	-7.11891	-0.222566	XRCC2	7516
ENSG00000100290	-0.0127495	-0.207937	-1.05989	0.290078	0.624352	-7.0836	-0.637477	BIK	638
ENSG00000162755	-0.00508212	1.38787	-1.05959	0.290215	0.624458	-7.41222	-0.254106	KLHDC9	126823
ENSG00000075702	0.00330975	1.34849	1.05769	0.291081	0.625393	-7.39402	0.165487	WDR62	284403
ENSG00000117472	-0.00477475	2.17357	-1.05659	0.291583	0.625711	-7.60435	-0.238738	TSPAN1	10103
ENSG00000181392	-0.00837637	1.44491	-1.0552	0.292216	0.626268	-7.4703	-0.418819	SYNE4	163183
ENSG00000130520	-0.00168288	5.36619	-1.0526	0.293405	0.627089	-8.21918	-0.0841439	LSM4	25804
ENSG00000144136	0.00224048	5.46136	1.05078	0.294236	0.627836	-8.22333	0.112024	SLC20A1	6574
ENSG00000006625	-0.00436029	5.30396	-1.04709	0.295932	0.628647	-8.22173	-0.218015	GGCT	79017
ENSG00000169696	-0.00149607	4.63609	-1.04336	0.297653	0.629773	-8.16524	-0.0748033	ASPSCR1	79058
ENSG00000105464	-0.0035399	0.537038	-1.04011	0.299159	0.631573	-7.24556	-0.176995	GRIN2D	2906
ENSG00000092470	-0.00170755	2.37485	-1.03983	0.299289	0.631753	-7.66954	-0.0853777	WDR76	79968
ENSG00000163535	-0.00241572	1.50971	-1.03913	0.299614	0.632068	-7.46966	-0.120786	SGO2	151246
ENSG00000132698	-0.0133554	1.89317	-1.03348	0.302243	0.634819	-7.68756	-0.667771	RAB25	57111
ENSG00000136295	0.00302032	5.87469	1.03254	0.302682	0.634819	-8.24992	0.151016	TTYH3	80727
ENSG00000137807	0.00352605	1.41511	1.03242	0.302738	0.634819	-7.43702	0.176303	KIF23	9493
ENSG00000125534	-0.0024999	7.27866	-1.02685	0.305352	0.637325	-8.16861	-0.124995	PPDPF	79144
ENSG00000128228	0.00322657	3.67607	1.02555	0.305963	0.637992	-8.00077	0.161328	SDF2L1	23753
ENSG00000181652	-0.00495924	1.57963	-1.02374	0.306816	0.638739	-7.50616	-0.247962	ATG9B	285973
ENSG00000007541	-0.00167848	5.67325	-1.01859	0.309251	0.640516	-8.26322	-0.0839239	PIGQ	9091
ENSG00000076826	-0.0132595	2.17408	-1.01822	0.309426	0.640516	-7.74586	-0.662976	CAMSAP3	57662
ENSG00000117394	0.00480334	5.34427	1.01764	0.309702	0.640718	-8.24873	0.240167	SLC2A1	6513
ENSG00000175264	-0.00400894	1.86097	-1.01608	0.31044	0.64146	-7.58222	-0.200447	CHST1	8534
ENSG00000127191	-0.00197826	4.09066	-1.0124	0.312195	0.643103	-8.10097	-0.0989129	TRAF2	7186
ENSG00000099812	-0.00824787	-0.632089	-1.00819	0.314208	0.644922	-7.01218	-0.412393	MISP	126353
ENSG00000133195	-0.00288825	4.43993	-1.00781	0.31439	0.645112	-8.17883	-0.144412	SLC39A11	201266
ENSG00000162745	0.00422175	4.907	1.00501	0.315732	0.646556	-8.22867	0.211088	OLFML2B	25903
ENSG00000176532	-0.00639051	1.43198	-1.00284	0.316776	0.646822	-7.48586	-0.319526	PRR15	222171
ENSG00000136770	-0.00122199	4.87319	-0.996661	0.319763	0.650125	-8.23872	-0.0610993	DNAJC1	64215
ENSG00000003249	-0.00566034	2.15734	-0.994518	0.320803	0.650736	-7.66707	-0.283017	DBNDD1	79007
ENSG00000198826	0.0029607	1.4096	0.986178	0.324871	0.654259	-7.49332	0.148035	ARHGAP11A	9824
ENSG00000073111	-0.00286594	3.23963	-0.983307	0.326279	0.655527	-7.94591	-0.143297	MCM2	4171
ENSG00000077152	-0.00370823	0.0376252	-0.978868	0.328464	0.658259	-7.17511	-0.185412	UBE2T	29089
ENSG00000068078	-0.00629687	2.66847	-0.977537	0.329121	0.658377	-7.82927	-0.314844	FGFR3	2261
ENSG00000130762	-0.00430799	3.72432	-0.972762	0.331485	0.659916	-8.07375	-0.2154	ARHGEF16	27237
ENSG00000176920	-0.00684785	0.106424	-0.971121	0.3323	0.660607	-7.21957	-0.342393	FUT2	2524
ENSG00000159214	-0.00401334	3.14152	-0.970479	0.33262	0.660879	-7.93429	-0.200667	CCDC24	149473
ENSG00000141854	-0.00478254	1.78972	-0.969938	0.332888	0.660993	-7.60604	-0.239127	MISP3	113230
ENSG00000137216	-0.00127963	5.1347	-0.96855	0.33358	0.66176	-8.28923	-0.0639813	TMEM63B	55362
ENSG00000117155	-0.00303624	2.4315	-0.966915	0.334395	0.662644	-7.75579	-0.151812	SSX2IP	117178
ENSG00000162062	-0.00458807	-0.300685	-0.963759	0.335973	0.664393	-7.12615	-0.229404	TEDC2	80178
ENSG00000130701	-0.0134549	-1.03696	-0.962748	0.336479	0.664699	-7.08986	-0.672745	RBBP8NL	140893
ENSG00000175130	-0.0037712	5.99125	-0.961594	0.337058	0.665163	-8.31582	-0.18856	MARCKSL1	65108
ENSG00000130204	-0.00239162	5.40875	-0.961345	0.337183	0.665317	-8.31317	-0.119581	TOMM40	10452
ENSG00000185290	-0.010084	-0.950106	-0.95672	0.339509	0.667519	-7.00166	-0.504202	NUPR2	389493
ENSG00000158850	-0.00160456	5.49046	-0.952037	0.341874	0.670423	-8.3237	-0.0802278	B4GALT3	8703
ENSG00000167747	-0.00250496	4.45135	-0.948265	0.343787	0.672152	-8.22703	-0.125248	C19orf48	84798
ENSG00000198554	0.0017058	2.08869	0.947647	0.344101	0.672583	-7.68436	0.0852902	WDHD1	11169
ENSG00000182584	-0.00343041	0.146408	-0.945165	0.345365	0.67396	-7.24126	-0.17152	ACTL10	170487
ENSG00000155660	0.00216541	6.31702	0.941988	0.346986	0.674832	-8.32602	0.108271	PDIA4	9601
ENSG00000131747	0.00520145	1.15144	0.939788	0.348112	0.675477	-7.46292	0.260072	TOP2A	7153
ENSG00000119969	-0.0032734	1.79347	-0.935336	0.350396	0.676249	-7.63635	-0.16367	HELLS	3070
ENSG00000105738	-0.0034845	4.53288	-0.935076	0.35053	0.676249	-8.25214	-0.174225	SIPA1L3	23094
ENSG00000105699	-0.00323044	5.18052	-0.932602	0.351804	0.677426	-8.32339	-0.161522	LSR	51599
ENSG00000130768	-0.00914941	-0.0593422	-0.929481	0.353416	0.678943	-7.25837	-0.45747	SMPDL3B	27293
ENSG00000187634	0.0058981	0.937123	0.927935	0.354216	0.679626	-7.42331	0.294905	SAMD11	148398
ENSG00000123975	-0.00333597	1.34768	-0.926859	0.354773	0.679884	-7.53152	-0.166799	CKS2	1164
ENSG00000105219	-0.00511411	0.024304	-0.925198	0.355635	0.680414	-7.2303	-0.255706	CNTD2	79935
ENSG00000143748	-0.00100059	4.13505	-0.9194	0.358653	0.682512	-8.20374	-0.0500294	NVL	4931
ENSG00000069399	0.00331539	6.10262	0.918783	0.358976	0.682793	-8.35679	0.16577	BCL3	602
ENSG00000108176	-0.00630976	1.76756	-0.916115	0.360371	0.684315	-7.64725	-0.315488	DNAJC12	56521
ENSG00000180596	-0.00494222	-0.0820168	-0.914763	0.361079	0.684856	-7.20645	-0.247111	HIST1H2BC	8347
ENSG00000088325	0.0040179	1.2242	0.913526	0.361728	0.685724	-7.51366	0.200895	TPX2	22974
ENSG00000175707	-0.0124477	0.214247	-0.91248	0.362277	0.68622	-7.45906	-0.622387	KDF1	126695
ENSG00000181085	-0.00742711	1.11377	-0.903178	0.367184	0.689413	-7.51983	-0.371355	MAPK15	225689
ENSG00000160190	-0.00204077	3.81503	-0.9027	0.367437	0.689618	-8.15184	-0.102039	SLC37A1	54020
ENSG00000157227	0.00237277	8.2875	0.901788	0.367921	0.690054	-8.20216	0.118639	MMP14	4323
ENSG00000173894	-0.00332504	2.02785	-0.901421	0.368115	0.690078	-7.73364	-0.166252	CBX2	84733
ENSG00000107954	-0.00327566	0.273649	-0.899876	0.368936	0.691164	-7.30006	-0.163783	NEURL1	9148
ENSG00000168394	0.00194729	5.43785	0.89731	0.370301	0.692455	-8.37029	0.0973645	TAP1	6890
ENSG00000172382	-0.00308096	0.942122	-0.897081	0.370423	0.692515	-7.46262	-0.154048	PRSS27	83886
ENSG00000052344	-0.011761	2.10063	-0.893853	0.372145	0.69469	-7.90195	-0.588051	PRSS8	5652
ENSG00000146950	-0.00333979	2.19797	-0.893707	0.372223	0.69469	-7.76305	-0.16699	SHROOM2	357
ENSG00000162069	-0.0118658	2.24715	-0.893401	0.372386	0.694814	-7.90668	-0.593291	BICDL2	146439
ENSG00000134668	0.00765957	0.580431	0.890843	0.373755	0.69619	-7.38194	0.382978	SPOCD1	90853
ENSG00000138160	-0.00296069	1.03243	-0.889153	0.374661	0.696827	-7.49714	-0.148034	KIF11	3832
ENSG00000090971	-0.0027954	3.04396	-0.888573	0.374972	0.696827	-7.98566	-0.13977	NAT14	57106
ENSG00000117984	0.0021441	8.89693	0.887438	0.375581	0.697128	-8.1644	0.107205	CTSD	1509
ENSG00000184709	-0.0135095	-0.419948	-0.884926	0.376933	0.698299	-7.28838	-0.675474	LRRC26	389816
ENSG00000150667	-0.00570756	-0.299291	-0.884085	0.377385	0.698865	-7.18627	-0.285378	FSIP1	161835
ENSG00000143578	-0.00463146	4.46788	-0.883307	0.377805	0.698921	-8.28984	-0.231573	CREB3L4	148327
ENSG00000130635	0.00336496	6.92903	0.878023	0.380661	0.701851	-8.33989	0.168248	COL5A1	1289
ENSG00000184207	-0.0021464	3.80954	-0.874336	0.382661	0.703498	-8.1901	-0.10732	PGP	283871
ENSG00000103490	0.00246352	2.82108	0.872325	0.383755	0.704477	-7.93535	0.123176	PYCARD	29108
ENSG00000145386	-0.00305711	1.35417	-0.871737	0.384076	0.704614	-7.58568	-0.152855	CCNA2	890
ENSG00000167968	-0.00452785	-0.202403	-0.868085	0.386068	0.706245	-7.22563	-0.226393	DNASE1L2	1775
ENSG00000134321	0.0047852	2.57215	0.868047	0.386089	0.706245	-7.87603	0.23926	RSAD2	91543
ENSG00000147676	-0.0050083	3.90997	-0.865216	0.387638	0.707675	-8.20051	-0.250415	MAL2	114569
ENSG00000079616	-0.00214064	4.59079	-0.859593	0.390726	0.709901	-8.32849	-0.107032	KIF22	3835
ENSG00000169972	-0.0015628	3.07569	-0.859278	0.390899	0.709901	-8.02127	-0.0781399	PUSL1	126789
ENSG00000161664	-0.00262151	0.197623	-0.855799	0.392818	0.7111	-7.33002	-0.131076	ASB16	92591
ENSG00000119714	0.00436023	2.03688	0.855021	0.393248	0.711249	-7.7618	0.218012	GPR68	8111
ENSG00000071539	-0.00233577	1.07485	-0.850295	0.395865	0.713344	-7.53919	-0.116789	TRIP13	9319
ENSG00000099849	-0.00441662	3.6987	-0.848106	0.397081	0.714307	-8.17132	-0.220831	RASSF7	8045
ENSG00000145103	-0.0105486	-0.992941	-0.846755	0.397833	0.714494	-7.16623	-0.527428	ILDR1	286676
ENSG00000167535	-0.0017236	4.38572	-0.844606	0.39903	0.714765	-8.30908	-0.0861801	CACNB3	784
ENSG00000183856	0.00613687	0.17018	0.844093	0.399316	0.714795	-7.31203	0.306844	IQGAP3	128239
ENSG00000187608	0.0038159	3.55156	0.843639	0.399569	0.714927	-8.13679	0.190795	ISG15	9636
ENSG00000166840	0.01031	-1.89552	0.842725	0.40008	0.715033	-6.91641	0.515499	GLYATL1	92292
ENSG00000125898	-0.00374484	3.2853	-0.838326	0.402541	0.716883	-8.08829	-0.187242	FAM110A	83541
ENSG00000163808	0.00323543	-0.270301	0.836715	0.403444	0.717489	-7.23084	0.161771	KIF15	56992
ENSG00000183317	-0.00862775	-0.22625	-0.833989	0.404976	0.71824	-7.28121	-0.431387	EPHA10	284656
ENSG00000128578	0.00330244	0.722153	0.827832	0.408449	0.720333	-7.46103	0.165122	STRIP2	57464
ENSG00000065600	0.00196477	2.24705	0.822809	0.411295	0.722355	-7.83283	0.0982386	TMEM206	55248
ENSG00000076554	-0.00485959	4.64302	-0.818701	0.413632	0.723593	-8.35694	-0.242979	TPD52	7163
ENSG00000198901	0.00177697	2.79272	0.818446	0.413777	0.723593	-7.97269	0.0888483	PRC1	9055
ENSG00000106462	-0.00169332	2.81891	-0.818388	0.41381	0.723593	-7.98374	-0.0846661	EZH2	2146
ENSG00000160345	-0.00241679	0.795696	-0.813794	0.416433	0.726584	-7.50228	-0.12084	C9orf116	138162
ENSG00000131944	0.00194831	1.05669	0.811671	0.417649	0.727604	-7.56267	0.0974154	FAAP24	91442
ENSG00000006327	0.00425543	3.90317	0.811352	0.417831	0.727604	-8.23498	0.212772	TNFRSF12A	51330
ENSG00000138316	-0.00562208	-0.161836	-0.811054	0.418003	0.727604	-7.28401	-0.281104	ADAMTS14	140766
ENSG00000178078	-0.00418125	3.31939	-0.809467	0.418913	0.728008	-8.11906	-0.209063	STAP2	55620
ENSG00000134690	0.00252434	0.654919	0.808588	0.419418	0.728355	-7.46201	0.126217	CDCA8	55143
ENSG00000105649	-0.00333974	1.16752	-0.80325	0.422491	0.730689	-7.59284	-0.166987	RAB3A	5864
ENSG00000130294	-0.0057522	-0.179582	-0.802346	0.423013	0.730908	-7.29445	-0.28761	KIF1A	547
ENSG00000197070	-0.00194665	5.88024	-0.801484	0.42351	0.730912	-8.46047	-0.0973326	ARRDC1	92714
ENSG00000163545	0.00277255	1.32961	0.801079	0.423744	0.730912	-7.62938	0.138628	NUAK2	81788
ENSG00000181885	-0.00539711	4.24266	-0.800054	0.424337	0.731406	-8.30412	-0.269855	CLDN7	1366
ENSG00000164087	-0.00201051	1.1258	-0.796964	0.426127	0.732378	-7.5957	-0.100525	POC1A	25886
ENSG00000143375	-0.0101083	2.75412	-0.795284	0.427101	0.733174	-8.05909	-0.505417	CGN	57530
ENSG00000178776	0.00931268	-2.05373	0.794907	0.42732	0.733416	-7.00815	0.465634	C5orf46	389336
ENSG00000179958	-0.0015217	4.1228	-0.793957	0.427872	0.733532	-8.31014	-0.076085	DCTPP1	79077
ENSG00000149679	0.00161495	3.12411	0.789451	0.430496	0.735231	-8.07875	0.0807476	CABLES2	81928
ENSG00000141696	-0.00214765	3.58227	-0.784883	0.433166	0.737843	-8.20168	-0.107383	P3H4	10609
ENSG00000076604	-0.00419303	4.88798	-0.784176	0.433579	0.738202	-8.40441	-0.209651	TRAF4	9618
ENSG00000184363	-0.0062676	3.27551	-0.778226	0.437073	0.740295	-8.14739	-0.31338	PKP3	11187
ENSG00000167100	-0.00306292	0.276496	-0.778219	0.437077	0.740295	-7.41016	-0.153146	SAMD14	201191
ENSG00000169683	-0.00186618	3.8395	-0.777117	0.437726	0.740683	-8.26996	-0.093309	LRRC45	201255
ENSG00000176619	-0.00170435	4.93404	-0.776021	0.438371	0.741163	-8.4411	-0.0852176	LMNB2	84823
ENSG00000169679	0.00364666	-0.433552	0.775266	0.438816	0.741654	-7.23983	0.182333	BUB1	699
ENSG00000133216	-0.00367475	2.31844	-0.772652	0.44036	0.742687	-7.92982	-0.183737	EPHB2	2048
ENSG00000115687	-0.00203992	3.52994	-0.772201	0.440627	0.7427	-8.19756	-0.101996	PASK	23178
ENSG00000104889	-0.00168747	2.97587	-0.771168	0.441237	0.743292	-8.06517	-0.0843737	RNASEH2A	10535
ENSG00000184925	-0.00505368	-0.347898	-0.76544	0.444634	0.746256	-7.2769	-0.252684	LCN12	286256
ENSG00000140263	-0.00429246	3.07537	-0.76508	0.444848	0.746256	-8.09996	-0.214623	SORD	6652
ENSG00000140525	0.00158822	3.19295	0.762464	0.446405	0.747482	-8.12571	0.079411	FANCI	55215
ENSG00000108106	0.00192466	3.01373	0.760797	0.447399	0.747945	-8.07958	0.0962329	UBE2S	27338
ENSG00000134709	-0.00782572	2.05527	-0.760602	0.447515	0.747945	-7.92073	-0.391286	HOOK1	51361
ENSG00000104413	-0.0101388	1.82523	-0.760088	0.447822	0.747969	-7.93577	-0.506941	ESRP1	54845
ENSG00000141738	-0.00896832	2.96914	-0.758628	0.448693	0.748427	-8.11214	-0.448416	GRB7	2886
ENSG00000239672	-0.00266736	4.96128	-0.756565	0.449927	0.74913	-8.45938	-0.133368	NME1	4830
ENSG00000167553	-0.00267617	4.54804	-0.756336	0.450064	0.749183	-8.41577	-0.133808	TUBA1C	84790
ENSG00000161980	-0.00151986	2.54636	-0.749867	0.453945	0.751892	-7.97727	-0.0759931	POLR3K	51728
ENSG00000133740	-0.00200694	3.11542	-0.749255	0.454313	0.751948	-8.11057	-0.100347	E2F5	1875
ENSG00000132749	-0.00630782	2.05089	-0.746227	0.456137	0.752924	-7.86927	-0.315391	TESMIN	9633
ENSG00000178935	-0.00415759	3.22215	-0.745965	0.456295	0.752924	-8.15123	-0.207879	ZNF552	79818
ENSG00000106789	0.00297273	3.29292	0.745024	0.456863	0.753243	-8.15375	0.148636	CORO2A	7464
ENSG00000118946	-0.00307366	2.30409	-0.742605	0.458324	0.754441	-7.93726	-0.153683	PCDH17	27253
ENSG00000101255	0.0032347	3.6087	0.742019	0.458678	0.754848	-8.23422	0.161735	TRIB3	57761
ENSG00000115884	0.00586952	3.88144	0.736406	0.462081	0.757405	-8.2593	0.293476	SDC1	6382
ENSG00000188916	0.00531564	-0.546155	0.733765	0.463687	0.758044	-7.24022	0.265782	FAM196A	642938
ENSG00000164109	-0.00208224	1.5042	-0.732015	0.464753	0.759268	-7.72982	-0.104112	MAD2L1	4085
ENSG00000173272	-0.0016134	4.17402	-0.73118	0.465262	0.75958	-8.36632	-0.0806699	MZT2A	653784
ENSG00000187583	-0.00492277	1.13786	-0.730579	0.465628	0.759797	-7.66753	-0.246139	PLEKHN1	84069
ENSG00000104738	-0.00159039	4.39949	-0.727318	0.46762	0.761024	-8.40863	-0.0795193	MCM4	4173
ENSG00000103888	0.00401136	1.1824	0.726129	0.468348	0.761349	-7.64864	0.200568	CEMIP	57214
ENSG00000143320	0.00554438	4.56089	0.725411	0.468787	0.76152	-8.3838	0.277219	CRABP2	1382
ENSG00000006704	-0.0016314	4.26418	-0.724178	0.469542	0.762186	-8.38685	-0.08157	GTF2IRD1	9569
ENSG00000159147	0.00119771	3.88166	0.721582	0.471135	0.763258	-8.31258	0.0598853	DONSON	29980
ENSG00000165474	-0.00361819	-0.0269215	-0.71964	0.472329	0.764157	-7.38034	-0.18091	GJB2	2706
ENSG00000142273	-0.00957808	0.531877	-0.717193	0.473834	0.765012	-7.63731	-0.478904	CBLC	23624
ENSG00000106537	-0.00206869	6.40173	-0.711237	0.477511	0.767498	-8.50979	-0.103435	TSPAN13	27075
ENSG00000004838	0.00281767	0.174499	0.70788	0.47959	0.768529	-7.42087	0.140884	ZMYND10	51364
ENSG00000144554	-0.00216994	2.84055	-0.707626	0.479748	0.768529	-8.07824	-0.108497	FANCD2	2177
ENSG00000185480	-0.00172778	0.44399	-0.706069	0.480714	0.769326	-7.49684	-0.0863889	PARPBP	55010
ENSG00000243649	0.00333484	5.59543	0.701832	0.483349	0.771196	-8.52757	0.166742	CFB	629
ENSG00000153132	0.00448724	-0.114045	0.698236	0.485591	0.772636	-7.36174	0.224362	CLGN	1047
ENSG00000139725	-0.00252428	0.436025	-0.6979	0.485801	0.772787	-7.51247	-0.126214	RHOF	54509
ENSG00000163704	-0.00171181	2.13616	-0.689652	0.490967	0.776669	-7.91721	-0.0855906	PRRT3	285368
ENSG00000161328	-0.00295933	1.80145	-0.688557	0.491655	0.776799	-7.83121	-0.147966	LRRC56	115399
ENSG00000186907	0.00232984	1.43494	0.686515	0.492939	0.777757	-7.73763	0.116492	RTN4RL2	349667
ENSG00000135549	-0.00480068	1.56982	-0.686184	0.493148	0.777914	-7.788	-0.240034	PKIB	5570
ENSG00000089356	-0.00754585	3.39407	-0.685436	0.493619	0.778315	-8.23231	-0.377293	FXYD3	5349
ENSG00000167183	-0.00863348	1.35179	-0.684233	0.494376	0.778739	-7.8497	-0.431674	PRR15L	79170
ENSG00000061656	-0.0022668	1.25021	-0.683262	0.494989	0.779103	-7.70608	-0.11334	SPAG4	6676
ENSG00000188833	-0.00719124	-1.67174	-0.683178	0.495042	0.779103	-7.12775	-0.359562	ENTPD8	377841
ENSG00000064547	0.00213775	3.24724	0.676703	0.499136	0.781685	-8.19005	0.106887	LPAR2	9170
ENSG00000125835	-0.00120885	6.56455	-0.672897	0.50155	0.78282	-8.52747	-0.0604424	SNRPB	6628
ENSG00000083307	-0.00946389	1.78805	-0.67273	0.501657	0.78282	-8.00869	-0.473194	GRHL2	79977
ENSG00000123473	-0.00169605	1.4041	-0.670352	0.503169	0.784042	-7.75442	-0.0848024	STIL	6491
ENSG00000182481	0.00184985	4.49182	0.670307	0.503198	0.784042	-8.46414	0.0924927	KPNA2	3838
ENSG00000153406	-0.00124969	4.7064	-0.666121	0.505865	0.786128	-8.49281	-0.0624844	NMRAL1	57407
ENSG00000100526	0.00379848	0.050249	0.665094	0.506521	0.786806	-7.4255	0.189924	CDKN3	1033
ENSG00000099337	-0.00242983	2.88348	-0.663472	0.507557	0.787166	-8.12577	-0.121492	KCNK6	9424
ENSG00000160200	0.00281071	3.57714	0.659841	0.509882	0.789111	-8.30309	0.140536	CBS	875
ENSG00000157388	0.00781421	1.56971	0.657091	0.511646	0.790066	-7.80569	0.390711	CACNA1D	776
ENSG00000111057	-0.00674176	5.02261	-0.652754	0.514434	0.79168	-8.46794	-0.337088	KRT18	3875
ENSG00000188290	0.00268182	3.62212	0.651539	0.515217	0.79168	-8.29531	0.134091	HES4	57801
ENSG00000100908	-0.00106783	3.21917	-0.650829	0.515674	0.79168	-8.21112	-0.0533916	EMC9	51016
ENSG00000146386	-0.00164646	3.29536	-0.650334	0.515993	0.79168	-8.2306	-0.0823232	ABRACL	58527
ENSG00000135127	-0.00372774	0.93248	-0.649677	0.516417	0.791799	-7.64954	-0.186387	BICDL1	92558
ENSG00000038427	0.00255951	6.60558	0.647631	0.517738	0.792752	-8.54249	0.127976	VCAN	1462
ENSG00000137203	-0.00814179	3.32545	-0.646899	0.518211	0.793108	-8.24638	-0.40709	TFAP2A	7020
ENSG00000136490	0.00158571	3.3795	0.64507	0.519394	0.793602	-8.24737	0.0792856	LIMD2	80774
ENSG00000164934	-0.00120023	4.55649	-0.644964	0.519462	0.793602	-8.49129	-0.0600116	DCAF13	25879
ENSG00000182685	-0.00152573	2.87648	-0.641497	0.521708	0.794475	-8.13175	-0.0762863	BRICD5	283870
ENSG00000167644	0.00350313	1.58529	0.637822	0.524095	0.7958	-7.80715	0.175157	C19orf33	64073
ENSG00000129925	-0.00122431	5.59624	-0.63371	0.526771	0.796938	-8.5803	-0.0612154	TMEM8A	58986
ENSG00000143367	-0.0029132	4.01918	-0.632988	0.527242	0.797161	-8.38834	-0.14566	TUFT1	7286
ENSG00000161179	-0.00185769	3.39983	-0.632514	0.527551	0.79736	-8.26898	-0.0928844	YDJC	150223
ENSG00000142675	-0.00516805	3.18281	-0.627925	0.530549	0.798602	-8.22665	-0.258402	CNKSR1	10256
ENSG00000128944	-0.00135528	2.66766	-0.627077	0.531104	0.798602	-8.09063	-0.0677642	KNSTRN	90417
ENSG00000161981	-0.00127298	3.80311	-0.626857	0.531248	0.798602	-8.37139	-0.0636491	SNRNP25	79622
ENSG00000065361	-0.00709926	4.83288	-0.62275	0.53394	0.800435	-8.4892	-0.354963	ERBB3	2065
ENSG00000156970	0.00356502	-0.087589	0.622334	0.534213	0.800566	-7.41898	0.178251	BUB1B	701
ENSG00000189159	-0.00146392	3.82798	-0.62157	0.534715	0.800927	-8.37274	-0.0731958	JPT1	51155
ENSG00000114268	-0.00257748	2.07145	-0.61774	0.537233	0.802797	-7.9392	-0.128874	PFKFB4	5210
ENSG00000198125	0.00391148	2.34289	0.617323	0.537508	0.802839	-8.00426	0.195574	MB	4151
ENSG00000135052	-0.00187808	5.69525	-0.615431	0.538754	0.80337	-8.59271	-0.0939039	GOLM1	51280
ENSG00000159263	-0.00212739	0.530416	-0.613961	0.539724	0.803896	-7.59224	-0.10637	SIM2	6493
ENSG00000131037	-0.0055801	3.1859	-0.611469	0.54137	0.805259	-8.24033	-0.279005	EPS8L1	54869
ENSG00000227507	-0.00296539	-0.423983	-0.611017	0.541669	0.80537	-7.36	-0.14827	LTB	4050
ENSG00000051341	0.00296138	-0.436317	0.606424	0.544709	0.807222	-7.36497	0.148069	POLQ	10721
ENSG00000152669	0.004465	-0.329201	0.606332	0.544771	0.807222	-7.46658	0.22325	CCNO	10309
ENSG00000148773	0.00423049	0.897784	0.605102	0.545586	0.807927	-7.66605	0.211525	MKI67	4288
ENSG00000133816	-0.00191809	3.32138	-0.603848	0.546419	0.808703	-8.2734	-0.0959046	MICAL2	9645
ENSG00000119411	-0.00690961	2.11744	-0.603269	0.546803	0.808894	-8.04373	-0.34548	BSPRY	54836
ENSG00000197774	-0.00124674	4.75179	-0.600673	0.548528	0.810109	-8.54208	-0.0623368	EME2	197342
ENSG00000243449	-0.00308076	0.740987	-0.598355	0.550072	0.810719	-7.65871	-0.154038	C4orf48	401115
ENSG00000164919	-0.00127349	6.17875	-0.595345	0.552079	0.811674	-8.59814	-0.0636743	COX6C	1345
ENSG00000170577	0.00295692	1.02503	0.591517	0.554637	0.8131	-7.74451	0.147846	SIX2	10736
ENSG00000178531	-0.0033543	1.19528	-0.589532	0.555965	0.81405	-7.74909	-0.167715	CTXN1	404217
ENSG00000106541	-0.00904363	1.56694	-0.589321	0.556107	0.81409	-7.9237	-0.452182	AGR2	10551
ENSG00000126709	0.00248311	4.95022	0.589041	0.556294	0.814116	-8.5651	0.124155	IFI6	2537
ENSG00000162746	-0.00182901	-0.0462371	-0.582863	0.56044	0.816765	-7.46349	-0.0914503	FCRLB	127943
ENSG00000111012	-0.00265369	0.222946	-0.582375	0.560768	0.816884	-7.52365	-0.132684	CYP27B1	1594
ENSG00000105289	-0.00659872	1.69614	-0.580337	0.56214	0.817777	-7.99193	-0.329936	TJP3	27134
ENSG00000105619	0.000870701	3.26741	0.579714	0.562559	0.817981	-8.26572	0.043535	TFPT	29844
ENSG00000105173	-0.0019268	0.021237	-0.577669	0.563938	0.81869	-7.48903	-0.0963398	CCNE1	898
ENSG00000172061	0.00626315	-0.00571365	0.577282	0.564198	0.81869	-7.48565	0.313157	LRRC15	131578
ENSG00000164694	0.00477987	2.36091	0.57543	0.565448	0.818881	-8.05585	0.238993	FNDC1	84624
ENSG00000129354	-0.00756855	1.78437	-0.575204	0.565601	0.818904	-8.00686	-0.378428	AP1M2	10053
ENSG00000102100	-0.000743707	4.14102	-0.57069	0.568653	0.820809	-8.46851	-0.0371854	SLC35A2	7355
ENSG00000135094	0.00467873	0.00370802	0.566679	0.571372	0.822242	-7.46879	0.233936	SDS	10993
ENSG00000076864	-0.00519681	2.64143	-0.563763	0.573353	0.823283	-8.15033	-0.25984	RAP1GAP	5909
ENSG00000196405	0.00154876	6.66462	0.562396	0.574282	0.823905	-8.59055	0.0774381	EVL	51466
ENSG00000137573	0.0021307	5.2908	0.558337	0.577047	0.825199	-8.60898	0.106535	SULF1	23213
ENSG00000143845	-0.00263101	4.09377	-0.558058	0.577237	0.825389	-8.47557	-0.131551	ETNK2	55224
ENSG00000165548	0.00618651	1.10047	0.557131	0.57787	0.825882	-7.77236	0.309325	TMEM63C	57156
ENSG00000139629	0.00522507	3.74879	0.551588	0.581657	0.828578	-8.37143	0.261254	GALNT6	11226
ENSG00000244165	0.00157187	3.50879	0.548225	0.58396	0.830514	-8.3374	0.0785933	P2RY11	5032
ENSG00000122952	-0.00204768	1.62447	-0.546511	0.585137	0.83087	-7.88464	-0.102384	ZWINT	11130
ENSG00000064787	0.00488198	1.93287	0.546459	0.585172	0.83087	-7.95356	0.244099	BCAS1	8537
ENSG00000124466	-0.00516301	2.27045	-0.545433	0.585876	0.83087	-8.06245	-0.25815	LYPD3	27076
ENSG00000134375	-0.00114084	5.27389	-0.545233	0.586014	0.83087	-8.62003	-0.0570418	TIMM17A	10440
ENSG00000101447	0.00299216	0.247909	0.545082	0.586118	0.830879	-7.54504	0.149608	FAM83D	81610
ENSG00000164620	-0.00167391	1.09855	-0.543569	0.587157	0.831366	-7.75584	-0.0836957	RELL2	285613
ENSG00000167394	-0.00103125	2.77424	-0.541125	0.588838	0.83276	-8.17133	-0.0515625	ZNF668	79759
ENSG00000104450	0.00110331	2.67122	0.536635	0.591932	0.83557	-8.13483	0.0551655	SPAG1	6674
ENSG00000108639	-0.000899129	6.96908	-0.5359	0.59244	0.835793	-8.57716	-0.0449565	SYNGR2	9144
ENSG00000123136	0.000843005	5.77633	0.527223	0.598443	0.837863	-8.64451	0.0421503	DDX39A	10212
ENSG00000124256	0.00276075	-0.181871	0.526775	0.598754	0.837983	-7.46508	0.138037	ZBP1	81030
ENSG00000241484	-0.00451472	3.2123	-0.52378	0.600833	0.839224	-8.2824	-0.225736	ARHGAP8	23779
ENSG00000140451	0.00222197	-0.0287621	0.520125	0.603375	0.840469	-7.49683	0.111098	PIF1	80119
ENSG00000097046	-0.00175648	2.10522	-0.518239	0.604688	0.841241	-8.00786	-0.0878238	CDC7	8317
ENSG00000145506	-0.00375571	2.38507	-0.516131	0.606158	0.842382	-8.09922	-0.187785	NKD2	85409
ENSG00000114859	-0.000937361	2.89749	-0.513645	0.607893	0.843322	-8.21239	-0.046868	CLCN2	1181
ENSG00000197451	-0.00116072	6.4044	-0.51136	0.609489	0.84423	-8.6329	-0.0580362	HNRNPAB	3182
ENSG00000175643	0.0026553	-0.100531	0.509912	0.610502	0.844817	-7.48361	0.132765	RMI2	116028
ENSG00000156802	-0.0013485	3.83733	-0.508489	0.611499	0.845509	-8.43995	-0.0674248	ATAD2	29028
ENSG00000010030	0.00302076	-0.169567	0.507839	0.611954	0.845891	-7.4646	0.151038	ETV7	51513
ENSG00000165244	-0.00158406	1.07904	-0.507489	0.612199	0.846022	-7.78254	-0.0792032	ZNF367	195828
ENSG00000082458	-0.00210228	4.34586	-0.506848	0.612648	0.846121	-8.52293	-0.105114	DLG3	1741
ENSG00000169258	-0.00188895	0.0817522	-0.506562	0.612848	0.846121	-7.54137	-0.0944476	GPRIN1	114787
ENSG00000133328	0.00409601	-0.939808	0.504574	0.614243	0.846725	-7.30504	0.204801	HRASLS2	54979
ENSG00000197275	-0.00169049	-0.146389	-0.504404	0.614362	0.846749	-7.48324	-0.0845245	RAD54B	25788
ENSG00000131652	-0.000946055	4.09592	-0.503402	0.615066	0.847047	-8.49362	-0.0473027	THOC6	79228
ENSG00000167608	-0.00416413	3.93658	-0.503125	0.61526	0.847068	-8.43523	-0.208207	TMC4	147798
ENSG00000175920	0.00384647	-1.14343	0.498048	0.618829	0.849453	-7.30099	0.192324	DOK7	285489
ENSG00000185347	-0.00153313	2.91273	-0.497838	0.618977	0.849494	-8.22078	-0.0766566	TEDC1	283643
ENSG00000214530	-0.00264927	4.91929	-0.497234	0.619402	0.849501	-8.60945	-0.132464	STARD10	10809
ENSG00000117407	-0.00269811	0.44007	-0.492694	0.622603	0.851895	-7.62194	-0.134906	ARTN	9048
ENSG00000134057	-0.00137362	1.8982	-0.487878	0.626006	0.853747	-7.97538	-0.0686808	CCNB1	891
ENSG00000060718	-0.00378832	-0.102721	-0.486399	0.627053	0.854521	-7.50555	-0.189416	COL11A1	1301
ENSG00000183734	-0.0030866	-0.405386	-0.482096	0.630103	0.855829	-7.43864	-0.15433	ASCL2	430
ENSG00000174567	-0.00523007	-0.933833	-0.481934	0.630218	0.855829	-7.34741	-0.261503	GOLT1A	127845
ENSG00000118513	0.00650076	2.42945	0.481475	0.630543	0.856067	-8.11727	0.325038	MYB	4602
ENSG00000168907	0.00523777	-0.707733	0.48022	0.631435	0.856427	-7.38302	0.261889	PLA2G4F	255189
ENSG00000107731	-0.00146243	3.62909	-0.474324	0.635627	0.858297	-8.40977	-0.0731214	UNC5B	219699
ENSG00000160207	0.00162648	-0.47196	0.473007	0.636565	0.858917	-7.41851	0.081324	HSF2BP	11077
ENSG00000042493	-0.00136977	5.86329	-0.471493	0.637644	0.859161	-8.67196	-0.0684886	CAPG	822
ENSG00000136108	-0.00131508	2.69751	-0.471192	0.637859	0.859161	-8.18876	-0.0657539	CKAP2	26586
ENSG00000136378	0.00203241	3.9777	0.46822	0.639981	0.860139	-8.49137	0.10162	ADAMTS7	11173
ENSG00000102109	0.00340526	-0.26033	0.468024	0.640121	0.860139	-7.46177	0.170263	PCSK1N	27344
ENSG00000088305	-0.00170061	1.93623	-0.467242	0.640679	0.860139	-7.9909	-0.0850304	DNMT3B	1789
ENSG00000156711	-0.00189873	4.1598	-0.463757	0.643171	0.861185	-8.523	-0.0949367	MAPK13	5603
ENSG00000132196	-0.00138627	3.35649	-0.463403	0.643424	0.861238	-8.34577	-0.0693133	HSD17B7	51478
ENSG00000167536	-0.00167886	1.14052	-0.462891	0.643791	0.861238	-7.80135	-0.083943	DHRS13	147015
ENSG00000124839	-0.0047696	1.90766	-0.458746	0.646761	0.862609	-8.0479	-0.23848	RAB17	64284
ENSG00000138623	-0.0015352	2.16043	-0.458092	0.647231	0.862792	-8.05415	-0.0767598	SEMA7A	8482
ENSG00000213190	-0.00123481	2.86793	-0.453299	0.650673	0.863913	-8.22961	-0.0617404	MLLT11	10962
ENSG00000105327	-0.00149186	2.57259	-0.45316	0.650774	0.863943	-8.15193	-0.0745932	BBC3	27113
ENSG00000186577	0.000837259	4.02533	0.451319	0.652098	0.864722	-8.50217	0.0418629	SMIM29	221491
ENSG00000135451	-0.00245577	0.136609	-0.44857	0.654078	0.865172	-7.57129	-0.122788	TROAP	10024
ENSG00000188322	-0.00356699	0.721929	-0.443841	0.657489	0.867082	-7.73737	-0.178349	SBK1	388228
ENSG00000130545	-0.00501358	-0.172253	-0.44151	0.659174	0.867922	-7.59463	-0.250679	CRB3	92359
ENSG00000213347	-0.0011051	3.12941	-0.44103	0.659521	0.867922	-8.29996	-0.0552549	MXD3	83463
ENSG00000085831	0.00440576	3.1936	0.439443	0.660669	0.868628	-8.31037	0.220288	TTC39A	22996
ENSG00000123219	-0.00146775	-0.00146941	-0.439288	0.660781	0.868628	-7.54506	-0.0733875	CENPK	64105
ENSG00000101213	-0.00323358	1.1369	-0.438219	0.661555	0.868628	-7.82152	-0.161679	PTK6	5753
ENSG00000160867	0.0043217	1.80483	0.436811	0.662574	0.8689	-7.96128	0.216085	FGFR4	2264
ENSG00000176788	0.00182033	4.24542	0.435816	0.663296	0.869117	-8.53873	0.0910166	BASP1	10409
ENSG00000189143	-0.00575551	4.55033	-0.435482	0.663537	0.869117	-8.47124	-0.287775	CLDN4	1364
ENSG00000078098	0.00190262	3.66248	0.435421	0.663582	0.869117	-8.42563	0.0951312	FAP	2191
ENSG00000161996	0.00108401	5.41947	0.434266	0.664419	0.869372	-8.67679	0.0542003	WDR90	197335
ENSG00000237649	0.00311631	1.15361	0.433751	0.664793	0.869372	-7.81264	0.155815	KIFC1	3833
ENSG00000111331	-0.00163963	4.75603	-0.432068	0.666015	0.869645	-8.62716	-0.0819813	OAS3	4940
ENSG00000137868	-0.00464193	0.0107978	-0.431237	0.666618	0.869995	-7.65636	-0.232096	STRA6	64220
ENSG00000073150	-0.00264356	1.06501	-0.430164	0.667397	0.87018	-7.80995	-0.132178	PANX2	56666
ENSG00000162769	0.000717573	3.52718	0.427284	0.669491	0.871097	-8.40129	0.0358787	FLVCR1	28982
ENSG00000235173	-0.0015579	-0.0770786	-0.426216	0.670268	0.871097	-7.53957	-0.077895	HGH1	51236
ENSG00000189334	-0.00395002	2.1219	-0.426205	0.670276	0.871097	-8.13774	-0.197501	S100A14	57402
ENSG00000134215	-0.00272329	4.53165	-0.423318	0.672379	0.871879	-8.58267	-0.136165	VAV3	10451
ENSG00000104953	-0.00179934	1.16485	-0.419557	0.675121	0.873098	-7.82854	-0.0899672	TLE6	79816
ENSG00000130208	-0.00242166	3.9656	-0.416368	0.67745	0.874029	-8.50782	-0.121083	APOC1	341
ENSG00000071553	-0.00051253	6.79634	-0.41465	0.678706	0.874705	-8.64965	-0.0256265	ATP6AP1	537
ENSG00000115648	0.00297317	6.16469	0.414165	0.679061	0.874976	-8.68681	0.148658	MLPH	79083
ENSG00000099364	-0.000820324	4.15364	-0.413389	0.679629	0.874976	-8.54347	-0.0410162	FBXL19	54620
ENSG00000140534	0.0011332	1.75994	0.412517	0.680266	0.875439	-7.96949	0.0566601	TICRR	90381
ENSG00000149968	-0.0050542	3.36273	-0.411877	0.680735	0.875663	-8.44896	-0.25271	MMP3	4314
ENSG00000089127	-0.00145377	3.78894	-0.410335	0.681865	0.876334	-8.47479	-0.0726886	OAS1	4938
ENSG00000149923	-0.000577062	5.75312	-0.410115	0.682025	0.876383	-8.69983	-0.0288531	PPP4C	5531
ENSG00000258839	0.00154697	2.45772	0.40962	0.682388	0.876643	-8.13853	0.0773487	MC1R	4157
ENSG00000130669	-0.00148859	5.28208	-0.405808	0.685184	0.878474	-8.68143	-0.0744296	PAK4	10298
ENSG00000064270	-0.00422633	0.75978	-0.405251	0.685593	0.878684	-7.75886	-0.211316	ATP2C2	9914
ENSG00000075275	0.00320887	4.53684	0.404946	0.685817	0.878688	-8.58963	0.160444	CELSR1	9620
ENSG00000139410	-0.00137359	1.99207	-0.402974	0.687266	0.879336	-8.03595	-0.0686797	SDSL	113675
ENSG00000105519	0.000980226	4.54166	0.401575	0.688293	0.879786	-8.61216	0.0490113	CAPS	828
ENSG00000171631	0.00184764	0.531662	0.401285	0.688507	0.879902	-7.68406	0.0923819	P2RY6	5031
ENSG00000130487	-0.00273349	-0.955376	-0.396439	0.692074	0.882152	-7.39898	-0.136675	KLHDC7B	113730
ENSG00000167964	-0.00290372	-0.0524114	-0.395649	0.692656	0.882152	-7.5731	-0.145186	RAB26	25837
ENSG00000160813	-0.000778302	2.88754	-0.392777	0.694774	0.88315	-8.26035	-0.0389151	PPP1R35	221908
ENSG00000198018	-0.000782696	1.80117	-0.392749	0.694795	0.88315	-7.99383	-0.0391348	ENTPD7	57089
ENSG00000137804	0.0016151	1.15635	0.391713	0.695559	0.88373	-7.83536	0.0807549	NUSAP1	51203
ENSG00000065911	0.0014118	5.88768	0.391448	0.695755	0.88373	-8.70422	0.0705898	MTHFD2	10797
ENSG00000143217	-0.00522987	2.77069	-0.391179	0.695953	0.883751	-8.29543	-0.261494	NECTIN4	81607
ENSG00000146197	0.00228772	0.606134	0.38627	0.699581	0.886	-7.70423	0.114386	SCUBE3	222663
ENSG00000040608	0.00190994	0.316488	0.385591	0.700083	0.886088	-7.63647	0.095497	RTN4R	65078
ENSG00000166145	-0.00434873	4.35834	-0.385146	0.700413	0.886221	-8.50267	-0.217437	SPINT1	6692
ENSG00000178401	-0.0039759	-1.90052	-0.384274	0.701058	0.886221	-7.23076	-0.198795	DNAJC22	79962
ENSG00000177548	0.000848091	4.33038	0.380711	0.703698	0.886983	-8.58652	0.0424046	RABEP2	79874
ENSG00000139618	0.00122088	0.750358	0.378162	0.705588	0.887805	-7.73996	0.0610441	BRCA2	675
ENSG00000118640	-0.00141142	5.01832	-0.375842	0.70731	0.88817	-8.67021	-0.0705708	VAMP8	8673
ENSG00000155066	-0.00341861	4.43508	-0.375769	0.707364	0.88817	-8.5543	-0.170931	PROM2	150696
ENSG00000113494	-0.00382422	4.27329	-0.371149	0.710799	0.889522	-8.57195	-0.191211	PRLR	5618
ENSG00000135074	0.00134452	3.52386	0.368478	0.712786	0.890455	-8.42307	0.0672261	ADAM19	8728
ENSG00000117410	-0.000666945	5.97602	-0.36034	0.718856	0.89422	-8.71746	-0.0333473	ATP6V0B	533
ENSG00000168350	-0.00336429	1.69483	-0.358962	0.719886	0.894492	-7.98967	-0.168214	DEGS2	123099
ENSG00000101057	-0.00204829	-0.184383	-0.357278	0.721144	0.895069	-7.54593	-0.102415	MYBL2	4605
ENSG00000168542	0.00212892	9.17462	0.356303	0.721873	0.895488	-8.47112	0.106446	COL3A1	1281
ENSG00000141527	-0.00283038	2.03535	-0.354477	0.72324	0.895833	-8.08273	-0.141519	CARD14	79092
ENSG00000204262	0.00125496	7.13208	0.353312	0.724112	0.895922	-8.6428	0.0627478	COL5A2	1290
ENSG00000198937	0.00099813	2.0074	0.35259	0.724653	0.896192	-8.05438	0.0499065	CCDC167	154467
ENSG00000117724	0.00143914	1.18353	0.350879	0.725935	0.897196	-7.85835	0.0719571	CENPF	1063
ENSG00000152056	0.00123087	-0.187145	0.350237	0.726416	0.897323	-7.53246	0.0615433	AP1S3	130340
ENSG00000157303	0.00277699	1.71811	0.346803	0.728992	0.898842	-7.98318	0.138849	SUSD3	203328
ENSG00000128011	0.00090034	1.57312	0.346587	0.729154	0.898842	-7.95073	0.045017	LRFN1	57622
ENSG00000166578	0.00142144	0.183084	0.34452	0.730706	0.899442	-7.6179	0.0710722	IQCD	115811
ENSG00000105472	-0.00114903	3.85242	-0.343405	0.731544	0.899992	-8.50915	-0.0574513	CLEC11A	6320
ENSG00000154370	-0.00059391	4.31737	-0.342693	0.732079	0.900202	-8.59864	-0.0296955	TRIM11	81559
ENSG00000162849	0.00184302	0.534554	0.342468	0.732248	0.900202	-7.70508	0.0921512	KIF26B	55083
ENSG00000161860	-0.00105904	-0.38226	-0.340848	0.733465	0.900982	-7.4971	-0.052952	SYCE2	256126
ENSG00000111335	0.0013661	4.33941	0.336448	0.736777	0.902036	-8.60371	0.0683049	OAS2	4939
ENSG00000131187	-0.0016043	-0.699886	-0.334965	0.737895	0.902349	-7.43696	-0.0802152	F12	2161
ENSG00000165644	-0.000844147	3.25491	-0.333904	0.738694	0.902842	-8.38278	-0.0422073	COMTD1	118881
ENSG00000140832	-0.00364556	0.963167	-0.332449	0.739792	0.903259	-7.86328	-0.182278	MARVELD3	91862
ENSG00000164611	0.00123495	0.513821	0.326882	0.743994	0.904775	-7.70004	0.0617477	PTTG1	9232
ENSG00000131242	0.00248418	2.77615	0.325576	0.744981	0.905278	-8.25492	0.124209	RAB11FIP4	84440
ENSG00000223572	0.00287057	-1.89375	0.324364	0.745897	0.906001	-7.28209	0.143528	CKMT1A	548596
ENSG00000205002	-0.00422043	-0.144771	-0.324027	0.746152	0.906001	-7.75464	-0.211021	AARD	441376
ENSG00000167106	0.00154454	5.82313	0.323157	0.74681	0.906001	-8.7234	0.0772268	FAM102A	399665
ENSG00000176749	-0.00096275	0.740995	-0.322444	0.747349	0.906001	-7.7722	-0.0481375	CDK5R1	8851
ENSG00000157193	0.00110911	2.08755	0.322162	0.747563	0.906001	-8.08719	0.0554555	LRP8	7804
ENSG00000101098	0.00184952	1.90693	0.321606	0.747984	0.906108	-8.08659	0.0924758	RIMS4	140730
ENSG00000113763	0.00266005	0.303196	0.320804	0.748591	0.906362	-7.65987	0.133003	UNC5A	90249
ENSG00000185499	-0.00276342	5.26976	-0.319576	0.749521	0.906758	-8.67685	-0.138171	MUC1	4582
ENSG00000111206	-0.00145235	0.717571	-0.319537	0.74955	0.906758	-7.75577	-0.0726175	FOXM1	2305
ENSG00000176890	0.000916681	1.83872	0.31543	0.752663	0.908105	-8.02615	0.045834	TYMS	7298
ENSG00000161888	-0.00139537	-0.0963513	-0.313528	0.754105	0.908715	-7.589	-0.0697686	SPC24	147841
ENSG00000114346	-0.000669603	3.29216	-0.312984	0.754519	0.908715	-8.3946	-0.0334802	ECT2	1894
ENSG00000168743	-0.00163078	4.86195	-0.305914	0.759891	0.910715	-8.68678	-0.081539	NPNT	255743
ENSG00000085999	-0.00117198	-0.382619	-0.304524	0.760948	0.911136	-7.50809	-0.0585988	RAD54L	8438
ENSG00000183773	-0.00098802	0.109514	-0.304425	0.761023	0.911136	-7.6192	-0.049401	AIFM3	150209
ENSG00000124664	-0.00467437	3.14644	-0.300271	0.764186	0.912105	-8.38119	-0.233719	SPDEF	25803
ENSG00000128045	0.00179621	0.442242	0.297696	0.766149	0.912687	-7.69753	0.0898103	RASL11B	65997
ENSG00000139055	0.00187409	0.857525	0.29728	0.766466	0.912687	-7.79025	0.0937045	ERP27	121506
ENSG00000049283	-0.00289697	1.04252	-0.289664	0.772281	0.915887	-7.87723	-0.144849	EPN3	55040
ENSG00000143793	-0.0004793	4.35093	-0.287083	0.774254	0.916948	-8.62183	-0.023965	C1orf35	79169
ENSG00000130222	0.00113898	3.96244	0.2866	0.774624	0.916948	-8.55176	0.0569492	GADD45G	10912
ENSG00000197191	0.00118946	-0.277641	0.285975	0.775102	0.917105	-7.53938	0.0594728	CYSRT1	375791
ENSG00000162076	-0.000526149	4.24927	-0.285693	0.775318	0.917268	-8.60712	-0.0263074	FLYWCH2	114984
ENSG00000111247	0.000948355	0.50512	0.284128	0.776516	0.917749	-7.71834	0.0474178	RAD51AP1	10635
ENSG00000128271	-0.000755259	2.08501	-0.283679	0.776859	0.917771	-8.09215	-0.037763	ADORA2A	135
ENSG00000146670	-0.00104895	0.58427	-0.275811	0.78289	0.92089	-7.74078	-0.0524476	CDCA5	113130
ENSG00000162482	-0.00168747	1.51822	-0.273574	0.784607	0.921209	-7.96077	-0.0843734	AKR7A3	22977
ENSG00000144485	-0.00107709	1.15584	-0.271197	0.786433	0.922448	-7.88702	-0.0538543	HES6	55502
ENSG00000167642	-0.00280205	5.50966	-0.270804	0.786735	0.922448	-8.67755	-0.140103	SPINT2	10653
ENSG00000142235	-0.00203229	1.41991	-0.268727	0.788332	0.922947	-7.97453	-0.101614	LMTK3	114783
ENSG00000101276	-0.00124822	2.41886	-0.266827	0.789793	0.92297	-8.18485	-0.062411	SLC52A3	113278
ENSG00000085840	0.000812243	-0.222297	0.262421	0.793184	0.92484	-7.55848	0.0406121	ORC1	4998
ENSG00000186827	0.00123548	2.34213	0.260183	0.794908	0.925535	-8.16594	0.0617739	TNFRSF4	7293
ENSG00000099953	0.00104707	1.06978	0.257463	0.797005	0.926158	-7.8578	0.0523536	MMP11	4320
ENSG00000101412	-0.000778903	1.51155	-0.254012	0.799667	0.926497	-7.97833	-0.0389452	E2F1	1869
ENSG00000170421	-0.00287973	6.03652	-0.252768	0.800627	0.926797	-8.68645	-0.143986	KRT8	3856
ENSG00000164220	-0.00242785	1.01258	-0.252764	0.80063	0.926797	-7.87299	-0.121393	F2RL2	2151
ENSG00000185101	0.00194574	2.63577	0.250457	0.802412	0.927894	-8.25629	0.097287	ANO9	338440
ENSG00000162073	-0.000686842	1.65519	-0.249821	0.802903	0.928134	-8.01089	-0.0343421	PAQR4	124222
ENSG00000185522	-0.0013503	1.77778	-0.249593	0.803079	0.928134	-8.03247	-0.0675148	LMNTD2	256329
ENSG00000166557	0.000900944	5.27215	0.248098	0.804235	0.928599	-8.73086	0.0450472	TMED3	23423
ENSG00000100479	0.000623954	0.862131	0.247648	0.804583	0.928599	-7.81002	0.0311977	POLE2	5427
ENSG00000095380	0.000415512	4.60508	0.246552	0.80543	0.928871	-8.67263	0.0207756	NANS	54187
ENSG00000185842	-0.00127718	1.67854	-0.246229	0.80568	0.928968	-8.00316	-0.0638591	DNAH14	127602
ENSG00000160326	-0.00109243	2.50824	-0.243447	0.807832	0.930125	-8.22823	-0.0546217	SLC2A6	11182
ENSG00000198814	0.000532495	2.31391	0.240381	0.810205	0.93113	-8.16018	0.0266248	GK	2710
ENSG00000101850	-0.00205095	-1.05221	-0.240072	0.810444	0.93113	-7.39124	-0.102548	GPR143	4935
ENSG00000204385	-0.00217502	2.33657	-0.237933	0.812102	0.931606	-8.18063	-0.108751	SLC44A4	80736
ENSG00000181649	0.000996584	1.67118	0.235098	0.814299	0.932354	-8.00952	0.0498292	PHLDA2	7262
ENSG00000136492	0.00101857	0.168019	0.231808	0.816851	0.933516	-7.65838	0.0509287	BRIP1	83990
ENSG00000188064	0.00309482	-0.826704	0.229659	0.81852	0.934604	-7.50957	0.154741	WNT7B	7477
ENSG00000017483	-0.00090961	2.00818	-0.229432	0.818696	0.934656	-8.09014	-0.0454805	SLC38A5	92745
ENSG00000171428	-0.000698097	1.54794	-0.225387	0.821838	0.935636	-7.99166	-0.0349048	NAT1	9
ENSG00000113648	0.000304863	6.87511	0.225101	0.82206	0.935666	-8.70501	0.0152432	H2AFY	9555
ENSG00000105707	0.00148949	2.69587	0.224843	0.82226	0.935704	-8.25703	0.0744743	HPN	3249
ENSG00000187486	-0.0011831	2.18058	-0.224499	0.822528	0.935838	-8.13882	-0.0591549	KCNJ11	3767
ENSG00000132182	0.00139442	3.50863	0.223868	0.823018	0.935939	-8.45433	0.0697208	NUP210	23225
ENSG00000183684	0.000375614	4.86767	0.219913	0.826094	0.937801	-8.71017	0.0187807	ALYREF	10189
ENSG00000176842	-0.00190702	3.8214	-0.218161	0.827458	0.938606	-8.52013	-0.095351	IRX5	10265
ENSG00000167880	-0.00160315	2.78038	-0.216804	0.828514	0.93908	-8.30601	-0.0801576	EVPL	2125
ENSG00000180340	-0.000916622	0.918091	-0.215928	0.829197	0.939392	-7.83548	-0.0458311	FZD2	2535
ENSG00000143476	-0.00104857	-0.151284	-0.215924	0.829199	0.939392	-7.58397	-0.0524284	DTL	51514
ENSG00000074370	-0.00073452	4.79213	-0.213893	0.830781	0.940219	-8.69272	-0.036726	ATP2A3	489
ENSG00000172818	-0.00200886	-1.05487	-0.212914	0.831544	0.940636	-7.41178	-0.100443	OVOL1	5017
ENSG00000125967	-0.00037929	4.45023	-0.20822	0.835204	0.942324	-8.66157	-0.0189645	NECAB3	63941
ENSG00000075461	-0.00317073	0.220366	-0.207614	0.835677	0.942395	-7.70547	-0.158537	CACNG4	27092
ENSG00000186638	0.000671995	0.645025	0.205482	0.83734	0.943152	-7.77117	0.0335997	KIF24	347240
ENSG00000165233	0.000381854	5.02223	0.205258	0.837515	0.943152	-8.72757	0.0190927	CARD19	84270
ENSG00000069812	0.00198646	-1.03548	0.204521	0.83809	0.94328	-7.39707	0.0993231	HES2	54626
ENSG00000185507	-0.000505898	4.68837	-0.193974	0.846333	0.94697	-8.69052	-0.0252949	IRF7	3665
ENSG00000116128	-0.000331872	4.43973	-0.193606	0.846621	0.946991	-8.66228	-0.0165936	BCL9	607
ENSG00000185697	-0.00062866	1.69132	-0.193332	0.846835	0.946991	-8.01594	-0.031433	MYBL1	4603
ENSG00000161036	0.000299473	3.84554	0.185018	0.853345	0.949714	-8.55417	0.0149736	LRWD1	222229
ENSG00000161800	-0.000377992	2.91767	-0.178077	0.858787	0.95237	-8.33424	-0.0188996	RACGAP1	29127
ENSG00000183155	-0.000318922	2.55511	-0.175589	0.86074	0.952975	-8.24395	-0.0159461	RABIF	5877
ENSG00000155367	-0.000919479	1.62834	-0.174999	0.861203	0.952975	-8.00978	-0.0459739	PPM1J	333926
ENSG00000196684	-0.000881778	1.0411	-0.174727	0.861417	0.952975	-7.87858	-0.0440889	HSH2D	84941
ENSG00000102385	0.00163735	-0.464729	0.171333	0.864082	0.953963	-7.55799	0.0818677	DRP2	1821
ENSG00000160161	-0.000788959	0.132104	-0.164823	0.869199	0.955908	-7.65243	-0.0394479	CILP2	148113
ENSG00000166451	-0.000440113	1.1785	-0.162601	0.870946	0.956533	-7.91629	-0.0220057	CENPN	55839
ENSG00000151725	-0.000512186	1.06562	-0.162134	0.871314	0.956717	-7.88102	-0.0256093	CENPU	79682
ENSG00000215217	-0.000960658	-0.52557	-0.156956	0.875389	0.958257	-7.51525	-0.0480329	C5orf49	134121
ENSG00000113368	0.000583481	2.35597	0.155776	0.876319	0.958437	-8.18554	0.0291741	LMNB1	4001
ENSG00000100558	0.00112244	-0.618451	0.149368	0.881367	0.960437	-7.51891	0.056122	PLEK2	26499
ENSG00000135750	0.000759008	1.92187	0.147986	0.882457	0.960786	-8.09492	0.0379504	KCNK1	3775
ENSG00000160188	-0.00106689	-0.790294	-0.146168	0.88389	0.961196	-7.47414	-0.0533445	RSPH1	89765
ENSG00000067836	-0.00052598	3.80051	-0.143841	0.885726	0.961937	-8.54212	-0.026299	ROGDI	79641
ENSG00000214050	0.00145102	-1.59945	0.143669	0.885862	0.961937	-7.33685	0.0725512	FBXO16	157574
ENSG00000151651	0.000473371	2.81926	0.142759	0.88658	0.962167	-8.30229	0.0236685	ADAM8	101
ENSG00000183779	0.000382036	6.19825	0.142068	0.887126	0.96246	-8.76494	0.0191018	ZNF703	80139
ENSG00000185420	-0.000280603	3.25673	-0.135305	0.892465	0.964791	-8.42054	-0.0140302	SMYD3	64754
ENSG00000076382	-0.000332122	2.33048	-0.134692	0.892949	0.964956	-8.18525	-0.0166061	SPAG5	10615
ENSG00000102384	0.000403491	-0.214798	0.133714	0.893722	0.965354	-7.59127	0.0201746	CENPI	2491
ENSG00000143412	-0.000538848	1.91148	-0.130892	0.895952	0.966512	-8.08542	-0.0269424	ANXA9	8416
ENSG00000121957	0.000274939	3.48575	0.129415	0.897119	0.966697	-8.48002	0.0137469	GPSM2	29899
ENSG00000147536	0.000351439	0.280336	0.129325	0.89719	0.966697	-7.69433	0.0175719	GINS4	84296
ENSG00000087586	0.00039611	0.622793	0.128377	0.89794	0.966989	-7.78286	0.0198055	AURKA	6790
ENSG00000162004	0.000596399	0.248196	0.12412	0.901307	0.968476	-7.68435	0.02982	CCDC78	124093
ENSG00000181788	-0.000205956	4.52541	-0.121625	0.903281	0.969399	-8.68644	-0.0102978	SIAH2	6478
ENSG00000114529	-0.000705379	1.50114	-0.120431	0.904226	0.970075	-7.98339	-0.0352689	C3orf52	79669
ENSG00000127586	-0.000336855	4.21709	-0.120145	0.904451	0.970075	-8.62781	-0.0168427	CHTF18	63922
ENSG00000135476	-0.000510364	0.82931	-0.11636	0.907448	0.971503	-7.82564	-0.0255182	ESPL1	9700
ENSG00000103253	0.000407843	2.13334	0.115942	0.907779	0.971503	-8.13567	0.0203921	HAGHL	84264
ENSG00000171345	-0.00190651	6.10236	-0.112368	0.91061	0.972366	-8.67227	-0.0953254	KRT19	3880
ENSG00000123989	0.00028804	5.5552	0.111451	0.911336	0.972522	-8.77302	0.014402	CHPF	79586
ENSG00000143493	-0.000224897	3.51975	-0.108511	0.913666	0.973046	-8.49265	-0.0112449	INTS7	25896
ENSG00000008283	-0.000322014	5.533	-0.108164	0.913941	0.973046	-8.76879	-0.0161007	CYB561	1534
ENSG00000176531	-0.000491136	3.08083	-0.107244	0.91467	0.973278	-8.37665	-0.0245568	PHLDB3	653583
ENSG00000182010	0.000596553	-0.0765943	0.107205	0.914701	0.973278	-7.61642	0.0298277	RTKN2	219790
ENSG00000174788	-0.00129825	-0.604871	-0.10489	0.916536	0.974035	-7.541	-0.0649125	PCP2	126006
ENSG00000156127	0.000631606	1.83358	0.103713	0.917469	0.974199	-8.06434	0.0315803	BATF	10538
ENSG00000116857	-0.000252273	5.65666	-0.103019	0.918019	0.974406	-8.77356	-0.0126136	TMEM9	252839
ENSG00000183763	-0.000322696	1.34299	-0.102449	0.918471	0.974406	-7.95067	-0.0161348	TRAIP	10293
ENSG00000065057	-0.000275699	2.9393	-0.100819	0.919764	0.974893	-8.34801	-0.0137849	NTHL1	4913
ENSG00000121410	0.00033007	2.44926	0.0954994	0.923984	0.976482	-8.21888	0.0165035	A1BG	1
ENSG00000139890	0.000367198	-0.0780333	0.0952515	0.924181	0.976482	-7.61493	0.0183599	REM2	161253
ENSG00000102316	-0.000356728	7.63476	-0.0934941	0.925576	0.977163	-8.66159	-0.0178364	MAGED2	10916
ENSG00000171793	-0.000264439	4.21507	-0.0927549	0.926163	0.977363	-8.63949	-0.013222	CTPS1	1503
ENSG00000127585	-0.000781044	1.486	-0.0925097	0.926357	0.977363	-8.0148	-0.0390522	FBXL16	146330
ENSG00000180818	-0.000453918	1.13645	-0.0919007	0.926841	0.977563	-7.92586	-0.0226959	HOXC10	3226
ENSG00000149243	0.000456564	0.309307	0.0910795	0.927493	0.977891	-7.70473	0.0228282	KLHL35	283212
ENSG00000167861	0.000317277	6.02851	0.0892185	0.92897	0.978298	-8.77664	0.0158638	HID1	283987
ENSG00000134824	0.000449338	4.47885	0.0856384	0.931813	0.979063	-8.6857	0.0224669	FADS2	9415
ENSG00000167207	0.000276074	1.65152	0.0841867	0.932966	0.97925	-8.02382	0.0138037	NOD2	64127
ENSG00000203995	0.000699902	-1.08074	0.0822661	0.934492	0.979304	-7.41971	0.0349951	ZYG11A	440590
ENSG00000169962	0.000244865	0.0994525	0.0812647	0.935288	0.979682	-7.66189	0.0122432	TAS1R3	83756
ENSG00000181847	0.000429798	-0.702672	0.0795354	0.936662	0.979874	-7.48384	0.0214899	TIGIT	201633
ENSG00000196118	-0.000371138	-0.493649	-0.0768934	0.938762	0.979927	-7.53552	-0.0185569	CCDC189	90835
ENSG00000157456	-0.000366911	-0.367416	-0.0767841	0.938848	0.979927	-7.55937	-0.0183455	CCNB2	9133
ENSG00000136883	-0.00128786	2.5269	-0.0732756	0.941638	0.981688	-8.27639	-0.0643928	KIF12	113220
ENSG00000117399	0.000379333	0.516569	0.070417	0.94391	0.982383	-7.76759	0.0189666	CDC20	991
ENSG00000076944	0.000351362	4.78682	0.0695761	0.944579	0.982599	-8.7076	0.0175681	STXBP2	6813
ENSG00000158106	-0.00029886	4.67661	-0.0685497	0.945395	0.982712	-8.69987	-0.014943	RHPN1	114822
ENSG00000108829	-0.000170763	5.96067	-0.0665518	0.946985	0.983331	-8.78049	-0.00853816	LRRC59	55379
ENSG00000163435	0.00106279	5.01275	0.065382	0.947915	0.983798	-8.5774	0.0531397	ELF3	1999
ENSG00000143418	8.66751e-05	6.24065	0.0587897	0.95316	0.986213	-8.77178	0.00433375	CERS2	29956
ENSG00000149418	-0.000428872	4.38091	-0.0545082	0.956568	0.987489	-8.62523	-0.0214436	ST14	6768
ENSG00000104447	0.000401469	6.38228	0.0539002	0.957052	0.987562	-8.75536	0.0200735	TRPS1	7227
ENSG00000151012	0.000318864	0.591453	0.0520123	0.958555	0.987818	-7.77226	0.0159432	SLC7A11	23657
ENSG00000101210	-0.0003945	1.60492	-0.0519205	0.958628	0.987818	-8.016	-0.019725	EEF1A2	1917
ENSG00000161091	9.77346e-05	4.49824	0.0480643	0.961698	0.987977	-8.68695	0.00488673	MFSD12	126321
ENSG00000110492	0.000248103	5.30754	0.0478647	0.961857	0.987977	-8.74716	0.0124051	MDK	4192
ENSG00000167900	-0.000201315	1.99389	-0.0427207	0.965954	0.989099	-8.11483	-0.0100657	TK1	7083
ENSG00000129514	0.000674886	2.36282	0.0423958	0.966212	0.989114	-8.29391	0.0337443	FOXA1	3169
ENSG00000025708	0.000145271	5.9664	0.0419214	0.96659	0.989148	-8.78142	0.00726353	TYMP	1890
ENSG00000163041	5.14945e-05	5.62182	0.0386021	0.969234	0.990652	-8.78107	0.00257473	H3F3A	3020
ENSG00000145911	-0.000159922	3.50598	-0.0375164	0.970099	0.990747	-8.48742	-0.00799609	N4BP3	23138
ENSG00000165591	-0.00027562	1.39726	-0.0353486	0.971826	0.991463	-7.99243	-0.013781	FAAH2	158584
ENSG00000105048	-0.000278628	-0.10086	-0.0346374	0.972393	0.991494	-7.61704	-0.0139314	TNNT1	7138
ENSG00000130751	0.000261568	-1.06449	0.0329803	0.973713	0.992188	-7.40592	0.0130784	NPAS1	4861
ENSG00000164855	-0.000250942	2.6869	-0.0320921	0.974421	0.992768	-8.30288	-0.0125471	TMEM184A	202915
ENSG00000174938	0.000197699	3.01853	0.0311609	0.975163	0.99326	-8.36438	0.00988496	SEZ6L2	26470
ENSG00000107485	-0.00026717	5.38272	-0.0306459	0.975573	0.993577	-8.72185	-0.0133585	GATA3	2625
ENSG00000147799	-0.00012021	3.53834	-0.0275983	0.978002	0.994438	-8.49327	-0.00601052	ARHGAP39	80728
ENSG00000124171	-0.000186657	1.72899	-0.0265545	0.978833	0.994719	-8.05111	-0.00933283	PARD6B	84612
ENSG00000008300	7.35267e-05	2.21926	0.0264566	0.978911	0.994728	-8.16512	0.00367634	CELSR3	1951
ENSG00000006634	4.41672e-05	2.65934	0.025974	0.979296	0.994837	-8.27579	0.00220836	DBF4	10926
ENSG00000124249	-0.000100138	1.53823	-0.0212237	0.983082	0.99617	-8.01417	-0.00500691	KCNK15	60598
ENSG00000187017	-0.000221255	1.69208	-0.0193709	0.984559	0.996723	-8.09365	-0.0110627	ESPN	83715
ENSG00000074211	9.22393e-05	-0.340651	0.0187784	0.985031	0.996783	-7.55995	0.00461196	PPP2R2C	5522
ENSG00000254986	1.92773e-05	4.5382	0.00856937	0.993169	0.998552	-8.69716	0.000963864	DPP3	10072
ENSG00000162949	0.000112154	0.314839	0.00788979	0.99371	0.998718	-7.83069	0.00560769	CAPN13	92291
ENSG00000184613	-3.3676e-05	1.09999	-0.00562413	0.995516	0.999049	-7.8926	-0.0016838	NELL2	4753
ENSG00000171848	2.79147e-05	-0.297013	0.00397714	0.996829	0.999565	-7.58066	0.00139573	RRM2	6241
ENSG00000141736	-1.94143e-05	6.41099	-0.00361668	0.997117	0.999627	-8.7603	-0.000970716	ERBB2	2064
ENSG00000197299	4.62671e-06	0.542167	0.00143053	0.99886	0.999666	-7.76776	0.000231336	BLM	641
ENSG00000187642	1.09965e-06	0.368618	0.000204528	0.999837	0.999837	-7.72884	5.49827e-05	PERM1	84808

## Sheet: COAD_down
ensembl_id	logFC	AveExpr	t	P.Value	adj.P.Val	B	logFC_50	external_gene_name	entrezgene
ENSG00000158828	0.00724014	6.7496	5.70349	2.00187e-08	2.05978e-05	6.85763	0.362007	PINK1	65018
ENSG00000188404	-0.0290572	0.839297	-5.52587	5.26303e-08	3.29626e-05	6.76994	-1.45286	SELL	6402
ENSG00000131969	-0.0313338	-0.483387	-5.30892	1.65581e-07	6.62555e-05	5.95476	-1.56669	ABHD12B	145447
ENSG00000155307	-0.0203399	2.34719	-5.19612	2.9597e-07	8.88219e-05	4.77372	-1.017	SAMSN1	64092
ENSG00000115607	-0.028407	0.717374	-5.17014	3.37822e-07	9.01171e-05	5.01034	-1.42035	IL18RAP	8807
ENSG00000254415	-0.0314209	-0.0368129	-5.15625	3.62494e-07	9.32452e-05	5.09112	-1.57105	SIGLEC14	100049587
ENSG00000159212	-0.0224039	2.53652	-5.05796	5.94289e-07	0.000115686	4.05899	-1.1202	CLIC6	54102
ENSG00000215218	0.0254969	3.07869	4.9989	7.96763e-07	0.000138282	3.73105	1.27485	UBE2QL1	134111
ENSG00000100292	-0.0228092	4.27077	-4.93167	1.10858e-06	0.000171711	3.08934	-1.14046	HMOX1	3162
ENSG00000100739	-0.0214781	1.15055	-4.7258	2.97706e-06	0.000339542	2.82674	-1.0739	BDKRB1	623
ENSG00000109794	0.00962121	3.96282	4.72175	3.03434e-06	0.000341482	2.22876	0.481061	FAM149A	25854
ENSG00000183111	0.0126336	5.76936	4.64728	4.29891e-06	0.000399522	1.66362	0.631682	ARHGEF37	389337
ENSG00000188536	0.0440546	1.56975	4.56399	6.312e-06	0.000510811	2.08187	2.20273	HBA2	3040
ENSG00000203710	-0.0186054	1.44118	-4.53052	7.35311e-06	0.000551606	1.88161	-0.930272	CR1	1378
ENSG00000064886	-0.0296519	-0.406176	-4.49925	8.47344e-06	0.000578483	2.15301	-1.48259	CHI3L2	1117
ENSG00000186074	-0.0251651	-0.318843	-4.48367	9.09073e-06	0.000607253	2.07849	-1.25826	CD300LF	146722
ENSG00000160445	0.00606966	6.68942	4.48027	9.23112e-06	0.000607253	0.924331	0.303483	ZER1	10444
ENSG00000109458	0.00659463	5.90879	4.46337	9.96045e-06	0.000632072	0.848508	0.329731	GAB1	2549
ENSG00000112183	0.0195436	3.31075	4.4314	1.14931e-05	0.000677676	1.10483	0.97718	RBM24	221662
ENSG00000136167	-0.0165079	4.72293	-4.43076	1.15259e-05	0.000677676	0.786747	-0.825394	LCP1	3936
ENSG00000163412	0.00631879	5.81607	4.42714	1.17139e-05	0.000685927	0.695321	0.315939	EIF4E3	317649
ENSG00000117090	-0.0289389	0.430801	-4.40259	1.30658e-05	0.000742363	1.55619	-1.44694	SLAMF1	6504
ENSG00000136286	-0.0202048	2.29897	-4.34361	1.69515e-05	0.000872092	0.896204	-1.01024	MYO1G	64005
ENSG00000168398	-0.0140006	4.33098	-4.30613	1.99712e-05	0.000975204	0.323529	-0.70003	BDKRB2	624
ENSG00000142512	-0.025231	1.2802	-4.29677	2.08012e-05	0.00100214	0.874142	-1.26155	SIGLEC10	89790
ENSG00000164530	0.0276311	3.13892	4.27832	2.25365e-05	0.00104809	0.516787	1.38155	PI16	221476
ENSG00000094963	0.0213711	3.47647	4.24944	2.55315e-05	0.00113513	0.320471	1.06856	FMO2	2327
ENSG00000212916	-0.0105199	0.937366	-4.23091	2.76503e-05	0.00120333	0.733295	-0.525997	MAP10	54627
ENSG00000081237	-0.0174903	4.03699	-4.22196	2.87325e-05	0.00123802	0.0224131	-0.874513	PTPRC	5788
ENSG00000120913	0.00615887	5.28479	4.17328	3.53617e-05	0.00140327	-0.32132	0.307943	PDLIM2	64236
ENSG00000178343	0.0236536	2.0638	4.16243	3.70262e-05	0.00144543	0.276626	1.18268	SHISA3	152573
ENSG00000119950	0.00858568	6.63461	4.15278	3.8568e-05	0.00148421	-0.443491	0.429284	MXI1	4601
ENSG00000115590	-0.0290458	2.2695	-4.1305	4.23671e-05	0.00155492	-0.077189	-1.45229	IL1R2	7850
ENSG00000244734	0.0371165	3.61782	4.09162	4.9865e-05	0.00171025	-0.287119	1.85582	HBB	3043
ENSG00000099785	0.0120375	5.83109	4.08762	5.0704e-05	0.00171976	-0.692736	0.601877	MARCH2	51257
ENSG00000115594	-0.0138448	6.7005	-4.08481	5.1301e-05	0.00173472	-0.70723	-0.692242	IL1R1	3554
ENSG00000109944	0.010898	2.36673	4.06451	5.58201e-05	0.00184848	-0.196688	0.544901	JHY	79864
ENSG00000008516	-0.0240767	0.377336	-4.03507	6.30528e-05	0.00199621	0.0625664	-1.20383	MMP25	64386
ENSG00000105227	0.00884048	3.42745	4.01807	6.76249e-05	0.00207705	-0.631082	0.442024	PRX	57716
ENSG00000173762	-0.0208447	1.96984	-4.00171	7.23189e-05	0.00216581	-0.408255	-1.04224	CD7	924
ENSG00000082074	-0.0162939	1.311	-3.98388	7.7791e-05	0.00225016	-0.331946	-0.814696	FYB1	2533
ENSG00000179981	0.00835949	5.83077	3.93863	9.34837e-05	0.00249376	-1.28263	0.417975	TSHZ1	10194
ENSG00000169946	0.0152222	3.19769	3.92287	9.96228e-05	0.00259976	-0.927834	0.76111	ZFPM2	23414
ENSG00000165804	0.00827046	6.57618	3.91452	0.000103028	0.00266763	-1.37806	0.413523	ZNF219	51222
ENSG00000167851	-0.0146065	1.88224	-3.91125	0.00010439	0.00267722	-0.734889	-0.730324	CD300A	11314
ENSG00000198894	0.00671773	6.23869	3.91009	0.000104881	0.0026835	-1.40035	0.335887	CIPC	85457
ENSG00000187715	0.0111038	2.48751	3.87774	0.000119382	0.00291326	-0.957281	0.555189	KBTBD12	166348
ENSG00000160539	0.0160396	3.06154	3.86949	0.000123373	0.00297189	-1.10054	0.801981	PLPP7	84814
ENSG00000132640	-0.00596354	5.50253	-3.86113	0.000127546	0.00303134	-1.56754	-0.298177	BTBD3	22903
ENSG00000189067	-0.0106683	6.68846	-3.83653	0.00014061	0.00320996	-1.66432	-0.533417	LITAF	9516
ENSG00000197208	-0.0122143	0.983779	-3.81459	0.000153322	0.00337706	-0.894088	-0.610714	SLC22A4	6583
ENSG00000162894	-0.0247367	1.27084	-3.8119	0.000154952	0.00339414	-1.00207	-1.23684	FCMR	9214
ENSG00000144218	0.0135502	4.46277	3.80189	0.000161164	0.00345892	-1.64896	0.677508	AFF3	3899
ENSG00000126353	-0.0202107	0.783526	-3.7973	0.000164092	0.0034915	-0.918521	-1.01054	CCR7	1236
ENSG00000100368	-0.0169208	3.48482	-3.78065	0.000175137	0.00363523	-1.58168	-0.846041	CSF2RB	1439
ENSG00000170271	0.0137472	6.23834	3.76968	0.000182799	0.00372451	-1.91925	0.687358	FAXDC2	10826
ENSG00000117091	-0.0232094	1.05794	-3.76751	0.000184349	0.00373495	-1.09686	-1.16047	CD48	962
ENSG00000135905	-0.0120323	3.25702	-3.71051	0.000229838	0.00431096	-1.77957	-0.601613	DOCK10	55619
ENSG00000249437	-0.00996868	0.424736	-3.70072	0.000238649	0.00440709	-1.1652	-0.498434	NAIP	4671
ENSG00000152284	0.0124972	5.33198	3.68707	0.000251453	0.00454477	-2.16898	0.62486	TCF7L1	83439
ENSG00000158473	-0.0145583	2.18793	-3.66944	0.000268962	0.00473065	-1.70656	-0.727917	CD1D	912
ENSG00000176490	-0.0112528	1.67557	-3.66736	0.000271098	0.0047566	-1.57558	-0.562639	DIRAS1	148252
ENSG00000149582	0.010883	4.27687	3.65488	0.000284275	0.00491595	-2.14958	0.544152	TMEM25	84866
ENSG00000175591	-0.0250327	0.43556	-3.64807	0.000291707	0.00499794	-1.40676	-1.25164	P2RY2	5029
ENSG00000169372	0.0039795	3.28928	3.64347	0.000296837	0.00504545	-2.01252	0.198975	CRADD	8738
ENSG00000146859	0.00642761	4.1732	3.63575	0.000305634	0.00514329	-2.20544	0.321381	TMEM140	55281
ENSG00000198346	-0.00562971	1.99244	-3.62414	0.000319331	0.00526003	-1.80712	-0.281485	ZNF813	126017
ENSG00000137860	-0.0408095	-1.54295	-3.6207	0.000323495	0.00530142	-1.0936	-2.04047	SLC28A2	9153
ENSG00000165633	0.0103989	4.88946	3.57768	0.000380093	0.00591278	-2.51395	0.519946	VSTM4	196740
ENSG00000106511	0.0194709	2.36817	3.57505	0.000383839	0.00594537	-2.00378	0.973544	MEOX2	4223
ENSG00000144908	-0.0149318	3.85271	-3.5737	0.000385774	0.00595219	-2.42634	-0.746588	ALDH1L1	10840
ENSG00000170276	0.0134235	1.67842	3.56783	0.000394305	0.00604251	-1.88334	0.671177	HSPB2	3316
ENSG00000089041	0.013346	2.18796	3.56286	0.000401664	0.00609495	-2.01705	0.667302	P2RX7	5027
ENSG00000149781	-0.0111939	4.03025	-3.55346	0.000415923	0.00619583	-2.50709	-0.559694	FERMT3	83706
ENSG00000172296	-0.00969102	2.0787	-3.5486	0.000423478	0.00627592	-2.0862	-0.484551	SPTLC3	55304
ENSG00000174500	-0.0252319	0.0153747	-3.54467	0.00042969	0.00634174	-1.65945	-1.26159	GCSAM	257144
ENSG00000067840	0.015482	5.19411	3.53776	0.000440801	0.00643989	-2.66623	0.774101	PDZD4	57595
ENSG00000127220	0.00950886	3.92114	3.53624	0.000443295	0.00646322	-2.5019	0.475443	ABHD8	79575
ENSG00000125384	-0.0188891	1.95697	-3.51142	0.000485712	0.00685277	-2.20809	-0.944457	PTGER2	5732
ENSG00000101336	-0.0125325	3.02364	-3.51051	0.000487334	0.00685308	-2.45835	-0.626624	HCK	3055
ENSG00000101082	-0.0184917	-0.342533	-3.51034	0.000487637	0.00685308	-1.65898	-0.924587	SLA2	84174
ENSG00000015285	-0.0109445	2.82038	-3.49193	0.000521666	0.00717727	-2.45691	-0.547227	WAS	7454
ENSG00000103449	-0.0410674	-0.700508	-3.48748	0.000530205	0.00726699	-1.74309	-2.05337	SALL1	6299
ENSG00000198785	-0.0096426	0.20993	-3.46522	0.000574968	0.00763356	-1.95769	-0.48213	GRIN3A	116443
ENSG00000236609	0.0156416	4.38326	3.46025	0.000585438	0.00768754	-2.83423	0.782081	ZNF853	54753
ENSG00000150681	-0.0120008	-0.189168	-3.45458	0.000597588	0.00779733	-1.87971	-0.600041	RGS18	64407
ENSG00000011198	-0.00773891	3.35664	-3.45189	0.00060345	0.00781563	-2.71383	-0.386945	ABHD5	51099
ENSG00000213366	0.00883158	6.3123	3.44629	0.000615787	0.00792001	-3.05958	0.441579	GSTM2	2946
ENSG00000107099	-0.0110787	3.76817	-3.44263	0.000623998	0.00796164	-2.83126	-0.553937	DOCK8	81704
ENSG00000170456	0.00523358	4.0832	3.44153	0.000626475	0.00797911	-2.86751	0.261679	DENND5B	160518
ENSG00000140030	-0.0118997	0.247801	-3.44071	0.000628339	0.00799578	-2.01838	-0.594986	GPR65	8477
ENSG00000069974	-0.00706886	5.3087	-3.43274	0.000646649	0.00814959	-3.07893	-0.353443	RAB27A	5873
ENSG00000181035	0.00471323	4.22575	3.4246	0.000665874	0.00831188	-2.94962	0.235661	SLC25A42	284439
ENSG00000173080	-0.0350527	-2.39694	-3.41769	0.000682608	0.00840424	-1.64758	-1.75263	RXFP4	339403
ENSG00000167037	0.00880559	3.05653	3.41278	0.00069475	0.00848844	-2.73436	0.440279	SGSM1	129049
ENSG00000168421	-0.0204354	0.844764	-3.41081	0.000699672	0.00850768	-2.30519	-1.02177	RHOH	399
ENSG00000163710	0.0170738	3.16502	3.40509	0.000714161	0.00862321	-2.76766	0.85369	PCOLCE2	26577
ENSG00000135917	-0.0218338	1.34366	-3.39002	0.000753662	0.00882642	-2.51597	-1.09169	SLC19A3	80704
ENSG00000135114	-0.024398	0.642284	-3.38911	0.000756103	0.00884782	-2.33983	-1.2199	OASL	8638
ENSG00000053254	0.00750877	7.13209	3.38461	0.000768334	0.00893289	-3.24239	0.375439	FOXN3	1112
ENSG00000269190	0.0122659	4.46016	3.37832	0.000785727	0.00897588	-3.11944	0.613293	FBXO17	115290
ENSG00000125910	-0.0162401	0.156563	-3.37466	0.000796014	0.00902352	-2.25989	-0.812003	S1PR4	8698
ENSG00000185156	-0.0360195	-1.7647	-3.3744	0.00079673	0.00902352	-1.88995	-1.80098	MFSD6L	162387
ENSG00000179750	-0.0291676	-0.529887	-3.37094	0.0008066	0.0090845	-2.16595	-1.45838	APOBEC3B	9582
ENSG00000186517	-0.0120603	3.61326	-3.3701	0.000808995	0.00909599	-3.05251	-0.603016	ARHGAP30	257106
ENSG00000156050	0.00591017	2.80934	3.35989	0.000838812	0.00933915	-2.865	0.295508	FAM161B	145483
ENSG00000137757	-0.0380699	-0.784889	-3.35979	0.000839093	0.00933915	-2.16448	-1.9035	CASP5	838
ENSG00000079257	-0.013642	3.26966	-3.3566	0.000848639	0.00939635	-3.01701	-0.6821	LXN	56925
ENSG00000138378	-0.0133503	1.49862	-3.33811	0.000905829	0.00981087	-2.65815	-0.667514	STAT4	6775
ENSG00000012124	-0.019702	1.77814	-3.32955	0.000933528	0.0100354	-2.76759	-0.985098	CD22	933
ENSG00000139737	0.011362	2.19446	3.32907	0.000935108	0.010041	-2.81229	0.568102	SLAIN1	122060
ENSG00000130035	-0.0232175	0.223214	-3.31695	0.000975689	0.0103274	-2.48518	-1.16088	GALNT8	26290
ENSG00000130035	-0.0232175	0.223214	-3.31695	0.000975689	0.0103274	-2.48518	-1.16088	GALNT8	3742
ENSG00000127472	0.0227292	3.38631	3.31645	0.000977404	0.0103356	-3.10079	1.13646	PLA2G5	5322
ENSG00000143119	-0.0126668	4.11363	-3.31361	0.000987177	0.0103814	-3.33153	-0.63334	CD53	963
ENSG00000197776	0.00735703	3.16625	3.30929	0.0010022	0.0104765	-3.09608	0.367851	KLHDC1	122773
ENSG00000182162	-0.0134079	1.86963	-3.30484	0.00101789	0.0105639	-2.86246	-0.670396	P2RY8	286530
ENSG00000239697	0.0111285	5.97911	3.29716	0.00104555	0.0107664	-3.54575	0.556426	TNFSF12	8742
ENSG00000144136	-0.011815	5.71984	-3.2966	0.0010476	0.0107722	-3.55186	-0.59075	SLC20A1	6574
ENSG00000163515	-0.0510834	-0.57722	-3.29252	0.00106256	0.0108632	-2.45532	-2.55417	RETNLB	84666
ENSG00000100321	0.0128912	5.04473	3.29222	0.00106369	0.010867	-3.4819	0.644558	SYNGR1	9145
ENSG00000043591	-0.0136011	1.87071	-3.28953	0.00107368	0.0109457	-2.91422	-0.680057	ADRB1	153
ENSG00000185437	0.016929	3.95023	3.2828	0.0010991	0.0111157	-3.33383	0.846449	SH3BGR	6450
ENSG00000149557	0.0129004	4.83238	3.28005	0.00110964	0.0111857	-3.49484	0.645022	FEZ1	9638
ENSG00000109814	-0.0155218	5.76342	-3.27749	0.00111952	0.0112617	-3.61213	-0.776089	UGDH	7358
ENSG00000170099	-0.0391763	-2.86814	-3.27718	0.00112074	0.011266	-2.02497	-1.95881	SERPINA6	866
ENSG00000159399	-0.0314203	4.29198	-3.27661	0.00112296	0.0112726	-3.50071	-1.57102	HK2	3099
ENSG00000170954	0.00772012	3.2731	3.26912	0.00115246	0.0114718	-3.2516	0.386006	ZNF415	55786
ENSG00000185909	0.0144939	5.74233	3.26693	0.00116122	0.011516	-3.63029	0.724697	KLHDC8B	200942
ENSG00000131831	0.0102428	5.33765	3.26339	0.00117554	0.0115881	-3.61879	0.512138	RAI2	10742
ENSG00000082196	0.0135877	3.76369	3.26179	0.00118204	0.0116084	-3.35594	0.679385	C1QTNF3	114899
ENSG00000161281	0.0150389	4.58058	3.25096	0.00122701	0.0119024	-3.55059	0.751947	COX7A1	1346
ENSG00000115041	0.0126444	3.54102	3.24754	0.00124158	0.0120033	-3.37557	0.63222	KCNIP3	30818
ENSG00000090554	0.0074651	3.70626	3.24444	0.00125487	0.0120535	-3.42175	0.373255	FLT3LG	2323
ENSG00000115956	-0.0109306	3.21447	-3.24428	0.00125558	0.0120535	-3.36608	-0.546529	PLEK	5341
ENSG00000164850	0.0104262	3.87642	3.24376	0.00125783	0.0120633	-3.47172	0.521312	GPER1	2852
ENSG00000168685	-0.0222964	3.13228	-3.2386	0.0012803	0.0121976	-3.38902	-1.11482	IL7R	3575
ENSG00000113532	-0.0127805	2.22246	-3.2353	0.00129489	0.0122959	-3.15419	-0.639023	ST8SIA4	7903
ENSG00000114698	0.00490947	5.72648	3.23254	0.00130719	0.01238	-3.7474	0.245473	PLSCR4	57088
ENSG00000145990	0.00690012	5.01308	3.22606	0.00133655	0.0125508	-3.71187	0.345006	GFOD1	54438
ENSG00000166206	0.0107356	1.62608	3.22506	0.00134113	0.0125673	-3.02304	0.53678	GABRB3	2562
ENSG00000092841	0.00814088	10.2131	3.22179	0.00135622	0.0126614	-3.54708	0.407044	MYL6	4637
ENSG00000179841	-0.0120601	1.77572	-3.22141	0.00135799	0.0126614	-3.11907	-0.603004	AKAP5	9495
ENSG00000122122	-0.0133411	2.76614	-3.21562	0.0013851	0.0128459	-3.36964	-0.667053	SASH3	54440
ENSG00000138131	0.013399	3.96961	3.21556	0.00138539	0.0128459	-3.55386	0.66995	LOXL4	84171
ENSG00000185905	-0.0198672	-0.0344029	-3.20641	0.0014293	0.0130974	-2.77261	-0.99336	C16orf54	283897
ENSG00000177098	0.0119557	3.11902	3.2018	0.0014519	0.013212	-3.42059	0.597785	SCN4B	6330
ENSG00000100385	-0.020507	0.996025	-3.19391	0.00149132	0.0134965	-3.04027	-1.02535	IL2RB	3560
ENSG00000079263	-0.0198479	0.342524	-3.18736	0.00152485	0.0136942	-2.87921	-0.992397	SP140	11262
ENSG00000070778	0.00450721	5.65192	3.18211	0.0015522	0.0137771	-3.90787	0.22536	PTPN21	11099
ENSG00000113296	0.0277022	5.31573	3.1794	0.00156651	0.0138648	-3.82127	1.38511	THBS4	7060
ENSG00000042980	-0.0198408	3.15937	-3.17673	0.00158068	0.013952	-3.56916	-0.992038	ADAM28	10863
ENSG00000144036	0.00340808	5.1265	3.17016	0.00161617	0.0141268	-3.9019	0.170404	EXOC6B	23233
ENSG00000120137	-0.00756805	6.15307	-3.16382	0.00165107	0.0142832	-3.97899	-0.378403	PANK3	79646
ENSG00000205795	0.016263	3.48687	3.15822	0.00168246	0.0144273	-3.62824	0.813152	CYS1	192668
ENSG00000108700	-0.0272406	0.262944	-3.15818	0.00168268	0.0144273	-2.96999	-1.36203	CCL8	6355
ENSG00000105851	-0.0120501	0.877854	-3.15784	0.0016846	0.0144273	-3.11012	-0.602505	PIK3CG	5294
ENSG00000160791	-0.0133481	0.648706	-3.14722	0.0017458	0.0148018	-3.08342	-0.667407	CCR5	1234
ENSG00000145416	-0.00677866	3.16473	-3.14494	0.00175922	0.0148544	-3.64986	-0.338933	MARCH1	55016
ENSG00000105246	-0.0125323	0.586571	-3.14376	0.00176613	0.0148953	-3.10461	-0.626613	EBI3	10148
ENSG00000112773	-0.00632897	4.98387	-3.13845	0.00179786	0.0150834	-3.997	-0.316449	FAM46A	55603
ENSG00000132563	0.0159234	3.97772	3.13735	0.00180445	0.0151027	-3.79245	0.796168	REEP2	51308
ENSG00000198483	0.0127224	3.09426	3.13429	0.00182301	0.0152146	-3.62842	0.636122	ANKRD35	148741
ENSG00000113263	-0.0176211	1.43102	-3.12432	0.00188469	0.0154519	-3.33861	-0.881055	ITK	3702
ENSG00000078295	0.0152652	3.28697	3.121	0.00190566	0.0155442	-3.70787	0.76326	ADCY2	108
ENSG00000197380	0.0185816	5.69109	3.11994	0.00191243	0.0155729	-4.08011	0.929081	DACT3	147906
ENSG00000143819	0.00458347	6.52309	3.11953	0.00191506	0.0155855	-4.1128	0.229174	EPHX1	2052
ENSG00000100014	0.00331526	6.30086	3.11919	0.00191719	0.015587	-4.11784	0.165763	SPECC1L	23384
ENSG00000115556	0.0174162	4.6172	3.11224	0.00196204	0.0157983	-3.9873	0.870809	PLCD4	84812
ENSG00000244509	0.00604763	5.16937	3.11075	0.00197178	0.015833	-4.08739	0.302381	APOBEC3C	27350
ENSG00000100626	0.0127762	3.51407	3.09938	0.00204753	0.016209	-3.81275	0.638811	GALNT16	57452
ENSG00000134028	-0.0542535	2.20124	-3.09271	0.00209322	0.016343	-3.69738	-2.71268	ADAMDEC1	27299
ENSG00000163131	-0.0204272	5.43898	-3.09271	0.00209322	0.016343	-4.17473	-1.02136	CTSS	1520
ENSG00000163923	0.00794693	1.9938	3.09111	0.00210437	0.016392	-3.52287	0.397346	RPL39L	116832
ENSG00000125648	0.00629781	7.31276	3.09028	0.00211013	0.016392	-4.16443	0.314891	SLC25A23	79085
ENSG00000009790	-0.0162785	1.81666	-3.09009	0.00211146	0.016392	-3.53614	-0.813923	TRAF3IP3	80342
ENSG00000173040	0.0095359	3.19532	3.08635	0.00213769	0.0164976	-3.80069	0.476795	EVC2	132884
ENSG00000127955	0.0063988	5.59171	3.08488	0.00214807	0.0165272	-4.20253	0.31994	GNAI1	2770
ENSG00000205362	-0.0212805	0.867459	-3.08454	0.00215045	0.0165272	-3.33829	-1.06402	MT1A	4489
ENSG00000170298	-0.0408364	-1.42323	-3.08092	0.00217633	0.0166374	-2.93233	-2.04182	LGALS9B	284194
ENSG00000164197	0.013497	2.77461	3.07072	0.00225058	0.0169204	-3.74708	0.674848	RNF180	285671
ENSG00000240563	-0.0290183	0.240202	-3.06714	0.00227722	0.0169966	-3.26472	-1.45092	L1TD1	54596
ENSG00000112175	-0.0235623	1.33022	-3.06558	0.00228893	0.0170663	-3.52512	-1.17812	BMP5	653
ENSG00000106538	0.00775497	7.07298	3.06392	0.00230144	0.0171329	-4.26303	0.387748	RARRES2	5919
ENSG00000128645	-0.0158088	0.833945	-3.06284	0.00230957	0.0171634	-3.38661	-0.790441	HOXD1	3231
ENSG00000112799	-0.011949	0.371795	-3.0612	0.00232208	0.0172222	-3.28027	-0.597449	LY86	9450
ENSG00000114166	0.00518568	5.42443	3.06076	0.00232539	0.0172222	-4.26183	0.259284	KAT2B	8850
ENSG00000175662	0.00460858	7.04641	3.06026	0.00232919	0.0172327	-4.27164	0.230429	TOM1L2	146691
ENSG00000184515	0.00870275	0.662118	3.05764	0.00234931	0.0173194	-3.30394	0.435138	BEX5	340542
ENSG00000168734	0.00935883	6.60799	3.04934	0.00241399	0.0176069	-4.32288	0.467941	PKIG	11142
ENSG00000169403	-0.00925906	2.68127	-3.04661	0.00243557	0.0177271	-3.86288	-0.462953	PTAFR	5724
ENSG00000112303	-0.0146639	0.640551	-3.04653	0.00243624	0.0177271	-3.38356	-0.733194	VNN2	8875
ENSG00000111796	-0.020719	0.118257	-3.04288	0.00246541	0.0178643	-3.26674	-1.03595	KLRB1	3820
ENSG00000167613	-0.00878765	3.4403	-3.0427	0.00246685	0.0178658	-4.0265	-0.439382	LAIR1	3903
ENSG00000018625	0.0171806	6.78171	3.04187	0.00247356	0.0178964	-4.33928	0.859029	ATP1A2	477
ENSG00000128596	0.019313	4.24642	3.03899	0.00249685	0.0180467	-4.1376	0.965649	CCDC136	64753
ENSG00000227507	-0.0199469	0.177295	-3.03828	0.00250269	0.0180708	-3.29867	-0.997346	LTB	4050
ENSG00000198488	-0.0452854	-0.793853	-3.03493	0.00253012	0.0181959	-3.28319	-2.26427	B3GNT6	192134
ENSG00000182575	0.0172397	3.62066	3.03258	0.00254954	0.0182808	-4.0406	0.861985	NXPH3	11248
ENSG00000089486	0.00456443	5.26769	3.03194	0.0025549	0.0183101	-4.33414	0.228221	CDIP1	29965
ENSG00000004468	-0.0141528	1.76794	-3.03095	0.00256307	0.0183311	-3.70117	-0.70764	CD38	952
ENSG00000183036	0.0306441	3.35214	3.03008	0.00257037	0.018357	-3.96452	1.53221	PCP4	5121
ENSG00000081923	-0.0190099	5.78614	-3.02474	0.00261538	0.0185214	-4.3928	-0.950497	ATP8B1	5205
ENSG00000052795	-0.00488795	5.40789	-3.02384	0.00262302	0.0185443	-4.38121	-0.244397	FNIP2	57600
ENSG00000166313	0.0113551	6.03437	3.02343	0.00262648	0.0185452	-4.398	0.567757	APBB1	322
ENSG00000184730	-0.0285017	3.2859	-3.02342	0.0026266	0.0185452	-4.13682	-1.42508	APOBR	55911
ENSG00000143196	0.0190934	7.74176	3.02005	0.00265541	0.01865	-4.36601	0.95467	DPT	1805
ENSG00000197471	-0.0152722	1.36472	-3.01934	0.00266152	0.0186838	-3.65597	-0.763609	SPN	6693
ENSG00000182916	0.0115499	3.0802	3.01485	0.00270054	0.0188567	-3.98164	0.577497	TCEAL7	56849
ENSG00000187908	-0.0474365	1.44788	-3.01024	0.00274117	0.0190664	-3.88992	-2.37182	DMBT1	1755
ENSG00000174946	-0.0164109	0.00623576	-3.00259	0.00280976	0.0194192	-3.37934	-0.820543	GPR171	29909
ENSG00000160408	0.00456468	6.78492	3.00003	0.00283308	0.0195265	-4.46369	0.228234	ST6GALNAC6	30815
ENSG00000134533	0.0149745	4.92624	2.9964	0.00286636	0.0196338	-4.37454	0.748726	RERG	85004
ENSG00000153563	-0.0178519	1.02839	-2.99261	0.00290161	0.0197532	-3.65797	-0.892597	CD8A	925
ENSG00000173926	-0.00852352	3.31178	-2.98753	0.00294934	0.0199632	-4.15831	-0.426176	MARCH3	115123
ENSG00000104321	-0.0312246	1.22379	-2.98686	0.00295568	0.0199703	-3.75529	-1.56123	TRPA1	8989
ENSG00000105711	0.00705576	3.26417	2.98554	0.00296827	0.0199906	-4.12028	0.352788	SCN1B	6324
ENSG00000104324	0.00733591	5.34505	2.98449	0.00297834	0.0200349	-4.47434	0.366796	CPQ	10404
ENSG00000019505	-0.017965	2.60954	-2.97509	0.00306942	0.0203756	-4.07277	-0.898251	SYT13	57586
ENSG00000136404	0.0069604	2.57966	2.97412	0.00307905	0.0204113	-4.00331	0.34802	TM6SF1	53346
ENSG00000204632	-0.0142258	0.2282	-2.97376	0.00308254	0.0204156	-3.50626	-0.711289	HLA-G	3135
ENSG00000118094	-0.0224609	-1.20964	-2.9732	0.00308808	0.0204243	-3.22945	-1.12304	TREH	11181
ENSG00000163145	0.0124781	3.92883	2.96544	0.0031657	0.0206718	-4.31599	0.623904	C1QTNF7	114905
ENSG00000158315	-0.0252504	0.783814	-2.96304	0.00319008	0.0207839	-3.71682	-1.26252	RHBDL2	54933
ENSG00000130449	-0.00475862	5.39214	-2.95929	0.00322844	0.0209336	-4.56759	-0.237931	ZSWIM6	57688
ENSG00000184313	0.00824828	5.10629	2.95792	0.00324259	0.0209714	-4.52849	0.412414	MROH7	374977
ENSG00000154556	0.0144433	7.28202	2.95782	0.00324361	0.0209714	-4.56681	0.722165	SORBS2	8470
ENSG00000106823	0.013391	2.98867	2.95607	0.00326176	0.0210509	-4.12796	0.66955	ECM2	1842
ENSG00000158560	0.0212056	3.92254	2.95532	0.00326956	0.0210824	-4.33275	1.06028	DYNC1I1	1780
ENSG00000150281	0.0131858	3.14374	2.94816	0.00334495	0.0214246	-4.1953	0.65929	CTF1	1489
ENSG00000108924	0.0172167	5.15028	2.94403	0.00338909	0.0215813	-4.56041	0.860833	HLF	3131
ENSG00000136425	0.00569796	2.94431	2.94349	0.00339488	0.0215813	-4.18071	0.284898	CIB2	10518
ENSG00000116833	-0.0200079	2.7996	-2.9418	0.00341319	0.0216676	-4.20937	-1.00039	NR5A2	2494
ENSG00000066336	-0.00844602	3.46789	-2.94158	0.00341555	0.0216676	-4.33978	-0.422301	SPI1	6688
ENSG00000116106	0.0101656	4.56834	2.94087	0.00342323	0.021685	-4.51897	0.50828	EPHA4	2043
ENSG00000074410	-0.0325787	4.70491	-2.93267	0.00351336	0.0220532	-4.59552	-1.62893	CA12	771
ENSG00000166086	0.0114694	6.32329	2.93253	0.00351496	0.0220532	-4.66834	0.573468	JAM3	83700
ENSG00000110934	-0.0133347	2.53596	-2.92047	0.00365156	0.0226923	-4.1999	-0.666733	BIN2	51411
ENSG00000130821	0.00678013	7.3573	2.91748	0.00368612	0.0228184	-4.67166	0.339007	SLC6A8	6535
ENSG00000123095	0.00755407	4.21712	2.91723	0.00368902	0.0228266	-4.52437	0.377703	BHLHE41	79365
ENSG00000112425	0.0135598	4.59429	2.91641	0.00369851	0.0228558	-4.57738	0.677992	EPM2A	7957
ENSG00000115896	0.012451	3.50161	2.9105	0.00376801	0.0231398	-4.38539	0.622548	PLCL1	5334
ENSG00000128815	-0.0112487	2.17862	-2.90988	0.00377544	0.0231624	-4.14546	-0.562436	WDFY4	57705
ENSG00000185774	0.0142768	2.59953	2.90916	0.00378398	0.0231874	-4.18584	0.713841	KCNIP4	80333
ENSG00000169442	-0.0175225	1.34574	-2.90902	0.00378556	0.0231874	-3.96958	-0.876123	CD52	1043
ENSG00000154252	-0.031797	-1.24327	-2.90597	0.00382213	0.0233493	-3.47495	-1.58985	GAL3ST2	64090
ENSG00000082497	0.0120209	3.53144	2.90362	0.00385042	0.0234625	-4.41586	0.601046	SERTAD4	56256
ENSG00000116678	0.00939839	3.92527	2.90285	0.00385972	0.023505	-4.48698	0.46992	LEPR	3953
ENSG00000164199	-0.0147116	-0.397426	-2.89868	0.00391057	0.023639	-3.57971	-0.735581	ADGRV1	84059
ENSG00000163531	0.0096575	6.58934	2.89586	0.00394531	0.0237932	-4.7709	0.482875	NFASC	23114
ENSG00000160471	-0.0296209	0.535557	-2.89411	0.00396695	0.0238819	-3.88146	-1.48104	COX6B2	125965
ENSG00000169122	0.0129604	3.33353	2.89359	0.00397343	0.0238827	-4.38953	0.648021	FAM110B	90362
ENSG00000235098	0.0117044	3.31265	2.89282	0.00398301	0.0239064	-4.39279	0.585218	ANKRD65	441869
ENSG00000140749	-0.0138408	-0.294728	-2.89054	0.00401156	0.0239465	-3.62244	-0.69204	IGSF6	10261
ENSG00000108798	-0.00867701	2.79024	-2.88832	0.00403951	0.0239973	-4.32765	-0.43385	ABI3	51225
ENSG00000041353	-0.0184262	1.44947	-2.88739	0.00405125	0.0240157	-4.07271	-0.921309	RAB27B	5874
ENSG00000048540	0.0211797	6.30902	2.88674	0.00405946	0.0240214	-4.79154	1.05898	LMO3	55885
ENSG00000175463	-0.0168123	1.69107	-2.88483	0.00408381	0.0240996	-4.11172	-0.840613	TBC1D10C	374403
ENSG00000126947	0.00997595	4.99462	2.88409	0.00409326	0.0241226	-4.72239	0.498798	ARMCX1	51309
ENSG00000154917	0.0107923	3.99457	2.8814	0.00412783	0.02427	-4.57132	0.539613	RAB6B	51560
ENSG00000100055	-0.0093445	3.5976	-2.87996	0.00414643	0.0243396	-4.53241	-0.467225	CYTH4	27128
ENSG00000187098	0.0131485	5.19756	2.8782	0.00416925	0.0244238	-4.76476	0.657423	MITF	4286
ENSG00000172578	-0.0169837	2.55202	-2.87705	0.00418416	0.0244862	-4.32175	-0.849187	KLHL6	89857
ENSG00000175084	0.0257524	11.8798	2.87065	0.00426837	0.0247528	-4.48914	1.28762	DES	1674
ENSG00000104894	-0.0108839	3.23665	-2.86965	0.00428168	0.0248	-4.48864	-0.544197	CD37	951
ENSG00000069535	0.0126514	5.70152	2.86926	0.00428695	0.0248107	-4.83166	0.632568	MAOB	4129
ENSG00000147041	-0.0221009	0.65753	-2.8675	0.00431048	0.0248781	-3.95593	-1.10504	SYTL5	94122
ENSG00000214212	-0.00933551	-0.397806	-2.8643	0.00435346	0.0250546	-3.6531	-0.466775	C19orf38	255809
ENSG00000126759	-0.00978406	1.34121	-2.86329	0.00436718	0.0250876	-4.09685	-0.489203	CFP	5199
ENSG00000112139	0.00962974	3.6211	2.86182	0.00438712	0.0251303	-4.5517	0.481487	MDGA1	266727
ENSG00000175040	-0.0071605	3.00489	-2.86026	0.00440851	0.0251809	-4.45312	-0.358025	CHST2	9435
ENSG00000149451	0.01289	8.12993	2.85912	0.0044241	0.025228	-4.80268	0.644501	ADAM33	80332
ENSG00000104972	-0.0126226	1.9575	-2.85811	0.00443789	0.025228	-4.23216	-0.631132	LILRB1	10859
ENSG00000130224	0.0139578	4.12522	2.85751	0.00444627	0.0252358	-4.6614	0.697891	LRCH2	57631
ENSG00000172183	-0.0137434	2.91415	-2.85668	0.00445773	0.025261	-4.4577	-0.687171	ISG20	3669
ENSG00000137070	0.0065504	5.95326	2.84984	0.004553	0.0256195	-4.90265	0.32752	IL11RA	3590
ENSG00000141968	-0.0112241	2.4418	-2.84677	0.00459643	0.0257223	-4.38539	-0.561204	VAV1	7409
ENSG00000182175	0.0139881	6.70246	2.84641	0.00460161	0.0257223	-4.9092	0.699404	RGMA	56963
ENSG00000173083	-0.0174726	1.13087	-2.84537	0.00461638	0.0257748	-4.12953	-0.873629	HPSE	10855
ENSG00000171817	0.00825736	2.89819	2.84227	0.00466076	0.0259421	-4.44365	0.412868	ZNF540	163255
ENSG00000133424	0.00693787	5.97296	2.8416	0.00467044	0.0259684	-4.92898	0.346893	LARGE1	9215
ENSG00000188761	-0.0327926	0.242177	-2.84128	0.00467505	0.0259715	-3.97366	-1.63963	BCL2L15	440603
ENSG00000061455	0.0173789	3.96788	2.8349	0.0047679	0.0263435	-4.69164	0.868947	PRDM6	93166
ENSG00000148180	0.00673981	10.3745	2.83114	0.00482348	0.0265503	-4.69676	0.336991	GSN	2934
ENSG00000012223	-0.0110808	0.507426	-2.83052	0.00483267	0.0265704	-3.95929	-0.554042	LTF	4057
ENSG00000076555	0.00816862	7.40033	2.82742	0.00487898	0.0267028	-4.92774	0.408431	ACACB	32
ENSG00000088881	0.0105435	5.59977	2.82354	0.00493746	0.0269512	-4.95258	0.527173	EBF4	57593
ENSG00000141447	0.0052002	6.06707	2.82099	0.00497622	0.0270907	-4.98899	0.26001	OSBPL1A	114876
ENSG00000101605	0.0129657	4.98909	2.82089	0.00497779	0.0270907	-4.89886	0.648286	MYOM1	8736
ENSG00000175806	0.00393097	3.71738	2.82087	0.00497807	0.0270907	-4.71397	0.196548	MSRA	4482
ENSG00000166165	0.0082641	9.88238	2.82019	0.00498856	0.0271273	-4.76239	0.413205	CKB	1152
ENSG00000137767	-0.0113437	6.7619	-2.81899	0.00500685	0.0271873	-4.97021	-0.567187	SQOR	58472
ENSG00000118849	-0.0134637	4.30379	-2.81897	0.00500715	0.0271873	-4.84118	-0.673185	RARRES1	5918
ENSG00000179674	-0.0403961	-0.531996	-2.8134	0.0050934	0.0274796	-3.9266	-2.0198	ARL14	80117
ENSG00000117013	0.0114129	4.99669	2.8112	0.00512778	0.0275824	-4.92843	0.570647	KCNQ4	9132
ENSG00000105270	0.0136312	6.61703	2.81019	0.00514363	0.0276263	-5.01207	0.681562	CLIP3	25999
ENSG00000173210	0.00779954	4.77706	2.80929	0.00515779	0.0276406	-4.90212	0.389977	ABLIM3	22885
ENSG00000174080	0.0103276	6.34973	2.80864	0.00516806	0.0276811	-5.02021	0.516381	CTSF	8722
ENSG00000198934	0.00862825	2.13943	2.80765	0.00518368	0.0277208	-4.38129	0.431412	MAGEE1	57692
ENSG00000158517	-0.0140461	1.05913	-2.8048	0.00522908	0.0278568	-4.19437	-0.702307	NCF1	653361
ENSG00000133710	-0.0175051	1.16115	-2.80333	0.00525257	0.02792	-4.24638	-0.875256	SPINK5	11005
ENSG00000161929	-0.010418	0.417722	-2.79578	0.00537491	0.0283779	-4.07141	-0.520898	SCIMP	388325
ENSG00000022556	-0.0260494	-0.225199	-2.79276	0.00542456	0.0285602	-3.97091	-1.30247	NLRP2	55655
ENSG00000129595	-0.00632651	2.33585	-2.7896	0.00547704	0.0287467	-4.49565	-0.316326	EPB41L4A	64097
ENSG00000043039	-0.0330888	-1.08869	-2.78712	0.00551833	0.0289271	-3.83201	-1.65444	BARX2	8538
ENSG00000115085	-0.0165945	1.83063	-2.78542	0.00554698	0.0290074	-4.40816	-0.829727	ZAP70	7535
ENSG00000109182	-0.0409212	-0.597425	-2.78266	0.00559361	0.0291836	-3.99413	-2.04606	CWH43	80157
ENSG00000144712	0.0120326	3.65638	2.77152	0.00578569	0.0298827	-4.81229	0.601628	CAND2	23066
ENSG00000125148	-0.0137747	6.9721	-2.76661	0.0058721	0.0301452	-5.10704	-0.688735	MT2A	4502
ENSG00000171703	0.00823369	5.0006	2.76637	0.00587647	0.0301465	-5.0525	0.411684	TCEA2	6919
ENSG00000163154	-0.00939152	0.66765	-2.76594	0.00588409	0.0301745	-4.21555	-0.469576	TNFAIP8L2	79626
ENSG00000176903	0.00947749	6.16454	2.76478	0.00590477	0.0302053	-5.1424	0.473875	PNMA1	9240
ENSG00000005187	-0.0156371	2.37299	-2.76206	0.00595346	0.0304	-4.63365	-0.781855	ACSM3	6296
ENSG00000197361	0.0191705	3.22978	2.76194	0.00595549	0.0304	-4.72987	0.958524	FBXL22	283807
ENSG00000016490	-0.0490882	3.39614	-2.7536	0.00610707	0.0309109	-4.96712	-2.45441	CLCA1	1179
ENSG00000111684	-0.00671522	5.40214	-2.75198	0.00613688	0.0310182	-5.15661	-0.335761	LPCAT3	10162
ENSG00000204033	-0.0326815	-1.95377	-2.75006	0.00617241	0.0311273	-3.72965	-1.63408	LRIT2	340745
ENSG00000162676	-0.0194912	0.677085	-2.7498	0.0061772	0.0311273	-4.2667	-0.974562	GFI1	2672
ENSG00000174125	-0.00600632	1.70109	-2.74978	0.00617765	0.0311273	-4.4711	-0.300316	TLR1	7096
ENSG00000090661	0.00780903	4.13855	2.7489	0.00619402	0.031148	-4.96925	0.390451	CERS4	79603
ENSG00000198624	0.0127727	7.92926	2.74792	0.00621221	0.0312153	-5.11775	0.638634	CCDC69	26112
ENSG00000154188	0.0112963	2.60866	2.74668	0.00623542	0.031279	-4.64727	0.564816	ANGPT1	284
ENSG00000127083	0.0140908	2.4298	2.74664	0.00623626	0.031279	-4.59992	0.704538	OMD	4958
ENSG00000162409	0.0114351	4.48276	2.74394	0.00628684	0.031467	-5.04248	0.571756	PRKAA2	5563
ENSG00000071205	0.0113991	6.00529	2.74098	0.00634294	0.0316112	-5.20173	0.569955	ARHGAP10	79658
ENSG00000062524	-0.0122511	2.75239	-2.73805	0.0063989	0.0317181	-4.74938	-0.612553	LTK	4058
ENSG00000178882	-0.0210689	2.30509	-2.73277	0.00650091	0.0320331	-4.69523	-1.05344	RFLNA	144347
ENSG00000137941	0.00918017	4.65011	2.73269	0.00650236	0.0320331	-5.09499	0.459008	TTLL7	79739
ENSG00000144426	-0.00854359	3.65707	-2.73147	0.00652626	0.0320965	-4.97322	-0.427179	NBEAL1	65065
ENSG00000167286	-0.021113	-0.349792	-2.73033	0.00654839	0.0321856	-4.06091	-1.05565	CD3D	915
ENSG00000153283	-0.0173194	0.926894	-2.72475	0.00665855	0.0325171	-4.37118	-0.86597	CD96	10225
ENSG00000162407	-0.00701298	6.98945	-2.7242	0.00666935	0.0325447	-5.22904	-0.350649	PLPP3	8613
ENSG00000154655	0.00613184	1.84947	2.72347	0.00668387	0.0325825	-4.55263	0.306592	L3MBTL4	91133
ENSG00000081818	0.0085719	2.01498	2.72212	0.00671094	0.03267	-4.5787	0.428595	PCDHB4	56131
ENSG00000167074	0.0077479	5.67335	2.71872	0.00677919	0.0328802	-5.25316	0.387395	TEF	7008
ENSG00000196557	0.0142067	8.34283	2.71611	0.00683207	0.0330328	-5.17562	0.710333	CACNA1H	8912
ENSG00000134769	0.0128497	5.34712	2.71361	0.00688307	0.0331497	-5.2274	0.642484	DTNA	1837
ENSG00000143226	-0.00862746	3.84299	-2.71278	0.00690011	0.0331984	-5.04547	-0.431373	FCGR2A	9103
ENSG00000165449	-0.0222574	1.93052	-2.71236	0.00690881	0.0332204	-4.67158	-1.11287	SLC16A9	220963
ENSG00000205683	-0.0124527	1.81588	-2.71154	0.00692565	0.0332769	-4.63167	-0.622637	DPF3	8110
ENSG00000128536	0.012273	3.98961	2.70375	0.00708764	0.0338407	-5.04278	0.613648	CDHR3	222256
ENSG00000177455	-0.0214207	-0.371256	-2.70193	0.00712593	0.033957	-4.1278	-1.07104	CD19	930
ENSG00000160654	-0.0211757	-1.12397	-2.70158	0.00713352	0.0339595	-3.96564	-1.05879	CD3G	917
ENSG00000171428	-0.0170291	1.47258	-2.70157	0.00713373	0.0339595	-4.61143	-0.851453	NAT1	9
ENSG00000147036	0.00809471	2.53349	2.70132	0.00713898	0.0339732	-4.77334	0.404735	LANCL3	347404
ENSG00000096996	-0.0123508	0.574615	-2.6999	0.00716912	0.0340174	-4.35761	-0.617539	IL12RB1	3594
ENSG00000140092	0.00821152	6.72127	2.69178	0.00734334	0.0345238	-5.33188	0.410576	FBLN5	10516
ENSG00000005844	-0.0167848	2.50364	-2.69069	0.00736707	0.0346015	-4.8168	-0.839242	ITGAL	3683
ENSG00000130988	0.0146566	2.34387	2.68376	0.00751915	0.0349968	-4.74919	0.732831	RGN	9104
ENSG00000160593	-0.0125638	2.76886	-2.68368	0.007521	0.0349968	-4.89751	-0.628188	JAML	120425
ENSG00000188257	-0.0169479	6.53111	-2.6833	0.00752935	0.0350211	-5.35134	-0.847394	PLA2G2A	5320
ENSG00000181826	-0.00602068	2.28812	-2.6828	0.00754046	0.0350388	-4.78278	-0.301034	RELL1	768211
ENSG00000134516	-0.00962529	3.59572	-2.68004	0.00760218	0.0352233	-5.09296	-0.481265	DOCK2	1794
ENSG00000137872	-0.00908581	4.47375	-2.67656	0.00768035	0.0354373	-5.25236	-0.45429	SEMA6D	80031
ENSG00000022267	0.0124452	9.39678	2.67553	0.00770368	0.0355109	-5.20238	0.62226	FHL1	2273
ENSG00000085662	0.00334288	5.63987	2.6748	0.00772017	0.0355528	-5.37031	0.167144	AKR1B1	231
ENSG00000185669	-0.0108085	-0.18616	-2.67347	0.00775044	0.03559	-4.23651	-0.540423	SNAI3	333929
ENSG00000148541	0.0111809	2.84345	2.67257	0.00777104	0.0356327	-4.89528	0.559044	FAM13C	220965
ENSG00000185345	0.00878002	2.40936	2.67166	0.00779186	0.0356698	-4.8089	0.439001	PRKN	5071
ENSG00000082175	0.0133954	3.8552	2.67156	0.00779406	0.0356698	-5.11568	0.669772	PGR	5241
ENSG00000109705	0.019513	4.13764	2.67047	0.00781916	0.0357231	-5.14762	0.975651	NKX3-2	579
ENSG00000112276	0.0167637	4.88471	2.66943	0.00784289	0.0358202	-5.29259	0.838184	BVES	11149
ENSG00000154274	-0.0266304	0.769551	-2.66907	0.0078512	0.0358264	-4.54333	-1.33152	C4orf19	55286
ENSG00000197712	0.00381753	6.18741	2.66759	0.00788541	0.035946	-5.40558	0.190877	FAM114A1	92689
ENSG00000111962	0.0103729	4.26682	2.66179	0.00802052	0.0364283	-5.22517	0.518644	UST	10090
ENSG00000145088	-0.00975106	0.767988	-2.65764	0.00811872	0.0366939	-4.51649	-0.487553	EAF2	55840
ENSG00000140323	-0.016072	1.7474	-2.65762	0.00811913	0.0366939	-4.76642	-0.803602	DISP2	85455
ENSG00000134874	0.0106803	4.78835	2.65712	0.00813098	0.0366939	-5.30844	0.534016	DZIP1	22873
ENSG00000185274	0.0153819	4.27444	2.65612	0.00815473	0.0367665	-5.23226	0.769097	GALNT17	64409
ENSG00000118308	-0.01397	2.04964	-2.65549	0.00816989	0.0368118	-4.80881	-0.698498	LRMP	4033
ENSG00000156030	-0.00374759	6.53161	-2.652	0.0082537	0.0370496	-5.4412	-0.187379	ELMSAN1	91748
ENSG00000074370	-0.0155354	6.31715	-2.64287	0.00847632	0.0376508	-5.46256	-0.776769	ATP2A3	489
ENSG00000166106	-0.00931735	3.49803	-2.64234	0.00848944	0.0376712	-5.17756	-0.465867	ADAMTS15	170689
ENSG00000185811	-0.0118552	2.81743	-2.64162	0.00850726	0.0377175	-5.02084	-0.592762	IKZF1	10320
ENSG00000111424	-0.0249966	3.51082	-2.64152	0.00850966	0.0377175	-5.23288	-1.24983	VDR	7421
ENSG00000165995	0.00653804	5.04153	2.63707	0.00862059	0.0380452	-5.41595	0.326902	CACNB2	783
ENSG00000124772	-0.00944791	2.95527	-2.63482	0.008677	0.0382356	-5.05811	-0.472396	CPNE5	57699
ENSG00000168961	-0.0186602	5.2214	-2.63421	0.00869255	0.0382767	-5.45828	-0.933011	LGALS9	3965
ENSG00000172215	-0.0120622	0.468298	-2.6338	0.0087028	0.0382907	-4.51049	-0.60311	CXCR6	10663
ENSG00000156738	-0.0321545	-0.378466	-2.6329	0.00872553	0.0383253	-4.33103	-1.60773	MS4A1	931
ENSG00000172724	-0.0274421	-0.241576	-2.63122	0.0087682	0.0384493	-4.33407	-1.37211	CCL19	6363
ENSG00000050405	-0.0080446	6.99928	-2.62966	0.0088081	0.0385538	-5.47657	-0.40223	LIMA1	51474
ENSG00000099864	0.00977752	5.98619	2.62822	0.00884496	0.0386447	-5.49434	0.488876	PALM	5064
ENSG00000079102	0.0104377	4.54858	2.62556	0.00891333	0.0388381	-5.36573	0.521884	RUNX1T1	862
ENSG00000143365	-0.0250926	1.41706	-2.62496	0.00892881	0.0388814	-4.80403	-1.25463	RORC	6097
ENSG00000151090	0.00711874	5.39548	2.62339	0.00896965	0.0389793	-5.48718	0.355937	THRB	7068
ENSG00000128872	0.00971966	5.62124	2.62043	0.0090466	0.0392392	-5.48638	0.485983	TMOD2	29767
ENSG00000036672	-0.0113322	3.34779	-2.61831	0.00910247	0.0393757	-5.2171	-0.566608	USP2	9099
ENSG00000167748	-0.0331584	1.50411	-2.616	0.00916337	0.0395205	-4.88264	-1.65792	KLK1	3816
ENSG00000135426	-0.0133308	0.728767	-2.61258	0.00925435	0.03977	-4.60363	-0.666539	TESPA1	9840
ENSG00000092096	0.0085037	5.55512	2.6123	0.0092617	0.0397837	-5.51084	0.425185	SLC22A17	51310
ENSG00000164849	0.00831214	1.3404	2.61186	0.00927346	0.0398164	-4.71998	0.415607	GPR146	115330
ENSG00000109846	0.0131127	7.51849	2.61117	0.00929204	0.0398381	-5.50852	0.655633	CRYAB	1410
ENSG00000165821	0.0115623	3.92361	2.61064	0.00930616	0.0398618	-5.29872	0.578115	SALL2	6297
ENSG00000123096	0.0109453	2.87654	2.60917	0.00934571	0.0399909	-5.0686	0.547267	SSPN	8082
ENSG00000178562	-0.0138407	0.0571242	-2.60842	0.00936592	0.0399988	-4.44714	-0.692035	CD28	940
ENSG00000108984	-0.0177255	2.14124	-2.60763	0.00938737	0.0400667	-4.99157	-0.886274	MAP2K6	5608
ENSG00000165092	0.00633779	7.94595	2.60612	0.00942808	0.0401809	-5.487	0.31689	ALDH1A1	216
ENSG00000172572	0.00515998	6.36511	2.60531	0.00945008	0.0402628	-5.56576	0.257999	PDE3A	5139
ENSG00000164794	-0.0273104	-2.39325	-2.60176	0.0095472	0.0405447	-4.01077	-1.36552	KCNV1	27012
ENSG00000197872	0.0062282	4.42095	2.60123	0.00956187	0.040583	-5.4153	0.31141	FAM49A	81553
ENSG00000171174	-0.00895366	1.98973	-2.6005	0.0095818	0.0406436	-4.94448	-0.447683	RBKS	64080
ENSG00000110002	-0.00810238	5.41455	-2.59949	0.00960974	0.0407262	-5.5598	-0.405119	VWA5A	4013
ENSG00000069812	-0.0357265	-0.377191	-2.59919	0.00961803	0.0407374	-4.51475	-1.78632	HES2	54626
ENSG00000112186	0.0164558	5.02628	2.59675	0.00968566	0.0408145	-5.4991	0.822792	CAP2	10486
ENSG00000076770	-0.0144247	2.81193	-2.59474	0.00974187	0.0409727	-5.1556	-0.721237	MBNL3	55796
ENSG00000068615	0.0164491	5.73592	2.59357	0.00977448	0.04105	-5.56659	0.822457	REEP1	65055
ENSG00000129465	-0.0139659	3.35086	-2.59307	0.0097886	0.0410733	-5.27956	-0.698293	RIPK3	11035
ENSG00000228672	-0.0127586	1.06998	-2.59029	0.00986699	0.041282	-4.78241	-0.637932	PROB1	389333
ENSG00000198821	-0.0141604	1.19138	-2.58879	0.00990948	0.0414117	-4.7836	-0.708022	CD247	919
ENSG00000047346	0.00439291	5.23017	2.58601	0.0099886	0.0415735	-5.57111	0.219646	FAM214A	56204
ENSG00000163431	0.0152477	9.17941	2.58559	0.0100007	0.041612	-5.45417	0.762383	LMOD1	25802
ENSG00000127249	-0.0184553	0.0431433	-2.58536	0.0100071	0.0416197	-4.54795	-0.922765	ATP13A4	84239
ENSG00000221890	0.0125138	4.59871	2.58247	0.0100902	0.0417718	-5.48246	0.62569	NPTXR	23467
ENSG00000198467	0.0178059	10.6663	2.58159	0.0101157	0.0417896	-5.35416	0.890297	TPM2	7169
ENSG00000110777	-0.0265728	1.84937	-2.58063	0.0101434	0.0418788	-4.98995	-1.32864	POU2AF1	5450
ENSG00000105755	-0.014188	5.22924	-2.57904	0.0101896	0.0419733	-5.60137	-0.709401	ETHE1	23474
ENSG00000111863	-0.0343709	1.42906	-2.57865	0.0102009	0.0419961	-4.97597	-1.71855	ADTRP	84830
ENSG00000100092	-0.0173441	3.4035	-2.5778	0.0102258	0.0420647	-5.34326	-0.867205	SH3BP1	23616
ENSG00000099994	0.00978311	3.32561	2.57661	0.0102607	0.0421216	-5.25894	0.489156	SUSD2	56241
ENSG00000100079	-0.0254843	0.163123	-2.57555	0.0102918	0.0422012	-4.65144	-1.27422	LGALS2	3957
ENSG00000008323	-0.0283114	2.29158	-2.57425	0.01033	0.0423219	-5.18646	-1.41557	PLEKHG6	55200
ENSG00000077420	-0.00855517	2.97643	-2.57217	0.0103915	0.0424892	-5.23433	-0.427759	APBB1IP	54518
ENSG00000157168	-0.0130008	0.637879	-2.57129	0.0104174	0.042558	-4.69269	-0.650041	NRG1	3084
ENSG00000141401	-0.00824143	5.10864	-2.56912	0.0104821	0.0427542	-5.6149	-0.412071	IMPA2	3613
ENSG00000129514	-0.0361401	0.370936	-2.56909	0.010483	0.0427542	-4.76597	-1.807	FOXA1	3169
ENSG00000177675	-0.0152033	2.23956	-2.56875	0.010493	0.0427829	-5.07838	-0.760166	CD163L1	283316
ENSG00000180190	0.00586351	3.74913	2.56798	0.0105161	0.0428286	-5.36894	0.293175	TDRP	157695
ENSG00000104368	-0.00590552	6.5489	-2.56648	0.0105612	0.0429331	-5.66124	-0.295276	PLAT	5327
ENSG00000122367	0.0142777	5.74208	2.56603	0.0105748	0.0429462	-5.63623	0.713883	LDB3	11155
ENSG00000122188	-0.016731	0.0392132	-2.56582	0.0105812	0.0429598	-4.58666	-0.83655	LAX1	54900
ENSG00000118729	0.0192186	5.50569	2.56504	0.0106044	0.0429817	-5.61807	0.96093	CASQ2	845
ENSG00000186188	-0.0298549	-0.130553	-2.5648	0.0106117	0.0429991	-4.71009	-1.49275	FFAR4	338557
ENSG00000188060	-0.0101675	0.474508	-2.5637	0.010645	0.0430491	-4.68194	-0.508374	RAB42	115273
ENSG00000165966	0.02046	4.79712	2.5609	0.0107302	0.04326	-5.55582	1.023	PDZRN4	29951
ENSG00000134853	-0.00570371	7.12182	-2.56075	0.0107347	0.0432663	-5.64959	-0.285185	PDGFRA	5156
ENSG00000006128	0.0142228	1.9077	2.55944	0.0107745	0.043354	-4.96474	0.711141	TAC1	6863
ENSG00000101916	-0.0113223	0.0425954	-2.55729	0.0108405	0.0435118	-4.61096	-0.566115	TLR8	51311
ENSG00000137265	-0.022026	1.90618	-2.55289	0.0109765	0.0438483	-5.07468	-1.1013	IRF4	3662
ENSG00000146966	0.00499118	4.66532	2.5521	0.0110012	0.0439347	-5.57586	0.249559	DENND2A	27147
ENSG00000090402	-0.037296	-0.497242	-2.55108	0.0110332	0.0440015	-4.68588	-1.8648	SI	6476
ENSG00000162614	0.0133417	6.73945	2.54787	0.0111337	0.0442975	-5.70341	0.667087	NEXN	91624
ENSG00000172238	-0.0376094	-0.759214	-2.54471	0.0112338	0.0446162	-4.57609	-1.88047	ATOH1	474
ENSG00000124762	-0.0108305	7.13966	-2.54262	0.0113001	0.0447686	-5.68749	-0.541526	CDKN1A	1026
ENSG00000117643	0.00808114	4.55069	2.5423	0.0113105	0.0447975	-5.58054	0.404057	MAN1C1	57134
ENSG00000134215	-0.0176452	3.85601	-2.54187	0.0113241	0.0448264	-5.53525	-0.88226	VAV3	10451
ENSG00000173597	-0.030131	3.03819	-2.53754	0.0114634	0.045138	-5.46226	-1.50655	SULT1B1	27284
ENSG00000125144	-0.0234022	2.09714	-2.53681	0.0114871	0.045186	-5.19694	-1.17011	MT1G	4495
ENSG00000184785	0.00888377	3.48831	2.53524	0.0115381	0.0453494	-5.39215	0.444189	SMIM10	644538
ENSG00000119686	-0.0127487	2.62469	-2.53461	0.0115586	0.045415	-5.28274	-0.637435	FLVCR2	55640
ENSG00000141404	0.00755799	3.68866	2.53277	0.0116186	0.0455915	-5.45167	0.3779	GNAL	2774
ENSG00000123243	0.0112094	7.09102	2.53018	0.0117035	0.0458124	-5.73549	0.560469	ITIH5	80760
ENSG00000124191	-0.00829407	2.83235	-2.52849	0.0117592	0.0459553	-5.29699	-0.414704	TOX2	84969
ENSG00000120693	0.00689801	4.91443	2.52645	0.0118271	0.0461332	-5.67762	0.3449	SMAD9	4093
ENSG00000146267	0.0179291	3.88893	2.52479	0.0118823	0.0462983	-5.48653	0.896457	FAXC	84553
ENSG00000197629	-0.0100509	4.23515	-2.52401	0.0119082	0.046374	-5.62033	-0.502543	MPEG1	219972
ENSG00000170476	-0.0369395	0.365419	-2.52134	0.011998	0.0465851	-4.83755	-1.84698	MZB1	51237
ENSG00000130755	-0.00779402	3.04576	-2.51845	0.0120957	0.0468637	-5.37173	-0.389701	GMFG	9535
ENSG00000220205	0.00233716	7.0588	2.51814	0.0121061	0.0468785	-5.76202	0.116858	VAMP2	6844
ENSG00000176845	-0.00622207	5.27186	-2.51721	0.0121376	0.0469395	-5.75513	-0.311103	METRNL	284207
ENSG00000117115	-0.0290566	3.85359	-2.51673	0.0121539	0.0469628	-5.61868	-1.45283	PADI2	11240
ENSG00000144820	-0.034089	-2.26813	-2.51639	0.0121656	0.0469701	-4.33468	-1.70445	ADGRG7	84873
ENSG00000237515	0.0118028	2.70271	2.50965	0.0123973	0.0474701	-5.27261	0.590141	SHISA9	729993
ENSG00000168874	0.00701676	4.33873	2.50824	0.0124463	0.0475692	-5.64544	0.350838	ATOH8	84913
ENSG00000127920	0.00725974	5.18954	2.50664	0.0125018	0.047693	-5.74593	0.362987	GNG11	2791
ENSG00000204099	-0.0283744	1.13819	-2.50533	0.0125479	0.0477924	-5.09828	-1.41872	NEU4	129807
ENSG00000139209	-0.0195703	0.714508	-2.50405	0.0125927	0.0479164	-4.92983	-0.978514	SLC38A4	55089
ENSG00000183773	-0.0253973	2.82052	-2.50402	0.0125937	0.0479164	-5.43705	-1.26987	AIFM3	150209
ENSG00000115616	-0.0347339	1.12751	-2.50385	0.0125999	0.0479275	-5.11805	-1.73669	SLC9A2	6549
ENSG00000145335	0.0110646	3.40266	2.50192	0.0126678	0.0481091	-5.44096	0.553229	SNCA	6622
ENSG00000099958	-0.0258493	2.24822	-2.49502	0.0129138	0.048685	-5.29155	-1.29247	DERL3	91319
ENSG00000163694	-0.0235325	4.23846	-2.494	0.0129503	0.0487837	-5.72506	-1.17663	RBM47	54502
ENSG00000163219	-0.00812677	2.72882	-2.4921	0.0130191	0.0489021	-5.36116	-0.406338	ARHGAP25	9938
ENSG00000142494	0.00750924	1.73272	2.49141	0.0130441	0.0489707	-5.12361	0.375462	SLC47A1	55244
ENSG00000099617	-0.032664	-0.140295	-2.49109	0.0130556	0.0489953	-4.84896	-1.6332	EFNA2	1943
ENSG00000090530	0.00832963	5.42438	2.49088	0.0130632	0.0489986	-5.82176	0.416482	P3H2	55214
ENSG00000171747	-0.037682	6.15588	-2.48691	0.013208	0.0492666	-5.81534	-1.8841	LGALS4	3960
ENSG00000064787	-0.0298063	2.72589	-2.4869	0.0132084	0.0492666	-5.47923	-1.49032	BCAS1	8537
ENSG00000101335	0.0182225	9.77899	2.48527	0.0132685	0.0494138	-5.66424	0.911123	MYL9	10398
ENSG00000128606	0.0087905	1.1647	2.48454	0.0132954	0.0495012	-4.98656	0.439525	LRRC17	10234
ENSG00000165807	-0.0133064	0.481424	-2.48218	0.0133826	0.0497612	-4.89427	-0.665322	PPP1R36	145376
ENSG00000198729	-0.027461	0.912749	-2.48209	0.0133859	0.0497612	-5.07144	-1.37305	PPP1R14C	81706
ENSG00000198851	-0.0174014	1.43347	-2.48163	0.0134028	0.049781	-5.12829	-0.870068	CD3E	916
ENSG00000165959	-0.0109322	5.69109	-2.48126	0.0134167	0.0497984	-5.87148	-0.54661	CLMN	79789
ENSG00000157184	-0.0095185	4.06318	-2.47651	0.0135942	0.0501962	-5.71879	-0.475925	CPT2	1376
ENSG00000100628	0.0148432	6.07583	2.47452	0.0136691	0.0503849	-5.88399	0.742162	ASB2	51676
ENSG00000129675	0.00523167	5.25694	2.47309	0.0137236	0.0504824	-5.84162	0.261583	ARHGEF6	9459
ENSG00000184988	-0.00484904	2.24087	-2.47266	0.0137396	0.0505025	-5.30019	-0.242452	TMEM106A	113277
ENSG00000115290	0.0123815	2.44674	2.46863	0.0138935	0.0507953	-5.31721	0.619075	GRB14	2888
ENSG00000120280	-0.0117909	-0.44689	-2.4675	0.013937	0.0509034	-4.67959	-0.589546	CXorf21	80231
ENSG00000253304	0.0107438	4.45591	2.46657	0.0139728	0.0509618	-5.74988	0.537188	TMEM200B	399474
ENSG00000046653	0.01075	5.33739	2.46636	0.0139809	0.0509618	-5.83733	0.537501	GPM6B	2824
ENSG00000137078	-0.019727	-1.40668	-2.46626	0.0139849	0.0509618	-4.50427	-0.986352	SIT1	27240
ENSG00000095110	-0.0394553	1.90728	-2.46484	0.0140395	0.051135	-5.4029	-1.97276	NXPE1	120400
ENSG00000073711	0.00514648	4.93701	2.46439	0.014057	0.0511512	-5.84207	0.257324	PPP2R3A	5523
ENSG00000026751	-0.0277162	0.862825	-2.46306	0.0141085	0.0512568	-5.06593	-1.38581	SLAMF7	57823
ENSG00000198879	-0.00518035	3.65479	-2.46218	0.0141431	0.0513564	-5.63158	-0.259018	SFMBT2	57713
ENSG00000170703	-0.0243574	0.837193	-2.45946	0.0142491	0.0516505	-5.07989	-1.21787	TTLL6	284076
ENSG00000178828	-0.0373424	-1.33528	-2.45729	0.0143343	0.0519002	-4.65193	-1.86712	RNF186	54546
ENSG00000111728	0.0114818	3.3226	2.45725	0.0143361	0.0519002	-5.54809	0.574089	ST8SIA1	6489
ENSG00000103647	0.00788323	3.47527	2.45559	0.0144018	0.0519946	-5.58179	0.394162	CORO2B	10391
ENSG00000066629	0.0122384	5.91061	2.45503	0.0144236	0.0520603	-5.93163	0.611918	EML1	2009
ENSG00000171433	-0.0304579	-2.94886	-2.45368	0.0144773	0.0522015	-4.32675	-1.5229	GLOD5	392465
ENSG00000145113	-0.0337664	3.99902	-2.45313	0.0144992	0.0522547	-5.79795	-1.68832	MUC4	4585
ENSG00000134202	0.00900585	5.49967	2.45295	0.0145065	0.0522547	-5.91869	0.450293	GSTM3	2947
ENSG00000165548	-0.0146019	2.59357	-2.4524	0.0145286	0.0522948	-5.47577	-0.730095	TMEM63C	57156
ENSG00000128918	0.0112937	1.38728	2.45221	0.014536	0.0522954	-5.12096	0.564683	ALDH1A2	8854
ENSG00000105369	-0.0288994	0.426003	-2.45164	0.0145586	0.0523476	-5.00476	-1.44497	CD79A	973
ENSG00000133392	0.0197196	12.5097	2.4516	0.0145605	0.0523476	-5.5305	0.985978	MYH11	4629
ENSG00000188783	0.0121613	8.42427	2.45127	0.0145735	0.0523476	-5.84096	0.608065	PRELP	5549
ENSG00000138600	-0.00796665	4.80944	-2.44877	0.0146739	0.0526144	-5.8835	-0.398332	SPPL2A	84888
ENSG00000111186	0.0112181	4.25497	2.44866	0.0146782	0.0526144	-5.75881	0.560904	WNT5B	81029
ENSG00000162896	-0.0445982	6.17474	-2.44604	0.014784	0.0528314	-5.87321	-2.22991	PIGR	5284
ENSG00000072163	0.0141362	8.50413	2.44592	0.0147891	0.0528364	-5.85562	0.70681	LIMS2	55679
ENSG00000163751	-0.0135399	3.4414	-2.44534	0.0148123	0.0528819	-5.65763	-0.676993	CPA3	1359
ENSG00000136732	0.00776171	5.59421	2.44524	0.0148164	0.0528819	-5.93909	0.388085	GYPC	2995
ENSG00000139194	-0.00934985	1.89566	-2.44524	0.0148165	0.0528819	-5.28512	-0.467493	RBP5	83758
ENSG00000136274	0.00969663	3.96044	2.44303	0.0149063	0.0531236	-5.71576	0.484832	NACAD	23148
ENSG00000144821	-0.0167153	-0.318904	-2.44168	0.0149615	0.0532808	-4.82137	-0.835766	MYH15	22989
ENSG00000240583	0.0081219	7.57236	2.43929	0.0150599	0.0535121	-5.9307	0.406095	AQP1	358
ENSG00000117620	-0.00937854	5.27764	-2.43846	0.0150938	0.0535531	-5.9531	-0.468927	SLC35A3	23443
ENSG00000129450	-0.00929082	0.810688	-2.43834	0.0150988	0.0535531	-5.08561	-0.464541	SIGLEC9	27180
ENSG00000166780	0.00952999	5.48291	2.43811	0.0151086	0.0535531	-5.94524	0.476499	C16orf45	89927
ENSG00000131981	-0.0132461	7.79328	-2.43709	0.0151506	0.0536361	-5.90247	-0.662307	LGALS3	3958
ENSG00000203797	0.00513651	1.42772	2.43633	0.0151823	0.0537084	-5.19373	0.256825	DDO	8528
ENSG00000204314	0.00491127	3.70412	2.43425	0.0152688	0.0539355	-5.69765	0.245564	PRRT1	80863
ENSG00000129048	0.00943634	0.158984	2.43378	0.0152882	0.0539638	-4.86632	0.471817	ACKR4	51554
ENSG00000174640	-0.0093506	5.71765	-2.42614	0.0156099	0.0546974	-6.00643	-0.46753	SLCO2A1	6578
ENSG00000130203	-0.00989459	5.87996	-2.42448	0.0156807	0.0548386	-6.01423	-0.49473	APOE	348
ENSG00000187068	0.00760655	5.12115	2.4238	0.0157098	0.0548738	-5.95515	0.380328	C3orf70	285382
ENSG00000204472	-0.00766005	3.05879	-2.41911	0.0159113	0.0553629	-5.62087	-0.383003	AIF1	199
ENSG00000108242	-0.0293984	-2.57224	-2.41802	0.0159585	0.055487	-4.4923	-1.46992	CYP2C18	1562
ENSG00000144045	-0.0256092	1.56752	-2.41788	0.0159644	0.0554941	-5.37586	-1.28046	DQX1	165545
ENSG00000145861	0.00924392	1.82002	2.41568	0.0160601	0.0556754	-5.31109	0.462196	C1QTNF2	114898
ENSG00000253958	-0.0219972	-0.877683	-2.41552	0.016067	0.0556762	-4.79036	-1.09986	CLDN23	137075
ENSG00000178199	-0.0128275	1.21466	-2.41214	0.0162151	0.0560142	-5.26252	-0.641373	ZC3H12D	340152
ENSG00000135835	0.00864016	3.51024	2.41013	0.0163039	0.0562266	-5.7072	0.432008	KIAA1614	57710
ENSG00000090659	-0.0107619	2.91456	-2.40941	0.0163357	0.0562821	-5.62552	-0.538093	CD209	30835
ENSG00000267508	0.00763261	1.78474	2.40691	0.0164464	0.0565474	-5.3336	0.381631	ZNF285	26974
ENSG00000173175	0.009911	6.6697	2.40688	0.016448	0.0565474	-6.05172	0.49555	ADCY5	111
ENSG00000271824	-0.0315282	-1.32107	-2.40366	0.0165917	0.0568649	-4.7565	-1.57641	SMIM32	389332
ENSG00000072818	-0.011383	2.88851	-2.40307	0.0166181	0.0569132	-5.62008	-0.569151	ACAP1	9744
ENSG00000163293	-0.0276105	1.03456	-2.40299	0.0166216	0.0569132	-5.29758	-1.38053	NIPAL1	152519
ENSG00000104267	-0.0293344	4.66547	-2.4028	0.0166304	0.0569163	-5.99017	-1.46672	CA2	760
ENSG00000115165	-0.0132897	2.09113	-2.4019	0.0166707	0.0569462	-5.44522	-0.664485	CYTIP	9595
ENSG00000107954	-0.0187069	2.88944	-2.40133	0.0166967	0.0570077	-5.68583	-0.935343	NEURL1	9148
ENSG00000184709	-0.0324608	-1.03967	-2.40114	0.0167052	0.0570132	-4.86023	-1.62304	LRRC26	389816
ENSG00000187837	-0.00976101	3.93284	-2.3988	0.0168109	0.057289	-5.86439	-0.488051	HIST1H1C	3006
ENSG00000176658	-0.0170553	6.40195	-2.39652	0.0169148	0.057507	-6.06539	-0.852763	MYO1D	4642
ENSG00000171533	0.0131922	4.33477	2.39463	0.0170012	0.0577328	-5.89239	0.659611	MAP6	4135
ENSG00000100307	0.00749756	7.46254	2.39438	0.0170125	0.0577576	-6.04201	0.374878	CBX7	23492
ENSG00000149260	-0.0136955	6.21461	-2.39347	0.0170545	0.0578048	-6.08533	-0.684773	CAPN5	726
ENSG00000151914	0.00732329	8.96858	2.39335	0.0170598	0.0578091	-5.93983	0.366165	DST	667
ENSG00000133731	-0.00688617	4.48925	-2.39014	0.0172078	0.0581777	-5.97867	-0.344308	IMPA1	3612
ENSG00000198682	-0.0145911	5.27639	-2.38819	0.0172984	0.0583465	-6.07369	-0.729553	PAPSS2	9060
ENSG00000204175	-0.0220009	1.68475	-2.3869	0.0173589	0.0584649	-5.47639	-1.10004	GPRIN2	9721
ENSG00000148584	-0.0346784	0.22052	-2.3867	0.0173682	0.058469	-5.20981	-1.73392	A1CF	29974
ENSG00000026103	-0.00529966	4.29013	-2.38626	0.0173885	0.0585237	-5.94347	-0.264983	FAS	355
ENSG00000164972	0.0069971	0.476713	2.38482	0.017456	0.0586556	-5.07264	0.349855	C9orf24	84688
ENSG00000131781	-0.0149007	2.94955	-2.38464	0.0174643	0.0586556	-5.73253	-0.745033	FMO5	2330
ENSG00000140416	0.0108075	10.6038	2.38442	0.0174745	0.058676	-5.83068	0.540373	TPM1	7168
ENSG00000189320	0.00966072	1.26225	2.38352	0.0175169	0.0587499	-5.26269	0.483036	FAM180A	389558
ENSG00000119938	0.0128167	4.0064	2.38213	0.0175825	0.0588467	-5.87352	0.640833	PPP1R3C	5507
ENSG00000137501	-0.0142033	5.0163	-2.38016	0.0176759	0.0590252	-6.0693	-0.710166	SYTL2	54843
ENSG00000183580	0.00828947	5.13325	2.38014	0.0176768	0.0590252	-6.0564	0.414473	FBXL7	23194
ENSG00000121898	0.0161606	6.38111	2.37886	0.0177377	0.0591778	-6.11536	0.808028	CPXM2	119587
ENSG00000100532	0.00272975	3.46352	2.37788	0.0177839	0.0592344	-5.79543	0.136488	CGRRF1	10668
ENSG00000214435	0.00775037	2.85018	2.37775	0.0177903	0.0592394	-5.63498	0.387519	AS3MT	57412
ENSG00000241635	-0.0343609	-2.18549	-2.37613	0.0178677	0.0594323	-4.70168	-1.71805	UGT1A1	54658
ENSG00000158246	0.0165525	5.03381	2.3761	0.0178692	0.0594323	-6.04418	0.827623	FAM46B	115572
ENSG00000095321	0.00299502	6.26333	2.37393	0.0179732	0.0596866	-6.13769	0.149751	CRAT	1384
ENSG00000135052	-0.0128115	6.3741	-2.37331	0.018003	0.059756	-6.12749	-0.640577	GOLM1	51280
ENSG00000141655	-0.0185629	2.9897	-2.37265	0.0180352	0.0598474	-5.77856	-0.928146	TNFRSF11A	8792
ENSG00000103175	0.0127166	5.26004	2.37255	0.0180397	0.0598484	-6.07063	0.635832	WFDC1	58189
ENSG00000153814	0.0109438	5.18144	2.37143	0.0180941	0.0599463	-6.0755	0.547188	JAZF1	221895
ENSG00000100577	-0.00843538	3.0316	-2.36981	0.0181725	0.0601367	-5.75281	-0.421769	GSTZ1	2954
ENSG00000004776	0.0157154	6.64378	2.36937	0.0181938	0.0601658	-6.13658	0.785768	HSPB6	126393
ENSG00000242515	-0.0374176	-1.69726	-2.36693	0.0183129	0.060407	-4.8626	-1.87088	UGT1A10	54575
ENSG00000123643	-0.00876466	4.77844	-2.36634	0.0183418	0.060458	-6.07718	-0.438233	SLC36A1	206358
ENSG00000182013	0.011378	2.47255	2.36627	0.0183453	0.060458	-5.57366	0.568902	PNMA8A	55228
ENSG00000081320	-0.0106673	3.86528	-2.36619	0.0183493	0.060458	-5.93692	-0.533366	STK17B	9262
ENSG00000113924	-0.0269355	0.498828	-2.36592	0.0183627	0.0604727	-5.28001	-1.34677	HGD	3081
ENSG00000150510	0.0124298	3.77745	2.36556	0.0183804	0.0604885	-5.86234	0.621492	FAM124A	220108
ENSG00000108823	0.0123783	4.79252	2.36221	0.0185451	0.0608663	-6.04452	0.618916	SGCA	6442
ENSG00000187239	0.00875502	8.01437	2.36159	0.0185759	0.060918	-6.08497	0.437751	FNBP1	23048
ENSG00000223572	-0.027351	0.480567	-2.36113	0.0185986	0.0609726	-5.27226	-1.36755	CKMT1A	548596
ENSG00000232070	-0.0212879	-0.0255581	-2.36074	0.0186179	0.0610217	-5.11865	-1.06439	TMEM253	643382
ENSG00000242173	0.00815653	1.9173	2.35938	0.0186857	0.0612024	-5.46455	0.407827	ARHGDIG	398
ENSG00000213047	-0.00930857	3.62494	-2.35829	0.01874	0.0613364	-5.90661	-0.465428	DENND1B	163486
ENSG00000116016	-0.00544048	7.73677	-2.35604	0.0188528	0.0615676	-6.10868	-0.272024	EPAS1	2034
ENSG00000243955	-0.025537	-1.83376	-2.35367	0.0189721	0.0617512	-4.72445	-1.27685	GSTA1	2938
ENSG00000143297	-0.0333495	0.03199	-2.35364	0.0189733	0.0617512	-5.14618	-1.66748	FCRL5	83416
ENSG00000185585	0.0109914	6.23008	2.3523	0.0190412	0.0618881	-6.17986	0.549572	OLFML2A	169611
ENSG00000144063	-0.0176577	1.83002	-2.35075	0.0191197	0.061965	-5.55688	-0.882884	MALL	7851
ENSG00000128573	0.0110317	5.54848	2.35012	0.0191516	0.0619684	-6.16023	0.551584	FOXP2	93986
ENSG00000050555	-0.0175756	1.12035	-2.34872	0.0192229	0.0621284	-5.36409	-0.878779	LAMC3	10319
ENSG00000198523	0.0156451	6.60764	2.34567	0.0193795	0.0625083	-6.19421	0.782254	PLN	5350
ENSG00000105374	-0.0121396	0.0546571	-2.34386	0.0194724	0.0626954	-5.09338	-0.606978	NKG7	4818
ENSG00000065534	0.0148731	10.2318	2.34344	0.0194941	0.0627235	-5.96199	0.743653	MYLK	4638
ENSG00000133561	-0.00660045	4.0635	-2.34132	0.0196043	0.0630076	-6.01921	-0.330023	GIMAP6	474344
ENSG00000153064	-0.0138302	0.220758	-2.33918	0.0197156	0.0632101	-5.16635	-0.691509	BANK1	55024
ENSG00000167779	0.00924933	6.0228	2.33884	0.0197335	0.0632395	-6.21054	0.462467	IGFBP6	3489
ENSG00000242732	0.00853103	4.43052	2.33756	0.0198003	0.0633689	-6.06117	0.426551	RTL5	340526
ENSG00000082014	0.00713534	5.20274	2.33692	0.0198338	0.0634478	-6.15969	0.356767	SMARCD3	6604
ENSG00000150054	0.004809	5.10364	2.33619	0.0198721	0.0634793	-6.16686	0.24045	MPP7	143098
ENSG00000254827	-0.0211263	0.435169	-2.33615	0.0198745	0.0634793	-5.30865	-1.05631	SLC22A18AS	5003
ENSG00000204361	-0.0219878	-0.12688	-2.33536	0.019916	0.0635557	-5.16195	-1.09939	NXPE2	120406
ENSG00000010671	-0.00829127	2.28518	-2.33479	0.0199458	0.0636366	-5.64403	-0.414564	BTK	695
ENSG00000124203	-0.0125582	0.0348597	-2.33316	0.0200322	0.0638132	-5.12752	-0.62791	ZNF831	128611
ENSG00000126500	0.00817085	2.54407	2.33188	0.0200999	0.0639441	-5.67075	0.408542	FLRT1	23769
ENSG00000134755	-0.0210225	3.4947	-2.33133	0.0201291	0.0639945	-5.99917	-1.05113	DSC2	1824
ENSG00000111913	-0.00739761	3.24088	-2.33073	0.0201608	0.0640531	-5.86327	-0.369881	RIPOR2	9750
ENSG00000122224	-0.0215409	-0.528092	-2.33024	0.0201872	0.0641085	-5.01055	-1.07704	LY9	4063
ENSG00000138944	0.0158312	5.35474	2.32857	0.0202759	0.0642871	-6.18365	0.791559	SHISAL1	85352
ENSG00000121440	0.0103214	6.76088	2.32851	0.0202791	0.0642871	-6.23213	0.51607	PDZRN3	23024
ENSG00000104814	-0.0115215	1.8669	-2.32784	0.0203152	0.0643696	-5.57606	-0.576077	MAP4K1	11184
ENSG00000104154	0.0027604	3.92002	2.32676	0.0203732	0.0644664	-6.00679	0.13802	SLC30A4	7782
ENSG00000010610	-0.00836894	4.12655	-2.32635	0.0203951	0.0644986	-6.06559	-0.418447	CD4	920
ENSG00000005471	0.00757981	0.973789	2.326	0.0204143	0.0645169	-5.31622	0.378991	ABCB4	5244
ENSG00000174562	-0.0283395	-2.90433	-2.32453	0.0204931	0.064688	-4.60248	-1.41698	KLK15	55554
ENSG00000237289	-0.0271338	1.57968	-2.32429	0.020506	0.064705	-5.60118	-1.35669	CKMT1B	1159
ENSG00000243244	0.0124893	5.77316	2.32329	0.0205604	0.0647655	-6.23651	0.624464	STON1	11037
ENSG00000167701	-0.0222914	3.07023	-2.32317	0.0205666	0.0647709	-5.92514	-1.11457	GPT	2875
ENSG00000182107	-0.020173	3.04574	-2.32273	0.0205907	0.0648124	-5.90276	-1.00865	TMEM30B	161291
ENSG00000167323	0.00194562	6.46896	2.32268	0.0205933	0.0648124	-6.25372	0.0972809	STIM1	6786
ENSG00000100842	0.00858041	4.90046	2.32216	0.0206214	0.0648868	-6.15039	0.429021	EFS	10278
ENSG00000151320	0.011587	4.32426	2.31973	0.0207537	0.0651727	-6.06766	0.579349	AKAP6	9472
ENSG00000072858	-0.016044	1.99188	-2.31944	0.0207698	0.0651727	-5.65328	-0.802199	SIDT1	54847
ENSG00000166920	-0.0338847	2.26633	-2.31913	0.0207865	0.0651727	-5.82436	-1.69423	C15orf48	84419
ENSG00000149596	0.0159626	6.56263	2.31452	0.0210399	0.0657165	-6.26544	0.798128	JPH2	57158
ENSG00000203943	-0.0174817	0.196966	-2.31391	0.0210735	0.0657775	-5.25002	-0.874085	SAMD13	148418
ENSG00000162482	-0.0208586	2.21421	-2.31366	0.0210876	0.0657933	-5.74244	-1.04293	AKR7A3	22977
ENSG00000130005	0.00692601	2.4807	2.31294	0.0211273	0.0658803	-5.7018	0.346301	GAMT	2593
ENSG00000166143	-0.0346918	0.210105	-2.31233	0.0211611	0.0659637	-5.37922	-1.73459	PPP1R14D	54866
ENSG00000136842	0.0113761	4.41793	2.31218	0.0211697	0.0659637	-6.1113	0.568804	TMOD1	7111
ENSG00000119919	0.00815926	5.29588	2.31188	0.0211864	0.0660014	-6.23271	0.407963	NKX2-3	159296
ENSG00000102802	-0.0124965	3.84194	-2.31139	0.0212136	0.0660576	-6.03918	-0.624825	MEDAG	84935
ENSG00000110013	-0.0134977	5.0691	-2.31107	0.0212311	0.0660855	-6.23721	-0.674885	SIAE	54414
ENSG00000159921	-0.00692418	5.60892	-2.3107	0.0212517	0.0660855	-6.27233	-0.346209	GNE	10020
ENSG00000105737	0.0133894	4.678	2.31066	0.0212539	0.0660855	-6.14663	0.669472	GRIK5	2901
ENSG00000124664	-0.0297816	0.99296	-2.31057	0.0212593	0.0660855	-5.51184	-1.48908	SPDEF	25803
ENSG00000204397	-0.0106614	2.08895	-2.31013	0.0212838	0.0661045	-5.65222	-0.533068	CARD16	114769
ENSG00000174514	-0.0109711	2.94684	-2.30803	0.0214012	0.0663032	-5.87196	-0.548557	MFSD4A	148808
ENSG00000117682	-0.00567805	5.33091	-2.30779	0.0214147	0.0663094	-6.26331	-0.283902	DHDDS	79947
ENSG00000112245	-0.00590978	6.95977	-2.30763	0.0214234	0.0663094	-6.26391	-0.295489	PTP4A1	7803
ENSG00000023902	0.0123651	7.53203	2.30389	0.0216344	0.066787	-6.25389	0.618255	PLEKHO1	51177
ENSG00000144891	0.0135326	4.01022	2.30358	0.0216519	0.066787	-6.052	0.676629	AGTR1	185
ENSG00000137440	-0.0290126	0.101314	-2.3006	0.0218213	0.0670907	-5.33805	-1.45063	FGFBP1	9982
ENSG00000108352	-0.0183462	4.91904	-2.29982	0.0218658	0.0671457	-6.25213	-0.91731	RAPGEFL1	51195
ENSG00000111058	0.00779795	2.90136	2.29925	0.0218987	0.0672174	-5.82373	0.389898	ACSS3	79611
ENSG00000126950	0.0156483	4.71344	2.29787	0.0219773	0.0674012	-6.18359	0.782415	TMEM35A	59353
ENSG00000173467	-0.0367482	0.382752	-2.2939	0.0222064	0.067887	-5.44587	-1.83741	AGR3	155465
ENSG00000178078	-0.0231665	3.191	-2.2926	0.0222816	0.0680447	-6.01493	-1.15832	STAP2	55620
ENSG00000106034	0.0104709	5.21262	2.2923	0.0222993	0.0680479	-6.26377	0.523546	CPED1	79974
ENSG00000130822	0.0226347	5.19734	2.29023	0.0224201	0.0681722	-6.22212	1.13173	PNCK	139728
ENSG00000136040	-0.00562591	3.03977	-2.28947	0.022464	0.06824	-5.91141	-0.281295	PLXNC1	10154
ENSG00000134138	0.0132538	5.61667	2.28913	0.0224844	0.0682875	-6.29869	0.662691	MEIS2	4212
ENSG00000156966	-0.016296	4.07558	-2.2868	0.0226212	0.0686163	-6.17634	-0.8148	B3GNT7	93010
ENSG00000183508	-0.0137094	4.09931	-2.28656	0.022635	0.0686291	-6.16703	-0.685472	FAM46C	54855
ENSG00000114948	0.00729285	2.94826	2.28587	0.022676	0.0687245	-5.8623	0.364642	ADAM23	8745
ENSG00000145012	0.00816606	9.3237	2.28563	0.0226896	0.0687369	-6.15965	0.408303	LPP	4026
ENSG00000104043	-0.00496456	2.13564	-2.28263	0.0228675	0.0691013	-5.71793	-0.248228	ATP8B4	79895
ENSG00000152503	-0.0182915	1.50069	-2.28216	0.0228954	0.0691422	-5.64343	-0.914577	TRIM36	55521
ENSG00000063438	-0.0116377	2.24415	-2.2813	0.0229467	0.0692536	-5.75558	-0.581887	AHRR	57491
ENSG00000184922	-0.00613905	4.20024	-2.28028	0.0230074	0.069335	-6.17016	-0.306953	FMNL1	752
ENSG00000163898	-0.0315982	1.32575	-2.28016	0.0230144	0.0693417	-5.70558	-1.57991	LIPH	200879
ENSG00000158125	-0.0340096	-0.157037	-2.27982	0.0230349	0.0693767	-5.40538	-1.70048	XDH	7498
ENSG00000204936	-0.0294997	1.24459	-2.27981	0.0230357	0.0693767	-5.71815	-1.47498	CD177	57126
ENSG00000169715	-0.0115062	5.4585	-2.27765	0.0231652	0.0696358	-6.34011	-0.575311	MT1E	4493
ENSG00000140682	0.0116559	7.5732	2.27719	0.023193	0.069693	-6.30993	0.582797	TGFB1I1	7041
ENSG00000164107	0.0145614	6.36809	2.27717	0.0231939	0.069693	-6.35029	0.728072	HAND2	9464
ENSG00000198788	-0.0388604	5.31865	-2.2742	0.0233731	0.0699398	-6.29859	-1.94302	MUC2	4583
ENSG00000147027	0.00846214	5.73316	2.27297	0.023448	0.0700869	-6.35152	0.423107	TMEM47	83604
ENSG00000105894	0.0102774	4.37674	2.27295	0.0234492	0.0700869	-6.17885	0.51387	PTN	5764
ENSG00000175164	-0.0209878	1.41723	-2.27269	0.0234649	0.0700869	-5.65981	-1.04939	ABO	28
ENSG00000167741	-0.0345599	1.47179	-2.27243	0.0234807	0.0701014	-5.7815	-1.72799	GGT6	124975
ENSG00000075234	-0.00780237	5.68686	-2.27229	0.023489	0.0701075	-6.36307	-0.390118	TTC38	55020
ENSG00000155545	-0.00782477	5.28204	-2.27121	0.0235551	0.0702218	-6.34322	-0.391238	MIER3	166968
ENSG00000167608	-0.0232057	3.53194	-2.27108	0.0235629	0.0702303	-6.12237	-1.16028	TMC4	147798
ENSG00000168539	-0.00787958	-0.34738	-2.26601	0.0238737	0.0709511	-5.17887	-0.393979	CHRM1	1128
ENSG00000071967	0.00622066	7.47273	2.26573	0.0238908	0.0709726	-6.3402	0.311033	CYBRD1	79901
ENSG00000129116	0.012576	9.54609	2.26175	0.0241374	0.0714843	-6.19951	0.6288	PALLD	23022
ENSG00000143001	-0.0212082	-1.72172	-2.25985	0.0242565	0.0717337	-4.96761	-1.06041	TMEM61	199964
ENSG00000197646	0.00714214	0.170847	2.25864	0.024332	0.071898	-5.27902	0.357107	PDCD1LG2	80380
ENSG00000109339	0.0059379	3.35184	2.2564	0.024473	0.0722353	-6.03072	0.296895	MAPK10	5602
ENSG00000133619	0.00716327	3.89634	2.2547	0.0245805	0.072439	-6.14819	0.358164	KRBA1	84626
ENSG00000183317	-0.023815	2.95881	-2.25326	0.0246715	0.0726626	-6.05725	-1.19075	EPHA10	284656
ENSG00000137819	-0.023582	1.93668	-2.25264	0.0247107	0.0727482	-5.81873	-1.1791	PAQR5	54852
ENSG00000198944	-0.0234926	0.695212	-2.25044	0.0248508	0.0730413	-5.5569	-1.17463	SOWAHA	134548
ENSG00000101445	-0.00878066	3.31832	-2.25015	0.0248694	0.0730614	-6.08277	-0.439033	PPP1R16B	26051
ENSG00000173267	0.00777563	3.54561	2.2501	0.0248728	0.0730614	-6.07958	0.388781	SNCG	6623
ENSG00000143409	0.00292269	5.13834	2.24922	0.0249294	0.0731381	-6.36996	0.146135	MINDY1	55793
ENSG00000198643	-0.0358257	2.05867	-2.24853	0.0249735	0.0732079	-5.94873	-1.79129	FAM3D	131177
ENSG00000118407	0.0135087	5.08481	2.24764	0.0250304	0.0733001	-6.34583	0.675434	FILIP1	27145
ENSG00000180353	-0.0070327	5.21102	-2.24649	0.0251043	0.0734716	-6.39165	-0.351635	HCLS1	3059
ENSG00000127990	0.00876736	5.20487	2.24536	0.0251773	0.0736106	-6.36527	0.438368	SGCE	8910
ENSG00000196924	0.0142944	12.5351	2.24476	0.0252161	0.0736614	-6.00527	0.714721	FLNA	2316
ENSG00000132718	0.00778192	5.19518	2.24452	0.0252315	0.0736793	-6.36691	0.389096	SYT11	23208
ENSG00000116824	-0.0150165	0.86782	-2.24212	0.0253872	0.0739988	-5.55476	-0.750824	CD2	914
ENSG00000078804	0.00541675	6.85697	2.23959	0.0255525	0.0743154	-6.42791	0.270838	TP53INP2	58476
ENSG00000048462	-0.031367	-1.77902	-2.23772	0.0256751	0.0745965	-4.98831	-1.56835	TNFRSF17	608
ENSG00000113231	0.00718386	3.47544	2.23518	0.0258425	0.0749442	-6.1042	0.359193	PDE8B	8622
ENSG00000156113	0.0116343	7.56134	2.235	0.0258546	0.0749442	-6.40326	0.581716	KCNMA1	3778
ENSG00000117983	-0.0343856	3.29278	-2.23488	0.0258625	0.0749442	-6.19936	-1.71928	MUC5B	727897
ENSG00000106018	0.0131985	3.04899	2.23433	0.0258985	0.0749442	-5.99461	0.659925	VIPR2	7434
ENSG00000167641	0.0122405	6.38394	2.2342	0.0259076	0.0749442	-6.4487	0.612024	PPP1R14A	94274
ENSG00000188373	-0.0375613	1.62131	-2.23114	0.0261109	0.0754064	-5.88136	-1.87807	C10orf99	387695
ENSG00000137825	-0.019089	1.48219	-2.23098	0.0261211	0.0754209	-5.76649	-0.954448	ITPKA	3706
ENSG00000137634	-0.0369484	1.82942	-2.23021	0.026173	0.0755556	-5.9353	-1.84742	NXPE4	54827
ENSG00000145824	-0.0178518	4.84284	-2.22878	0.0262681	0.0757693	-6.39055	-0.892589	CXCL14	9547
ENSG00000065320	0.00785474	5.56652	2.22747	0.0263564	0.0759297	-6.44827	0.392737	NTN1	9423
ENSG00000185745	0.00833798	3.62415	2.22743	0.0263589	0.0759297	-6.14876	0.416899	IFIT1	3434
ENSG00000139567	-0.00744169	5.93559	-2.22733	0.0263659	0.0759297	-6.47088	-0.372085	ACVRL1	94
ENSG00000149591	0.015375	10.8569	2.22656	0.0264178	0.0760642	-6.17975	0.768749	TAGLN	6876
ENSG00000186472	-0.0097332	2.28694	-2.22619	0.0264423	0.0761043	-5.90298	-0.48666	PCLO	27445
ENSG00000179914	-0.0306251	2.0443	-2.22391	0.0265964	0.076413	-5.95935	-1.53126	ITLN1	55600
ENSG00000177272	-0.0148132	-0.90363	-2.22105	0.0267912	0.0768168	-5.1645	-0.740661	KCNA3	3738
ENSG00000074706	-0.0076379	1.1377	-2.21545	0.0271751	0.0776547	-5.64729	-0.381895	IPCEF1	26034
ENSG00000214814	-0.0287294	-1.55424	-2.21467	0.0272292	0.0777784	-5.18264	-1.43647	FER1L6	654463
ENSG00000139044	-0.0220351	3.31083	-2.21449	0.027241	0.0777968	-6.19936	-1.10175	B4GALNT3	283358
ENSG00000146205	-0.0249908	2.50755	-2.21033	0.0275302	0.0783277	-6.06944	-1.24954	ANO7	50636
ENSG00000171714	0.0048097	3.59506	2.21018	0.0275412	0.0783433	-6.20477	0.240485	ANO5	203859
ENSG00000198910	0.009524	6.51053	2.20917	0.0276114	0.0784644	-6.50165	0.4762	L1CAM	3897
ENSG00000119042	-0.0179603	4.12159	-2.20712	0.0277553	0.078699	-6.36215	-0.898015	SATB2	23314
ENSG00000240771	0.0114491	6.48753	2.20531	0.0278826	0.0789404	-6.51378	0.572456	ARHGEF25	115557
ENSG00000156804	0.0126246	8.43135	2.20478	0.0279203	0.0790161	-6.4082	0.63123	FBXO32	114907
ENSG00000134240	-0.0384894	3.34101	-2.20255	0.0280785	0.0793179	-6.2907	-1.92447	HMGCS2	3158
ENSG00000154553	0.0120225	7.03894	2.19987	0.0282688	0.0796037	-6.51158	0.601124	PDLIM3	27295
ENSG00000155850	-0.0211512	6.22929	-2.19956	0.0282912	0.0796307	-6.49777	-1.05756	SLC26A2	1836
ENSG00000197256	0.0108577	8.96952	2.1988	0.0283456	0.0796974	-6.38578	0.542883	KANK2	25959
ENSG00000171916	-0.0303964	-0.736155	-2.19851	0.0283659	0.0797133	-5.39133	-1.51982	LGALS9C	654346
ENSG00000174099	0.0128611	7.4015	2.19803	0.0284009	0.0797651	-6.49717	0.643054	MSRB3	253827
ENSG00000114248	-0.0328698	-0.397834	-2.19714	0.0284647	0.0798974	-5.49017	-1.64349	LRRC31	79782
ENSG00000243709	-0.0264688	2.54501	-2.19682	0.0284872	0.07992	-6.11188	-1.32344	LEFTY1	10637
ENSG00000139626	-0.0135295	2.00736	-2.19665	0.0284995	0.0799329	-5.90104	-0.676475	ITGB7	3695
ENSG00000153898	-0.0186649	1.77723	-2.19605	0.0285427	0.0799762	-5.89082	-0.933244	MCOLN2	255231
ENSG00000135549	-0.0248406	1.99917	-2.19525	0.0286005	0.0800276	-5.99048	-1.24203	PKIB	5570
ENSG00000118922	0.00475354	4.62659	2.19456	0.0286501	0.0801018	-6.41625	0.237677	KLF12	11278
ENSG00000130529	-0.0131282	6.33415	-2.19399	0.0286918	0.0801911	-6.53745	-0.656412	TRPM4	54795
ENSG00000130176	0.018631	9.95111	2.19129	0.0288875	0.0805195	-6.33738	0.931549	CNN1	1264
ENSG00000172831	-0.0132941	6.69747	-2.18863	0.0290815	0.0808396	-6.52645	-0.664703	CES2	8824
ENSG00000157111	-0.0319272	-0.0425961	-2.18794	0.0291317	0.0809039	-5.61007	-1.59636	TMEM171	134285
ENSG00000259120	-0.0211711	-1.83116	-2.18786	0.0291376	0.0809039	-5.10072	-1.05855	SMIM6	100130933
ENSG00000120899	-0.00794352	5.5758	-2.18747	0.0291668	0.0809222	-6.54621	-0.397176	PTK2B	2185
ENSG00000223547	0.00399711	3.90851	2.18549	0.0293123	0.0812633	-6.31997	0.199856	ZNF844	284391
ENSG00000113580	0.00438908	5.62329	2.18507	0.0293432	0.0813019	-6.54232	0.219454	NR3C1	2908
ENSG00000171234	-0.0271716	-2.89559	-2.18471	0.0293695	0.0813409	-4.95663	-1.35858	UGT2B7	7364
ENSG00000182253	0.0182536	9.4574	2.18453	0.0293828	0.0813409	-6.38795	0.912681	SYNM	23336
ENSG00000162460	-0.0316709	-1.84191	-2.18436	0.0293958	0.0813409	-5.20492	-1.58355	TMEM82	388595
ENSG00000107186	0.00998406	5.73476	2.18365	0.0294483	0.0814521	-6.54706	0.499203	MPDZ	8777
ENSG00000186212	-0.029539	-1.08134	-2.18284	0.0295079	0.0815544	-5.34432	-1.47695	SOWAHB	345079
ENSG00000110848	-0.0110274	1.87147	-2.18171	0.0295919	0.0817082	-5.8959	-0.551368	CD69	969
ENSG00000157570	0.0125689	6.09413	2.18129	0.0296234	0.081748	-6.56378	0.628445	TSPAN18	90139
ENSG00000174236	-0.0188776	-0.814458	-2.17999	0.0297198	0.0819356	-5.3065	-0.943882	REP15	387849
ENSG00000141506	-0.00738427	3.1801	-2.1782	0.0298533	0.0821777	-6.2093	-0.369214	PIK3R5	23533
ENSG00000172348	-0.00602282	5.11793	-2.17733	0.0299187	0.0822958	-6.52852	-0.301141	RCAN2	10231
ENSG00000089356	-0.0249294	5.89522	-2.17694	0.0299483	0.0822977	-6.55876	-1.24647	FXYD3	5349
ENSG00000181856	0.0135226	5.99327	2.17583	0.0300316	0.082448	-6.57248	0.676132	SLC2A4	6517
ENSG00000039987	-0.0329714	0.940252	-2.17494	0.0300987	0.0825536	-5.88537	-1.64857	BEST2	54831
ENSG00000168477	0.00785146	6.85376	2.17457	0.0301261	0.082613	-6.57385	0.392573	TNXB	7148
ENSG00000166292	0.0063486	3.96288	2.1714	0.0303665	0.0830194	-6.34547	0.31743	TMEM100	55273
ENSG00000181541	0.015686	7.30395	2.17044	0.0304393	0.0832028	-6.56276	0.784302	MAB21L2	10586
ENSG00000145649	-0.0149379	-0.219164	-2.17021	0.0304569	0.0832117	-5.45467	-0.746897	GZMA	3001
ENSG00000197614	0.0119438	5.03278	2.16947	0.0305136	0.0832952	-6.51963	0.597192	MFAP5	8076
ENSG00000171791	0.00359478	4.89316	2.16801	0.030625	0.08352	-6.50851	0.179739	BCL2	596
ENSG00000067113	0.00330145	6.28108	2.16776	0.030644	0.083556	-6.60233	0.165073	PLPP1	8611
ENSG00000197520	-0.0170634	-0.942569	-2.16706	0.0306973	0.0836301	-5.31499	-0.853171	FAM177B	400823
ENSG00000060140	-0.0222641	0.833733	-2.16655	0.0307366	0.0836977	-5.78422	-1.11321	STYK1	55359
ENSG00000165410	0.0115453	6.81749	2.16625	0.0307597	0.0837448	-6.59258	0.577263	CFL2	1073
ENSG00000187097	-0.0117118	5.11218	-2.16569	0.0308031	0.0838311	-6.56378	-0.585589	ENTPD5	957
ENSG00000167800	-0.0265008	-1.7307	-2.16466	0.0308819	0.0839774	-5.23582	-1.32504	TBX10	347853
ENSG00000105289	-0.0300491	2.32241	-2.16453	0.0308918	0.0839774	-6.16679	-1.50245	TJP3	27134
ENSG00000164691	-0.00967271	1.50592	-2.16342	0.0309775	0.0841626	-5.8572	-0.483636	TAGAP	117289
ENSG00000221923	0.00435759	2.78949	2.16262	0.0310396	0.0842837	-6.11464	0.21788	ZNF880	400713
ENSG00000095539	-0.0173568	3.98256	-2.16173	0.0311086	0.0844381	-6.44013	-0.867839	SEMA4G	57715
ENSG00000185862	-0.00963266	3.06978	-2.16133	0.0311399	0.0844796	-6.21737	-0.481633	EVI2B	2124
ENSG00000121297	0.00835602	5.27981	2.16131	0.031141	0.0844796	-6.56032	0.417801	TSHZ3	57616
ENSG00000141574	-0.0094378	4.82424	-2.16096	0.0311684	0.084522	-6.53947	-0.47189	SECTM1	6398
ENSG00000183134	-0.0199575	1.37397	-2.16017	0.03123	0.0846411	-5.87848	-0.997876	PTGDR2	11251
ENSG00000135773	-0.0245216	0.648685	-2.15957	0.0312764	0.0847031	-5.75527	-1.22608	CAPN9	10753
ENSG00000170390	0.00810293	4.52377	2.15751	0.0314376	0.0849642	-6.47081	0.405146	DCLK2	166614
ENSG00000145681	-0.0218496	-0.374844	-2.15743	0.0314435	0.0849642	-5.43685	-1.09248	HAPLN1	1404
ENSG00000095303	0.0112695	7.50131	2.15608	0.0315498	0.0850947	-6.57885	0.563477	PTGS1	5742
ENSG00000166402	0.00756832	4.75857	2.15534	0.0316075	0.0851401	-6.51047	0.378416	TUB	7275
ENSG00000134061	-0.0121126	0.43817	-2.1537	0.0317369	0.0853718	-5.6508	-0.605631	CD180	4064
ENSG00000166482	0.00716016	8.08893	2.15283	0.0318053	0.0855086	-6.54971	0.358008	MFAP4	4239
ENSG00000170482	-0.0163623	0.0797828	-2.15152	0.0319095	0.0857018	-5.57034	-0.818117	SLC23A1	9963
ENSG00000115295	0.00791093	5.50729	2.15148	0.0319128	0.0857018	-6.60337	0.395547	CLIP4	79745
ENSG00000116473	0.00560957	7.34945	2.15102	0.0319491	0.0857384	-6.59635	0.280478	RAP1A	5906
ENSG00000117226	-0.00975137	4.40065	-2.15037	0.0320005	0.0858251	-6.49877	-0.487569	GBP3	2635
ENSG00000175857	-0.00885204	-0.273785	-2.15005	0.0320261	0.085846	-5.45239	-0.442602	GAPT	202309
ENSG00000073417	-0.00582664	5.93337	-2.14757	0.0322236	0.0861878	-6.64431	-0.291332	PDE8A	5151
ENSG00000135083	-0.0147748	2.17294	-2.14683	0.0322831	0.0862939	-6.05987	-0.738741	CCNJL	79616
ENSG00000119865	0.00503112	4.51898	2.1428	0.0326069	0.0869659	-6.50501	0.251556	CNRIP1	25927
ENSG00000198947	0.0107913	6.58139	2.14197	0.0326738	0.087112	-6.65034	0.539563	DMD	1756
ENSG00000095203	-0.0197104	3.86168	-2.13801	0.032996	0.0877113	-6.47092	-0.985519	EPB41L4B	54566
ENSG00000137094	0.0127233	5.73337	2.13541	0.033209	0.0880986	-6.64664	0.636167	DNAJB5	25822
ENSG00000186564	-0.0211728	1.19231	-2.13394	0.0333292	0.0883154	-5.90264	-1.05864	FOXD2	2306
ENSG00000138678	-0.00753796	3.5903	-2.13389	0.0333336	0.0883154	-6.38916	-0.376898	GPAT3	84803
ENSG00000133104	0.00796391	6.04284	2.13308	0.0334004	0.0884597	-6.67072	0.398195	SPART	23111
ENSG00000164440	0.00771388	1.54724	2.13252	0.0334463	0.0885487	-5.8831	0.385694	TXLNB	167838
ENSG00000139540	-0.0279541	2.62969	-2.12922	0.0337195	0.089043	-6.28056	-1.39771	SLC39A5	283375
ENSG00000133116	0.00776669	2.45427	2.12797	0.0338237	0.0892364	-6.11414	0.388335	KL	9365
ENSG00000187446	-0.0069406	6.54621	-2.12769	0.0338469	0.089265	-6.67613	-0.34703	CHP1	11261
ENSG00000108187	-0.0128762	3.72746	-2.12738	0.0338734	0.0892872	-6.46508	-0.643811	PBLD	64081
ENSG00000124205	-0.0182984	2.27787	-2.12487	0.0340832	0.0896714	-6.17631	-0.914918	EDN3	1908
ENSG00000165406	0.00303498	5.68069	2.12481	0.0340882	0.0896714	-6.68242	0.151749	MARCH8	220972
ENSG00000180745	-0.0330597	0.335741	-2.1239	0.0341648	0.0898074	-5.82468	-1.65298	CLRN3	119467
ENSG00000128487	-0.00953359	4.50059	-2.12317	0.0342258	0.089902	-6.57739	-0.47668	SPECC1	92521
ENSG00000196263	0.0069947	4.46617	2.12246	0.0342854	0.0899875	-6.53812	0.349735	ZNF471	57573
ENSG00000077157	0.011622	9.45539	2.12185	0.0343368	0.0900483	-6.51177	0.581102	PPP1R12B	4660
ENSG00000111341	0.0111493	8.53457	2.12174	0.0343466	0.0900551	-6.58976	0.557463	MGP	4256
ENSG00000154269	-0.0168314	1.33489	-2.11967	0.0345213	0.0903815	-5.94856	-0.841568	ENPP3	5169
ENSG00000172236	-0.0117941	4.60495	-2.11799	0.0346643	0.0906406	-6.60438	-0.589707	TPSAB1	7177
ENSG00000102409	0.00494702	5.35505	2.11637	0.0348023	0.0909356	-6.66718	0.247351	BEX4	56271
ENSG00000188175	-0.0318069	0.692231	-2.11614	0.0348224	0.0909715	-5.91641	-1.59035	HEPACAM2	253012
ENSG00000154330	0.0145106	8.1111	2.11591	0.0348418	0.0910038	-6.62593	0.725531	PGM5	5239
ENSG00000186115	-0.0273454	-2.23641	-2.11556	0.0348718	0.0910226	-5.23342	-1.36727	CYP4F2	8529
ENSG00000072952	0.00913538	7.47419	2.11554	0.0348735	0.0910226	-6.66687	0.456769	MRVI1	10335
ENSG00000079385	-0.0249981	4.07801	-2.1121	0.035169	0.0915284	-6.58005	-1.2499	CEACAM1	634
ENSG00000183578	-0.00531787	3.45878	-2.10855	0.0354756	0.0920601	-6.40041	-0.265893	TNFAIP8L3	388121
ENSG00000136059	-0.0126852	4.6551	-2.10603	0.0356954	0.0924022	-6.64416	-0.634262	VILL	50853
ENSG00000163637	0.00868786	5.82344	2.10601	0.0356974	0.0924022	-6.71917	0.434393	PRICKLE2	166336
ENSG00000172543	-0.0130591	0.00894854	-2.10593	0.0357036	0.0924022	-5.61179	-0.652953	CTSW	1521
ENSG00000127241	0.0151428	6.01187	2.10575	0.0357193	0.0924174	-6.72061	0.75714	MASP1	5648
ENSG00000073737	-0.0256004	2.04086	-2.10497	0.0357879	0.0924641	-6.22487	-1.28002	DHRS9	10170
ENSG00000118515	-0.0130497	5.56854	-2.10433	0.0358437	0.0925652	-6.71715	-0.652483	SGK1	6446
ENSG00000007264	-0.0113565	0.217631	-2.1039	0.0358814	0.0925934	-5.66848	-0.567823	MATK	4145
ENSG00000106809	0.0109047	5.40555	2.10367	0.0359014	0.0925973	-6.67068	0.545233	OGN	4969
ENSG00000136999	0.00851323	3.0406	2.10363	0.0359056	0.0925973	-6.2814	0.425661	NOV	4856
ENSG00000101188	0.0225265	4.27337	2.1036	0.0359076	0.0925973	-6.51205	1.12633	NTSR1	4923
ENSG00000171992	0.00394309	7.23798	2.10256	0.0359994	0.092718	-6.70553	0.197155	SYNPO	11346
ENSG00000145703	-0.010357	4.85018	-2.10089	0.0361464	0.0929688	-6.66833	-0.517852	IQGAP2	10788
ENSG00000048052	0.00585291	3.73652	2.10042	0.0361874	0.0930359	-6.45641	0.292646	HDAC9	9734
ENSG00000162104	0.00226348	5.59845	2.09838	0.0363679	0.0934499	-6.73339	0.113174	ADCY9	115
ENSG00000115232	-0.00681722	2.59658	-2.0966	0.0365267	0.0937073	-6.22519	-0.340861	ITGA4	3676
ENSG00000100604	-0.0159937	3.67347	-2.09603	0.0365773	0.0938039	-6.5081	-0.799686	CHGA	1113
ENSG00000134198	0.0121471	5.54117	2.09436	0.0367263	0.0940853	-6.71597	0.607356	TSPAN2	10100
ENSG00000108852	0.0100903	4.09221	2.0938	0.0367766	0.0941474	-6.52988	0.504515	MPP2	4355
ENSG00000122786	0.0115665	10.4987	2.09369	0.0367862	0.0941551	-6.48532	0.578323	CALD1	800
ENSG00000145945	0.005337	3.18357	2.09326	0.0368244	0.094186	-6.35973	0.26685	FAM50B	26240
ENSG00000172403	0.0145952	9.50504	2.09219	0.0369204	0.0943646	-6.57267	0.729759	SYNPO2	171024
ENSG00000162739	-0.0147478	0.409925	-2.09124	0.0370058	0.0945158	-5.78381	-0.737392	SLAMF6	114836
ENSG00000159176	0.0123113	10.8623	2.09064	0.0370605	0.094605	-6.467	0.615564	CSRP1	1465
ENSG00000116574	-0.00589027	5.47109	-2.08885	0.0372218	0.0949444	-6.74927	-0.294513	RHOU	58480
ENSG00000106789	-0.015647	3.40592	-2.08799	0.0373	0.0950985	-6.4854	-0.782352	CORO2A	7464
ENSG00000144857	0.00987536	6.28497	2.08677	0.0374106	0.0953298	-6.76757	0.493768	BOC	91653
ENSG00000184113	0.00664873	5.73936	2.08426	0.0376393	0.0957366	-6.76092	0.332437	CLDN5	7122
ENSG00000196730	0.00731344	6.28184	2.08418	0.0376466	0.0957366	-6.77754	0.365672	DAPK1	1612
ENSG00000117020	0.00790208	5.87333	2.0803	0.0380027	0.0964044	-6.77468	0.395104	AKT3	10000
ENSG00000156345	0.0035186	3.77127	2.07964	0.0380634	0.0964983	-6.52377	0.17593	CDK20	23552
ENSG00000047648	0.00857843	5.01722	2.07888	0.0381335	0.096625	-6.71047	0.428921	ARHGAP6	395
ENSG00000100302	0.00856949	5.4248	2.07736	0.0382736	0.0968948	-6.75981	0.428475	RASD2	23551
ENSG00000162616	0.00563598	4.81324	2.07536	0.0384595	0.0972799	-6.69403	0.281799	DNAJB4	11080
ENSG00000136160	-0.00554072	4.55041	-2.07457	0.0385331	0.0974147	-6.66369	-0.277036	EDNRB	1910
ENSG00000121413	0.00545061	5.22211	2.07217	0.038757	0.0977921	-6.74589	0.272531	ZSCAN18	65982
ENSG00000058668	0.0115596	8.93588	2.07009	0.0389524	0.0981304	-6.66159	0.57798	ATP2B4	493
ENSG00000130413	0.00948952	2.77362	2.0697	0.0389887	0.0982047	-6.29671	0.474476	STK33	65975
ENSG00000197991	-0.00860511	1.94687	-2.06882	0.0390719	0.0982974	-6.15543	-0.430255	AL592490.1	64881
ENSG00000158201	-0.00969814	4.61938	-2.06762	0.0391856	0.0985101	-6.71348	-0.484907	ABHD3	171586
ENSG00000049246	0.0100082	5.21396	2.06747	0.0391989	0.0985101	-6.74585	0.500411	PER3	8863
ENSG00000156218	0.0137449	4.84608	2.06624	0.039316	0.0987201	-6.69265	0.687247	ADAMTSL3	57188
ENSG00000168528	-0.0243565	3.63737	-2.06586	0.0393521	0.0987819	-6.61166	-1.21782	SERINC2	347735
ENSG00000065357	-0.00703511	5.32378	-2.06516	0.0394178	0.0988879	-6.78767	-0.351755	DGKA	1606
ENSG00000136052	-0.00960768	3.42651	-2.0633	0.0395949	0.0991594	-6.51376	-0.480384	SLC41A2	84102
ENSG00000152137	0.0155005	7.80835	2.06314	0.0396106	0.0991643	-6.75895	0.775026	HSPB8	26353
ENSG00000171033	0.006899	2.24824	2.06255	0.0396669	0.0992628	-6.19373	0.34495	PKIA	5569
ENSG00000167080	-0.0338526	-1.3852	-2.06225	0.0396954	0.0992901	-5.56169	-1.69263	B4GALNT2	124872
ENSG00000226742	-0.00694584	3.70615	-2.06166	0.0397517	0.0993041	-6.56075	-0.347292	HSBP1L1	440498
ENSG00000204385	-0.0310338	3.53825	-2.06023	0.0398885	0.0996003	-6.63122	-1.55169	SLC44A4	80736
ENSG00000196188	-0.0242774	-1.01835	-2.05938	0.0399704	0.0997529	-5.62053	-1.21387	CTSE	1510
ENSG00000172594	-0.0122579	4.22937	-2.05845	0.0400603	0.0998572	-6.68488	-0.612897	SMPDL3A	10924
ENSG00000184828	-0.0150486	2.99693	-2.05831	0.0400736	0.0998721	-6.46926	-0.752429	ZBTB7C	201501
ENSG00000169435	-0.0223958	1.4052	-2.05598	0.0402988	0.100272	-6.14085	-1.11979	RASSF6	166824
ENSG00000088854	0.00760244	5.64005	2.05512	0.0403819	0.10043	-6.81505	0.380122	C20orf194	25943
ENSG00000152583	0.00853431	9.6521	2.0546	0.0404324	0.100488	-6.63475	0.426716	SPARCL1	8404
ENSG00000100744	-0.00858388	4.58421	-2.05438	0.0404539	0.100507	-6.7373	-0.429194	GSKIP	51527
ENSG00000050628	0.0114237	4.35609	2.05321	0.0405674	0.100702	-6.65275	0.571184	PTGER3	5733
ENSG00000140832	-0.0250835	1.30459	-2.05187	0.0406979	0.100934	-6.14468	-1.25418	MARVELD3	91862
ENSG00000025423	0.010492	3.5876	2.05068	0.0408144	0.101089	-6.52355	0.524598	HSD17B6	8630
ENSG00000198417	-0.0113972	1.28312	-2.05032	0.0408492	0.101133	-6.05982	-0.569859	MT1F	4494
ENSG00000070526	-0.0228534	4.17758	-2.04979	0.0409018	0.101183	-6.71941	-1.14267	ST6GALNAC1	55808
ENSG00000006740	-0.00928962	4.00948	-2.04929	0.0409508	0.101245	-6.6546	-0.464481	ARHGAP44	9912
ENSG00000165806	-0.00839782	5.29798	-2.04916	0.0409629	0.101245	-6.81921	-0.419891	CASP7	840
ENSG00000128311	-0.0139962	5.3415	-2.04858	0.0410206	0.101321	-6.82367	-0.699812	TST	7263
ENSG00000182985	0.00670433	4.41007	2.04745	0.0411315	0.101507	-6.67549	0.335217	CADM1	23705
ENSG00000198435	-0.0158696	4.24024	-2.04697	0.0411787	0.101589	-6.70442	-0.793479	NRARP	441478
ENSG00000115252	0.0078582	3.82512	2.04381	0.0414912	0.10222	-6.57361	0.39291	PDE1A	5136
ENSG00000135914	0.0157289	1.5165	2.04317	0.0415549	0.102307	-6.06307	0.786444	HTR2B	3357
ENSG00000250305	-0.00880918	2.55236	-2.04281	0.0415901	0.102359	-6.33936	-0.440459	TRMT9B	57604
ENSG00000163249	-0.00485967	4.22065	-2.04235	0.041636	0.102437	-6.71112	-0.242983	CCNYL1	151195
ENSG00000135702	-0.0203789	2.02613	-2.04174	0.0416969	0.102545	-6.30749	-1.01894	CHST5	23563
ENSG00000138735	0.00773943	6.65176	2.0417	0.0417014	0.102545	-6.85817	0.386972	PDE5A	8654
ENSG00000253313	-0.0294783	0.167168	-2.03861	0.0420098	0.10304	-5.94956	-1.47391	C1orf210	149466
ENSG00000163586	-0.0336193	4.70059	-2.03743	0.0421287	0.103208	-6.79717	-1.68097	FABP1	2168
ENSG00000164251	-0.0280368	1.69542	-2.03684	0.0421874	0.103317	-6.30973	-1.40184	F2RL1	2150
ENSG00000162390	-0.00758333	4.0391	-2.03615	0.0422571	0.103419	-6.69637	-0.379166	ACOT11	26027
ENSG00000145384	-0.0301423	-0.076142	-2.03561	0.0423116	0.103498	-5.87356	-1.50712	FABP2	2169
ENSG00000095637	0.0124119	9.37457	2.03515	0.0423585	0.103577	-6.69941	0.620596	SORBS1	10580
ENSG00000070985	-0.0240361	-0.846901	-2.03369	0.0425054	0.10376	-5.61546	-1.2018	TRPM5	29850
ENSG00000069764	-0.0222282	-1.19147	-2.02968	0.0429138	0.10444	-5.58472	-1.11141	PLA2G10	8399
ENSG00000125775	-0.0187721	3.67077	-2.0281	0.0430751	0.104725	-6.66917	-0.938607	SDCBP2	27111
ENSG00000135898	-0.0162534	-1.48436	-2.02674	0.0432146	0.104887	-5.46919	-0.812672	GPR55	9290
ENSG00000116711	0.00643135	4.17477	2.02637	0.0432524	0.104926	-6.7003	0.321568	PLA2G4A	5321
ENSG00000122711	-0.0302799	-1.2238	-2.02551	0.0433406	0.105105	-5.58862	-1.514	SPINK4	27290
ENSG00000173641	0.0137136	6.54254	2.02524	0.0433685	0.105155	-6.89142	0.685678	HSPB7	27129
ENSG00000145287	-0.0235769	2.49229	-2.02434	0.0434619	0.105303	-6.46707	-1.17885	PLAC8	51316
ENSG00000135424	0.0106801	7.79847	2.02363	0.0435347	0.105416	-6.83947	0.534006	ITGA7	3679
ENSG00000142227	0.00677348	5.78088	2.02169	0.0437357	0.105778	-6.89083	0.338674	EMP3	2014
ENSG00000125845	-0.00959	3.74009	-2.02056	0.0438537	0.10601	-6.65577	-0.4795	BMP2	650
ENSG00000157514	0.00792781	8.22625	2.01791	0.0441292	0.106515	-6.81277	0.39639	TSC22D3	1831
ENSG00000089012	-0.0183574	-1.62477	-2.01365	0.0445767	0.107229	-5.46227	-0.917872	SIRPG	55423
ENSG00000227051	0.00845707	5.66465	2.01361	0.0445814	0.107229	-6.89998	0.422853	C14orf132	56967
ENSG00000072195	0.0140095	8.41525	2.01266	0.0446815	0.10738	-6.82083	0.700474	SPEG	10290
ENSG00000140287	-0.0130876	1.61334	-2.0125	0.0446987	0.107404	-6.17597	-0.654382	HDC	3067
ENSG00000184860	-0.00647078	1.7125	-2.01058	0.0449015	0.107783	-6.23403	-0.323539	SDR42E1	93517
ENSG00000188820	-0.00879033	0.0455529	-2.00953	0.0450129	0.107979	-5.81602	-0.439517	CALHM6	441168
ENSG00000134184	0.0305623	0.305163	2.00869	0.0451026	0.108086	-5.81983	1.52812	GSTM1	2944
ENSG00000076662	-0.00868734	3.16998	-2.00835	0.0451386	0.108136	-6.56182	-0.434367	ICAM3	3385
ENSG00000172955	-0.015409	0.968207	-2.00759	0.0452198	0.10824	-6.11779	-0.77045	ADH6	130
ENSG00000198521	-0.00298762	3.21754	-2.00659	0.0453265	0.108442	-6.55605	-0.149381	ZNF43	7594
ENSG00000156006	-0.0270489	-1.4796	-2.00428	0.0455737	0.108835	-5.62327	-1.35245	NAT2	10
ENSG00000162367	0.00573779	2.67669	2.00261	0.0457535	0.109173	-6.41701	0.28689	TAL1	6886
ENSG00000172379	0.00691071	4.03271	2.00174	0.0458481	0.109327	-6.71199	0.345535	ARNT2	9915
ENSG00000173253	-0.0204674	-1.83169	-1.99983	0.0460548	0.109584	-5.46144	-1.02337	DMRT2	10655
ENSG00000166963	0.0105327	6.13412	1.99946	0.0460949	0.109611	-6.94519	0.526636	MAP1A	4130
ENSG00000175489	-0.00671782	1.94242	-1.99766	0.0462902	0.109962	-6.31239	-0.335891	LRRC25	126364
ENSG00000103710	0.00792667	5.38197	1.99759	0.0462979	0.109962	-6.90564	0.396333	RASL12	51285
ENSG00000143995	0.00945824	7.09686	1.99534	0.0465435	0.110409	-6.93501	0.472912	MEIS1	4211
ENSG00000120756	-0.0248975	2.9867	-1.99483	0.0465995	0.1105	-6.65353	-1.24488	PLS1	5357
ENSG00000124942	0.00506204	11.4085	1.99064	0.0470592	0.11133	-6.61436	0.253102	AHNAK	79026
ENSG00000080031	-0.016057	3.44658	-1.99049	0.0470759	0.111351	-6.68913	-0.802851	PTPRH	5794
ENSG00000166869	-0.0307697	2.35145	-1.98998	0.0471321	0.111411	-6.54586	-1.53848	CHP2	63928
ENSG00000186350	0.00225133	6.86006	1.9899	0.0471412	0.111414	-6.94968	0.112566	RXRA	6256
ENSG00000154822	-0.00655999	3.40937	-1.98848	0.0472987	0.111656	-6.64279	-0.328	PLCL2	23228
ENSG00000167964	-0.0182672	0.707962	-1.98835	0.0473131	0.111656	-6.06724	-0.913362	RAB26	25837
ENSG00000162909	-0.00395061	8.06849	-1.9869	0.047474	0.111852	-6.87959	-0.19753	CAPN2	824
ENSG00000133321	0.00549779	4.37544	1.98488	0.0476994	0.112273	-6.80973	0.27489	RARRES3	5920
ENSG00000065618	-0.0252369	2.36916	-1.98453	0.0477385	0.112273	-6.57021	-1.26184	COL17A1	1308
ENSG00000167371	0.00500435	5.46378	1.98379	0.0478213	0.112394	-6.94265	0.250218	PRRT2	112476
ENSG00000138193	-0.00612031	5.81367	-1.98282	0.0479296	0.112576	-6.97908	-0.306016	PLCE1	51196
ENSG00000137726	0.0117261	6.70805	1.97933	0.0483224	0.113258	-6.98043	0.586305	FXYD6	53826
ENSG00000166391	-0.0315758	1.06001	-1.97922	0.0483345	0.113258	-6.30533	-1.57879	MOGAT2	80168
ENSG00000106384	-0.0298515	-0.145287	-1.97791	0.048483	0.113395	-6.01662	-1.49258	MOGAT3	346606
ENSG00000178075	-0.012898	1.46562	-1.9754	0.0487676	0.113985	-6.25207	-0.644901	GRAMD1C	54762
ENSG00000082212	-0.00306225	5.43844	-1.97456	0.048863	0.114145	-6.97688	-0.153112	ME2	4200
ENSG00000162779	-0.0212124	-1.58176	-1.97423	0.0489009	0.114205	-5.58938	-1.06062	AXDND1	126859
ENSG00000143375	-0.0218848	3.758	-1.97295	0.0490466	0.114446	-6.81298	-1.09424	CGN	57530
ENSG00000135220	-0.0338649	0.38603	-1.97133	0.0492323	0.114756	-6.18221	-1.69324	UGT2A3	79799
ENSG00000168497	0.00948692	6.46198	1.97066	0.0493088	0.11486	-7.00326	0.474346	CAVIN2	8436
ENSG00000122694	0.00382723	6.30696	1.96889	0.0495131	0.115168	-7.01019	0.191361	GLIPR2	152007
ENSG00000165168	-0.00694498	4.00028	-1.96816	0.0495972	0.115345	-6.81404	-0.347249	CYBB	1536
ENSG00000169282	0.00846057	2.91369	1.96784	0.049634	0.115393	-6.54224	0.423028	KCNAB1	7881
ENSG00000204128	-0.0181026	2.48031	-1.96665	0.0497714	0.11562	-6.51503	-0.90513	C2orf72	257407
ENSG00000012504	-0.0257214	-0.568977	-1.96469	0.0499985	0.115942	-5.8795	-1.28607	NR1H4	9971
ENSG00000204482	-0.00595305	1.23167	-1.96335	0.0501541	0.116246	-6.19231	-0.297652	LST1	7940
ENSG00000181374	-0.0211158	0.512508	-1.96166	0.0503521	0.116593	-6.06202	-1.05579	CCL13	6357
ENSG00000172260	0.00785203	5.65087	1.95806	0.0507734	0.117323	-7.00532	0.392602	NEGR1	257194
ENSG00000135362	-0.0181461	3.102	-1.95664	0.050941	0.117646	-6.68495	-0.907306	PRR5L	79899
ENSG00000117791	0.00250135	4.67601	1.95591	0.0510269	0.117697	-6.92276	0.125068	MARC2	54996
ENSG00000122862	-0.00568195	5.55403	-1.95425	0.0512241	0.117986	-7.01809	-0.284097	SRGN	5552
ENSG00000180447	0.011402	4.91349	1.95381	0.0512756	0.118067	-6.94159	0.570101	GAS1	2619
ENSG00000161653	-0.0128918	0.555777	-1.95302	0.0513694	0.118245	-6.10356	-0.644591	NAGS	162417
ENSG00000167617	-0.0116284	4.27177	-1.95237	0.0514476	0.118349	-6.88753	-0.58142	CDC42EP5	148170
ENSG00000123119	0.0113444	3.76857	1.95224	0.0514629	0.118361	-6.74381	0.567218	NECAB1	64168
ENSG00000120915	-0.00673663	5.49357	-1.95212	0.0514774	0.118361	-7.02581	-0.336831	EPHX2	2053
ENSG00000132465	-0.0347803	4.68654	-1.94891	0.05186	0.119032	-6.96642	-1.73902	JCHAIN	3512
ENSG00000130558	0.00551595	4.63332	1.94436	0.052408	0.120011	-6.9262	0.275797	OLFM1	10439
ENSG00000127954	-0.00818499	4.86136	-1.94391	0.0524616	0.120068	-6.96228	-0.40925	STEAP4	79689
ENSG00000172935	0.0112291	6.54893	1.94254	0.0526273	0.120374	-7.05564	0.561457	MRGPRF	116535
ENSG00000187624	-0.00599571	1.47743	-1.94254	0.0526286	0.120374	-6.31252	-0.299786	C17orf97	400566
ENSG00000172340	-0.00604581	6.48581	-1.94205	0.0526875	0.12047	-7.05309	-0.302291	SUCLG2	8801
ENSG00000121807	-0.00936786	1.02588	-1.94156	0.0527469	0.12053	-6.21822	-0.468393	CCR2	729230
ENSG00000175309	-0.00476404	5.88014	-1.94111	0.0528021	0.120562	-7.06253	-0.238202	PHYKPL	85007
ENSG00000166126	-0.0272703	1.97963	-1.94031	0.0528995	0.120744	-6.56729	-1.36352	AMN	81693
ENSG00000198453	0.00473429	2.67959	1.93979	0.0529618	0.120867	-6.5419	0.236715	ZNF568	374900
ENSG00000171777	-0.0054417	1.63212	-1.93828	0.0531468	0.12127	-6.34446	-0.272085	RASGRP4	115727
ENSG00000143603	0.010084	4.93292	1.93787	0.053197	0.121346	-6.95199	0.504202	KCNN3	3782
ENSG00000248144	-0.0198441	4.42214	-1.93519	0.053526	0.121956	-6.96734	-0.992205	ADH1C	126
ENSG00000123612	-0.0163405	1.13013	-1.93418	0.0536501	0.122105	-6.30312	-0.817023	ACVR1C	130399
ENSG00000072133	-0.00673207	1.43544	-1.93406	0.0536654	0.122105	-6.3217	-0.336603	RPS6KA6	27330
ENSG00000163297	0.00557973	7.62392	1.93251	0.0538563	0.122327	-7.02112	0.278986	ANTXR2	118429
ENSG00000137628	-0.0066873	4.6579	-1.93116	0.0540237	0.122627	-6.98391	-0.334365	DDX60	55601
ENSG00000197324	0.00231867	8.45205	1.9294	0.0542417	0.12297	-6.96572	0.115934	LRP10	26020
ENSG00000142959	-0.0216306	1.9361	-1.92808	0.0544062	0.123246	-6.55424	-1.08153	BEST4	266675
ENSG00000141052	0.011175	5.95055	1.92776	0.0544464	0.123307	-7.07894	0.55875	MYOCD	93649
ENSG00000176387	-0.026626	4.23724	-1.92694	0.0545485	0.123413	-6.9787	-1.3313	HSD11B2	3291
ENSG00000151715	-0.0245736	2.44685	-1.92618	0.0546431	0.123475	-6.67304	-1.22868	TMEM45B	120224
ENSG00000124749	0.0118041	4.12253	1.92478	0.0548185	0.123754	-6.85876	0.590205	COL21A1	81578
ENSG00000105426	0.00579207	6.51768	1.92386	0.054935	0.123907	-7.09404	0.289604	PTPRS	5802
ENSG00000149294	0.00806973	6.66134	1.92346	0.0549842	0.123937	-7.0904	0.403486	NCAM1	4684
ENSG00000131018	0.00643344	6.76383	1.92287	0.0550592	0.124036	-7.08905	0.321672	SYNE1	23345
ENSG00000106772	0.0111216	8.29776	1.9203	0.055383	0.124577	-7.0023	0.55608	PRUNE2	158471
ENSG00000019102	-0.021575	2.71388	-1.91941	0.0554967	0.124699	-6.68375	-1.07875	VSIG2	23584
ENSG00000132970	0.00706319	4.24764	1.91877	0.0555769	0.124799	-6.9129	0.353159	WASF3	10810
ENSG00000100433	-0.0116044	-0.491598	-1.91868	0.0555889	0.124806	-5.90947	-0.580221	KCNK10	54207
ENSG00000133687	0.00745037	5.68776	1.91686	0.0558202	0.125072	-7.09381	0.372519	TMTC1	83857
ENSG00000131471	0.00990291	7.94193	1.9144	0.056134	0.12558	-7.04137	0.495146	AOC3	8639
ENSG00000158467	-0.0101802	6.31022	-1.91092	0.056582	0.126313	-7.11601	-0.509009	AHCYL2	23382
ENSG00000003096	0.00538194	3.17919	1.90924	0.0567983	0.126653	-6.71463	0.269097	KLHL13	90293
ENSG00000166046	0.00382021	3.18464	1.90907	0.0568205	0.126683	-6.73211	0.19101	TCP11L2	255394
ENSG00000175287	0.00635533	4.04678	1.90871	0.056867	0.126728	-6.89965	0.317767	PHYHD1	254295
ENSG00000116704	-0.00687398	5.31928	-1.90828	0.0569222	0.126831	-7.09882	-0.343699	SLC35D1	23169
ENSG00000147257	0.00728108	3.07113	1.90807	0.0569495	0.126873	-6.685	0.364054	GPC3	2719
ENSG00000157240	0.00350258	4.77638	1.90525	0.0573157	0.127491	-7.03374	0.175129	FZD1	8321
ENSG00000106123	0.00515815	3.76799	1.90455	0.0574069	0.127605	-6.86209	0.257908	EPHB6	2051
ENSG00000075142	-0.00824756	6.43835	-1.90295	0.0576164	0.127903	-7.12961	-0.412378	SRI	6717
ENSG00000154721	0.00559113	5.12564	1.90099	0.0578733	0.128375	-7.06159	0.279557	JAM2	58494
ENSG00000184185	0.00459644	1.83564	1.89968	0.0580448	0.128676	-6.43562	0.229822	KCNJ12	3768
ENSG00000162461	-0.00746719	2.98028	-1.89818	0.0582434	0.128997	-6.72173	-0.37336	SLC25A34	284723
ENSG00000105974	0.00915873	8.2304	1.89576	0.0585626	0.129455	-7.0551	0.457937	CAV1	857
ENSG00000136826	-0.00922682	6.55262	-1.89558	0.0585869	0.129479	-7.13512	-0.461341	KLF4	9314
ENSG00000182195	0.00625008	3.74848	1.8954	0.0586103	0.129511	-6.8612	0.312504	LDOC1	23641
ENSG00000185532	0.0066094	4.99047	1.89403	0.0587935	0.129733	-7.07589	0.33047	PRKG1	5592
ENSG00000109062	-0.0123646	4.52988	-1.89399	0.0587988	0.129733	-7.05012	-0.618228	SLC9A3R1	9368
ENSG00000086696	-0.026595	0.714069	-1.8939	0.0588105	0.129734	-6.33646	-1.32975	HSD17B2	3294
ENSG00000181885	-0.024295	4.37592	-1.89317	0.0589074	0.129869	-7.05493	-1.21475	CLDN7	1366
ENSG00000198160	-0.0024764	5.72756	-1.89296	0.0589349	0.129889	-7.14883	-0.12382	MIER1	57708
ENSG00000133742	-0.0322107	3.35472	-1.89147	0.0591346	0.13017	-6.94097	-1.61053	CA1	759
ENSG00000068831	0.00511326	5.40962	1.8911	0.0591839	0.130245	-7.12157	0.255663	RASGRP2	10235
ENSG00000184232	-0.00681239	6.01384	-1.89108	0.0591865	0.130245	-7.15971	-0.340619	OAF	220323
ENSG00000145936	0.013571	6.85303	1.89074	0.0592317	0.130284	-7.14655	0.678552	KCNMB1	3779
ENSG00000059728	-0.00907256	5.18658	-1.8903	0.0592907	0.130295	-7.12228	-0.453628	MXD1	4084
ENSG00000134531	-0.00692414	6.82883	-1.8902	0.059304	0.130304	-7.14257	-0.346207	EMP1	2012
ENSG00000049130	0.00474644	6.09749	1.88876	0.059497	0.130569	-7.16347	0.237322	KITLG	4254
ENSG00000172380	-0.00452265	6.55847	-1.8882	0.059573	0.130696	-7.15855	-0.226132	GNG12	55970
ENSG00000179954	0.00977454	5.79946	1.88786	0.0596189	0.13074	-7.14089	0.488727	SSC5D	284297
ENSG00000065809	-0.00508016	5.41356	-1.88778	0.0596295	0.13074	-7.13832	-0.254008	FAM107B	83641
ENSG00000153094	-0.00604489	4.3177	-1.88606	0.0598618	0.13116	-7.02009	-0.302245	BCL2L11	10018
ENSG00000166831	0.0128818	6.45404	1.88386	0.0601593	0.131641	-7.16677	0.64409	RBPMS2	348093
ENSG00000178301	-0.00583944	0.986704	-1.88249	0.0603455	0.131948	-6.30046	-0.291972	AQP11	282679
ENSG00000161267	-0.0139829	4.22674	-1.88222	0.0603818	0.131948	-7.04141	-0.699147	BDH1	622
ENSG00000066294	-0.00679957	2.51968	-1.88185	0.0604322	0.132013	-6.65313	-0.339979	CD84	8832
ENSG00000180787	-0.00373047	3.77989	-1.88095	0.0605551	0.132139	-6.93741	-0.186524	ZFP3	124961
ENSG00000181350	-0.0125923	3.09896	-1.88046	0.060622	0.132192	-6.82139	-0.629614	LRRC75A	388341
ENSG00000163686	0.00398785	4.36048	1.87978	0.060714	0.132273	-7.02944	0.199392	ABHD6	57406
ENSG00000137251	-0.0288585	-1.39024	-1.87902	0.0608183	0.13248	-5.90747	-1.44293	TINAG	27283
ENSG00000155066	-0.00995385	4.2986	-1.87819	0.0609316	0.132686	-7.03828	-0.497692	PROM2	150696
ENSG00000185483	0.00779539	3.49875	1.87635	0.0611842	0.133075	-6.84534	0.38977	ROR1	4919
ENSG00000117472	-0.026706	4.27298	-1.87586	0.0612515	0.133182	-7.08646	-1.3353	TSPAN1	10103
ENSG00000176928	0.00550556	0.827032	1.87567	0.0612782	0.133199	-6.25208	0.275278	GCNT4	51301
ENSG00000117528	-0.00383885	5.91918	-1.87554	0.0612966	0.133219	-7.18717	-0.191942	ABCD3	5825
ENSG00000024422	0.00659835	7.81365	1.87516	0.0613488	0.13331	-7.11993	0.329918	EHD2	30846
ENSG00000139193	-0.0101555	1.42925	-1.87364	0.0615583	0.133627	-6.42975	-0.507775	CD27	939
ENSG00000145687	0.00490708	5.27975	1.87352	0.0615751	0.133643	-7.14476	0.245354	SSBP2	23635
ENSG00000044524	0.00741021	3.23141	1.86954	0.0621269	0.134562	-6.78368	0.370511	EPHA3	2042
ENSG00000109436	-0.00389564	3.99926	-1.86727	0.0624441	0.134925	-6.98728	-0.194782	TBC1D9	23158
ENSG00000168748	-0.0278822	0.967594	-1.86611	0.0626058	0.135051	-6.48571	-1.39411	CA7	766
ENSG00000126882	-0.00639827	2.1725	-1.8661	0.0626071	0.135051	-6.60005	-0.319913	FAM78A	286336
ENSG00000140497	-0.00600481	6.44801	-1.86564	0.0626724	0.135051	-7.19661	-0.30024	SCAMP2	10066
ENSG00000128591	0.0153329	9.07157	1.86543	0.0627019	0.135051	-7.05826	0.766644	FLNC	2318
ENSG00000181751	-0.0095915	3.60977	-1.86543	0.062702	0.135051	-6.94744	-0.479575	C5orf30	90355
ENSG00000105251	-0.022617	-1.54855	-1.86268	0.0630888	0.135783	-5.82977	-1.13085	SHD	56961
ENSG00000184163	-0.0107081	0.943135	-1.86223	0.0631513	0.135836	-6.34852	-0.535404	C1QTNF12	388581
ENSG00000168907	-0.0248628	0.480346	-1.86033	0.0634213	0.136338	-6.38632	-1.24314	PLA2G4F	255189
ENSG00000151882	-0.0164746	2.74046	-1.85889	0.0636255	0.136581	-6.79818	-0.823731	CCL28	56477
ENSG00000180155	0.00859368	5.1906	1.85767	0.0637991	0.136755	-7.15745	0.429684	LYNX1	66004
ENSG00000154265	-0.00576057	5.43112	-1.85634	0.0639882	0.137031	-7.20238	-0.288028	ABCA5	23461
ENSG00000183023	0.0105116	5.18787	1.85596	0.0640428	0.137119	-7.15936	0.525581	SLC8A1	6546
ENSG00000130055	-0.0220649	-0.368371	-1.85557	0.0640981	0.137197	-6.14162	-1.10325	GDPD2	54857
ENSG00000269404	-0.0255048	1.09842	-1.85521	0.0641501	0.137243	-6.47798	-1.27524	SPIB	6689
ENSG00000111319	-0.019138	4.28981	-1.85515	0.0641577	0.137243	-7.11167	-0.956902	SCNN1A	6337
ENSG00000186496	-0.00352629	1.09384	-1.85265	0.0645162	0.137786	-6.37384	-0.176314	ZNF396	252884
ENSG00000131711	0.00837069	6.46219	1.85115	0.0647325	0.138123	-7.2301	0.418535	MAP1B	4131
ENSG00000175329	-0.0315856	0.732751	-1.85097	0.0647583	0.138158	-6.45782	-1.57928	ISX	91464
ENSG00000167332	0.0128662	3.18274	1.85067	0.0648013	0.138188	-6.80953	0.643311	OR51E2	81285
ENSG00000109743	-0.00479981	2.3696	-1.84851	0.0651139	0.13875	-6.66082	-0.23999	BST1	683
ENSG00000103056	-0.0107749	4.45156	-1.84812	0.0651698	0.13881	-7.11819	-0.538743	SMPD3	55512
ENSG00000006555	-0.0150084	2.89162	-1.8473	0.065289	0.138968	-6.86505	-0.750419	TTC22	55001
ENSG00000134539	-0.00964723	-0.718218	-1.84715	0.0653105	0.138968	-5.94538	-0.482362	KLRD1	3824
ENSG00000160307	0.00883478	4.79507	1.84676	0.0653673	0.139045	-7.10136	0.441739	S100B	6285
ENSG00000134201	0.00742821	3.62411	1.84631	0.0654334	0.139163	-6.91662	0.37141	GSTM5	2949
ENSG00000116176	-0.00922617	2.42245	-1.84361	0.065826	0.139761	-6.71112	-0.461308	TPSG1	25823
ENSG00000205413	-0.00641052	3.64602	-1.84216	0.0660382	0.140124	-6.97758	-0.320526	SAMD9	54809
ENSG00000167130	-0.00858922	3.52859	-1.84088	0.0662263	0.140293	-6.96879	-0.429461	DOLPP1	57171
ENSG00000103241	0.00672995	6.74997	1.84036	0.0663026	0.140379	-7.24378	0.336497	FOXF1	2294
ENSG00000214357	0.00299367	6.76797	1.83908	0.0664905	0.140666	-7.24197	0.149683	NEURL1B	54492
ENSG00000186198	-0.017155	1.73548	-1.83839	0.0665924	0.14084	-6.61835	-0.857748	SLC51B	123264
ENSG00000075651	-0.00746435	4.28014	-1.83821	0.0666194	0.140856	-7.10094	-0.373218	PLD1	5337
ENSG00000177599	0.00358471	1.45396	1.83713	0.0667786	0.14111	-6.47048	0.179235	ZNF491	126069
ENSG00000155974	0.00686761	2.93505	1.83647	0.0668761	0.141274	-6.79576	0.343381	GRIP1	23426
ENSG00000003400	-0.0088172	4.092	-1.83633	0.066897	0.141298	-7.06949	-0.44086	CASP10	843
ENSG00000186204	-0.0096787	4.78555	-1.83572	0.0669882	0.141456	-7.18359	-0.483935	CYP4F12	66002
ENSG00000129682	0.00702288	2.71527	1.8348	0.0671248	0.141654	-6.74325	0.351144	FGF13	2258
ENSG00000196502	-0.0115186	3.77278	-1.83234	0.0674907	0.142177	-7.03899	-0.575929	SULT1A1	6817
ENSG00000114859	-0.00857165	4.09108	-1.83226	0.0675024	0.14218	-7.09391	-0.428583	CLCN2	1181
ENSG00000163815	0.0077297	3.43771	1.8316	0.0676009	0.142325	-6.90343	0.386485	CLEC3B	7123
ENSG00000164099	-0.0169426	2.06546	-1.82957	0.067904	0.142818	-6.69318	-0.847128	PRSS12	8492
ENSG00000143416	-0.0111858	8.2528	-1.82919	0.0679621	0.142898	-7.14889	-0.55929	SELENBP1	8991
ENSG00000115112	-0.0221793	3.22043	-1.82752	0.0682124	0.143236	-7.02445	-1.10897	TFCP2L1	29842
ENSG00000164161	-0.0164772	1.28983	-1.82612	0.0684225	0.143552	-6.4825	-0.823858	HHIP	64399
ENSG00000127914	-0.00366764	6.55618	-1.82474	0.0686324	0.143866	-7.27519	-0.183382	AKAP9	10142
ENSG00000213402	-0.00914414	2.7777	-1.82347	0.0688236	0.14412	-6.82054	-0.457207	PTPRCAP	5790
ENSG00000185100	0.0041328	2.26409	1.82266	0.0689462	0.144325	-6.66283	0.20664	ADSSL1	122622
ENSG00000152217	0.00706307	5.63586	1.81704	0.0698046	0.145435	-7.27757	0.353154	SETBP1	26040
ENSG00000079308	0.0111302	9.68936	1.81561	0.070024	0.145681	-7.09022	0.556509	TNS1	7145
ENSG00000198846	0.00425477	4.82325	1.8145	0.0701946	0.145955	-7.20935	0.212739	TOX	9760
ENSG00000108551	-0.00767508	3.62614	-1.81244	0.0705124	0.146464	-7.03489	-0.383754	RASD1	51655
ENSG00000197321	0.0107698	9.43932	1.81052	0.0708108	0.146837	-7.11879	0.53849	SVIL	6840
ENSG00000135144	-0.00613566	1.97285	-1.80878	0.0710804	0.147241	-6.64323	-0.306783	DTX1	1840
ENSG00000148483	-0.0196067	-1.77929	-1.80804	0.071195	0.147436	-5.87679	-0.980335	TMEM236	653567
ENSG00000158158	-0.00973689	5.00422	-1.80699	0.0713599	0.147693	-7.26067	-0.486845	CNNM4	26504
ENSG00000163017	0.0166527	11.5042	1.80582	0.071543	0.14788	-6.97509	0.832637	ACTG2	72
ENSG00000196169	-0.00964416	1.15514	-1.80272	0.0720294	0.148417	-6.48841	-0.482208	KIF19	124602
ENSG00000093072	-0.00599833	4.5334	-1.80221	0.0721099	0.14854	-7.19727	-0.299916	ADA2	51816
ENSG00000055211	0.00249334	5.84278	1.79404	0.0734057	0.150521	-7.33141	0.124667	GINM1	116254
ENSG00000121577	0.0137311	5.57941	1.79164	0.0737893	0.151114	-7.30093	0.686556	POPDC2	64091
ENSG00000139874	-0.0113187	1.60793	-1.78914	0.0741928	0.151725	-6.6388	-0.565933	SSTR1	6751
ENSG00000156869	-0.00796111	1.07441	-1.78893	0.0742264	0.151744	-6.49792	-0.398055	FRRS1	391059
ENSG00000100154	0.00435596	5.23978	1.78891	0.0742293	0.151744	-7.29583	0.217798	TTC28	23331
ENSG00000017427	-0.00729538	3.78958	-1.78888	0.0742338	0.151744	-7.07678	-0.364769	IGF1	3479
ENSG00000075073	0.016988	6.446	1.78843	0.0743065	0.151806	-7.33847	0.849401	TACR2	6865
ENSG00000164825	-0.0206455	-1.08126	-1.78705	0.0745291	0.15211	-6.03831	-1.03228	DEFB1	1672
ENSG00000100784	0.00380517	4.24428	1.78602	0.0746962	0.152275	-7.17794	0.190259	RPS6KA5	9252
ENSG00000134363	-0.00620797	3.51267	-1.78485	0.0748864	0.15245	-7.03889	-0.310399	FST	10468
ENSG00000138685	0.00904247	5.12965	1.78353	0.0751009	0.152822	-7.27878	0.452123	FGF2	2247
ENSG00000146555	0.00578781	4.70806	1.781	0.0755139	0.153381	-7.25162	0.28939	SDK1	221935
ENSG00000099812	-0.0271578	2.75322	-1.78035	0.075621	0.153555	-7.04282	-1.35789	MISP	126353
ENSG00000161544	0.00390438	4.89124	1.77732	0.0761175	0.154367	-7.271	0.195219	CYGB	114757
ENSG00000166825	-0.0179708	5.19952	-1.77561	0.0763994	0.154816	-7.33059	-0.898539	ANPEP	290
ENSG00000159733	-0.00586138	4.04183	-1.77473	0.0765462	0.155019	-7.17587	-0.293069	ZFYVE28	57732
ENSG00000174992	-0.0296051	3.69478	-1.77207	0.0769867	0.155692	-7.22354	-1.48026	ZG16	653808
ENSG00000121900	-0.0105586	5.70157	-1.77164	0.0770579	0.155792	-7.36858	-0.527932	TMEM54	113452
ENSG00000167077	-0.0129401	0.870073	-1.76891	0.077514	0.156442	-6.48467	-0.647003	MEI1	150365
ENSG00000186642	0.00567211	5.89746	1.76693	0.0778443	0.156706	-7.37694	0.283606	PDE2A	5138
ENSG00000163873	0.0085905	4.60431	1.7657	0.078052	0.157031	-7.22794	0.429525	GRIK3	2899
ENSG00000188833	-0.024649	0.98763	-1.76498	0.0781718	0.157149	-6.66084	-1.23245	ENTPD8	377841
ENSG00000171766	0.00462572	4.87389	1.76425	0.078295	0.157267	-7.28662	0.231286	GATM	2628
ENSG00000153902	0.00569027	6.9988	1.76382	0.0783671	0.157335	-7.37225	0.284514	LGI4	163175
ENSG00000135540	-0.00850908	4.18632	-1.76156	0.0787492	0.157809	-7.23694	-0.425454	NHSL1	57224
ENSG00000178163	-0.00286225	4.49142	-1.76021	0.0789788	0.158144	-7.26538	-0.143112	ZNF518B	85460
ENSG00000213901	-0.0089771	1.94657	-1.75498	0.0798707	0.159465	-6.75449	-0.448855	SLC23A3	151295
ENSG00000162949	-0.0254382	0.110283	-1.75425	0.0799946	0.159646	-6.47163	-1.27191	CAPN13	92291
ENSG00000198848	0.00970793	5.4634	1.75415	0.0800124	0.159659	-7.37537	0.485397	CES1	1066
ENSG00000054277	-0.00863302	1.29801	-1.75345	0.0801321	0.159787	-6.62094	-0.431651	OPN3	23596
ENSG00000183778	-0.0150736	3.50056	-1.75301	0.0802076	0.159893	-7.16482	-0.753681	B3GALT5	10317
ENSG00000139160	0.00234612	2.07579	1.75007	0.0807149	0.160594	-6.76842	0.117306	ETFBKMT	254013
ENSG00000187601	0.00378129	4.09424	1.74959	0.0807969	0.160712	-7.20069	0.189064	MAGEH1	28986
ENSG00000144815	0.00373805	4.12703	1.74952	0.0808094	0.160714	-7.20968	0.186902	NXPE3	91775
ENSG00000113790	-0.00723263	3.07466	-1.74946	0.0808198	0.160714	-7.04157	-0.361632	EHHADH	1962
ENSG00000177363	0.00623943	4.27234	1.74859	0.0809703	0.160946	-7.22087	0.311971	LRRN4CL	221091
ENSG00000163687	-0.0167443	0.0290444	-1.74833	0.081015	0.160968	-6.3338	-0.837214	DNASE1L3	1776
ENSG00000152527	0.00522708	5.61099	1.74625	0.0813769	0.161531	-7.39629	0.261354	PLEKHH2	130271
ENSG00000144451	0.0019955	3.76133	1.74612	0.0813997	0.161554	-7.1494	0.0997748	SPAG16	79582
ENSG00000119514	-0.00524935	5.03667	-1.7431	0.0819247	0.162194	-7.37173	-0.262468	GALNT12	79695
ENSG00000133943	0.00229389	6.19736	1.74286	0.0819674	0.162257	-7.42863	0.114694	DGLUCY	80017
ENSG00000239998	-0.0066642	0.0265813	-1.7427	0.081996	0.162291	-6.33369	-0.33321	LILRA2	11027
ENSG00000167315	-0.0052184	6.69356	-1.73971	0.0825203	0.163149	-7.41408	-0.26092	ACAA2	10449
ENSG00000102935	0.0044798	3.65172	1.73658	0.0830727	0.163971	-7.13374	0.22399	ZNF423	23090
ENSG00000181061	-0.00437241	6.63154	-1.73633	0.0831153	0.164033	-7.42747	-0.218621	HIGD1A	25994
ENSG00000243646	-0.00465319	5.01463	-1.73461	0.0834204	0.164477	-7.38248	-0.232659	IL10RB	3588
ENSG00000187193	-0.0104899	5.29457	-1.73296	0.0837131	0.164919	-7.41578	-0.524493	MT1X	4501
ENSG00000100505	0.00775471	3.73396	1.73271	0.0837583	0.164985	-7.15007	0.387735	TRIM9	114088
ENSG00000171431	-0.0281219	3.39172	-1.73259	0.0837797	0.165005	-7.24809	-1.4061	KRT20	54474
ENSG00000184012	-0.0264841	3.23571	-1.73157	0.0839624	0.165252	-7.21094	-1.32421	TMPRSS2	7113
ENSG00000186868	0.00948257	4.21598	1.73129	0.0840107	0.165302	-7.24214	0.474128	MAPT	4137
ENSG00000166866	-0.0214023	3.14842	-1.72871	0.0844735	0.165986	-7.16299	-1.07011	MYO1A	4640
ENSG00000077782	0.00683006	7.71486	1.72682	0.0848124	0.166455	-7.39535	0.341503	FGFR1	2260
ENSG00000140297	-0.0268768	1.56792	-1.72511	0.0851208	0.166934	-6.88821	-1.34384	GCNT3	9245
ENSG00000080493	-0.0135687	4.10574	-1.72508	0.0851249	0.166934	-7.29791	-0.678436	SLC4A4	8671
ENSG00000198794	-0.00513356	3.22044	-1.72417	0.0852893	0.16713	-7.08598	-0.256678	SCAMP5	192683
ENSG00000102349	0.00424061	4.01069	1.72302	0.0854981	0.167451	-7.22957	0.21203	KLF8	11279
ENSG00000170745	0.00519869	4.08737	1.72291	0.0855174	0.167466	-7.24547	0.259934	KCNS3	3790
ENSG00000184371	-0.00395436	6.18433	-1.71803	0.0864049	0.168905	-7.47019	-0.197718	CSF1	1435
ENSG00000101049	-0.0151183	2.76538	-1.71743	0.0865148	0.169051	-7.04747	-0.755913	SGK2	10110
ENSG00000184434	-0.0247291	0.699393	-1.71734	0.0865313	0.169061	-6.68626	-1.23645	LRRC19	64922
ENSG00000198513	0.00350891	3.29127	1.71712	0.0865705	0.169099	-7.1029	0.175446	ATL1	51062
ENSG00000163884	0.0086952	4.34712	1.71617	0.0867448	0.169317	-7.31169	0.43476	KLF15	28999
ENSG00000122756	0.00548189	3.24483	1.7153	0.0869052	0.169569	-7.0829	0.274095	CNTFR	1271
ENSG00000187720	-0.00987242	3.29863	-1.71516	0.08693	0.169569	-7.13539	-0.493621	THSD4	79875
ENSG00000174130	-0.00507291	1.19152	-1.71491	0.0869767	0.169597	-6.63525	-0.253646	TLR6	10333
ENSG00000150782	-0.0124197	2.80547	-1.7145	0.0870515	0.16964	-7.05276	-0.620987	IL18	3606
ENSG00000085265	-0.0101473	0.459714	-1.71419	0.0871085	0.169728	-6.46947	-0.507366	FCN1	2219
ENSG00000196620	-0.0273685	-1.21707	-1.71173	0.0875609	0.170425	-6.28157	-1.36842	UGT2B15	7366
ENSG00000007312	-0.00840534	1.43821	-1.70982	0.0879143	0.17081	-6.70375	-0.420267	CD79B	974
ENSG00000166532	0.00625264	5.80481	1.7086	0.0881397	0.171112	-7.47098	0.312632	RIMKLB	57494
ENSG00000135842	0.0100916	7.95748	1.70817	0.0882193	0.171118	-7.40964	0.504582	FAM129A	116496
ENSG00000152454	-0.00285865	2.17311	-1.70704	0.0884292	0.171369	-6.86908	-0.142932	ZNF256	10172
ENSG00000000971	-0.00553865	5.73351	-1.70693	0.0884504	0.171369	-7.47774	-0.276933	CFH	3075
ENSG00000162733	0.00758267	7.79995	1.70629	0.0885691	0.171576	-7.42403	0.379134	DDR2	4921
ENSG00000085552	-0.0201586	1.68545	-1.70618	0.0885906	0.171578	-6.87464	-1.00793	IGSF9	57549
ENSG00000110076	0.00930141	4.42818	1.70496	0.0888173	0.171826	-7.32211	0.46507	NRXN2	9379
ENSG00000196338	0.00536431	2.50615	1.70397	0.089002	0.172113	-6.92297	0.268216	NLGN3	54413
ENSG00000145147	0.00726594	5.08975	1.70362	0.0890675	0.17217	-7.41482	0.363297	SLIT2	9353
ENSG00000257743	-0.0186297	-0.496523	-1.70254	0.0892697	0.1724	-6.38053	-0.931486	MGAM2	93432
ENSG00000129244	0.006793	3.64917	1.70225	0.0893246	0.172437	-7.16963	0.33965	ATP1B2	482
ENSG00000176532	-0.0220644	2.13134	-1.70086	0.0895857	0.172801	-6.98748	-1.10322	PRR15	222171
ENSG00000126860	-0.00652425	1.76924	-1.69544	0.0906093	0.174158	-6.804	-0.326212	EVI2A	2123
ENSG00000170153	0.0112501	5.77698	1.69543	0.0906103	0.174158	-7.48962	0.562506	RNF150	57484
ENSG00000175906	0.0083847	4.08324	1.69337	0.0910023	0.174739	-7.28549	0.419235	ARL4D	379
ENSG00000087258	0.0100764	6.3505	1.69037	0.0915749	0.175674	-7.51332	0.503822	GNAO1	2775
ENSG00000107796	0.00894489	9.65145	1.68934	0.0917714	0.175934	-7.31416	0.447244	ACTA2	59
ENSG00000165424	0.00792093	6.96257	1.68911	0.0918164	0.175973	-7.50154	0.396046	ZCCHC24	219654
ENSG00000159189	-0.00712468	5.57371	-1.68651	0.0923157	0.176789	-7.50975	-0.356234	C1QC	714
ENSG00000179163	-0.00761522	5.21469	-1.6859	0.0924332	0.176905	-7.48941	-0.380761	FUCA1	2517
ENSG00000187017	-0.0176315	1.97376	-1.68472	0.0926621	0.17717	-6.91733	-0.881573	ESPN	83715
ENSG00000239732	0.00455422	1.45582	1.68374	0.0928499	0.177363	-6.72466	0.227711	TLR9	54106
ENSG00000110090	-0.00373	7.16459	-1.68248	0.0930938	0.177689	-7.49215	-0.1865	CPT1A	1374
ENSG00000185630	0.00595324	7.25265	1.68096	0.0933894	0.178135	-7.49633	0.297662	PBX1	5087
ENSG00000071073	-0.00660638	5.06188	-1.68063	0.0934536	0.178234	-7.48123	-0.330319	MGAT4A	11320
ENSG00000197943	-0.00607126	3.78562	-1.68014	0.0935501	0.178394	-7.28107	-0.303563	PLCG2	5336
ENSG00000104419	-0.00419449	8.28033	-1.6791	0.0937512	0.178659	-7.42645	-0.209724	NDRG1	10397
ENSG00000176595	-0.00622661	4.52897	-1.67321	0.0949054	0.180334	-7.42677	-0.311331	KBTBD11	9920
ENSG00000167117	-0.0246569	-1.03459	-1.67235	0.095075	0.180574	-6.34158	-1.23285	LINC00483	55018
ENSG00000124212	0.0102963	6.25146	1.67123	0.0952966	0.180863	-7.54347	0.514814	PTGIS	5740
ENSG00000213088	-0.00592245	5.61678	-1.66915	0.0957086	0.181448	-7.53226	-0.296123	ACKR1	2532
ENSG00000077943	-0.00815856	3.12897	-1.66823	0.0958917	0.181633	-7.1718	-0.407928	ITGA8	8516
ENSG00000172828	-0.0212628	2.87117	-1.66776	0.0959835	0.181783	-7.21619	-1.06314	CES3	23491
ENSG00000141540	0.00450256	3.68753	1.66647	0.0962407	0.182127	-7.2499	0.225128	TTYH2	94015
ENSG00000132561	0.0039955	6.8735	1.66512	0.0965103	0.182493	-7.54537	0.199775	MATN2	4147
ENSG00000146938	0.00527519	3.30201	1.66432	0.0966701	0.182651	-7.16751	0.26376	NLGN4X	57502
ENSG00000160613	0.00470441	8.14356	1.6622	0.0970946	0.183277	-7.46819	0.23522	PCSK7	9159
ENSG00000104059	-0.00645631	2.75187	-1.66141	0.0972534	0.183416	-7.09202	-0.322815	FAM189A1	23359
ENSG00000196136	-0.00919577	5.67989	-1.66091	0.0973529	0.18358	-7.55798	-0.459789	SERPINA3	12
ENSG00000153446	0.00809611	2.12687	1.659	0.0977366	0.184039	-6.91188	0.404806	C16orf89	146556
ENSG00000165194	-0.00469756	1.6041	-1.65807	0.0979258	0.184302	-6.82599	-0.234878	PCDH19	57526
ENSG00000179314	-0.00888732	3.07703	-1.65666	0.0982099	0.184688	-7.20095	-0.444366	WSCD1	23302
ENSG00000173369	-0.00734707	5.93546	-1.65474	0.0986002	0.185398	-7.57265	-0.367354	C1QB	713
ENSG00000165895	-0.00493436	2.99831	-1.65436	0.0986774	0.185495	-7.14914	-0.246718	ARHGAP42	143872
ENSG00000148832	0.00241585	2.51781	1.65377	0.0987964	0.185609	-7.03965	0.120792	PAOX	196743
ENSG00000185070	0.00650517	3.74116	1.65215	0.0991267	0.186024	-7.28549	0.325259	FLRT2	23768
ENSG00000189129	0.00625316	2.90861	1.65142	0.0992759	0.186229	-7.10112	0.312658	PLAC9	219348
ENSG00000123329	-0.00682674	3.27784	-1.6508	0.099402	0.186371	-7.22307	-0.341337	ARHGAP9	64333
ENSG00000105122	-0.00799004	2.74926	-1.64653	0.100277	0.187669	-7.10368	-0.399502	RASAL3	64926
ENSG00000133328	-0.0186561	-1.48853	-1.64461	0.100672	0.188287	-6.21628	-0.932805	HRASLS2	54979
ENSG00000166025	0.00897454	6.84109	1.64024	0.101579	0.189525	-7.58731	0.448727	AMOTL1	154810
ENSG00000122707	0.00410967	4.44568	1.63999	0.101631	0.189562	-7.4422	0.205484	RECK	8434
ENSG00000163959	-0.0102213	2.32923	-1.63968	0.101695	0.189594	-7.06134	-0.511067	SLC51A	200931
ENSG00000154760	0.00458453	4.54183	1.63947	0.101739	0.189642	-7.46248	0.229227	SLFN13	146857
ENSG00000161533	-0.00458238	6.02602	-1.6377	0.102107	0.190107	-7.60248	-0.229119	ACOX1	51
ENSG00000144366	0.00379058	4.62835	1.63687	0.102281	0.190266	-7.47335	0.189529	GULP1	51454
ENSG00000164442	0.0043551	6.48024	1.636	0.102463	0.190499	-7.603	0.217755	CITED2	10370
ENSG00000059915	0.0136682	7.29775	1.63427	0.102827	0.190977	-7.57951	0.683412	PSD	5662
ENSG00000204103	-0.00476519	4.37169	-1.63396	0.102892	0.191025	-7.46886	-0.238259	MAFB	9935
ENSG00000075240	-0.00620481	5.47707	-1.63096	0.103522	0.191897	-7.59743	-0.31024	GRAMD4	23151
ENSG00000158006	-0.00513111	4.10056	-1.63071	0.103575	0.191922	-7.43272	-0.256556	PAFAH2	5051
ENSG00000112782	-0.0112863	2.63642	-1.62748	0.104259	0.192916	-7.14891	-0.564316	CLIC5	53405
ENSG00000150995	0.00618744	6.08347	1.62359	0.105088	0.194063	-7.62531	0.309372	ITPR1	3708
ENSG00000060709	-0.00400207	2.0729	-1.62035	0.105782	0.194982	-6.98843	-0.200104	RIMBP2	23504
ENSG00000102882	-0.00404685	6.68561	-1.61976	0.10591	0.195143	-7.62128	-0.202342	MAPK3	5595
ENSG00000198185	-0.00447424	2.63671	-1.61814	0.106258	0.19566	-7.11173	-0.223712	ZNF334	55713
ENSG00000005882	0.00329848	5.18245	1.61547	0.106835	0.196445	-7.59632	0.164924	PDK2	5164
ENSG00000197253	-0.00918811	3.93709	-1.6126	0.107456	0.197162	-7.43188	-0.459406	TPSB2	64499
ENSG00000198771	-0.00586287	3.68621	-1.6112	0.107761	0.197518	-7.37269	-0.293144	RCSD1	92241
ENSG00000169116	-0.0053361	6.77962	-1.61039	0.107939	0.197768	-7.62753	-0.266805	PARM1	25849
ENSG00000105366	-0.0126221	-0.450905	-1.60887	0.108271	0.198175	-6.43393	-0.631107	SIGLEC8	27181
ENSG00000081052	-0.00509205	2.0091	-1.60867	0.108314	0.198202	-6.9952	-0.254603	COL4A4	1286
ENSG00000168765	0.0026345	5.58786	1.60852	0.108347	0.198202	-7.63643	0.131725	GSTM4	2948
ENSG00000166927	-0.00556353	3.91001	-1.60696	0.108689	0.198639	-7.43263	-0.278177	MS4A7	58475
ENSG00000164128	-0.00763483	1.86585	-1.60627	0.10884	0.198757	-6.99188	-0.381742	NPY1R	4886
ENSG00000198074	-0.022422	1.7348	-1.60616	0.108865	0.198757	-7.09878	-1.1211	AKR1B10	57016
ENSG00000106571	0.00779995	5.32859	1.60594	0.108912	0.198786	-7.60881	0.389998	GLI3	2737
ENSG00000131069	-0.00714896	6.47482	-1.60419	0.109298	0.199321	-7.64678	-0.357448	ACSS2	55902
ENSG00000139725	-0.00553911	1.29913	-1.60055	0.110103	0.200473	-6.87612	-0.276955	RHOF	54509
ENSG00000149090	0.00691479	4.32636	1.5998	0.11027	0.200687	-7.47387	0.345739	PAMR1	25891
ENSG00000172915	0.00707156	5.03303	1.59946	0.110346	0.200749	-7.59133	0.353578	NBEA	26960
ENSG00000107185	-0.00257439	5.37506	-1.59375	0.111618	0.202603	-7.64982	-0.12872	RGP1	9827
ENSG00000168060	0.00436096	3.70727	1.593	0.111786	0.202832	-7.39364	0.218048	NAALADL1	10004
ENSG00000198961	0.00323297	7.35138	1.59055	0.112338	0.203525	-7.63691	0.161648	PJA2	9867
ENSG00000176472	-0.00486084	2.25017	-1.59013	0.112431	0.203668	-7.08521	-0.243042	ZNF575	284346
ENSG00000171385	0.007674	4.21646	1.58777	0.112965	0.204494	-7.48346	0.3837	KCND3	3752
ENSG00000205277	-0.0222298	4.03043	-1.58631	0.113295	0.204983	-7.55259	-1.11149	MUC12	10071
ENSG00000168229	-0.0136965	1.44523	-1.58589	0.113392	0.205099	-6.94213	-0.684826	PTGDR	5729
ENSG00000196196	-0.00803015	2.58236	-1.58563	0.113451	0.20518	-7.20401	-0.401507	HRCT1	646962
ENSG00000187391	0.00347684	3.66818	1.57747	0.115315	0.207665	-7.40541	0.173842	MAGI2	9863
ENSG00000169071	0.00860157	5.74327	1.57733	0.115347	0.207697	-7.68363	0.430078	ROR2	4920
ENSG00000135272	0.00355113	4.88085	1.5758	0.115699	0.208123	-7.61345	0.177557	MDFIC	29969
ENSG00000172367	-0.0227031	1.0562	-1.57457	0.115984	0.208446	-6.97465	-1.13516	PDZD3	79849
ENSG00000006747	-0.0154586	1.97765	-1.57445	0.116011	0.208446	-7.13558	-0.772931	SCIN	85477
ENSG00000139970	0.006225	3.37537	1.57264	0.116428	0.209016	-7.33766	0.31125	RTN1	6252
ENSG00000173237	-0.0210905	-1.64877	-1.57221	0.116529	0.209119	-6.3719	-1.05453	C11orf86	254439
ENSG00000188921	0.00399051	4.43115	1.56943	0.117176	0.209969	-7.55826	0.199525	HACD4	401494
ENSG00000180875	0.00661223	5.24857	1.56881	0.117319	0.210197	-7.66681	0.330611	GREM2	64388
ENSG00000158406	0.0051036	0.822774	1.56714	0.11771	0.210713	-6.77966	0.25518	HIST1H4H	8365
ENSG00000175482	-0.00484673	5.72723	-1.55977	0.119441	0.213045	-7.72242	-0.242337	POLD4	57804
ENSG00000174175	-0.00510094	2.90148	-1.55878	0.119676	0.213411	-7.26481	-0.255047	SELP	6403
ENSG00000076641	-0.00619392	4.85336	-1.55638	0.120244	0.214212	-7.65684	-0.309696	PAG1	55824
ENSG00000167555	0.00307609	4.01551	1.55353	0.120923	0.215023	-7.51015	0.153804	ZNF528	84436
ENSG00000135407	-0.0037745	2.93514	-1.55126	0.121466	0.215616	-7.30043	-0.188725	AVIL	10677
ENSG00000169851	0.00819711	5.52682	1.55076	0.121585	0.215747	-7.71625	0.409855	PCDH7	5099
ENSG00000111727	0.00424831	4.56741	1.54435	0.12313	0.217737	-7.62239	0.212415	HCFC2	29915
ENSG00000135617	0.00269953	4.29303	1.54428	0.123147	0.217741	-7.58833	0.134977	PRADC1	84279
ENSG00000160712	0.00226522	5.92406	1.54297	0.123465	0.218169	-7.75293	0.113261	IL6R	3570
ENSG00000204323	-0.00661871	3.09908	-1.5412	0.123895	0.218767	-7.35113	-0.330935	SMIM5	643008
ENSG00000114541	-0.0050805	3.88439	-1.53868	0.124509	0.21961	-7.52728	-0.254025	FRMD4B	23150
ENSG00000158813	0.00298733	2.93011	1.53861	0.124525	0.219612	-7.29853	0.149367	EDA	1896
ENSG00000197892	-0.00451201	5.8845	-1.53763	0.124765	0.219927	-7.75975	-0.2256	KIF13B	23303
ENSG00000117298	0.0020742	7.94245	1.53461	0.125506	0.221044	-7.68439	0.10371	ECE1	1889
ENSG00000177181	0.00426245	3.375	1.53232	0.126071	0.221795	-7.43597	0.213122	RIMKLA	284716
ENSG00000148516	0.007491	6.98358	1.52745	0.127275	0.223449	-7.76013	0.37455	ZEB1	6935
ENSG00000173599	-0.00571708	3.44486	-1.52638	0.127542	0.223781	-7.46988	-0.285854	PC	5091
ENSG00000175785	0.00697387	6.31605	1.52556	0.127746	0.224057	-7.77463	0.348694	PRIMA1	145270
ENSG00000114790	0.00777527	5.97397	1.52134	0.1288	0.225549	-7.77826	0.388764	ARHGEF26	26084
ENSG00000105290	0.00534109	2.40268	1.51929	0.129317	0.226207	-7.19817	0.267055	APLP1	333
ENSG00000141431	0.00327387	2.57381	1.51901	0.129386	0.226273	-7.25214	0.163693	ASXL3	80816
ENSG00000172794	-0.00702736	2.25309	-1.51793	0.129659	0.226694	-7.20348	-0.351368	RAB37	326624
ENSG00000147852	0.00477911	3.80873	1.51599	0.130148	0.227357	-7.51964	0.238955	VLDLR	7436
ENSG00000107864	0.00210541	3.51831	1.51575	0.13021	0.227382	-7.47247	0.105271	CPEB3	22849
ENSG00000160111	0.00473404	2.45891	1.51562	0.130242	0.227411	-7.22911	0.236702	CPAMD8	27151
ENSG00000165731	0.00613456	2.95281	1.51531	0.130321	0.227494	-7.32785	0.306728	RET	5979
ENSG00000168903	-0.0222605	0.591932	-1.51361	0.130751	0.227996	-7.03634	-1.11303	BTNL3	10917
ENSG00000184347	0.00636293	6.20294	1.51311	0.130877	0.228187	-7.79538	0.318146	SLIT3	6586
ENSG00000120885	0.0066532	8.95511	1.51208	0.131141	0.228564	-7.65673	0.33266	CLU	1191
ENSG00000109819	-0.00687533	3.88489	-1.5117	0.131237	0.228676	-7.58268	-0.343767	PPARGC1A	10891
ENSG00000116667	0.00270206	6.80769	1.51126	0.131349	0.228764	-7.78834	0.135103	C1orf21	81563
ENSG00000143167	-0.0250277	2.63409	-1.51123	0.131356	0.228764	-7.49794	-1.25138	GPA33	10223
ENSG00000066468	0.00468497	6.37441	1.51077	0.131473	0.228894	-7.80222	0.234248	FGFR2	2263
ENSG00000100412	-0.00325359	6.40853	-1.50885	0.131963	0.229498	-7.79765	-0.162679	ACO2	50
ENSG00000088280	0.00223284	5.47125	1.50664	0.13253	0.230289	-7.78323	0.111642	ASAP3	55616
ENSG00000101782	-0.00342979	6.20186	-1.50491	0.132974	0.230894	-7.81356	-0.171489	RIOK3	8780
ENSG00000138646	0.00292173	3.04157	1.5027	0.133543	0.231741	-7.376	0.146086	HERC5	51191
ENSG00000242265	0.00903234	3.94547	1.50032	0.134158	0.232584	-7.56541	0.451617	PEG10	23089
ENSG00000002726	-0.0233017	2.36781	-1.49624	0.135216	0.234025	-7.45443	-1.16509	AOC1	26
ENSG00000135678	-0.00745951	4.50262	-1.49456	0.135654	0.234456	-7.71706	-0.372975	CPM	1368
ENSG00000011600	-0.0041819	3.87041	-1.49384	0.135842	0.234697	-7.59394	-0.209095	TYROBP	7305
ENSG00000135124	-0.00595228	4.72067	-1.49242	0.136214	0.235186	-7.74279	-0.297614	P2RX4	5025
ENSG00000189058	0.00550518	6.38111	1.49232	0.13624	0.235203	-7.82967	0.275259	APOD	347
ENSG00000197165	-0.0125606	0.830668	-1.49202	0.136318	0.235254	-6.96485	-0.62803	SULT1A2	6799
ENSG00000169026	-0.00331815	2.8031	-1.49144	0.136471	0.235432	-7.35727	-0.165907	SLC49A3	84179
ENSG00000163520	0.005528	6.32883	1.49005	0.136836	0.235921	-7.83187	0.2764	FBLN2	2199
ENSG00000081026	-0.00297448	4.69574	-1.48968	0.136933	0.236004	-7.73823	-0.148724	MAGI3	260425
ENSG00000150764	0.0065365	6.2263	1.48845	0.137258	0.236418	-7.83619	0.326825	DIXDC1	85458
ENSG00000100365	-0.00495577	3.62862	-1.48837	0.13728	0.236418	-7.54538	-0.247789	NCF4	4689
ENSG00000060971	-0.00377872	5.59915	-1.48815	0.137337	0.236418	-7.8253	-0.188936	ACAA1	30
ENSG00000114812	-0.0137209	3.4077	-1.48767	0.137464	0.236578	-7.57678	-0.686047	VIPR1	7433
ENSG00000198515	-0.011786	-0.405635	-1.48042	0.139384	0.239075	-6.67213	-0.589298	CNGA1	1259
ENSG00000166510	-0.0094573	3.26717	-1.47794	0.140047	0.239803	-7.51394	-0.472865	CCDC68	80323
ENSG00000139433	-0.00317229	5.74243	-1.47777	0.140094	0.239845	-7.84687	-0.158615	GLTP	51228
ENSG00000167434	-0.0143183	3.24413	-1.47575	0.140635	0.2406	-7.55996	-0.715914	CA4	762
ENSG00000137285	0.00639223	3.28369	1.47426	0.141034	0.240911	-7.45842	0.319612	TUBB2B	347733
ENSG00000188488	0.00579513	2.55852	1.47393	0.141124	0.241035	-7.30438	0.289756	SERPINA5	5104
ENSG00000178537	-0.00339944	4.64421	-1.47346	0.141251	0.241195	-7.75851	-0.169972	SLC25A20	788
ENSG00000139174	0.0051805	2.05457	1.47155	0.141767	0.241875	-7.19376	0.259025	PRICKLE1	144165
ENSG00000135604	-0.0045035	1.73973	-1.47129	0.141837	0.241966	-7.13857	-0.225175	STX11	8676
ENSG00000115468	0.00511622	3.89387	1.47051	0.142046	0.24218	-7.60774	0.255811	EFHD1	80303
ENSG00000115993	0.00176058	6.4755	1.47016	0.142142	0.242285	-7.86162	0.088029	TRAK2	66008
ENSG00000164619	-0.00502807	1.76564	-1.46874	0.142526	0.242865	-7.16616	-0.251403	BMPER	168667
ENSG00000130592	-0.00598944	4.96185	-1.46806	0.142712	0.243113	-7.79033	-0.299472	LSP1	4046
ENSG00000007402	0.00235693	2.59404	1.46737	0.142899	0.243375	-7.33481	0.117846	CACNA2D2	9254
ENSG00000162630	0.00592406	0.550657	1.46557	0.143387	0.243975	-6.86125	0.296203	B3GALT2	8707
ENSG00000167578	-0.00290902	4.48994	-1.46442	0.143702	0.244346	-7.74417	-0.145451	RAB4B	53916
ENSG00000178462	-0.0189941	-0.653305	-1.46362	0.143922	0.244596	-6.76924	-0.949707	TUBAL3	79861
ENSG00000110900	0.00614248	5.48124	1.46203	0.144354	0.245155	-7.81719	0.307124	TSPAN11	441631
ENSG00000172349	-0.00471005	3.87359	-1.45824	0.145397	0.246626	-7.64903	-0.235503	IL16	3603
ENSG00000165072	0.00610531	6.11709	1.45731	0.145653	0.246955	-7.88158	0.305266	MAMDC2	256691
ENSG00000159200	-0.00394492	5.81043	-1.45711	0.145708	0.247019	-7.87672	-0.197246	RCAN1	1827
ENSG00000233041	-0.0240486	4.14124	-1.45683	0.145786	0.247111	-7.76761	-1.20243	PHGR1	644844
ENSG00000091262	-0.0087569	2.01659	-1.45635	0.145919	0.247252	-7.26374	-0.437845	ABCC6	368
ENSG00000122420	-0.00591619	2.14746	-1.45466	0.146386	0.247876	-7.25095	-0.29581	PTGFR	5737
ENSG00000197375	-0.0051076	4.43495	-1.45369	0.146653	0.248169	-7.75861	-0.25538	SLC22A5	6584
ENSG00000186281	-0.00414993	1.99776	-1.4532	0.146791	0.2483	-7.22442	-0.207496	GPAT2	150763
ENSG00000047597	0.00412188	4.47897	1.45114	0.147362	0.249091	-7.76322	0.206094	XK	7504
[truncated: 674 more rows]

## Sheet: COAD_up
ensembl_id	logFC	AveExpr	t	P.Value	adj.P.Val	B	logFC_50	external_gene_name	entrezgene
[truncated: 1,026 more rows]

[truncated: 16 more sheets: ESCA_down, ESCA_up, GBM_down, GBM_up, LIHC_down, LIHC_up, LUAD_down, LUAD_up, PRAD_down, PRAD_up, STAD_down, STAD_up, THCA_down, THCA_up, UCEC_down, UCEC_up]
