# Supplementary material for: A human tissue‐specific transcriptomic analysis reveals a complex relationship between aging, cancer, and cellular senescence
Source: Aging Cell. 2019 Sep 27;18(6):e13041. doi: 10.1111/acel.13041 (PMC6826163; doi:10.1111/acel.13041)
Supplement: Supplementary file 2 [file ACEL-18-e13041-s002.zip › Supporting_tables/Data S1.xlsx]

## Sheet: Data_S1
Data S1: List of age-DEGs in all GTEx tissues
Number of age-DEGs in all GTEx tissues. Four tissues (bladder, cervix uteri, fallopian tube, and kidney) with low number of samples (11, 11, 7, and 45, respectively) were excluded from the analysis.
In yellow, 10 tissues included in further analysis in this study
Tissue	No. of sample	No. of genes pass the filtering step	Ensembl id			Entrez id
			Down-regulated	Up-regulated	Total	Down-regulated	Up-regulated	Total
Adipose Tissue	786	13873	146	215	361	143	217	360
Adrenal Gland	190	13764	94	136	230	93	137	230
Blood	515	12247	4	13	17	4	13	17
Blood Vessel	901	13434	182	1148	1330	180	1145	1325
Brain	1671	14391	561	819	1380	553	816	1369
Breast	290	14339	10	49	59	10	49	59
Colon	506	14405	797	308	1105	796	305	1101
Esophagus	1018	14173	14	98	112	14	98	112
Heart	599	13345	39	206	245	40	205	245
Liver	174	13092	6	10	16	6	10	16
Lung	425	14511	227	341	568	228	338	566
Muscle	552	12354	69	320	389	68	320	388
Nerve	406	14073	313	266	579	313	264	577
Ovary	131	13671	368	224	592	366	224	590
Pancreas	248	13479	12	16	28	12	16	28
Pituitary	183	14768	1	1	2	1	1	2
Prostate	152	14570	497	614	1111	495	613	1108
Salivary Gland	97	14374	128	466	594	128	462	590
Skin	1181	14225	15	77	92	15	77	92
Small Intestine	137	14637	0	1	1	0	1	1
Spleen	162	14071	1	3	4	1	3	4
Stomach	261	14258	16	10	26	16	10	26
Testis	259	16252	6	34	40	6	34	40
Thyroid	444	14237	21	30	51	21	29	50
Uterus	110	13808	655	498	1153	651	496	1147
Vagina	113	14430	8	11	19	8	11	19
Result table description
1. ensembl_gene_id:	gene id in ensembl format
2. logFC:	log2 fold change per 1 year
3. AveExpr:	average log2-expression level for each gene across all samples
4. t:	moderated t-statistic
5. P.Value:	P-value from the moderated t-statistic
6. adj.P.Val:	adjust P-value by Benjamini-Hochberg method
7. B:	log-odds that the gene is differentially expressed
8. logFC_50:	log2 fold change over 50 years of age (from 25 to 75 years old)
9. external_gene_name:	gene symbol
10. entrezgene:	gene id in entrez format

## Sheet: Adipose_Tissue
ensembl_id	logFC	AveExpr	t	P.Value	adj.P.Val	B	logFC_50	external_gene_name	entrezgene
ENSG00000112319	0.0366213	0.808156	12.5738	3.63863e-33	5.04787e-29	63.8449	1.83106	EYA4	2070
ENSG00000147889	0.0325133	-0.157683	9.61601	9.0425e-21	6.27233e-17	35.6991	1.62566	CDKN2A	1029
ENSG00000048540	0.024048	5.71826	9.49779	2.51501e-20	1.16303e-16	33.5855	1.2024	LMO3	55885
ENSG00000244694	0.0369796	-0.559595	9.2637	1.8519e-19	6.42287e-16	32.7948	1.84898	PTCHD4	442213
ENSG00000163564	0.0267816	1.46812	8.46335	1.26624e-16	3.51331e-13	25.9387	1.33908	PYHIN1	149628
ENSG00000171551	-0.0319421	1.03633	-7.95286	6.34629e-15	1.29859e-11	22.048	-1.5971	ECEL1	9427
ENSG00000070159	-0.0161174	3.95172	-7.51704	1.53032e-13	2.65377e-10	18.2858	-0.805869	PTPN3	5774
ENSG00000131080	0.0254584	2.04715	7.36981	4.33615e-13	6.68394e-10	17.7829	1.27292	EDA2R	60401
ENSG00000204764	-0.018022	1.3036	-7.33765	5.43118e-13	7.53468e-10	17.6524	-0.901101	RANBP17	64901
ENSG00000112562	0.0176655	6.45085	7.12151	2.41486e-12	3.04558e-09	15.4416	0.883275	SMOC2	64094
ENSG00000100344	-0.036112	1.34851	-6.79058	2.20415e-11	2.54818e-08	13.9394	-1.8056	PNPLA3	80339
ENSG00000197147	-0.0123072	4.14584	-6.62224	6.55936e-11	6.49985e-08	12.3111	-0.61536	LRRC8B	23507
ENSG00000119681	0.0168053	7.43489	6.60311	7.41376e-11	6.85674e-08	12.1551	0.840263	LTBP2	4053
ENSG00000178821	-0.0197777	-0.12118	-6.59122	7.99901e-11	6.93565e-08	13.0193	-0.988885	TMEM52	339456
ENSG00000053438	-0.028714	3.53873	-6.34075	3.85525e-10	2.43109e-07	10.6581	-1.4357	NNAT	4826
ENSG00000128709	0.0218481	3.20675	6.01142	2.81495e-09	1.44636e-06	8.89915	1.09241	HOXD9	3235
ENSG00000174145	-0.0459813	1.10674	-6.01722	2.7202e-09	1.44636e-06	9.23158	-2.29906	NWD2	57495
ENSG00000103034	-0.0236988	4.5978	-5.93124	4.50464e-09	2.23189e-06	8.11061	-1.18494	NDRG4	65009
ENSG00000144031	-0.0176046	2.71187	-5.84993	7.21603e-09	3.33693e-06	7.98479	-0.880231	ANKRD53	79998
ENSG00000162591	0.015307	6.36398	5.79113	1.01106e-08	4.38326e-06	7.27677	0.765352	MEGF6	1953
ENSG00000130707	-0.0127488	7.67454	-5.75214	1.26236e-08	5.00364e-06	7.18117	-0.637441	ASS1	445
ENSG00000136383	-0.0173071	4.81879	-5.71022	1.60032e-08	6.00032e-06	6.85568	-0.865355	ALPK3	57538
ENSG00000184258	-0.0165767	1.21672	-5.69002	1.79317e-08	6.54647e-06	7.46349	-0.828836	CDR1	1038
ENSG00000165730	-0.0186585	2.61267	-5.65595	2.1708e-08	7.52889e-06	6.93781	-0.932925	STOX1	219736
ENSG00000177679	0.0140925	2.50101	5.62353	2.60136e-08	8.80212e-06	6.87765	0.704627	SRRM3	222183
ENSG00000103253	0.0122426	1.90845	5.61441	2.73682e-08	9.03998e-06	6.97041	0.612129	HAGHL	84264
ENSG00000155792	0.0139145	4.27411	5.60385	2.90209e-08	9.36294e-06	6.3804	0.695723	DEPTOR	64798
ENSG00000166148	-0.0142349	3.29921	-5.57969	3.31769e-08	1.02281e-05	6.39623	-0.711744	AVPR1A	552
ENSG00000182378	-0.0152445	5.12457	-5.56093	3.67987e-08	1.1098e-05	6.02563	-0.762223	PLCXD1	55344
ENSG00000131771	-0.022249	4.85375	-5.53305	4.28973e-08	1.21452e-05	5.89346	-1.11245	PPP1R1B	84152
ENSG00000158427	0.0124073	1.33764	5.50412	5.02633e-08	1.38915e-05	6.5171	0.620366	TMSB15B	286527
ENSG00000165092	0.0146485	6.70442	5.48602	5.54811e-08	1.48017e-05	5.6391	0.732426	ALDH1A1	216
ENSG00000187498	-0.0122477	9.78654	-5.4268	7.64918e-08	1.84957e-05	5.60437	-0.612384	COL4A1	1282
ENSG00000151079	0.0210342	1.01017	5.40178	8.75246e-08	1.99054e-05	6.05781	1.05171	KCNA6	NA
ENSG00000163071	0.0133773	2.15152	5.39344	9.15355e-08	2.01567e-05	5.73957	0.668866	SPATA18	132671
ENSG00000198734	-0.0212431	1.65809	-5.3942	9.11627e-08	2.01567e-05	5.75944	-1.06216	F5	2153
ENSG00000145423	0.0339646	5.70369	5.37405	1.01562e-07	2.15051e-05	5.06836	1.69823	SFRP2	6423
ENSG00000004846	0.0314968	1.1761	5.36957	1.04029e-07	2.15402e-05	5.87814	1.57484	ABCB5	340273
ENSG00000042062	0.0125932	6.11728	5.30801	1.44344e-07	2.82577e-05	4.68634	0.629658	RIPOR3	140876
ENSG00000100285	-0.0128705	0.0449142	-5.30501	1.46655e-07	2.82577e-05	5.69442	-0.643527	NEFH	4744
ENSG00000181856	-0.0156592	4.90795	-5.30652	1.45487e-07	2.82577e-05	4.70486	-0.782958	SLC2A4	6517
ENSG00000137558	-0.0357771	0.340788	-5.22844	2.19375e-07	4.05786e-05	5.1994	-1.78885	PI15	51050
ENSG00000163519	0.0230998	-0.470756	5.21145	2.39708e-07	4.31879e-05	5.40058	1.15499	TRAT1	50852
ENSG00000015520	-0.0192685	0.625482	-5.20393	2.49274e-07	4.43357e-05	5.05185	-0.963424	NPC1L1	29881
ENSG00000181036	0.0157768	-0.112193	5.18472	2.75451e-07	4.69997e-05	5.17867	0.788841	FCRL6	343413
ENSG00000111341	0.0148005	8.66322	5.17227	2.93797e-07	4.91066e-05	4.18178	0.740026	MGP	4256
ENSG00000135736	0.0121492	3.24257	5.1569	3.18095e-07	5.19827e-05	4.27702	0.607459	CCDC102A	92922
ENSG00000120875	-0.0216473	5.2335	-5.11651	3.91585e-07	6.17324e-05	3.73834	-1.08236	DUSP4	1846
ENSG00000136153	0.0146825	3.4434	5.09342	4.40699e-07	6.64545e-05	3.92151	0.734126	LMO7	4008
ENSG00000149633	0.0207373	2.96147	5.0735	4.87813e-07	7.12361e-05	3.94999	1.03686	KIAA1755	85449
ENSG00000177106	0.0146886	4.27391	5.05958	5.23598e-07	7.48853e-05	3.58653	0.734428	EPS8L2	64787
ENSG00000132846	-0.012408	4.91379	-5.04807	5.55065e-07	7.7782e-05	3.40889	-0.6204	ZBED3	84327
ENSG00000214575	0.0131501	1.63449	5.03474	5.9381e-07	8.15637e-05	4.05259	0.657505	CPEB1	64506
ENSG00000006747	0.02697	1.69334	4.99143	7.38613e-07	9.53362e-05	3.84716	1.3485	SCIN	85477
ENSG00000179604	-0.0118387	7.35819	-4.99183	7.37105e-07	9.53362e-05	3.211	-0.591935	CDC42EP4	23580
ENSG00000188517	-0.012644	4.08641	-4.99065	7.41502e-07	9.53362e-05	3.24127	-0.6322	COL25A1	84570
ENSG00000149451	0.0127889	7.34454	4.98278	7.71333e-07	9.81715e-05	3.13649	0.639445	ADAM33	80332
ENSG00000184515	0.0142825	0.417297	4.97219	8.13349e-07	9.99414e-05	4.02754	0.714123	BEX5	340542
ENSG00000141449	-0.0189179	2.90418	-4.93695	9.69578e-07	0.000114965	3.17335	-0.945895	GREB1L	80000
ENSG00000113088	0.0217486	-0.296903	4.92798	1.01375e-06	0.000119184	3.96297	1.08743	GZMK	3003
ENSG00000213889	0.0131205	0.313468	4.92226	1.04291e-06	0.000120861	3.79682	0.656024	PPM1N	147699
ENSG00000112139	0.0128314	3.43585	4.90987	1.10892e-06	0.000125074	3.02471	0.641568	MDGA1	266727
ENSG00000182782	-0.0194638	3.03862	-4.90166	1.15487e-06	0.000127155	2.98208	-0.973192	HCAR2	338442
ENSG00000197410	0.0161565	-0.152003	4.90201	1.15286e-06	0.000127155	3.80257	0.807827	DCHS2	54798
ENSG00000174332	-0.014416	0.756512	-4.8817	1.27431e-06	0.000137043	3.44199	-0.720799	GLIS1	148979
ENSG00000089041	0.0157861	2.2037	4.86481	1.38463e-06	0.000146633	3.11696	0.789306	P2RX7	5027
ENSG00000130513	0.0281401	3.16843	4.86132	1.40856e-06	0.000148037	2.90695	1.407	GDF15	9518
ENSG00000105122	0.0126732	3.11645	4.85699	1.43875e-06	0.000148954	2.84897	0.633662	RASAL3	64926
ENSG00000075643	-0.0153906	2.88668	-4.8458	1.51979e-06	0.00015503	2.76206	-0.769529	MOCOS	55034
ENSG00000185924	-0.015561	2.98053	-4.83857	1.57443e-06	0.000159431	2.69134	-0.778048	RTN4RL1	146760
ENSG00000166482	0.0145171	8.11971	4.8339	1.61074e-06	0.000160761	2.49232	0.725854	MFAP4	4239
ENSG00000129038	0.0152954	4.15768	4.81585	1.7588e-06	0.000169444	2.44594	0.764768	LOXL1	4016
ENSG00000125618	-0.01824	1.7054	-4.76495	2.25038e-06	0.000205392	2.68337	-0.911999	PAX8	7849
ENSG00000110042	-0.0117463	5.26065	-4.76037	2.30057e-06	0.000207245	2.02158	-0.587316	DTX4	23220
ENSG00000154678	0.0123829	3.25404	4.70514	2.99761e-06	0.00024038	2.10975	0.619147	PDE1C	5137
ENSG00000112964	-0.0130253	6.99236	-4.68526	3.29491e-06	0.000262356	1.74077	-0.651263	GHR	2690
ENSG00000121966	0.0163423	5.14736	4.6719	3.51055e-06	0.000272078	1.64822	0.817115	CXCR4	7852
ENSG00000163508	0.0216151	-0.00312458	4.66478	3.63092e-06	0.000279843	2.69059	1.08076	EOMES	8320
ENSG00000174292	0.0122885	2.58335	4.65902	3.73119e-06	0.000284411	2.05958	0.614425	TNK1	8711
ENSG00000008323	-0.0193624	3.91483	-4.63515	4.17556e-06	0.000312502	1.57908	-0.968121	PLEKHG6	55200
ENSG00000139329	0.017827	8.26227	4.60185	4.8815e-06	0.000345516	1.43301	0.891352	LUM	4060
ENSG00000134324	-0.0134314	6.84331	-4.58706	5.23063e-06	0.00035923	1.28711	-0.671572	LPIN1	23175
ENSG00000128268	-0.012514	4.58322	-4.57681	5.48625e-06	0.000373236	1.23099	-0.625699	MGAT3	4248
ENSG00000090104	0.0205365	4.42663	4.5619	5.88006e-06	0.000388448	1.24857	1.02683	RGS1	5996
ENSG00000160886	-0.0139696	0.308817	-4.5621	5.8744e-06	0.000388448	2.08504	-0.698482	LY6K	54742
ENSG00000111199	0.0125784	0.910095	4.54876	6.24914e-06	0.000396375	1.94202	0.628922	TRPV4	59341
ENSG00000159753	0.0147	1.23487	4.5538	6.10491e-06	0.000396375	1.9055	0.735002	CARMIL2	146206
ENSG00000095713	0.0220684	1.52432	4.54592	6.3318e-06	0.000399245	1.80835	1.10342	CRTAC1	55118
ENSG00000114646	-0.0124916	-0.162088	-4.52627	6.93317e-06	0.000429392	2.0144	-0.624581	CSPG5	10675
ENSG00000105219	-0.013267	-0.181971	-4.51308	7.36729e-06	0.000446316	1.97598	-0.663348	CNTD2	79935
ENSG00000127418	-0.0118643	5.96759	-4.47312	8.84658e-06	0.000513509	0.727124	-0.593215	FGFRL1	53834
ENSG00000181234	-0.014042	5.7134	-4.45375	9.6623e-06	0.000549365	0.642383	-0.7021	TMEM132C	92293
ENSG00000074047	0.0135191	2.71146	4.43475	1.05321e-05	0.000582117	1.04173	0.675956	GLI2	2736
ENSG00000186480	-0.0131972	6.43386	-4.4298	1.07706e-05	0.000592941	0.555035	-0.659858	INSIG1	3638
ENSG00000170961	-0.0187089	2.99022	-4.42642	1.09365e-05	0.000593882	0.854652	-0.935446	HAS2	3037
ENSG00000091129	-0.0246241	2.86467	-4.42166	1.11742e-05	0.000599352	0.849175	-1.2312	NRCAM	4897
ENSG00000111339	0.0171869	1.7321	4.42136	1.11895e-05	0.000599352	1.21901	0.859345	ART4	420
ENSG00000130592	0.0136558	6.17669	4.41046	1.17533e-05	0.000617625	0.452655	0.682791	LSP1	4046
ENSG00000166278	0.0149578	5.51774	4.41073	1.17394e-05	0.000617625	0.458034	0.747891	C2	717
ENSG00000114948	0.0130834	1.99357	4.40299	1.21554e-05	0.000628352	1.07313	0.65417	ADAM23	8745
ENSG00000151726	-0.0167142	9.42084	-4.37362	1.38675e-05	0.000676765	0.574211	-0.835708	ACSL1	2180
ENSG00000153563	0.0187769	2.00835	4.35767	1.48912e-05	0.000705073	0.885052	0.938846	CD8A	925
ENSG00000134463	-0.0161609	5.66673	-4.34437	1.57999e-05	0.000733084	0.176613	-0.808044	ECHDC3	79746
ENSG00000155511	0.0222623	1.28159	4.34455	1.57874e-05	0.000733084	0.99905	1.11312	GRIA1	2890
ENSG00000006047	-0.0121409	2.24965	-4.33897	1.61841e-05	0.000748407	0.676293	-0.607045	YBX2	51087
ENSG00000165376	-0.0191327	-0.807569	-4.33548	1.64366e-05	0.000754834	1.29333	-0.956637	CLDN2	9075
ENSG00000188820	0.0120597	0.543661	4.32262	1.74017e-05	0.000781274	1.04036	0.602987	CALHM6	441168
ENSG00000154309	0.0124317	3.91966	4.31537	1.79683e-05	0.000793867	0.24573	0.621584	DISP1	84976
ENSG00000102245	0.0165461	-0.613703	4.31311	1.8149e-05	0.000796775	1.25194	0.827307	CD40LG	959
ENSG00000125409	0.0126122	-0.561168	4.30851	1.8522e-05	0.000808038	1.22129	0.630612	TEKT3	64518
ENSG00000105357	-0.0157709	3.93927	-4.30721	1.86284e-05	0.000810131	0.137325	-0.788545	MYH14	79784
ENSG00000112414	0.0118585	4.31819	4.29298	1.98347e-05	0.000848423	0.0724892	0.592925	ADGRG6	57211
ENSG00000114737	-0.0154972	4.05396	-4.28629	2.04262e-05	0.000848423	0.0386376	-0.774858	CISH	1154
ENSG00000128710	0.0244873	0.256455	4.29108	2.00006e-05	0.000848423	1.0031	1.22437	HOXD10	3236
ENSG00000185101	0.0160201	1.56152	4.28668	2.03915e-05	0.000848423	0.683957	0.801007	ANO9	338440
ENSG00000213809	0.0169416	2.1662	4.27763	2.12181e-05	0.000869377	0.511872	0.84708	KLRK1	100528032
ENSG00000213809	0.0169416	2.1662	4.27763	2.12181e-05	0.000869377	0.511872	0.84708	KLRK1	22914
ENSG00000077942	0.011719	8.95145	4.27082	2.18621e-05	0.000892039	0.067591	0.585952	FBLN1	2192
ENSG00000157423	0.0133621	0.213022	4.24655	2.43088e-05	0.000952643	0.808762	0.668105	HYDIN	54768
ENSG00000181458	0.0118168	4.13457	4.24703	2.4258e-05	0.000952643	-0.0943828	0.590842	TMEM45A	55076
ENSG00000164879	-0.0233569	1.84993	-4.23352	2.57282e-05	0.000988247	0.311154	-1.16784	CA3	761
ENSG00000204060	0.014406	0.0725959	4.22772	2.63845e-05	0.00100688	0.762302	0.720302	FOXO6	100132074
ENSG00000115226	-0.012159	5.17077	-4.20919	2.85922e-05	0.00107496	-0.389111	-0.607948	FNDC4	64838
ENSG00000102452	0.0194528	0.134936	4.20121	2.95952e-05	0.00110073	0.64474	0.972641	NALCN	259232
ENSG00000115596	0.015216	1.48884	4.18873	3.12333e-05	0.00113465	0.285944	0.7608	WNT6	7475
ENSG00000064655	0.0170643	3.23601	4.18712	3.14497e-05	0.00113917	-0.145831	0.853217	EYA2	2139
ENSG00000185818	-0.0205737	5.52956	-4.17963	3.24803e-05	0.00116248	-0.503941	-1.02869	NAT8L	339983
ENSG00000186417	-0.0169064	4.94204	-4.17824	3.26753e-05	0.00116531	-0.503237	-0.84532	GLDN	342035
ENSG00000162998	0.0154385	4.14923	4.17648	3.29231e-05	0.00116719	-0.361063	0.771925	FRZB	2487
ENSG00000123689	-0.0191824	8.21451	-4.15868	3.55371e-05	0.0012273	-0.430287	-0.959121	G0S2	50486
ENSG00000137819	0.0163314	0.333773	4.15809	3.56267e-05	0.0012273	0.422422	0.816572	PAQR5	54852
ENSG00000197859	0.0153865	2.06956	4.11664	4.25131e-05	0.00137479	-0.143998	0.769325	ADAMTSL2	9719
ENSG00000113389	0.0183917	2.94597	4.10698	4.42907e-05	0.00142233	-0.409278	0.919583	NPR3	4883
ENSG00000205436	0.0166643	0.277484	4.10383	4.48847e-05	0.00143807	0.220178	0.833213	EXOC3L4	91828
ENSG00000196109	0.0191165	-0.129995	4.09907	4.57988e-05	0.00145393	0.275961	0.955825	ZNF676	163223
ENSG00000104213	0.0124126	4.95358	4.08943	4.77018e-05	0.00148658	-0.83671	0.62063	PDGFRL	5157
ENSG00000176399	-0.0143012	0.671022	-4.08763	4.80655e-05	0.00148842	-0.0169124	-0.715061	DMRTA1	63951
ENSG00000167286	0.0148879	0.13529	4.06214	5.3508e-05	0.00159638	0.0788586	0.744395	CD3D	915
ENSG00000113263	0.0147297	2.62552	4.0415	5.83383e-05	0.00170027	-0.565515	0.736484	ITK	3702
ENSG00000184985	0.0164948	2.1708	4.03029	6.11314e-05	0.00175563	-0.506046	0.824741	SORCS2	57537
ENSG00000198286	0.0122672	1.38503	4.02982	6.12503e-05	0.00175563	-0.325743	0.613358	CARD11	84433
ENSG00000151640	0.0177342	0.844782	4.0238	6.28045e-05	0.00179277	-0.24345	0.886711	DPYSL4	10570
ENSG00000143387	0.013791	7.19434	4.02114	6.35042e-05	0.00180157	-1.09703	0.689548	CTSK	1513
ENSG00000183160	0.015278	4.941	4.01779	6.43963e-05	0.00181579	-1.11491	0.763902	TMEM119	338773
ENSG00000118523	0.0119285	8.25894	3.99974	6.94027e-05	0.00191037	-1.09104	0.596425	CTGF	1490
ENSG00000162739	0.0126891	1.01386	3.99168	7.1757e-05	0.00194052	-0.40984	0.634454	SLAMF6	114836
ENSG00000183918	0.0183663	0.27879	3.98267	7.44751e-05	0.00198691	-0.251589	0.918313	SH2D1A	4068
ENSG00000122224	0.0194538	0.555351	3.9597	8.18575e-05	0.00212162	-0.401011	0.972689	LY9	4063
ENSG00000095585	0.0154415	0.827013	3.95602	8.31058e-05	0.00214299	-0.49149	0.772077	BLNK	29760
ENSG00000116824	0.0133272	1.18929	3.94345	8.74937e-05	0.00220691	-0.628089	0.666362	CD2	914
ENSG00000183671	0.0197266	0.000773074	3.94154	8.81814e-05	0.00221219	-0.363592	0.986332	GPR1	2825
ENSG00000182580	0.0150791	1.96188	3.92479	9.44189e-05	0.00231836	-0.865899	0.753954	EPHB3	2049
ENSG00000006625	-0.0119219	5.22246	-3.91637	9.77111e-05	0.00237399	-1.55679	-0.596094	GGCT	79017
ENSG00000160111	-0.0118494	4.51546	-3.90487	0.000102384	0.00244471	-1.54077	-0.592469	CPAMD8	27151
ENSG00000138696	0.0167072	0.774164	3.90085	0.000104065	0.00247208	-0.68484	0.835359	BMPR1B	658
ENSG00000185897	-0.0203539	-0.76852	-3.88981	0.000108822	0.0025338	-0.469163	-1.01769	FFAR3	2865
ENSG00000196878	-0.0176156	3.76609	-3.87699	0.000114602	0.00263224	-1.5512	-0.880778	LAMB3	3914
ENSG00000119946	0.0152156	-0.355412	3.85919	0.000123107	0.00274136	-0.6174	0.760782	CNNM1	26507
ENSG00000170801	-0.0119975	6.49836	-3.85722	0.000124083	0.00275832	-1.76923	-0.599874	HTRA3	94031
ENSG00000176971	0.014371	5.02526	3.8447	0.000130469	0.00283772	-1.80099	0.718548	FIBIN	387758
ENSG00000198804	-0.0137478	13.4988	-3.82924	0.000138784	0.00295299	-1.31671	-0.687392	MT-CO1	4512
ENSG00000172824	-0.0130988	2.9532	-3.82382	0.000141811	0.0029881	-1.57737	-0.654942	CES4A	283848
ENSG00000126861	0.0148102	-0.01967	3.81872	0.000144718	0.00302817	-0.831617	0.74051	OMG	4974
ENSG00000160339	-0.0162576	0.762876	-3.81578	0.000146424	0.00304093	-1.11742	-0.812881	FCN2	2220
ENSG00000105664	0.0284898	4.62339	3.81388	0.000147535	0.00305399	-1.8413	1.42449	COMP	1311
ENSG00000110848	0.0166837	2.92227	3.81248	0.000148355	0.00305813	-1.51694	0.834185	CD69	969
ENSG00000007174	-0.0131546	0.912008	-3.80313	0.000153968	0.00313805	-1.17116	-0.657732	DNAH9	1770
ENSG00000172673	0.0168663	-0.683505	3.79735	0.000157532	0.0031766	-0.777569	0.843315	THEMIS	387357
ENSG00000123612	-0.0168226	5.09415	-3.78855	0.000163113	0.00325592	-2.03182	-0.841131	ACVR1C	130399
ENSG00000189320	0.0127384	2.17821	3.78096	0.000168074	0.00331677	-1.46756	0.636918	FAM180A	389558
ENSG00000047457	0.0143149	3.98746	3.76628	0.000178076	0.00344073	-1.93769	0.715746	CP	1356
ENSG00000131203	0.0362465	0.282343	3.75341	0.000187305	0.00355957	-1.11348	1.81233	IDO1	3620
ENSG00000185640	-0.0213367	-0.538986	-3.73722	0.000199559	0.00373508	-1.11732	-1.06683	KRT79	338785
ENSG00000181092	-0.0189092	8.8819	-3.73398	0.000202099	0.00376843	-2.01002	-0.945459	ADIPOQ	9370
ENSG00000102934	0.0137416	2.94445	3.72612	0.00020839	0.00383777	-1.8564	0.687079	PLLP	51090
ENSG00000168878	-0.0207065	-0.63515	-3.72008	0.000213344	0.00389436	-1.14877	-1.03532	SFTPB	6439
ENSG00000160321	0.0159714	0.521775	3.7175	0.000215499	0.00392339	-1.33047	0.798572	ZNF208	7757
ENSG00000146285	0.0141027	-0.495067	3.70758	0.000223963	0.00404035	-1.15614	0.705135	SCML4	256380
ENSG00000133321	0.012158	3.63257	3.69834	0.000232126	0.00416596	-2.11135	0.607902	RARRES3	5920
ENSG00000099849	0.0143234	2.97936	3.69136	0.00023848	0.00424159	-1.98513	0.716171	RASSF7	8045
ENSG00000118526	0.0226427	2.56089	3.68515	0.000244268	0.0043185	-1.89457	1.13214	TCF21	6943
ENSG00000112559	-0.013822	4.0626	-3.67271	0.000256259	0.0044653	-2.34442	-0.691098	MDFI	4188
ENSG00000121933	0.0143555	2.79	3.66827	0.000260674	0.00450352	-2.05264	0.717777	TMIGD3	57413
ENSG00000213424	0.0138284	0.996237	3.669	0.000259948	0.00450352	-1.60159	0.691419	KRT222	125113
ENSG00000150782	0.0161326	2.98348	3.66734	0.000261604	0.00451397	-2.07725	0.80663	IL18	3606
ENSG00000169884	0.0152649	0.285577	3.65743	0.000271758	0.0046487	-1.48457	0.763245	WNT10B	7480
ENSG00000169710	-0.0191129	10.3352	-3.65698	0.000272219	0.00465085	-2.17103	-0.955643	FASN	2194
ENSG00000152270	-0.0146248	5.62842	-3.65262	0.000276804	0.00470024	-2.54339	-0.73124	PDE3B	5140
ENSG00000163624	0.0127046	1.11828	3.64603	0.000283876	0.00476205	-1.71247	0.635228	CDS1	1040
ENSG00000164691	0.0119367	2.09138	3.64306	0.000287123	0.00478182	-1.9505	0.596833	TAGAP	117289
ENSG00000095203	-0.0145321	5.12494	-3.62968	0.00030216	0.00495845	-2.61572	-0.726603	EPB41L4B	54566
ENSG00000197540	0.0135643	-0.282221	3.62509	0.000307483	0.0050067	-1.48775	0.678216	GZMM	3004
ENSG00000198851	0.0134356	1.94364	3.62011	0.000313369	0.00503789	-1.99744	0.67178	CD3E	916
ENSG00000169071	0.0186689	3.05263	3.61794	0.000315963	0.00504996	-2.25999	0.933445	ROR2	4920
ENSG00000157303	0.0159425	0.804702	3.61604	0.000318248	0.00506895	-1.75256	0.797123	SUSD3	203328
ENSG00000106819	0.0146177	4.71274	3.61281	0.00032217	0.0051138	-2.59382	0.730886	ASPN	54829
ENSG00000099958	0.0138724	0.479546	3.61161	0.000323648	0.00512553	-1.70731	0.693621	DERL3	91319
ENSG00000167701	-0.0142898	4.2343	-3.61025	0.000325318	0.0051344	-2.60786	-0.714489	GPT	2875
ENSG00000186205	-0.0142629	6.50085	-3.60352	0.000333722	0.0052078	-2.67612	-0.713144	MARC1	64757
ENSG00000009950	-0.0123561	7.21504	-3.59832	0.000340347	0.00525527	-2.65271	-0.617805	MLXIPL	51085
ENSG00000105855	0.0188799	3.26097	3.59517	0.000344432	0.00529159	-2.38446	0.943994	ITGB8	3696
ENSG00000106483	0.0206296	4.39875	3.59261	0.000347769	0.00532433	-2.61546	1.03148	SFRP4	6424
ENSG00000160867	0.0138887	0.364773	3.58103	0.000363298	0.00546184	-1.79242	0.694437	FGFR4	2264
ENSG00000134917	-0.0142206	0.575544	-3.57865	0.000366571	0.00548592	-1.89401	-0.711031	ADAMTS8	11095
ENSG00000140284	-0.0209731	-0.0233184	-3.56968	0.000379139	0.00561944	-1.82332	-1.04866	SLC27A2	11001
ENSG00000120820	0.0117304	3.8353	3.56719	0.000382703	0.00563101	-2.62756	0.58652	GLT8D2	83468
ENSG00000156738	0.0226172	-0.000119531	3.56746	0.000382312	0.00563101	-1.7327	1.13086	MS4A1	931
ENSG00000166928	0.0154531	2.87572	3.55832	0.000395647	0.00573543	-2.42794	0.772655	MS4A14	84689
ENSG00000100450	0.0179655	-0.65129	3.54797	0.000411257	0.00589397	-1.67448	0.898276	GZMH	2999
ENSG00000062282	-0.0216763	6.9155	-3.53459	0.000432311	0.00607787	-2.88648	-1.08381	DGAT2	84649
ENSG00000101098	0.0119491	1.00426	3.52819	0.000442731	0.00620826	-2.12238	0.597453	RIMS4	140730
ENSG00000138755	0.0237538	1.54884	3.52423	0.000449287	0.00625909	-2.21207	1.18769	CXCL9	4283
ENSG00000123453	0.01366	0.673732	3.51965	0.000456996	0.00629584	-2.0581	0.683001	SARDH	1757
ENSG00000104415	0.0201033	1.4132	3.5191	0.000457936	0.00630252	-2.22519	1.00516	WISP1	8840
ENSG00000170262	-0.0166491	0.664289	-3.50757	0.000477922	0.00648749	-2.21685	-0.832454	MRAP	56246
ENSG00000125355	0.0190583	1.96698	3.50251	0.000486954	0.00657151	-2.40736	0.952914	TMEM255A	55026
ENSG00000183801	0.0127418	4.75357	3.50254	0.000486894	0.00657151	-2.99897	0.637092	OLFML1	283298
ENSG00000106484	-0.0148206	6.64695	-3.50154	0.000488704	0.00658231	-3.03771	-0.74103	MEST	4232
ENSG00000017427	-0.0118862	6.44944	-3.49181	0.00050657	0.00673195	-3.08534	-0.594311	IGF1	3479
ENSG00000182866	0.0120563	1.61413	3.49063	0.00050877	0.00673921	-2.37164	0.602816	LCK	3932
ENSG00000101230	0.0128218	3.92021	3.48599	0.000517535	0.00679902	-2.93643	0.641091	ISM1	140862
ENSG00000156466	0.0166745	0.797314	3.4844	0.000520568	0.00681948	-2.19978	0.833726	GDF6	392255
ENSG00000134668	-0.0187228	1.30002	-3.47386	0.000541144	0.00694476	-2.4061	-0.936138	SPOCD1	90853
ENSG00000149573	0.0127215	5.21043	3.47134	0.00054617	0.00697117	-3.15256	0.636076	MPZL2	10205
ENSG00000178562	0.0118277	2.40389	3.46898	0.0005509	0.00697957	-2.63383	0.591383	CD28	940
ENSG00000186188	-0.0176804	1.7232	-3.4691	0.000550666	0.00697957	-2.59145	-0.884018	FFAR4	338557
ENSG00000198695	-0.012836	9.90259	-3.46965	0.000549562	0.00697957	-2.86939	-0.641801	MT-ND6	4541
ENSG00000197635	0.0136244	4.71123	3.46396	0.000561133	0.00707048	-3.12753	0.681219	DPP4	1803
ENSG00000060718	0.0240408	-0.49306	3.46025	0.000568807	0.00713926	-2.01173	1.20204	COL11A1	1301
ENSG00000196169	0.0128421	1.35976	3.45457	0.000580741	0.00721272	-2.45146	0.642103	KIF19	124602
ENSG00000064205	0.0168874	7.36301	3.45382	0.000582329	0.00721953	-3.1715	0.844368	WISP2	8839
ENSG00000173083	0.0118182	2.37853	3.45336	0.000583299	0.0072251	-2.7049	0.590908	HPSE	10855
ENSG00000134317	-0.012397	2.17322	-3.44837	0.000594027	0.00733179	-2.70625	-0.619852	GRHL1	29841
ENSG00000104921	0.0164103	0.883294	3.44073	0.000610788	0.00747879	-2.37072	0.820517	FCER2	2208
ENSG00000102466	0.0153023	1.89052	3.43301	0.000628186	0.00762452	-2.62059	0.765117	FGF14	2259
ENSG00000150625	0.0169817	1.68016	3.42316	0.000651049	0.00782669	-2.61791	0.849085	GPM6A	2823
ENSG00000185565	0.0176018	2.8627	3.41345	0.000674347	0.00800961	-2.92648	0.880089	LSAMP	4045
ENSG00000174669	-0.0124262	3.53003	-3.40568	0.00069354	0.00816071	-3.205	-0.62131	SLC29A2	3177
ENSG00000140465	-0.0328976	1.90822	-3.39762	0.00071398	0.00833758	-2.86199	-1.64488	CYP1A1	1543
ENSG00000007314	-0.0119148	6.17492	-3.39461	0.000721748	0.00840001	-3.43765	-0.595741	SCN4A	6329
ENSG00000165478	-0.0149785	2.02187	-3.35949	0.000818541	0.00920228	-3.03003	-0.748927	HEPACAM	220296
ENSG00000086205	0.0204528	-0.572011	3.35139	0.000842515	0.00938283	-2.3652	1.02264	FOLH1	2346
ENSG00000241644	0.0163297	5.30245	3.34811	0.000852424	0.00943789	-3.57524	0.816486	INMT	11185
ENSG00000181847	0.0139777	-0.178037	3.34755	0.000854115	0.00943894	-2.45975	0.698885	TIGIT	201633
ENSG00000071991	-0.0164585	2.00312	-3.34321	0.000867399	0.00955034	-3.02928	-0.822924	CDH19	28513
ENSG00000147647	0.0369652	-0.154441	3.31803	0.00094829	0.0101425	-2.53203	1.84826	DPYS	1807
ENSG00000160862	-0.0155102	4.97852	-3.30747	0.000984258	0.0104154	-3.70049	-0.775511	AZGP1	563
ENSG00000184905	0.022248	0.552027	3.29563	0.00102608	0.010727	-2.77519	1.1124	TCEAL2	140597
ENSG00000121005	0.0167874	1.50802	3.29369	0.00103309	0.0107841	-2.99772	0.839371	CRISPLD1	83690
ENSG00000172575	0.0119064	1.42783	3.28324	0.00107161	0.0110779	-3.01598	0.59532	RASGRP1	10125
ENSG00000164932	0.0148611	4.63378	3.27915	0.00108707	0.011193	-3.72491	0.743053	CTHRC1	115908
ENSG00000079435	-0.0136373	8.87692	-3.27468	0.00110416	0.0112553	-3.60304	-0.681866	LIPE	3991
ENSG00000204385	0.0131844	-0.433877	3.2683	0.00112901	0.0113785	-2.68216	0.659219	SLC44A4	80736
ENSG00000135750	0.0129998	1.50449	3.26341	0.00114844	0.0115035	-3.11254	0.649989	KCNK1	3775
ENSG00000099954	-0.0121131	1.08583	-3.25749	0.00117232	0.0116335	-3.08523	-0.605655	CECR2	27443
ENSG00000100336	-0.0141641	4.33475	-3.24963	0.00120475	0.0118619	-3.83884	-0.708203	APOL4	80832
ENSG00000123610	-0.0162414	2.13561	-3.23979	0.00124655	0.0121257	-3.40041	-0.812071	TNFAIP6	7130
ENSG00000135917	-0.0137948	6.63396	-3.2341	0.00127132	0.0122906	-3.91499	-0.68974	SLC19A3	80704
ENSG00000182013	0.0135577	1.14764	3.21222	0.00137084	0.0129108	-3.18725	0.677885	PNMA8A	55228
ENSG00000159399	-0.0124907	6.09092	-3.20914	0.00138541	0.0130216	-4.03753	-0.624533	HK2	3099
ENSG00000167306	0.0138827	2.41697	3.19514	0.00145347	0.0134967	-3.53624	0.694133	MYO5B	4645
ENSG00000135447	-0.013204	7.44045	-3.18965	0.00148104	0.0136703	-3.99939	-0.6602	PPP1R1A	5502
ENSG00000102924	-0.0159659	1.74245	-3.18481	0.00150568	0.0137915	-3.48362	-0.798293	CBLN1	869
ENSG00000170382	0.0156925	2.45658	3.18109	0.00152489	0.0139268	-3.59728	0.784623	LRRN2	10446
ENSG00000102678	0.0236951	0.685744	3.17408	0.0015617	0.0141327	-3.18537	1.18475	FGF9	2254
ENSG00000165197	0.0125196	3.14867	3.17218	0.00157186	0.0142061	-3.787	0.625981	VEGFD	2277
ENSG00000197893	-0.0147758	-0.397786	-3.15938	0.00164164	0.0146366	-3.08257	-0.738792	NRAP	4892
ENSG00000130164	-0.0136007	6.0332	-3.1473	0.00171011	0.0151303	-4.23875	-0.680036	LDLR	3949
ENSG00000131095	-0.0130223	1.82812	-3.14478	0.00172471	0.0152304	-3.61875	-0.651116	GFAP	2670
ENSG00000135914	0.0127113	-0.663516	3.142	0.001741	0.0153351	-3.03007	0.635566	HTR2B	3357
ENSG00000130822	-0.0161313	-0.487813	-3.11845	0.0018844	0.0160981	-3.18693	-0.806567	PNCK	139728
ENSG00000158050	0.015712	3.14999	3.1097	0.00194044	0.0163945	-3.96932	0.785599	DUSP2	1844
ENSG00000105894	0.0255983	2.3067	3.10648	0.00196144	0.0165018	-3.76504	1.27992	PTN	5764
ENSG00000172116	0.0119478	-0.354661	3.10188	0.00199175	0.0166455	-3.21513	0.597392	CD8B	926
ENSG00000144331	0.0150175	1.13536	3.0991	0.00201029	0.0167099	-3.5398	0.750876	ZNF385B	151126
ENSG00000126262	-0.0172026	1.2106	-3.09069	0.00206743	0.0170432	-3.63497	-0.860129	FFAR2	2867
ENSG00000133317	-0.013857	5.36716	-3.09048	0.00206888	0.0170432	-4.41145	-0.692849	LGALS12	85329
ENSG00000091513	-0.0155964	4.13011	-3.06053	0.00228468	0.0182262	-4.39948	-0.779818	TF	7018
ENSG00000135406	0.0133025	1.15799	3.05973	0.00229075	0.0182536	-3.65822	0.665123	PRPH	5630
ENSG00000171303	-0.011901	3.34697	-3.05986	0.00228974	0.0182536	-4.25948	-0.595051	KCNK3	3777
ENSG00000166145	0.0121373	1.57844	3.05652	0.00231506	0.01838	-3.77632	0.606866	SPINT1	6692
ENSG00000103485	0.01328	2.77828	3.04982	0.00236674	0.0186457	-4.06869	0.664001	QPRT	23475
ENSG00000103485	0.01328	2.77828	3.04982	0.00236674	0.0186457	-4.06869	0.664001	QPRT	105369247
ENSG00000144908	-0.0134805	5.81726	-3.03876	0.00245433	0.0191394	-4.55567	-0.674025	ALDH1L1	10840
ENSG00000007264	0.0124745	1.6383	3.02515	0.0025661	0.0197337	-3.87237	0.623724	MATK	4145
ENSG00000182230	0.0274148	1.36024	3.00969	0.00269887	0.0204375	-3.85774	1.37074	FAM153B	202134
ENSG00000184811	-0.0131127	7.51723	-2.99865	0.00279737	0.020932	-4.57406	-0.655635	TUSC5	286753
ENSG00000132874	0.0138757	-0.15784	2.97679	0.00300236	0.0220379	-3.63444	0.693786	SLC14A2	8170
ENSG00000162631	0.0223749	0.774125	2.97323	0.00303695	0.022233	-3.81521	1.11874	NTNG1	22854
ENSG00000142549	-0.0148591	0.483822	-2.97026	0.00306619	0.0223633	-3.83893	-0.742953	IGLON5	402665
ENSG00000104635	-0.0125614	7.03209	-2.96734	0.00309509	0.0224733	-4.71081	-0.628072	SLC39A14	23516
ENSG00000120457	0.0130177	1.39269	2.95361	0.00323462	0.0231293	-4.03528	0.650884	KCNJ5	3762
ENSG00000185436	0.0179988	-0.833654	2.94109	0.00336668	0.0237568	-3.59076	0.899938	IFNLR1	163702
ENSG00000185664	0.0151993	0.67206	2.93684	0.00341271	0.0240084	-3.91958	0.759965	PMEL	6490
ENSG00000062038	0.025023	0.400797	2.93565	0.00342563	0.0240621	-3.85177	1.25115	CDH3	1001
ENSG00000122223	0.0156471	0.182418	2.93534	0.00342901	0.0240621	-3.80993	0.782356	CD244	51744
ENSG00000135069	-0.0147375	2.29698	-2.93381	0.00344581	0.0241209	-4.39019	-0.736874	PSAT1	29968
ENSG00000113296	0.0136893	5.3522	2.9203	0.00359713	0.0248768	-4.90981	0.684463	THBS4	7060
ENSG00000057294	-0.0123273	3.29973	-2.91018	0.00371439	0.0252861	-4.67258	-0.616367	PKP2	5318
ENSG00000083454	0.0122798	-0.412286	2.90899	0.00372832	0.0253133	-3.78578	0.613989	P2RX5	5026
ENSG00000205795	0.0151154	1.74176	2.9068	0.00375425	0.025431	-4.23455	0.755768	CYS1	192668
ENSG00000124253	-0.0136795	6.81611	-2.90484	0.00377759	0.0255172	-4.90916	-0.683977	PCK1	5105
ENSG00000171954	-0.0179778	-0.772209	-2.89615	0.00388266	0.0260339	-3.82622	-0.898892	CYP4F22	126410
ENSG00000106809	0.0199516	5.30329	2.89364	0.00391351	0.0261901	-4.97008	0.997581	OGN	4969
ENSG00000104055	0.0144987	-0.44174	2.88862	0.00397588	0.0264291	-3.83802	0.724937	TGM5	9333
ENSG00000167588	-0.0131206	9.05172	-2.88335	0.00404225	0.0266792	-4.78133	-0.656032	GPD1	2819
ENSG00000176194	-0.0143807	6.18518	-2.87934	0.0040934	0.0268483	-5.01652	-0.719035	CIDEA	1149
ENSG00000211448	-0.0142078	1.25256	-2.87851	0.00410406	0.0268691	-4.2648	-0.710392	DIO2	1734
ENSG00000232629	0.0211888	1.56446	2.87177	0.00419171	0.0273012	-4.29703	1.05944	HLA-DQB2	3120
ENSG00000138039	0.0148842	0.481313	2.85826	0.00437248	0.0281091	-4.10395	0.744212	LHCGR	3973
ENSG00000025423	0.0201701	1.16501	2.85314	0.00444286	0.0285087	-4.25925	1.0085	HSD17B6	8630
ENSG00000157368	0.0121347	1.96142	2.84943	0.00449446	0.0287335	-4.45143	0.606734	IL34	146433
ENSG00000124839	0.0137124	-0.00819455	2.84785	0.0045165	0.0288031	-4.02719	0.68562	RAB17	64284
ENSG00000198542	0.0169876	3.14622	2.84181	0.00460208	0.0291794	-4.75011	0.849378	ITGBL1	9358
ENSG00000100292	-0.0134768	5.54852	-2.84112	0.00461201	0.0292259	-5.14894	-0.673842	HMOX1	3162
ENSG00000050555	0.0129445	2.14205	2.84029	0.00462383	0.0292505	-4.53497	0.647224	LAMC3	10319
ENSG00000197506	0.0274335	0.783627	2.82975	0.0047773	0.029877	-4.22593	1.37167	SLC28A3	64078
ENSG00000101542	-0.0143975	0.715412	-2.81182	0.00504905	0.031021	-4.40661	-0.719876	CDH20	28316
ENSG00000229314	-0.0198051	-0.886242	-2.80666	0.00512972	0.0314331	-4.046	-0.990254	ORM1	5004
ENSG00000137463	0.025257	-0.878454	2.80563	0.0051461	0.0315057	-3.96369	1.26285	MGARP	84709
ENSG00000183615	0.0119988	2.38	2.79649	0.00529244	0.0321316	-4.72043	0.599938	FAM167B	84734
ENSG00000167676	-0.0131206	10.7102	-2.79592	0.00530155	0.0321593	-4.89647	-0.656028	PLIN4	729359
ENSG00000103888	0.0193562	1.95948	2.79103	0.00538163	0.0324889	-4.60744	0.967808	CEMIP	57214
ENSG00000092054	-0.0128893	1.84172	-2.78761	0.00543818	0.0327305	-4.67118	-0.644466	MYH7	4625
ENSG00000138207	-0.0139893	7.78585	-2.78735	0.00544242	0.0327419	-5.15448	-0.699464	RBP4	5950
ENSG00000166819	-0.0127229	9.57856	-2.77323	0.00568192	0.0336289	-5.04718	-0.636147	PLIN1	5346
ENSG00000120332	-0.0131166	2.65727	-2.76694	0.00579167	0.0340313	-4.89949	-0.655831	TNN	63923
ENSG00000198756	0.0139631	1.23388	2.75847	0.00594231	0.0346377	-4.55264	0.698157	COLGALT2	23127
ENSG00000170074	0.0171264	0.887744	2.75161	0.00606701	0.0351724	-4.4921	0.856322	FAM153A	285596
ENSG00000118785	0.0179929	4.8615	2.74851	0.00612403	0.0353552	-5.33572	0.899647	SPP1	6696
ENSG00000104879	-0.0125331	1.96967	-2.7399	0.00628524	0.036031	-4.83198	-0.626654	CKM	1158
ENSG00000123843	0.0158698	-0.494215	2.72518	0.0065696	0.037094	-4.27692	0.793488	C4BPB	725
ENSG00000173334	-0.01213	5.44402	-2.72032	0.00666603	0.0375012	-5.48015	-0.606498	TRIB1	10221
ENSG00000224940	-0.0121557	3.77195	-2.71397	0.00679408	0.0380672	-5.3373	-0.607785	PRRT4	401399
ENSG00000187288	-0.0125775	8.49722	-2.71203	0.00683345	0.0381249	-5.3009	-0.628875	CIDEC	63924
ENSG00000171236	-0.0133575	2.27442	-2.71171	0.00684009	0.0381401	-5.00003	-0.667877	LRG1	116844
ENSG00000105877	0.01506	-0.778508	2.71155	0.00684333	0.0381429	-4.26523	0.752998	DNAH11	8701
ENSG00000007908	-0.0222258	3.0475	-2.69657	0.00715596	0.0393554	-5.22457	-1.11129	SELE	6401
ENSG00000164825	0.0163103	-0.253361	2.69643	0.00715887	0.0393554	-4.40791	0.815514	DEFB1	1672
ENSG00000185008	0.0138933	0.141588	2.69632	0.00716125	0.0393554	-4.46499	0.694666	ROBO2	6092
ENSG00000161896	-0.0136918	0.312979	-2.68946	0.00730876	0.0399191	-4.61745	-0.684592	IP6K3	117283
ENSG00000166126	-0.0149721	-0.663841	-2.68404	0.00742698	0.040245	-4.40931	-0.748604	AMN	81693
ENSG00000237541	0.0230255	1.63501	2.67823	0.00755592	0.0407556	-4.83921	1.15127	HLA-DQA2	3117
ENSG00000237541	0.0230255	1.63501	2.67823	0.00755592	0.0407556	-4.83921	1.15127	HLA-DQA2	3118
ENSG00000133048	0.0187823	4.98347	2.67258	0.00768327	0.041314	-5.55908	0.939113	CHI3L1	1116
ENSG00000138759	0.0138395	3.22634	2.66608	0.00783195	0.0417413	-5.27337	0.691973	FRAS1	80144
ENSG00000136531	0.0122465	-0.340378	2.6654	0.00784771	0.0417932	-4.45968	0.612324	SCN2A	6326
ENSG00000183742	0.0138915	-0.177839	2.66406	0.00787861	0.0418453	-4.49272	0.694573	MACC1	346389
ENSG00000103257	-0.0129479	3.52163	-2.65027	0.00820466	0.0431525	-5.44006	-0.647396	SLC7A5	8140
ENSG00000171724	0.0143972	0.964378	2.63796	0.0085058	0.0441951	-4.79817	0.719858	VAT1L	57687
ENSG00000155816	0.012655	0.434377	2.63425	0.00859839	0.0445261	-4.70963	0.632748	FMN2	56776
ENSG00000134962	-0.0136584	3.92697	-2.62694	0.00878368	0.0450892	-5.59711	-0.682919	KLB	152831
ENSG00000187634	0.0156148	0.462908	2.62149	0.00892413	0.0455163	-4.73683	0.780741	SAMD11	148398
ENSG00000164530	0.0156791	4.52157	2.62075	0.00894334	0.0455647	-5.62741	0.783955	PI16	221476
ENSG00000176532	0.0161905	0.627425	2.6063	0.00932616	0.0468265	-4.81884	0.809523	PRR15	222171
ENSG00000113763	0.0123749	-0.428736	2.59609	0.00960538	0.0478647	-4.62474	0.618747	UNC5A	90249
ENSG00000137193	-0.0117927	6.80705	-2.59024	0.00976869	0.0484175	-5.7735	-0.589635	PIM1	5292
ENSG00000164638	-0.0121997	4.95632	-2.58901	0.00980351	0.0485309	-5.80376	-0.609985	SLC29A4	222962
ENSG00000143125	-0.017548	-1.19885	-2.58547	0.00990389	0.048913	-4.6278	-0.877402	PROK1	84432
ENSG00000186407	-0.013256	2.10772	-2.58103	0.0100309	0.0492424	-5.29764	-0.6628	CD300E	342510
ENSG00000204335	0.0153315	0.30463	2.57785	0.0101229	0.0495362	-4.81723	0.766577	SP5	389058

## Sheet: Adrenal_Gland
ensembl_id	logFC	AveExpr	t	P.Value	adj.P.Val	B	logFC_50	external_gene_name	entrezgene
ENSG00000105711	0.0242989	3.91729	6.84283	1.04514e-10	6.37232e-07	12.5699	1.21495	SCN1B	6324
ENSG00000157600	-0.0126032	5.37457	-6.79193	1.38891e-10	6.37232e-07	12.0434	-0.63016	TMEM164	84187
ENSG00000178538	-0.0436195	1.26327	-6.81484	1.22226e-10	6.37232e-07	12.8718	-2.18098	CA8	767
ENSG00000178075	-0.0362312	2.25206	-6.49866	6.97867e-10	2.40136e-06	10.9519	-1.81156	GRAMD1C	54762
ENSG00000105707	0.0340664	0.3158	6.04431	7.81614e-09	1.79302e-05	9.14236	1.70332	HPN	3249
ENSG00000170231	0.0334248	2.12328	5.83179	2.33011e-08	4.00896e-05	7.69556	1.67124	FABP6	2172
ENSG00000163923	-0.020112	0.430727	-5.75408	3.45225e-08	5.27964e-05	7.58111	-1.0056	RPL39L	116832
ENSG00000198822	-0.0510372	0.276069	-5.69872	4.55847e-08	6.27428e-05	7.29936	-2.55186	GRM3	2913
ENSG00000163071	0.0253106	3.98795	5.65541	5.65889e-08	7.08082e-05	6.37381	1.26553	SPATA18	132671
ENSG00000125744	-0.0195419	3.2892	-5.55985	9.08375e-08	0.000104191	5.97716	-0.977096	RTN2	6253
ENSG00000151650	0.0217923	2.27118	5.29206	3.32418e-07	0.000351954	5.04771	1.08961	VENTX	27287
ENSG00000135905	0.016645	4.91255	5.1625	6.13024e-07	0.00060269	3.89007	0.832248	DOCK10	55619
ENSG00000170439	-0.0328871	0.523516	-5.13079	7.10949e-07	0.000652367	4.59249	-1.64435	METTL7B	196410
ENSG00000168071	0.0131257	4.23759	5.04046	1.08061e-06	0.000929593	3.43458	0.656283	CCDC88B	283234
ENSG00000057657	0.0218462	1.56969	5.00477	1.27319e-06	0.000984846	3.91592	1.09231	PRDM1	639
ENSG00000079215	0.019518	4.70253	4.99902	1.30713e-06	0.000984846	3.18625	0.975898	SLC1A3	6507
ENSG00000138623	-0.0188008	2.59464	-4.99044	1.35949e-06	0.000984846	3.51122	-0.94004	SEMA7A	8482
ENSG00000138964	0.0189315	3.94149	4.97684	1.4467e-06	0.000995619	3.22125	0.946575	PARVG	64098
ENSG00000149403	0.0176608	2.76853	4.94163	1.69827e-06	0.0010625	3.34062	0.883042	GRIK4	2900
ENSG00000198099	0.0438379	-0.238036	4.94296	1.68802e-06	0.0010625	4.03263	2.1919	ADH4	127
ENSG00000123329	0.019508	3.1766	4.89737	2.07521e-06	0.00124188	3.04879	0.9754	ARHGAP9	64333
ENSG00000134242	0.018539	0.885696	4.85979	2.45769e-06	0.00134057	3.40886	0.926952	PTPN22	26191
ENSG00000167895	0.0181984	3.09394	4.84471	2.62971e-06	0.00134057	2.83965	0.909918	TMC8	147138
ENSG00000180448	0.0127464	4.62715	4.85732	2.48509e-06	0.00134057	2.56463	0.637319	ARHGAP45	23526
ENSG00000148082	0.014935	3.69759	4.79678	3.25709e-06	0.00160109	2.48372	0.746749	SHC3	53358
ENSG00000133878	-0.0225338	4.96085	-4.78062	3.49953e-06	0.00166095	2.16326	-1.12669	DUSP26	78986
ENSG00000141485	-0.0470923	1.77062	-4.75706	3.88439e-06	0.00178216	2.59952	-2.35461	SLC13A5	284111
ENSG00000198088	0.0257382	2.30246	4.7496	4.01455e-06	0.00178246	2.6324	1.28691	NUP62CL	54830
ENSG00000142185	0.0166572	3.09973	4.72792	4.4173e-06	0.00189999	2.33557	0.832862	TRPM2	7226
ENSG00000113645	-0.0310662	0.239815	-4.71912	4.59169e-06	0.00191515	2.85874	-1.55331	WWC1	23286
ENSG00000104894	0.0186576	2.94656	4.6945	5.11577e-06	0.00204542	2.22564	0.932878	CD37	951
ENSG00000110665	0.0297953	-0.568974	4.69071	5.20124e-06	0.00204542	2.99507	1.48977	C11orf21	29125
ENSG00000152939	-0.0188563	-0.387493	-4.67171	5.65162e-06	0.0021608	2.79453	-0.942814	MARVELD2	153562
ENSG00000116141	-0.0148683	2.45045	-4.65782	6.00463e-06	0.00223372	2.12865	-0.743415	MARK1	4139
ENSG00000110324	0.0178037	4.54891	4.62723	6.85812e-06	0.00248408	1.60393	0.890187	IL10RA	3587
ENSG00000134215	0.0133917	1.90502	4.57753	8.49996e-06	0.00296292	1.98824	0.669583	VAV3	10451
ENSG00000137841	0.0175405	4.60612	4.57452	8.61063e-06	0.00296292	1.37476	0.877025	PLCB2	5330
ENSG00000105464	-0.0145848	0.462737	-4.50149	1.17655e-05	0.00367261	1.94033	-0.729241	GRIN2D	2906
ENSG00000122574	-0.0146162	3.79789	-4.49333	1.21805e-05	0.00367261	1.13048	-0.730808	WIPF3	644150
ENSG00000134574	0.0133045	5.48896	4.48587	1.2572e-05	0.00367261	0.916952	0.665223	DDB2	1643
ENSG00000140368	0.0175106	2.22387	4.48148	1.28077e-05	0.00367261	1.51842	0.875532	PSTPIP1	9051
ENSG00000162739	0.0239389	-0.223006	4.51286	1.121e-05	0.00367261	2.17706	1.19695	SLAMF6	114836
ENSG00000168918	0.0148405	4.03692	4.48588	1.25712e-05	0.00367261	1.11044	0.742023	INPP5D	3635
ENSG00000068615	-0.0296162	1.87627	-4.41401	1.7018e-05	0.00462538	1.22791	-1.48081	REEP1	65055
ENSG00000135750	-0.0261211	1.7325	-4.41233	1.71385e-05	0.00462538	1.27905	-1.30605	KCNK1	3775
ENSG00000062282	-0.0278917	2.33252	-4.40271	1.78424e-05	0.00463883	1.0426	-1.39458	DGAT2	84649
ENSG00000164484	-0.0210399	5.12844	-4.39797	1.81994e-05	0.00463883	0.565847	-1.052	TMEM200A	114801
ENSG00000173376	-0.036755	0.473435	-4.40029	1.80235e-05	0.00463883	1.48346	-1.83775	NDNF	79625
ENSG00000185811	0.0172782	2.04295	4.38575	1.91518e-05	0.00479284	1.17309	0.863911	IKZF1	10320
ENSG00000124762	0.0216125	6.68253	4.37014	2.04376e-05	0.00502326	0.452071	1.08063	CDKN1A	1026
ENSG00000166347	-0.0207297	5.49777	-4.36451	2.09218e-05	0.00505208	0.418759	-1.03649	CYB5A	1528
ENSG00000142347	0.0138185	4.2026	4.3332	2.38197e-05	0.00537466	0.457197	0.690923	MYO1F	4542
ENSG00000171517	0.0428101	0.704598	4.32768	2.43692e-05	0.00540996	1.24983	2.1405	LPAR3	23566
ENSG00000137462	0.015019	4.42941	4.30008	2.73033e-05	0.00566563	0.289141	0.750952	TLR2	7097
ENSG00000170915	-0.0196414	3.69168	-4.29591	2.77755e-05	0.00566563	0.34889	-0.982068	PAQR8	85315
ENSG00000171557	-0.0602093	3.31841	-4.307	2.65371e-05	0.00566563	0.402844	-3.01046	FGG	2266
ENSG00000172201	-0.0278321	2.79869	-4.29403	2.79906e-05	0.00566563	0.537988	-1.3916	ID4	3400
ENSG00000165152	-0.0123698	4.47513	-4.28216	2.93862e-05	0.00577817	0.172763	-0.618489	TMEM246	84302
ENSG00000120162	-0.0129941	2.59089	-4.2653	3.14859e-05	0.00601905	0.511532	-0.649705	MOB3B	79817
ENSG00000184922	0.0141919	3.74273	4.2548	3.2864e-05	0.00619643	0.249667	0.709596	FMNL1	752
ENSG00000175489	0.013363	3.79378	4.24978	3.35433e-05	0.00623905	0.20893	0.66815	LRRC25	126364
ENSG00000131080	0.0254655	3.84217	4.23889	3.50638e-05	0.0064349	0.175627	1.27328	EDA2R	60401
ENSG00000164483	-0.0210033	1.75355	-4.23031	3.63076e-05	0.00657549	0.564451	-1.05016	SAMD3	154075
ENSG00000180353	0.0150666	5.63894	4.21548	3.85581e-05	0.00689238	-0.162355	0.753331	HCLS1	3059
ENSG00000070159	-0.0156626	3.16782	-4.20878	3.96174e-05	0.00699094	0.147453	-0.783132	PTPN3	5774
ENSG00000115414	-0.0214777	7.1628	-4.20399	4.03922e-05	0.00703745	-0.134369	-1.07389	FN1	2335
ENSG00000093072	-0.0171056	4.62007	-4.18737	4.31951e-05	0.00739118	-0.218284	-0.85528	ADA2	51816
ENSG00000105971	-0.0158074	4.28205	-4.18257	4.40378e-05	0.0073919	-0.192643	-0.790372	CAV2	858
ENSG00000142583	0.0300144	2.88197	4.16962	4.63921e-05	0.00769327	0.135341	1.50072	SLC2A5	6518
ENSG00000138131	-0.0167287	2.58681	-4.16378	4.74928e-05	0.00778204	0.108988	-0.836433	LOXL4	84171
ENSG00000088756	-0.0168922	2.17809	-4.15447	4.92986e-05	0.00795106	0.16954	-0.844611	ARHGAP28	79822
ENSG00000108798	0.0136124	3.29567	4.1476	5.0673e-05	0.00795106	-0.0622433	0.680621	ABI3	51225
ENSG00000129993	-0.0184555	2.29867	-4.14837	5.0517e-05	0.00795106	0.130045	-0.922774	CBFA2T3	863
ENSG00000185559	0.018409	10.6261	4.14398	5.14127e-05	0.00795106	-0.0571283	0.920448	DLK1	8788
ENSG00000213809	0.0246449	0.186364	4.14511	5.11812e-05	0.00795106	0.66155	1.23225	KLRK1	100528032
ENSG00000213809	0.0246449	0.186364	4.14511	5.11812e-05	0.00795106	0.66155	1.23225	KLRK1	22914
ENSG00000130957	0.0356876	-0.699115	4.12479	5.55059e-05	0.00839542	0.750883	1.78438	FBP2	8789
ENSG00000168490	0.0161191	5.95161	4.1249	5.54811e-05	0.00839542	-0.517459	0.805956	PHYHIP	9796
ENSG00000077943	-0.0197818	4.77247	-4.10841	5.9245e-05	0.00868768	-0.529762	-0.989088	ITGA8	8516
ENSG00000164694	-0.026492	0.357021	-4.10804	5.93317e-05	0.00868768	0.377389	-1.3246	FNDC1	84624
ENSG00000170425	0.0195116	0.803136	4.10062	6.11054e-05	0.00880015	0.346419	0.97558	ADORA2B	136
ENSG00000130508	-0.0134958	4.83037	-4.09145	6.33665e-05	0.0088714	-0.601968	-0.674788	PXDN	7837
ENSG00000138792	-0.0185637	2.97722	-4.0897	6.38091e-05	0.0088714	-0.268664	-0.928183	ENPEP	2028
ENSG00000141968	0.0172131	2.62711	4.09472	6.2552e-05	0.0088714	-0.10218	0.860653	VAV1	7409
ENSG00000069493	0.0178337	1.43394	4.08573	6.48191e-05	0.0089217	0.159139	0.891684	CLEC2D	29121
ENSG00000012779	0.016042	4.11588	4.02592	8.20197e-05	0.0108159	-0.708219	0.802098	ALOX5	240
ENSG00000173200	0.0167532	1.43775	4.0244	8.25104e-05	0.0108159	-0.0837101	0.837658	PARP15	165631
ENSG00000112655	-0.0159068	2.93583	-4.00851	8.77954e-05	0.011068	-0.553783	-0.795338	PTK7	5754
ENSG00000141506	0.0149663	4.04042	4.006	8.86583e-05	0.011068	-0.763351	0.748315	PIK3R5	23533
ENSG00000185697	0.0145984	0.53052	4.00427	8.9258e-05	0.011068	0.0468695	0.72992	MYBL1	4603
ENSG00000154511	-0.0125109	1.58482	-3.99942	9.09608e-05	0.0111784	-0.268376	-0.625547	FAM69A	388650
ENSG00000126016	-0.0149854	2.25704	-3.99164	9.37566e-05	0.0114201	-0.451812	-0.749271	AMOT	154796
ENSG00000107719	0.0119112	3.90204	3.98508	9.61789e-05	0.0114412	-0.810091	0.595561	PALD1	27143
ENSG00000111799	-0.0168549	5.8938	-3.98581	9.59046e-05	0.0114412	-1.04343	-0.842743	COL12A1	1303
ENSG00000074527	-0.0140889	5.39429	-3.97821	9.87778e-05	0.0116203	-1.06412	-0.704445	NTN4	59277
ENSG00000099284	-0.0158495	1.36861	-3.97469	0.000100132	0.0116798	-0.307594	-0.792474	H2AFY2	55506
ENSG00000105609	0.0178797	4.80694	3.93542	0.000116533	0.0134787	-1.14345	0.893984	LILRB5	10990
ENSG00000167656	0.0277278	4.02638	3.93055	0.000118736	0.0135065	-1.01033	1.38639	LY6D	8581
ENSG00000187398	-0.0329683	4.13706	-3.93078	0.000118631	0.0135065	-1.11758	-1.64841	LUZP2	338645
ENSG00000168743	-0.0244665	2.47549	-3.92455	0.000121504	0.0137081	-0.763349	-1.22333	NPNT	255743
ENSG00000081237	0.0142976	3.726	3.91012	0.000128414	0.0137221	-1.05776	0.714879	PTPRC	5788
ENSG00000100055	0.0135595	4.1938	3.9121	0.000127448	0.0137221	-1.14246	0.677976	CYTH4	27128
ENSG00000105366	0.0249938	2.10418	3.9108	0.000128081	0.0137221	-0.639173	1.24969	SIGLEC8	27181
ENSG00000110848	0.0294706	-0.0181583	3.91641	0.000125358	0.0137221	-0.143459	1.47353	CD69	969
ENSG00000150782	0.0171232	2.10347	3.90968	0.000128631	0.0137221	-0.656907	0.856161	IL18	3606
ENSG00000164440	-0.0259019	2.11312	-3.90771	0.000129605	0.0137221	-0.775919	-1.29509	TXLNB	167838
ENSG00000047457	0.0231019	1.38193	3.90007	0.000133447	0.0138852	-0.509548	1.15509	CP	1356
ENSG00000168038	-0.0151258	2.35815	-3.89836	0.000134326	0.0138852	-0.825864	-0.756291	ULK4	54986
ENSG00000182492	-0.0135581	8.55393	-3.90215	0.000132394	0.0138852	-1.14187	-0.677904	BGN	633
ENSG00000113389	-0.0201158	2.22787	-3.88558	0.000141036	0.0141695	-0.859091	-1.00579	NPR3	4883
ENSG00000198851	0.0246196	0.34003	3.88635	0.000140621	0.0141695	-0.344289	1.23098	CD3E	916
ENSG00000112414	0.0183627	1.84479	3.87706	0.000145688	0.0144262	-0.708835	0.918133	ADGRG6	57211
ENSG00000010327	0.0130486	8.75249	3.8727	0.000148124	0.0144466	-1.24833	0.652428	STAB1	23166
ENSG00000100033	0.0279075	-0.177495	3.86012	0.00015537	0.0149042	-0.320954	1.39537	PRODH	5625
ENSG00000172575	0.0166824	0.0221818	3.85917	0.000155929	0.0149042	-0.386968	0.834118	RASGRP1	10125
ENSG00000090104	0.0395375	3.67192	3.84394	0.000165187	0.0150706	-1.20795	1.97688	RGS1	5996
ENSG00000115112	0.0194543	1.25563	3.84232	0.000166198	0.0150706	-0.709953	0.972717	TFCP2L1	29842
ENSG00000118308	0.0144963	1.46273	3.84196	0.000166429	0.0150706	-0.74851	0.724813	LRMP	4033
ENSG00000172828	0.0234194	-0.19721	3.84678	0.000163421	0.0150706	-0.378446	1.17097	CES3	23491
ENSG00000186439	0.0285763	-0.499877	3.85002	0.000161428	0.0150706	-0.299308	1.42882	TRDN	10345
ENSG00000203747	0.0212496	5.49311	3.84891	0.000162112	0.0150706	-1.51191	1.06248	FCGR3A	2214
ENSG00000166928	0.0261894	2.41227	3.83547	0.000170556	0.0152437	-0.967751	1.30947	MS4A14	84689
ENSG00000115085	0.0215837	0.677185	3.83259	0.000172417	0.0153106	-0.599312	1.07919	ZAP70	7535
ENSG00000214491	0.0204462	1.36864	3.82146	0.000179801	0.0157629	-0.792749	1.02231	SEC14L6	730005
ENSG00000188452	0.0148618	0.250518	3.81776	0.000182324	0.0158829	-0.58057	0.743091	CERKL	375298
ENSG00000175463	0.0169458	0.839267	3.8146	0.000184503	0.0159007	-0.712497	0.84729	TBC1D10C	374403
ENSG00000113263	0.0259226	-0.0832967	3.81014	0.00018762	0.0159408	-0.526949	1.29613	ITK	3702
ENSG00000134602	-0.0173767	0.948475	-3.79853	0.000195969	0.016548	-0.863825	-0.868833	STK26	51765
ENSG00000146192	0.0146039	4.13747	3.79195	0.000200863	0.0167599	-1.56173	0.730196	FGD2	221472
ENSG00000175040	-0.0173078	2.93533	-3.78734	0.000204354	0.0167599	-1.36217	-0.865388	CHST2	9435
ENSG00000180447	-0.0162148	3.57898	-3.78733	0.000204362	0.0167599	-1.51265	-0.810739	GAS1	2619
ENSG00000129596	-0.0161205	3.99035	-3.7719	0.00021648	0.0175272	-1.6588	-0.806027	CDO1	1036
ENSG00000105357	-0.0185769	1.55652	-3.75833	0.000227692	0.0181861	-1.152	-0.928843	MYH14	79784
ENSG00000166927	0.0168846	4.9013	3.75648	0.000229256	0.0181861	-1.79884	0.844231	MS4A7	58475
ENSG00000181374	0.0266483	0.836668	3.75573	0.000229903	0.0181861	-0.909438	1.33241	CCL13	6357
ENSG00000006128	0.0343201	0.869667	3.75387	0.000231489	0.018207	-0.904555	1.71601	TAC1	6863
ENSG00000128918	-0.0267332	2.88003	-3.74319	0.000240852	0.0186426	-1.52114	-1.33666	ALDH1A2	8854
ENSG00000160183	0.0286344	-0.557717	3.74443	0.000239741	0.0186426	-0.668387	1.43172	TMPRSS3	64699
ENSG00000185477	0.0143335	2.49676	3.74292	0.000241091	0.0186426	-1.35272	0.716675	GPRIN3	285513
ENSG00000135643	0.0250429	4.64324	3.73257	0.000250504	0.0192622	-1.82937	1.25215	KCNMB4	27345
ENSG00000160593	0.0219156	1.61004	3.7293	0.000253548	0.0192809	-1.16832	1.09578	JAML	120425
ENSG00000153294	-0.0324983	0.301126	-3.72512	0.000257493	0.0193686	-1.03184	-1.62492	ADGRF4	221393
ENSG00000054793	-0.0144016	5.25576	-3.72141	0.000261047	0.0194219	-1.9803	-0.720079	ATP9A	10079
ENSG00000109265	-0.0217696	0.179807	-3.71536	0.000266935	0.0197532	-0.996815	-1.08848	KIAA1211	57482
ENSG00000095585	0.0183461	0.718687	3.70523	0.000277071	0.0201778	-1.06681	0.917303	BLNK	29760
ENSG00000178343	0.0223373	1.00478	3.69937	0.000283105	0.0204013	-1.1353	1.11687	SHISA3	152573
ENSG00000081320	0.0124279	3.85113	3.68982	0.000293203	0.0208023	-1.86186	0.621394	STK17B	9262
ENSG00000011198	-0.0123013	3.87689	-3.68504	0.000298384	0.0210486	-1.9412	-0.615066	ABHD5	51099
ENSG00000067842	-0.0209196	4.91753	-3.68381	0.000299732	0.0210486	-2.08971	-1.04598	ATP2B3	492
ENSG00000105122	0.011883	2.81965	3.68104	0.000302785	0.021155	-1.64055	0.594151	RASAL3	64926
ENSG00000086730	0.0126794	3.04576	3.67486	0.000309698	0.0214205	-1.72174	0.633968	LAT2	7462
ENSG00000197355	0.0138512	5.33342	3.67146	0.000313567	0.0215797	-2.13756	0.692561	UAP1L1	91373
ENSG00000116852	0.0122265	2.09304	3.66508	0.000320959	0.0219785	-1.52374	0.611325	KIF21B	23046
ENSG00000177363	-0.014322	3.62869	-3.66048	0.000326388	0.0222396	-1.98348	-0.716099	LRRN4CL	221091
ENSG00000150051	0.0173325	1.0423	3.64703	0.000342761	0.0231263	-1.34137	0.866626	MKX	283078
ENSG00000154040	0.013298	1.23271	3.63572	0.000357113	0.0236313	-1.43378	0.664902	CABYR	26256
ENSG00000183671	-0.0225658	1.6405	-3.63751	0.000354799	0.0236313	-1.62234	-1.12829	GPR1	2825
ENSG00000015285	0.0130222	3.02029	3.61848	0.0003801	0.0249129	-1.91412	0.65111	WAS	7454
ENSG00000186517	0.0122029	3.81083	3.61422	0.000385998	0.0251795	-2.12279	0.610143	ARHGAP30	257106
ENSG00000128342	0.0218529	2.36294	3.60752	0.000395431	0.0255526	-1.7532	1.09265	LIF	3976
ENSG00000065621	-0.0132649	2.48109	-3.59351	0.000415878	0.0266239	-1.90853	-0.663245	GSTO2	119391
ENSG00000181026	0.0123171	4.52987	3.58352	0.000431049	0.0273408	-2.34524	0.615854	AEN	64782
ENSG00000198774	0.0269841	0.188095	3.58058	0.000435623	0.0275042	-1.36539	1.3492	RASSF9	9182
ENSG00000166025	-0.012712	4.7521	-3.57909	0.000437955	0.0275252	-2.42222	-0.635601	AMOTL1	154810
ENSG00000048540	0.0220894	3.25582	3.57016	0.000452172	0.0279089	-2.11046	1.10447	LMO3	55885
ENSG00000127084	0.0139369	2.47447	3.57101	0.000450804	0.0279089	-1.93401	0.696846	FGD3	89846
ENSG00000146700	-0.011855	0.674202	-3.57189	0.000449393	0.0279089	-1.56129	-0.592748	SSC4D	136853
ENSG00000151150	-0.0185774	3.12489	-3.57369	0.000446499	0.0279089	-2.16079	-0.92887	ANK3	288
ENSG00000115896	-0.0178124	3.4127	-3.55886	0.00047079	0.0285461	-2.27947	-0.890622	PLCL1	5334
ENSG00000185100	-0.0123934	3.0997	-3.55039	0.000485213	0.0289112	-2.20396	-0.619672	ADSSL1	122622
ENSG00000145358	-0.020307	0.0333872	-3.54876	0.000488037	0.0289541	-1.5253	-1.01535	DDIT4L	115265
ENSG00000172379	-0.0131718	3.05546	-3.54491	0.000494773	0.0291329	-2.21677	-0.658591	ARNT2	9915
ENSG00000008118	-0.0195105	1.01124	-3.53437	0.000513639	0.0299565	-1.77854	-0.975523	CAMK1G	57172
ENSG00000213145	-0.0162958	2.18517	-3.52471	0.000531545	0.0305141	-2.06856	-0.814789	CRIP1	1396
ENSG00000167992	0.0137228	2.1392	3.51991	0.000540634	0.0308767	-2.02019	0.686138	VWCE	220001
ENSG00000159640	-0.0245137	3.41382	-3.5136	0.000552844	0.0314436	-2.44025	-1.22568	ACE	1636
ENSG00000174807	-0.0159021	4.47353	-3.50807	0.000563731	0.0319308	-2.63231	-0.795103	CD248	57124
ENSG00000188051	0.0179791	2.43104	3.49585	0.000588533	0.0327958	-2.16386	0.898957	TMEM221	100130519
ENSG00000100365	0.0154587	3.63797	3.49235	0.000595827	0.0329356	-2.47217	0.772935	NCF4	4689
ENSG00000111816	-0.0131815	3.10852	-3.4925	0.000595519	0.0329356	-2.42154	-0.659077	FRK	2444
ENSG00000102879	0.0132035	4.48094	3.48982	0.000601148	0.033063	-2.66023	0.660176	CORO1A	11151
ENSG00000103313	0.0156768	0.882526	3.48562	0.000610078	0.0333219	-1.84604	0.78384	MEFV	4210
ENSG00000152503	-0.0186805	1.14886	-3.47185	0.000640246	0.0346438	-2.02627	-0.934025	TRIM36	55521
ENSG00000153283	0.0208523	-0.289171	3.47107	0.000641991	0.0346438	-1.6488	1.04261	CD96	10225
ENSG00000105967	0.0139493	2.52981	3.46835	0.000648144	0.0347123	-2.29992	0.697467	TFEC	22797
ENSG00000198286	0.0181038	1.61972	3.46541	0.000654829	0.0348653	-2.07026	0.90519	CARD11	84433
ENSG00000172243	0.0143003	3.37902	3.46241	0.000661735	0.0350312	-2.52023	0.715016	CLEC7A	64581
ENSG00000108821	-0.0173497	7.69248	-3.45543	0.000678053	0.0352178	-2.76054	-0.867485	COL1A1	1277
ENSG00000198019	0.0216889	-0.401524	3.45232	0.000685435	0.0353346	-1.69083	1.08444	FCGR1B	2210
ENSG00000150681	0.0194994	-0.230961	3.44813	0.00069552	0.0355879	-1.74059	0.974969	RGS18	64407
ENSG00000113532	0.0140515	1.83877	3.44441	0.000704577	0.0358328	-2.20563	0.702577	ST8SIA4	7903
ENSG00000182866	0.0195174	0.061427	3.44403	0.000705514	0.0358328	-1.80752	0.975869	LCK	3932
ENSG00000196218	0.0160495	2.31854	3.43466	0.000728883	0.0365433	-2.33977	0.802475	RYR1	6261
ENSG00000187608	-0.0156525	2.695	-3.43065	0.000739089	0.0365929	-2.50609	-0.782626	ISG15	9636
ENSG00000138639	-0.0121369	1.75804	-3.42541	0.000752643	0.0369978	-2.29832	-0.606844	ARHGAP24	83478
ENSG00000157303	0.0145874	0.0225377	3.42555	0.000752264	0.0369978	-1.86764	0.729371	SUSD3	203328
ENSG00000167123	-0.0121379	4.12627	-3.41375	0.000783604	0.0383827	-2.88573	-0.606897	CERCAM	51148
ENSG00000121933	0.0151794	4.21062	3.4099	0.000794104	0.0385733	-2.86795	0.75897	TMIGD3	57413
ENSG00000172578	0.0136796	1.71131	3.40925	0.000795903	0.0385733	-2.28606	0.68398	KLHL6	89857
ENSG00000007933	0.0210057	3.0479	3.40414	0.000810059	0.0389848	-2.60565	1.05029	FMO3	2328
ENSG00000182667	-0.0290608	0.968888	-3.40426	0.000809711	0.0389848	-2.20074	-1.45304	NTM	50863
ENSG00000165821	-0.0124405	3.38408	-3.39703	0.000830125	0.0395358	-2.79928	-0.622025	SALL2	6297
ENSG00000128815	0.0123339	2.32526	3.39301	0.000841694	0.0399485	-2.49661	0.616695	WDFY4	57705
ENSG00000119139	-0.0142376	5.56832	-3.38631	0.000861314	0.0404612	-3.11169	-0.711881	TJP2	9414
ENSG00000169508	0.0201321	2.31475	3.3795	0.000881668	0.0412765	-2.50528	1.0066	GPR183	1880
ENSG00000010932	0.019779	2.76026	3.37805	0.000886065	0.0413417	-2.64601	0.988951	FMO1	2326
ENSG00000166183	-0.0192075	0.828678	-3.37593	0.000892522	0.0415023	-2.25169	-0.960377	ASPG	374569
ENSG00000072818	0.0117661	1.88682	3.37258	0.000902837	0.0415997	-2.44215	0.588305	ACAP1	9744
ENSG00000114529	-0.0183004	0.899139	-3.3723	0.000903684	0.0415997	-2.27575	-0.915022	C3orf52	79669
ENSG00000165996	-0.015803	2.62351	-3.37118	0.000907153	0.0416202	-2.70269	-0.790148	HACD1	9200
ENSG00000111728	0.0137892	3.36104	3.35277	0.000966029	0.0440279	-2.86344	0.689461	ST8SIA1	6489
ENSG00000161249	-0.0151025	2.88704	-3.34575	0.000989429	0.0447977	-2.82293	-0.755127	DMKN	93099
ENSG00000119535	0.0132611	3.69466	3.34059	0.00100692	0.0452868	-2.97965	0.663056	CSF3R	1441
ENSG00000134516	0.0124688	3.75472	3.34155	0.00100365	0.0452868	-3.00709	0.623442	DOCK2	1794
ENSG00000163563	0.0138001	3.25933	3.3392	0.00101172	0.0452868	-2.89089	0.690006	MNDA	4332
ENSG00000184060	0.0134607	3.38927	3.33871	0.00101339	0.0452868	-2.92115	0.673036	ADAP2	55803
ENSG00000166523	0.0225169	0.204603	3.33258	0.0010347	0.0459407	-2.18709	1.12585	CLEC4E	26253
ENSG00000179954	-0.0149223	2.64361	-3.33284	0.00103379	0.0459407	-2.80892	-0.746114	SSC5D	284297
ENSG00000196209	0.0153703	2.46446	3.32843	0.00104935	0.0463458	-2.72674	0.768516	SIRPB2	284759
ENSG00000168542	-0.0186112	7.62096	-3.32701	0.00105444	0.0463684	-3.17726	-0.93056	COL3A1	1281
ENSG00000073150	-0.0193141	1.0552	-3.31543	0.00109656	0.0478404	-2.5045	-0.965706	PANX2	56666
ENSG00000143994	-0.0122552	0.181502	-3.31408	0.00110157	0.0478404	-2.30138	-0.612761	ABHD1	84696
ENSG00000116824	0.0218675	-0.295145	3.31232	0.00110814	0.047903	-2.16657	1.09338	CD2	914
ENSG00000173762	0.0186022	-0.208795	3.31156	0.001111	0.047903	-2.17397	0.930108	CD7	924
ENSG00000106952	0.0173427	-0.516076	3.3091	0.00112024	0.0479465	-2.14493	0.867134	TNFSF8	944
ENSG00000184574	0.0168128	1.78529	3.30873	0.00112168	0.0479465	-2.62244	0.840642	LPAR5	57121
ENSG00000020633	0.0144166	1.3671	3.30438	0.00113825	0.0483546	-2.5383	0.720828	RUNX3	864
ENSG00000018280	0.0174991	5.12234	3.29476	0.00117571	0.049187	-3.35468	0.874953	SLC11A1	6556
ENSG00000154188	-0.0140246	2.70807	-3.29559	0.00117242	0.049187	-2.94223	-0.701229	ANGPT1	284
ENSG00000078114	0.0224515	3.55932	3.29337	0.00118123	0.0492682	-3.08498	1.12258	NEBL	10529

## Sheet: Blood_Vessel
ensembl_id	logFC	AveExpr	t	P.Value	adj.P.Val	B	logFC_50	external_gene_name	entrezgene
ENSG00000081803	0.0156811	4.36648	16.3111	1.34412e-52	1.80569e-48	107.504	0.784054	CADPS2	93664
ENSG00000244694	0.0414605	0.190332	14.1884	2.18927e-41	1.47053e-37	82.7215	2.07303	PTCHD4	442213
ENSG00000153253	0.0368463	2.34468	12.2078	7.93476e-32	3.55318e-28	60.3384	1.84231	SCN3A	6328
ENSG00000176049	0.049964	-0.116014	11.9922	7.5967e-31	2.55135e-27	58.6504	2.4982	JAKMIP2	9832
ENSG00000185633	0.0370809	6.98206	11.8344	3.89657e-30	1.04693e-26	55.9223	1.85404	NDUFA4L2	56901
ENSG00000124813	0.0286381	2.31313	11.6871	1.76823e-29	3.95908e-26	54.968	1.43191	RUNX2	860
ENSG00000115339	0.0337035	0.778879	11.369	4.42061e-28	8.48378e-25	52.131	1.68518	GALNT3	2591
ENSG00000035664	0.032722	2.62657	11.2515	1.42825e-27	2.39838e-24	50.5362	1.6361	DAPK2	23604
ENSG00000151575	0.0249453	0.177273	11.1577	3.61648e-27	5.39821e-24	50.1617	1.24727	TEX9	374618
ENSG00000046889	0.0229021	4.55055	11.0447	1.09972e-26	1.34624e-23	48.0877	1.1451	PREX2	80243
ENSG00000170381	0.0472574	0.735986	11.0445	1.10233e-26	1.34624e-23	48.9675	2.36287	SEMA3E	9723
ENSG00000185008	0.056039	1.65733	10.8799	5.48408e-26	6.13942e-23	47.1872	2.80195	ROBO2	6092
ENSG00000172667	0.0140268	5.54306	9.97326	2.72113e-22	2.28472e-19	37.9523	0.701339	ZMAT3	64393
ENSG00000108387	0.0141522	5.79665	9.96515	2.92853e-22	2.31423e-19	37.8745	0.70761	SEPT4	5414
ENSG00000145014	0.021004	3.06475	9.92735	4.12307e-22	3.07719e-19	37.9263	1.0502	TMEM44	93109
ENSG00000187068	-0.0194855	4.7412	-9.89571	5.48592e-22	3.87883e-19	37.2897	-0.974273	C3orf70	285382
ENSG00000138650	0.0404854	5.14326	9.87261	6.75489e-22	4.53726e-19	37.1137	2.02427	PCDH10	57575
ENSG00000110719	0.0129218	6.93245	9.74968	2.03061e-21	1.23996e-18	36.0016	0.646091	TCIRG1	10312
ENSG00000126215	0.013926	4.45186	9.62745	6.00074e-21	3.22456e-18	34.9875	0.696302	XRCC3	7517
ENSG00000147889	0.037544	0.734354	9.61492	6.70142e-21	3.46257e-18	35.7565	1.8772	CDKN2A	1029
ENSG00000118160	-0.0304799	0.0382839	-9.54416	1.24789e-20	6.20897e-18	35.1606	-1.524	SLC8A2	6543
ENSG00000106536	0.0468274	-0.728846	9.507	1.72711e-20	7.734e-18	35.1202	2.34137	POU6F2	11281
ENSG00000048540	0.0258167	5.01402	9.47865	2.21161e-20	9.58413e-18	33.6451	1.29084	LMO3	55885
ENSG00000175048	0.0138244	4.07427	9.31669	8.98112e-20	3.26087e-17	32.3626	0.691221	ZDHHC14	79683
ENSG00000181104	0.0220495	6.26269	9.30272	1.0126e-19	3.5798e-17	32.0925	1.10248	F2R	2149
ENSG00000132000	0.0272163	3.50575	9.25197	1.56386e-19	5.3869e-17	31.9602	1.36081	PODNL1	79883
ENSG00000097007	-0.0119059	7.7282	-9.23739	1.77123e-19	5.8036e-17	31.6687	-0.595296	ABL1	25
ENSG00000107731	0.0221738	5.24646	9.22872	1.90718e-19	6.10025e-17	31.4872	1.10869	UNC5B	219699
ENSG00000163531	0.0236999	6.13733	9.133	4.29956e-19	1.20334e-16	30.6615	1.18499	NFASC	23114
ENSG00000125648	-0.0145657	6.51528	-9.13027	4.39965e-19	1.20622e-16	30.6639	-0.728283	SLC25A23	79085
ENSG00000163564	0.0400154	-0.722336	9.06379	7.70566e-19	2.02976e-16	31.3593	2.00077	PYHIN1	149628
ENSG00000185567	0.0195935	6.09992	9.0225	1.08949e-18	2.81465e-16	29.7371	0.979676	AHNAK2	113146
ENSG00000184226	0.0217345	2.05485	9.00247	1.28824e-18	3.26532e-16	30.2185	1.08672	PCDH9	5101
ENSG00000146376	0.0202339	3.89878	8.97937	1.56233e-18	3.88673e-16	29.5765	1.01169	ARHGAP18	93663
ENSG00000128655	0.0299732	-0.0842422	8.9243	2.47036e-18	6.03398e-16	30.0691	1.49866	PDE11A	50940
ENSG00000213199	0.017257	1.53916	8.9173	2.6181e-18	6.17044e-16	29.6337	0.862848	ASIC3	9311
ENSG00000167693	-0.0149482	5.16484	-8.81681	6.00178e-18	1.3438e-15	28.0562	-0.747408	NXN	64359
ENSG00000171509	0.0585826	-1.39195	8.80372	6.68306e-18	1.47181e-15	29.3109	2.92913	RXFP1	59350
ENSG00000111319	0.0249912	0.530336	8.75615	9.86685e-18	2.13792e-15	28.5556	1.24956	SCNN1A	6337
ENSG00000136378	0.0238641	5.07438	8.64559	2.42365e-17	4.8596e-15	26.7099	1.19321	ADAMTS7	11173
ENSG00000187164	0.0155103	4.01998	8.6094	3.24626e-17	6.23004e-15	26.5493	0.775513	SHTN1	57698
ENSG00000197321	-0.0138216	8.98381	-8.53459	5.91927e-17	1.08931e-14	26.0558	-0.691079	SVIL	6840
ENSG00000163462	0.0309225	1.6234	8.51657	6.83644e-17	1.22454e-14	26.411	1.54612	TRIM46	80128
ENSG00000005448	0.0141504	2.34589	8.48402	8.86237e-17	1.52637e-14	25.9434	0.707519	WDR54	84058
ENSG00000214944	0.030979	4.05489	8.48534	8.76962e-17	1.52637e-14	25.5928	1.54895	ARHGEF28	64283
ENSG00000166510	0.0346704	1.67492	8.47904	9.22099e-17	1.56803e-14	26.0954	1.73352	CCDC68	80323
ENSG00000118257	0.021218	5.14575	8.46424	1.03722e-16	1.74174e-14	25.2631	1.0609	NRP2	8828
ENSG00000135740	0.0178005	1.25132	8.4601	1.07193e-16	1.77782e-14	26.0358	0.890024	SLC9A5	6553
ENSG00000099958	0.0324857	1.59155	8.43405	1.31803e-16	2.1333e-14	25.7808	1.62429	DERL3	91319
ENSG00000179698	0.0161231	1.00992	8.40993	1.59523e-16	2.46326e-14	25.6976	0.806155	WDR97	340390
ENSG00000136531	0.030535	-0.0379661	8.37786	2.05472e-16	3.10147e-14	25.6937	1.52675	SCN2A	6326
ENSG00000109738	0.0195628	3.47076	8.36127	2.34136e-16	3.49487e-14	24.7218	0.978139	GLRB	2743
ENSG00000134294	0.0122584	8.27623	8.35884	2.38649e-16	3.52309e-14	24.5838	0.612919	SLC38A2	54407
ENSG00000244242	0.034061	5.11223	8.33541	2.86869e-16	4.17521e-14	24.2835	1.70305	IFITM10	402778
ENSG00000103253	0.0162595	1.89645	8.27482	4.60815e-16	6.44852e-14	24.4369	0.812974	HAGHL	84264
ENSG00000197948	0.0121311	5.01979	8.26677	4.90693e-16	6.79585e-14	23.7313	0.606554	FCHSD1	89848
ENSG00000117477	0.0183765	0.307289	8.23932	6.07547e-16	8.24423e-14	24.5373	0.918824	CCDC181	57821
ENSG00000152229	0.0118216	2.90453	8.21144	7.54294e-16	1.01332e-13	23.6872	0.591082	PSTPIP2	9050
ENSG00000145358	0.02348	1.59664	8.1559	1.15856e-15	1.5259e-13	23.6101	1.174	DDIT4L	115265
ENSG00000171951	0.0382757	2.55596	8.15232	1.19096e-15	1.5384e-13	23.3816	1.91378	SCG2	7857
ENSG00000142627	0.0156289	4.42292	8.14581	1.25213e-15	1.5869e-13	22.8754	0.781443	EPHA2	1969
ENSG00000244486	0.0139867	6.39091	8.14132	1.2962e-15	1.6274e-13	22.7488	0.699335	SCARF2	91179
ENSG00000114541	0.0219704	4.47913	8.13101	1.40311e-15	1.7293e-13	22.7659	1.09852	FRMD4B	23150
ENSG00000131378	0.018505	6.14274	8.12706	1.44642e-15	1.76647e-13	22.6332	0.925251	RFTN1	23180
ENSG00000164932	0.0274295	4.57293	8.12038	1.52248e-15	1.84261e-13	22.6837	1.37148	CTHRC1	115908
ENSG00000060718	0.0438637	-0.0954082	8.11652	1.56828e-15	1.87997e-13	23.7235	2.19318	COL11A1	1301
ENSG00000147010	0.0138902	4.58284	8.09371	1.868e-15	2.1088e-13	22.4579	0.694509	SH3KBP1	30011
ENSG00000134574	0.012206	4.87409	8.07202	2.20508e-15	2.42811e-13	22.2614	0.6103	DDB2	1643
ENSG00000104432	0.0216913	0.19337	8.06733	2.2855e-15	2.46795e-13	23.2601	1.08457	IL7	3574
ENSG00000141526	0.0256869	4.618	8.06287	2.36459e-15	2.50125e-13	22.2445	1.28434	SLC16A3	9123
ENSG00000153179	-0.0174921	7.74246	-8.04543	2.70089e-15	2.74877e-13	22.1586	-0.874606	RASSF3	283349
ENSG00000184500	0.0180264	6.88948	8.04568	2.69567e-15	2.74877e-13	22.0587	0.901318	PROS1	5627
ENSG00000141469	0.0448005	4.86728	8.04023	2.81e-15	2.83831e-13	22.0918	2.24003	SLC14A1	6563
ENSG00000154655	0.0261417	1.10949	8.01848	3.31536e-15	3.26748e-13	22.6962	1.30708	L3MBTL4	91133
ENSG00000160233	-0.0189246	1.56277	-8.01782	3.33218e-15	3.26748e-13	22.4828	-0.946228	LRRC3	81543
ENSG00000091592	0.0154112	6.07612	7.96335	5.0338e-15	4.83029e-13	21.4004	0.770562	NLRP1	22861
ENSG00000223953	0.0152442	5.20617	7.95401	5.4018e-15	5.1104e-13	21.3523	0.762209	C1QTNF5	114902
ENSG00000152784	0.0187887	2.69202	7.94765	5.66696e-15	5.32377e-13	21.7611	0.939433	PRDM8	56978
ENSG00000170571	0.0256431	3.39516	7.92984	6.48099e-15	5.9634e-13	21.4612	1.28216	EMB	133418
ENSG00000161513	0.017173	2.73888	7.90003	8.10797e-15	7.40969e-13	21.3959	0.85865	FDXR	2232
ENSG00000118407	-0.0133336	5.67684	-7.85039	1.17548e-14	1.04579e-12	20.5618	-0.666681	FILIP1	27145
ENSG00000078725	0.0373366	0.640953	7.84891	1.18859e-14	1.05049e-12	21.562	1.86683	BRINP1	1620
ENSG00000131634	0.0152865	5.98595	7.80119	1.69534e-14	1.42688e-12	20.2022	0.764327	TMEM204	79652
ENSG00000214193	0.0191231	1.94877	7.80087	1.69942e-14	1.42688e-12	20.875	0.956154	SH3D21	79729
ENSG00000120658	-0.0242124	0.260278	-7.77919	1.99576e-14	1.66528e-12	21.0258	-1.21062	ENOX1	55068
ENSG00000075035	0.0355543	2.50905	7.77325	2.08556e-14	1.70838e-12	20.5664	1.77771	WSCD2	9671
ENSG00000132465	0.0604865	0.908219	7.77336	2.08378e-14	1.70838e-12	20.9546	3.02433	JCHAIN	3512
ENSG00000164220	0.0290627	0.501571	7.74937	2.48815e-14	2.0136e-12	20.852	1.45313	F2RL2	2151
ENSG00000121966	0.0287245	4.37656	7.7333	2.80109e-14	2.22662e-12	19.8548	1.43622	CXCR4	7852
ENSG00000111348	0.0177682	6.39763	7.72	3.08928e-14	2.39892e-12	19.6239	0.888412	ARHGDIB	397
ENSG00000131080	0.0236656	3.34079	7.72011	3.08679e-14	2.39892e-12	19.9499	1.18328	EDA2R	60401
ENSG00000127415	0.012903	4.08242	7.70856	3.36053e-14	2.57973e-12	19.6865	0.645149	IDUA	3425
ENSG00000145794	0.0376446	-0.440456	7.70737	3.38995e-14	2.58753e-12	20.7583	1.88223	MEGF10	84466
ENSG00000167077	0.0244349	-0.505263	7.69497	3.71324e-14	2.7868e-12	20.6574	1.22174	MEI1	150365
ENSG00000168918	0.0206395	4.01344	7.6545	4.99364e-14	3.58741e-12	19.3242	1.03197	INPP5D	3635
ENSG00000183579	-0.012745	4.80105	-7.65198	5.08639e-14	3.61538e-12	19.1529	-0.637249	ZNRF3	84133
ENSG00000196123	0.0139166	4.61285	7.64849	5.21794e-14	3.67004e-12	19.1737	0.695829	KIAA0895L	653319
ENSG00000140937	0.0154289	6.45559	7.64546	5.33438e-14	3.71306e-12	19.0881	0.771443	CDH11	1009
ENSG00000205593	0.0147299	2.38937	7.63636	5.70088e-14	3.94771e-12	19.5577	0.736494	DENND6B	414918
ENSG00000101977	0.0367968	-0.132496	7.63401	5.79904e-14	3.99509e-12	20.162	1.83984	MCF2	4168
ENSG00000155265	0.0220101	0.213713	7.62331	6.26924e-14	4.21338e-12	19.9983	1.10051	GOLGA7B	401647
ENSG00000164265	0.0505104	-0.901214	7.62357	6.25735e-14	4.21338e-12	20.2324	2.52552	SCGB3A2	117156
ENSG00000108773	0.0125931	6.45034	7.62164	6.34611e-14	4.24147e-12	18.9163	0.629654	KAT2A	2648
ENSG00000177106	0.0190904	4.83664	7.61967	6.43776e-14	4.28143e-12	18.9489	0.954522	EPS8L2	64787
ENSG00000112320	-0.0158484	5.53045	-7.61039	6.8873e-14	4.51613e-12	18.8218	-0.792418	SOBP	55084
ENSG00000136205	0.0143765	7.37228	7.60998	6.90772e-14	4.51613e-12	18.9035	0.718823	TNS3	64759
ENSG00000189157	0.0156049	0.487867	7.58965	8.00667e-14	5.07366e-12	19.6834	0.780244	FAM47E	100129583
ENSG00000198286	0.0289797	0.477094	7.59028	7.96994e-14	5.07366e-12	19.7036	1.44898	CARD11	84433
ENSG00000119655	0.0121386	6.65173	7.58888	8.051e-14	5.0778e-12	18.6959	0.606931	NPC2	10577
ENSG00000166448	0.0315525	5.52228	7.5731	9.02636e-14	5.56239e-12	18.5822	1.57762	TMEM130	222865
ENSG00000204410	0.014779	2.45774	7.53208	1.21389e-13	7.21566e-12	18.8007	0.738952	MSH5	4439
ENSG00000129667	0.0201234	3.87811	7.52735	1.25604e-13	7.43332e-12	18.4357	1.00617	RHBDF2	79651
ENSG00000135480	0.0293019	3.54841	7.49926	1.53711e-13	8.93918e-12	18.3412	1.46509	KRT7	3855
ENSG00000084636	0.0145461	7.95198	7.47463	1.83398e-13	1.0352e-11	17.9943	0.727307	COL16A1	1307
ENSG00000183943	0.0119726	3.39692	7.46751	1.92995e-13	1.08481e-11	18.106	0.598631	PRKX	5613
ENSG00000109158	0.0546248	1.38701	7.45588	2.09721e-13	1.16421e-11	18.6046	2.73124	GABRA4	2557
ENSG00000165084	0.0315643	1.93971	7.433	2.46908e-13	1.33749e-11	18.2636	1.57821	C8orf34	116328
ENSG00000164484	0.0265888	2.66406	7.42551	2.60432e-13	1.40508e-11	18.0179	1.32944	TMEM200A	114801
ENSG00000113263	0.0385667	0.43985	7.41959	2.71639e-13	1.45387e-11	18.5276	1.92833	ITK	3702
ENSG00000103335	0.0132108	6.2508	7.41374	2.8318e-13	1.50365e-11	17.4363	0.660541	PIEZO1	9780
ENSG00000157873	0.013844	5.18561	7.39911	3.14215e-13	1.65536e-11	17.3512	0.692202	TNFRSF14	8764
ENSG00000181656	0.038279	-0.210788	7.39771	3.17344e-13	1.65883e-11	18.5161	1.91395	GPR88	54112
ENSG00000187266	0.0124889	4.09675	7.39501	3.23482e-13	1.68436e-11	17.4579	0.624446	EPOR	2057
ENSG00000119630	0.0250123	5.42872	7.37789	3.65204e-13	1.85138e-11	17.2157	1.25061	PGF	5228
ENSG00000130751	0.035442	0.300012	7.35015	4.44346e-13	2.21087e-11	18.0745	1.7721	NPAS1	4861
ENSG00000153898	0.0383982	-0.618989	7.32327	5.36986e-13	2.6328e-11	18.0733	1.91991	MCOLN2	255231
ENSG00000123500	0.0409515	-0.453726	7.32209	5.41454e-13	2.64505e-11	18.0395	2.04757	COL10A1	1300
ENSG00000162687	0.0211617	4.23595	7.30983	5.90189e-13	2.85201e-11	16.8548	1.05809	KCNT2	343450
ENSG00000132274	0.0122175	6.07536	7.27925	7.31366e-13	3.42341e-11	16.4973	0.610877	TRIM22	10346
ENSG00000180448	0.0202167	4.07966	7.26621	8.01209e-13	3.71153e-11	16.5741	1.01084	ARHGAP45	23526
ENSG00000115107	0.0185751	4.03181	7.26413	8.12941e-13	3.74009e-11	16.5666	0.928754	STEAP3	55240
ENSG00000136542	0.0332529	1.7927	7.25736	8.52297e-13	3.85514e-11	17.0893	1.66265	GALNT5	11227
ENSG00000164877	0.0124517	5.25435	7.25129	8.8915e-13	4.00834e-11	16.3209	0.622583	MICALL2	79778
ENSG00000182162	0.0261656	1.4504	7.24153	9.5181e-13	4.26221e-11	17.0342	1.30828	P2RY8	286530
ENSG00000166348	-0.0124305	4.84936	-7.23243	1.01406e-12	4.49601e-11	16.2049	-0.621525	USP54	159195
ENSG00000090104	0.0264875	5.32929	7.22858	1.04159e-12	4.57278e-11	16.1819	1.32437	RGS1	5996
ENSG00000154146	0.0221788	5.03192	7.226	1.06044e-12	4.64038e-11	16.187	1.10894	NRGN	4900
ENSG00000110848	0.033542	1.48486	7.22384	1.07653e-12	4.6955e-11	16.9302	1.6771	CD69	969
ENSG00000164483	0.0334577	-0.864662	7.21935	1.11066e-12	4.8131e-11	17.4036	1.67289	SAMD3	154075
ENSG00000112276	-0.0126234	4.53007	-7.2049	1.2279e-12	5.23669e-11	16.0456	-0.631169	BVES	11149
ENSG00000185477	0.0225004	2.91296	7.20427	1.23327e-12	5.24296e-11	16.4186	1.12502	GPRIN3	285513
ENSG00000120889	0.0146443	5.58931	7.18618	1.39798e-12	5.81437e-11	15.8643	0.732213	TNFRSF10B	8795
ENSG00000164056	0.0148416	6.702	7.17	1.56358e-12	6.3583e-11	15.7782	0.742078	SPRY1	10252
ENSG00000144476	-0.016727	6.69342	-7.1691	1.57328e-12	6.3661e-11	15.7906	-0.836348	ACKR3	57007
ENSG00000173210	0.0138822	5.41663	7.15568	1.72595e-12	6.90073e-11	15.661	0.694109	ABLIM3	22885
ENSG00000069493	0.0166814	2.16055	7.14677	1.8354e-12	7.27337e-11	16.2092	0.834071	CLEC2D	29121
ENSG00000143028	-0.0124546	3.47097	-7.14501	1.85777e-12	7.34036e-11	15.8119	-0.622732	SYPL2	284612
ENSG00000204248	0.0127241	2.10201	7.14088	1.91131e-12	7.50775e-11	16.1753	0.636206	COL11A2	1302
ENSG00000163071	0.0196534	3.19015	7.12607	2.11628e-12	8.26457e-11	15.8195	0.982668	SPATA18	132671
ENSG00000213139	0.0133989	0.678322	7.12253	2.16849e-12	8.44392e-11	16.392	0.669944	CRYGS	1427
ENSG00000197635	0.031447	0.211608	7.11666	2.25773e-12	8.766e-11	16.485	1.57235	DPP4	1803
ENSG00000164418	0.0262715	-0.304678	7.11171	2.33576e-12	8.991e-11	16.5572	1.31357	GRIK2	2898
ENSG00000186472	0.0306305	0.977571	7.08678	2.77077e-12	1.05446e-10	16.1174	1.53153	PCLO	27445
ENSG00000125089	0.0211927	3.56855	7.07103	3.08568e-12	1.16769e-10	15.3562	1.05963	SH3TC1	54436
ENSG00000162944	0.0126191	3.73513	7.06814	3.14703e-12	1.18756e-10	15.2875	0.630957	RFTN2	130132
ENSG00000078053	-0.0211211	2.8894	-7.06691	3.17372e-12	1.19428e-10	15.4063	-1.05605	AMPH	273
ENSG00000184497	0.0197622	2.80775	7.05383	3.46958e-12	1.30197e-10	15.4181	0.98811	TMEM255B	348013
ENSG00000162738	-0.0233281	0.795747	-7.04953	3.57275e-12	1.33323e-10	15.8022	-1.1664	VANGL2	57216
ENSG00000159753	0.0309328	-0.44737	7.0355	3.93057e-12	1.45464e-10	16.0721	1.54664	CARMIL2	146206
ENSG00000124839	0.0177574	0.919342	7.03049	4.06687e-12	1.48867e-10	15.7325	0.887872	RAB17	64284
ENSG00000172578	0.0289105	1.4306	7.01551	4.50216e-12	1.63908e-10	15.5251	1.44552	KLHL6	89857
ENSG00000115687	0.0117918	2.0141	6.98153	5.66613e-12	2.00841e-10	15.1216	0.589589	PASK	23178
ENSG00000235109	-0.0119955	2.58785	-6.9777	5.81473e-12	2.05566e-10	14.8983	-0.599774	ZSCAN31	64288
ENSG00000143867	-0.0228685	6.12649	-6.96873	6.17747e-12	2.17246e-10	14.4191	-1.14342	OSR1	130497
ENSG00000095637	-0.0129394	10.2595	-6.95919	6.58738e-12	2.29261e-10	14.7364	-0.646971	SORBS1	10580
ENSG00000127241	0.0275584	3.59284	6.95836	6.62441e-12	2.29404e-10	14.623	1.37792	MASP1	5648
ENSG00000113532	0.02295	1.95344	6.95629	6.71753e-12	2.31393e-10	14.9961	1.1475	ST8SIA4	7903
ENSG00000105877	0.0374197	-0.271582	6.95338	6.85041e-12	2.34169e-10	15.505	1.87099	DNAH11	8701
ENSG00000182379	0.0317584	0.165497	6.93727	7.63408e-12	2.5898e-10	15.3046	1.58792	NXPH4	11247
ENSG00000189292	-0.0297264	3.41484	-6.93522	7.73994e-12	2.61252e-10	14.4046	-1.48632	ALKAL2	285016
ENSG00000181778	-0.0197542	0.955324	-6.92927	8.05511e-12	2.70531e-10	14.9621	-0.987708	TMEM252	169693
ENSG00000101104	0.0159262	4.33062	6.91914	8.62125e-12	2.85266e-10	14.1964	0.796311	PABPC1L	80336
ENSG00000117984	0.0129917	9.28297	6.84693	1.39571e-11	4.43262e-10	13.8806	0.649586	CTSD	1509
ENSG00000185483	-0.0144199	4.93449	-6.84572	1.40696e-11	4.45781e-10	13.6163	-0.720997	ROR1	4919
ENSG00000070882	0.0197908	2.452	6.8453	1.41094e-11	4.45989e-10	14.1313	0.98954	OSBPL3	26031
ENSG00000139174	-0.0141054	2.07352	-6.83942	1.46707e-11	4.57277e-10	14.1176	-0.705271	PRICKLE1	144165
ENSG00000159216	0.0181103	4.932	6.83724	1.48843e-11	4.6179e-10	13.5893	0.905515	RUNX1	861
ENSG00000198682	0.0129796	4.91633	6.79567	1.95952e-11	5.94225e-10	13.3116	0.64898	PAPSS2	9060
ENSG00000047365	0.0202883	1.74124	6.79363	1.9861e-11	5.99579e-10	13.9767	1.01442	ARAP2	116984
ENSG00000111057	0.0339615	3.25672	6.79078	2.02382e-11	6.09597e-10	13.62	1.69807	KRT18	3875
ENSG00000142185	0.023473	1.97119	6.78594	2.0894e-11	6.23757e-10	13.8568	1.17365	TRPM2	7226
ENSG00000105122	0.0229701	1.94872	6.78322	2.12716e-11	6.32217e-10	13.8597	1.14851	RASAL3	64926
ENSG00000186340	0.0246374	9.10078	6.75762	2.51726e-11	7.32141e-10	13.2711	1.23187	THBS2	7058
ENSG00000126264	0.0212958	1.61296	6.75519	2.55783e-11	7.40558e-10	13.7573	1.06479	HCST	10870
ENSG00000181195	0.0455853	0.371294	6.74908	2.66244e-11	7.67536e-10	14.0549	2.27927	PENK	5179
ENSG00000139182	0.01368	4.99783	6.74398	2.75293e-11	7.88547e-10	12.9735	0.683999	CLSTN3	9746
ENSG00000162004	0.0143581	0.0222414	6.74144	2.7991e-11	8.00066e-10	14.0357	0.717904	CCDC78	124093
ENSG00000153563	0.0351805	0.426637	6.74069	2.81295e-11	8.02318e-10	13.962	1.75902	CD8A	925
ENSG00000166762	0.013024	1.41938	6.72674	3.08196e-11	8.77182e-10	13.6167	0.651198	CATSPER2	117155
ENSG00000180353	0.0181188	5.23467	6.72303	3.15768e-11	8.91182e-10	12.8228	0.905941	HCLS1	3059
ENSG00000144331	0.0220659	0.903347	6.70441	3.5657e-11	9.95876e-10	13.6037	1.10329	ZNF385B	151126
ENSG00000101306	-0.0340243	-0.351591	-6.70043	3.65953e-11	1.01785e-09	13.7584	-1.70121	MYLK2	85366
ENSG00000138378	0.0222567	0.791308	6.68807	3.96622e-11	1.08518e-09	13.5361	1.11283	STAT4	6775
ENSG00000242265	-0.0183147	3.25498	-6.6868	3.99919e-11	1.09197e-09	12.8438	-0.915734	PEG10	23089
ENSG00000137801	0.0227588	8.43812	6.67218	4.39791e-11	1.18163e-09	12.6605	1.13794	THBS1	7057
ENSG00000188042	0.0268864	3.67635	6.66987	4.46458e-11	1.19715e-09	12.7319	1.34432	ARL4C	10123
ENSG00000087253	0.0140246	4.16672	6.641	5.38284e-11	1.41236e-09	12.4188	0.70123	LPCAT2	54947
ENSG00000138964	0.024808	3.09507	6.63896	5.45433e-11	1.42833e-09	12.6488	1.2404	PARVG	64098
ENSG00000134215	0.0190403	1.15334	6.63806	5.4863e-11	1.43391e-09	13.109	0.952014	VAV3	10451
ENSG00000101342	0.0203414	1.87712	6.63337	5.65508e-11	1.47229e-09	12.9192	1.01707	TLDC2	140711
ENSG00000105246	0.023993	0.46917	6.62108	6.12226e-11	1.57259e-09	13.1515	1.19965	EBI3	10148
ENSG00000213903	0.0157233	2.98671	6.61563	6.34137e-11	1.62267e-09	12.5207	0.786166	LTB4R	1241
ENSG00000173200	0.0296519	0.61581	6.61001	6.57514e-11	1.6761e-09	13.0812	1.4826	PARP15	165631
ENSG00000159307	0.0385792	3.13918	6.59918	7.04963e-11	1.7735e-09	12.4321	1.92896	SCUBE1	80274
ENSG00000136153	0.0152314	5.98454	6.59814	7.09716e-11	1.78081e-09	12.0066	0.761569	LMO7	4008
ENSG00000178562	0.032342	0.800084	6.59796	7.1052e-11	1.78081e-09	12.9682	1.6171	CD28	940
ENSG00000168421	0.024931	-0.285932	6.59196	7.38477e-11	1.844e-09	13.1537	1.24655	RHOH	399
ENSG00000143001	-0.0383847	-0.62957	-6.58404	7.77014e-11	1.92947e-09	13.0715	-1.91924	TMEM61	199964
ENSG00000076641	0.0142889	4.05919	6.58128	7.90925e-11	1.95677e-09	12.0651	0.714445	PAG1	55824
ENSG00000065534	-0.0127516	10.014	-6.57588	8.18772e-11	2.01813e-09	12.2402	-0.637578	MYLK	4638
ENSG00000026297	0.0134904	4.23723	6.56669	8.68484e-11	2.12131e-09	11.9418	0.67452	RNASET2	8635
ENSG00000057657	0.0232827	1.82371	6.56679	8.67918e-11	2.12131e-09	12.522	1.16413	PRDM1	639
ENSG00000173227	0.0341356	3.06642	6.56352	8.86302e-11	2.15699e-09	12.226	1.70678	SYT12	91683
ENSG00000154040	0.0122146	0.847773	6.55729	9.22345e-11	2.2366e-09	12.6761	0.610731	CABYR	26256
ENSG00000112210	-0.0131795	5.29614	-6.55514	9.35103e-11	2.26346e-09	11.7406	-0.658975	RAB23	51715
ENSG00000157734	0.0163483	-0.310435	6.55019	9.65198e-11	2.31958e-09	12.8934	0.817416	SNX22	79856
ENSG00000089327	0.0142703	6.09506	6.54504	9.9744e-11	2.39279e-09	11.6749	0.713516	FXYD5	53827
ENSG00000154330	-0.0130141	7.56981	-6.54455	1.00059e-10	2.39293e-09	11.794	-0.650704	PGM5	5239
ENSG00000221890	-0.015835	6.09746	-6.53546	1.06033e-10	2.50343e-09	11.6244	-0.791751	NPTXR	23467
ENSG00000140488	0.0127213	3.50587	6.52509	1.1328e-10	2.66051e-09	11.8277	0.636063	CELF6	60677
ENSG00000142765	0.0249058	0.472484	6.50984	1.24829e-10	2.89131e-09	12.4852	1.24529	SYTL1	84958
ENSG00000198821	0.0224223	0.540879	6.50917	1.25363e-10	2.89867e-09	12.4648	1.12112	CD247	919
ENSG00000115457	0.0279451	8.36609	6.50784	1.26425e-10	2.91821e-09	11.6144	1.39726	IGFBP2	3485
ENSG00000153283	0.0321366	-0.094482	6.50699	1.27108e-10	2.91892e-09	12.5991	1.60683	CD96	10225
ENSG00000135447	-0.0187996	4.328	-6.50584	1.28039e-10	2.93216e-09	11.5093	-0.939981	PPP1R1A	5502
ENSG00000168481	-0.0295687	0.593916	-6.50574	1.28121e-10	2.93216e-09	12.2987	-1.47843	LGI3	203190
ENSG00000175785	-0.024333	3.50572	-6.4971	1.35351e-10	3.09236e-09	11.5855	-1.21665	PRIMA1	145270
ENSG00000112297	0.0178957	2.69902	6.4959	1.36381e-10	3.11059e-09	11.8368	0.894784	CRYBG1	202
ENSG00000123685	0.0170409	1.77161	6.49531	1.36893e-10	3.11697e-09	12.0671	0.852045	BATF3	55509
ENSG00000111728	0.0180033	1.65805	6.49463	1.37489e-10	3.12526e-09	12.1041	0.900167	ST8SIA1	6489
ENSG00000135678	0.0270988	3.66098	6.48807	1.4333e-10	3.24705e-09	11.5634	1.35494	CPM	1368
ENSG00000007933	0.0179905	2.59023	6.48218	1.48782e-10	3.35922e-09	11.7846	0.899525	FMO3	2328
ENSG00000099849	0.0161864	1.99936	6.47955	1.51279e-10	3.40415e-09	11.9173	0.80932	RASSF7	8045
ENSG00000186827	0.0221042	-0.171758	6.47595	1.5476e-10	3.47086e-09	12.4124	1.10521	TNFRSF4	7293
ENSG00000149781	0.0184112	4.02307	6.46801	1.62738e-10	3.64369e-09	11.3634	0.920561	FERMT3	83706
ENSG00000136895	-0.0133566	5.03085	-6.46686	1.63918e-10	3.65835e-09	11.2057	-0.667831	GARNL3	84253
ENSG00000064547	0.0177508	1.88173	6.46571	1.65121e-10	3.67867e-09	11.8709	0.88754	LPAR2	9170
ENSG00000137841	0.0225115	3.66328	6.46424	1.66657e-10	3.70674e-09	11.4251	1.12558	PLCB2	5330
ENSG00000138100	0.0294352	-0.165707	6.46001	1.71176e-10	3.79235e-09	12.3217	1.47176	TRIM54	57159
ENSG00000203747	0.0274303	4.2677	6.45689	1.74572e-10	3.84457e-09	11.2697	1.37151	FCGR3A	2214
ENSG00000154451	0.0296307	0.759825	6.44898	1.83514e-10	3.99754e-09	12.052	1.48153	GBP5	115362
ENSG00000106991	0.0202159	8.31097	6.44232	1.91373e-10	4.13995e-09	11.208	1.0108	ENG	2022
ENSG00000104814	0.0201695	0.787892	6.43683	1.98116e-10	4.27206e-09	11.9487	1.00847	MAP4K1	11184
ENSG00000116824	0.0355186	-0.501581	6.43445	2.01103e-10	4.3243e-09	12.2275	1.77593	CD2	914
ENSG00000143318	-0.0168306	1.72713	-6.43439	2.01182e-10	4.3243e-09	11.6301	-0.841529	CASQ1	844
ENSG00000118785	0.0464109	3.94667	6.43343	2.02399e-10	4.3435e-09	11.235	2.32054	SPP1	6696
ENSG00000115085	0.0277627	0.815502	6.43013	2.06647e-10	4.4065e-09	11.9212	1.38813	ZAP70	7535
ENSG00000162692	0.0249248	4.5725	6.42611	2.11935e-10	4.5121e-09	11.0587	1.24624	VCAM1	7412
ENSG00000111339	0.0184727	3.54957	6.42473	2.13776e-10	4.53691e-09	11.1948	0.923635	ART4	420
ENSG00000188452	0.020473	0.707532	6.42441	2.14208e-10	4.53892e-09	11.893	1.02365	CERKL	375298
ENSG00000168685	0.0350257	1.67731	6.41967	2.20685e-10	4.66879e-09	11.6535	1.75128	IL7R	3575
ENSG00000127533	0.0314327	0.975468	6.41914	2.21424e-10	4.67707e-09	11.8253	1.57163	F2RL3	9002
ENSG00000135298	0.0204245	2.04936	6.41467	2.27724e-10	4.80258e-09	11.5139	1.02122	ADGRB3	577
ENSG00000173698	-0.0172284	2.18386	-6.41211	2.3141e-10	4.86504e-09	11.3723	-0.861421	ADGRG2	10149
ENSG00000173638	0.0135779	4.38162	6.41151	2.32282e-10	4.86568e-09	10.9621	0.678894	SLC19A1	6573
ENSG00000185811	0.021896	2.04614	6.41134	2.32527e-10	4.86568e-09	11.4815	1.0948	IKZF1	10320
ENSG00000185499	0.0150936	4.30897	6.40397	2.43523e-10	5.0564e-09	10.9214	0.75468	MUC1	4582
ENSG00000167895	0.0239891	2.40977	6.40251	2.4577e-10	5.08733e-09	11.351	1.19945	TMC8	147138
ENSG00000103995	0.0120808	2.43675	6.39732	2.53894e-10	5.2153e-09	11.2945	0.604039	CEP152	22995
ENSG00000137462	0.0209003	4.41005	6.38759	2.69834e-10	5.47576e-09	10.8156	1.04501	TLR2	7097
ENSG00000064687	0.0160877	3.18299	6.37766	2.87109e-10	5.79133e-09	10.997	0.804386	ABCA7	10347
ENSG00000135439	0.0207958	0.25545	6.37683	2.88588e-10	5.80678e-09	11.7018	1.03979	AGAP2	116986
ENSG00000181690	0.0132543	0.685687	6.37675	2.8874e-10	5.80678e-09	11.5992	0.662714	PLAG1	5324
ENSG00000234745	0.0134784	8.63859	6.37541	2.91168e-10	5.83465e-09	10.8362	0.673921	HLA-B	3106
ENSG00000013725	0.031828	-0.425671	6.36981	3.01523e-10	6.01803e-09	11.8235	1.5914	CD6	923
ENSG00000222009	0.0125358	2.82368	6.36867	3.03677e-10	6.03887e-09	11.0199	0.626791	BTBD19	149478
ENSG00000107130	-0.0125326	7.13925	-6.36226	3.16053e-10	6.23473e-09	10.6266	-0.62663	NCS1	23413
ENSG00000140853	0.0140623	4.29332	6.35334	3.34118e-10	6.51457e-09	10.6131	0.703116	NLRC5	84166
ENSG00000163687	0.033217	0.783779	6.3534	3.33989e-10	6.51457e-09	11.4631	1.66085	DNASE1L3	1776
ENSG00000130477	0.034378	2.24308	6.33417	3.76388e-10	7.26493e-09	11.0132	1.7189	UNC13A	23025
ENSG00000137558	-0.0312015	1.86682	-6.32143	4.07341e-10	7.82864e-09	10.8847	-1.56007	PI15	51050
ENSG00000110448	0.0249265	-0.267723	6.3154	4.22838e-10	8.08024e-09	11.451	1.24633	CD5	921
ENSG00000142583	0.0287547	1.09515	6.31426	4.25849e-10	8.12622e-09	11.1417	1.43773	SLC2A5	6518
ENSG00000178662	0.0172876	1.9444	6.30647	4.46881e-10	8.5034e-09	10.8735	0.864378	CSRNP3	80034
ENSG00000187210	0.0157068	1.82269	6.30654	4.46669e-10	8.5034e-09	10.8852	0.785339	GCNT1	2650
ENSG00000135406	0.023925	0.0849374	6.29874	4.68731e-10	8.85644e-09	11.2799	1.19625	PRPH	5630
ENSG00000185101	0.028742	-0.660333	6.29556	4.78034e-10	9.01954e-09	11.4162	1.4371	ANO9	338440
ENSG00000089639	0.0139067	3.2527	6.28887	4.98174e-10	9.31239e-09	10.427	0.695335	GMIP	51291
ENSG00000119969	0.0133465	0.71014	6.28861	4.99e-10	9.31239e-09	11.0587	0.667325	HELLS	3070
ENSG00000145649	0.0346245	-0.79834	6.28835	4.99793e-10	9.31239e-09	11.3993	1.73122	GZMA	3001
ENSG00000105374	0.0279191	0.119278	6.28726	5.0317e-10	9.34457e-09	11.2041	1.39595	NKG7	4818
ENSG00000130755	0.0189482	2.72964	6.28704	5.0383e-10	9.34457e-09	10.5532	0.947409	GMFG	9535
ENSG00000081237	0.0230021	3.93907	6.28251	5.18109e-10	9.53463e-09	10.2619	1.15011	PTPRC	5788
ENSG00000115758	-0.0118049	6.6761	-6.27656	5.3745e-10	9.82536e-09	10.0691	-0.590246	ODC1	4953
ENSG00000139626	0.0177313	0.927442	6.27653	5.37564e-10	9.82536e-09	10.9427	0.886567	ITGB7	3695
ENSG00000169507	0.026839	-0.581325	6.27601	5.39288e-10	9.83012e-09	11.2708	1.34195	SLC38A11	151258
ENSG00000118308	0.0186847	1.24213	6.26786	5.67034e-10	1.02801e-08	10.8152	0.934235	LRMP	4033
ENSG00000213809	0.0327282	0.0713235	6.26075	5.92352e-10	1.06958e-08	11.0631	1.63641	KLRK1	100528032
ENSG00000213809	0.0327282	0.0713235	6.26075	5.92352e-10	1.06958e-08	11.0631	1.63641	KLRK1	22914
ENSG00000205560	0.0158538	2.96659	6.25869	5.99913e-10	1.08033e-08	10.3296	0.792692	CPT1B	1375
ENSG00000204287	0.0179913	7.42764	6.25604	6.09743e-10	1.09363e-08	9.98756	0.899567	HLA-DRA	3122
ENSG00000023892	0.0194215	1.8941	6.25189	6.25482e-10	1.11442e-08	10.5591	0.971074	DEF6	50619
ENSG00000167992	0.0166941	1.04122	6.2519	6.25456e-10	1.11442e-08	10.7649	0.834705	VWCE	220001
ENSG00000197405	0.0192369	4.66162	6.23903	6.76807e-10	1.20019e-08	9.87739	0.961846	C5AR1	728
ENSG00000158815	0.0179804	-0.415087	6.22977	7.16316e-10	1.2612e-08	10.9649	0.899018	FGF17	8822
ENSG00000125731	0.0119462	0.850267	6.22953	7.17337e-10	1.26135e-08	10.6667	0.597311	SH2D3A	10045
ENSG00000160932	0.0149702	5.90857	6.22888	7.20191e-10	1.26471e-08	9.73905	0.748511	LY6E	4061
ENSG00000213402	0.0145183	1.93149	6.22407	7.41716e-10	1.30081e-08	10.371	0.725916	PTPRCAP	5790
ENSG00000117154	0.0186294	1.96796	6.22107	7.5543e-10	1.32313e-08	10.3433	0.931472	IGSF21	84966
ENSG00000104881	0.0117046	6.0152	6.21962	7.62171e-10	1.33039e-08	9.68445	0.58523	PPP1R13L	10848
ENSG00000178075	0.0148197	0.434512	6.21721	7.7347e-10	1.3477e-08	10.6998	0.740984	GRAMD1C	54762
ENSG00000213983	0.0124789	2.9736	6.20847	8.15834e-10	1.41418e-08	10.0162	0.623945	AP1G2	8906
ENSG00000198851	0.031355	0.324153	6.20543	8.31143e-10	1.43886e-08	10.6655	1.56775	CD3E	916
ENSG00000162739	0.033785	-0.876287	6.20479	8.34392e-10	1.44263e-08	10.8953	1.68925	SLAMF6	114836
ENSG00000139679	0.0160391	4.45117	6.20292	8.43931e-10	1.45537e-08	9.69161	0.801955	LPAR6	10161
ENSG00000168280	-0.0127984	2.41821	-6.1891	9.18053e-10	1.56711e-08	9.98636	-0.639921	KIF5C	3800
ENSG00000040608	0.0261928	0.125399	6.18676	9.31176e-10	1.58147e-08	10.6037	1.30964	RTN4R	65078
ENSG00000083444	0.0119507	6.6156	6.18627	9.33954e-10	1.58418e-08	9.51077	0.597533	PLOD1	5351
ENSG00000179044	0.0202413	0.608644	6.18586	9.36332e-10	1.58622e-08	10.4714	1.01207	EXOC3L1	283849
ENSG00000151650	0.0206776	2.08316	6.18469	9.4297e-10	1.59344e-08	10.1043	1.03388	VENTX	27287
ENSG00000188191	0.0138232	3.73628	6.17714	9.87239e-10	1.65782e-08	9.65331	0.691159	PRKAR1B	5575
ENSG00000242114	0.0181795	1.65403	6.173	1.01239e-09	1.6978e-08	10.1513	0.908977	MTFP1	51537
ENSG00000162591	0.0147685	7.6133	6.16838	1.04116e-09	1.73535e-08	9.4863	0.738426	MEGF6	1953
ENSG00000102890	0.012054	1.11674	6.16325	1.07406e-09	1.78576e-08	10.2075	0.602698	ELMO3	79767
ENSG00000139055	0.0257905	-0.127225	6.1558	1.12367e-09	1.85676e-08	10.4727	1.28952	ERP27	121506
ENSG00000108679	0.0133654	7.44765	6.15306	1.14245e-09	1.87855e-08	9.37872	0.668269	LGALS3BP	3959
ENSG00000171303	-0.0161802	4.83069	-6.15021	1.16238e-09	1.90664e-08	9.30159	-0.809011	KCNK3	3777
ENSG00000136842	-0.0136273	6.05788	-6.14012	1.23547e-09	2.01669e-08	9.21975	-0.681367	TMOD1	7111
ENSG00000164270	-0.0185629	0.472776	-6.13744	1.25561e-09	2.03964e-08	10.1565	-0.928144	HTR4	3360
ENSG00000140030	0.0241386	-0.353631	6.13474	1.27629e-09	2.07074e-08	10.3751	1.20693	GPR65	8477
ENSG00000162998	0.0222878	8.03859	6.13402	1.28186e-09	2.07727e-08	9.31707	1.11439	FRZB	2487
ENSG00000158023	0.0146345	0.806622	6.11879	1.40511e-09	2.25253e-08	10.0237	0.731726	WDR66	144406
ENSG00000072818	0.0161766	2.17385	6.11688	1.42139e-09	2.27592e-08	9.68244	0.808831	ACAP1	9744
ENSG00000126860	0.018164	1.96833	6.11202	1.46362e-09	2.33518e-08	9.70472	0.908202	EVI2A	2123
ENSG00000184838	0.0140779	3.7274	6.10733	1.50547e-09	2.39342e-08	9.24641	0.703897	PRR16	51334
ENSG00000138755	0.0324153	0.902831	6.10305	1.54468e-09	2.45287e-08	9.94859	1.62077	CXCL9	4283
ENSG00000223865	0.015614	5.87113	6.10003	1.57297e-09	2.48896e-08	8.97686	0.7807	HLA-DPB1	3115
ENSG00000113319	0.0162088	3.00993	6.09162	1.65449e-09	2.60568e-08	9.32583	0.810439	RASGRF2	5924
ENSG00000184922	0.0190275	3.65854	6.0859	1.71216e-09	2.684e-08	9.14415	0.951376	FMNL1	752
ENSG00000231389	0.016986	6.50921	6.07297	1.85006e-09	2.87992e-08	8.83569	0.849302	HLA-DPA1	3113
ENSG00000162894	0.030396	-0.193941	6.06549	1.93471e-09	2.99435e-08	9.95208	1.5198	FCMR	9214
ENSG00000034053	0.0190033	0.378022	6.06377	1.95467e-09	3.02176e-08	9.8086	0.950166	APBA2	321
ENSG00000133110	0.0195898	7.54275	6.06331	1.96014e-09	3.02325e-08	8.85882	0.979488	POSTN	10631
ENSG00000180644	0.027197	0.597826	6.06348	1.9581e-09	3.02325e-08	9.76282	1.35985	PRF1	5551
ENSG00000173762	0.0285338	0.263668	6.06183	1.97747e-09	3.04649e-08	9.8441	1.42669	CD7	924
ENSG00000072858	0.0183281	-0.0324583	6.06041	1.99442e-09	3.06556e-08	9.87948	0.916407	SIDT1	54847
ENSG00000186510	0.0166687	0.0675873	6.0581	2.02212e-09	3.10105e-08	9.8478	0.833437	CLCNKA	1187
ENSG00000155926	0.0221775	3.48195	6.05376	2.07514e-09	3.17873e-08	8.98146	1.10887	SLA	6503
ENSG00000010327	0.0196524	7.33242	6.05046	2.11637e-09	3.22716e-08	8.76858	0.982622	STAB1	23166
ENSG00000019582	0.0162383	9.06711	6.04922	2.13205e-09	3.24739e-08	8.93373	0.811915	CD74	972
ENSG00000000971	0.0131062	8.67789	6.04835	2.14314e-09	3.2569e-08	8.89172	0.655311	CFH	3075
ENSG00000134242	0.0177807	1.07167	6.03781	2.28215e-09	3.45252e-08	9.49573	0.889034	PTPN22	26191
ENSG00000065717	0.0173429	5.21439	6.03395	2.33522e-09	3.5091e-08	8.61433	0.867146	TLE2	7089
ENSG00000173432	0.0399825	3.42975	6.03051	2.38337e-09	3.57347e-08	8.88524	1.99913	SAA1	6288
ENSG00000176890	0.0127682	1.51014	6.02869	2.40934e-09	3.59928e-08	9.32745	0.638412	TYMS	7298
ENSG00000154589	0.0148199	1.82206	6.02509	2.46146e-09	3.66599e-08	9.23053	0.740997	LY96	23643
ENSG00000173535	0.0199259	0.171393	6.02071	2.52635e-09	3.75848e-08	9.60723	0.996295	TNFRSF10C	NA
ENSG00000143110	0.0147713	3.82699	6.01995	2.53785e-09	3.77141e-08	8.71016	0.738566	C1orf162	128346
ENSG00000110852	0.0170235	2.55363	6.01787	2.56936e-09	3.81401e-08	9.01936	0.851177	CLEC2B	9976
ENSG00000138795	0.0227515	-0.230047	6.01718	2.57995e-09	3.82128e-08	9.67555	1.13758	LEF1	51176
ENSG00000081320	0.0117217	4.6348	6.01521	2.61026e-09	3.86192e-08	8.55138	0.586087	STK17B	9262
ENSG00000204482	0.0181801	1.34271	6.00743	2.73344e-09	4.02202e-08	9.24869	0.909007	LST1	7940
ENSG00000100156	0.0157697	1.27758	6.00601	2.75663e-09	4.04415e-08	9.26579	0.788485	SLC16A8	23539
ENSG00000167600	0.0192754	0.322113	5.99993	2.85779e-09	4.16846e-08	9.44458	0.963768	CYP2S1	29785
ENSG00000079308	-0.0125328	11.0873	-5.99496	2.94308e-09	4.27893e-08	8.84343	-0.626642	TNS1	7145
ENSG00000150630	0.0185043	2.44458	5.9933	2.97214e-09	4.30255e-08	8.90283	0.925215	VEGFC	7424
ENSG00000087589	0.0183566	-0.209745	5.98859	3.05609e-09	4.41457e-08	9.48991	0.917829	CASS4	57091
ENSG00000116852	0.0173529	2.07351	5.98282	3.16201e-09	4.55289e-08	8.9288	0.867646	KIF21B	23046
ENSG00000104267	0.025051	0.326685	5.97247	3.36122e-09	4.81393e-08	9.30785	1.25255	CA2	760
ENSG00000075618	0.0162762	4.60735	5.9702	3.40646e-09	4.86974e-08	8.30412	0.813811	FSCN1	6624
ENSG00000175463	0.0224371	0.555026	5.9642	3.52915e-09	4.99585e-08	9.19228	1.12186	TBC1D10C	374403
ENSG00000187796	0.0185721	0.727436	5.95469	3.73232e-09	5.23382e-08	9.0838	0.928607	CARD9	64170
ENSG00000133401	-0.0144665	4.21154	-5.95254	3.7798e-09	5.28935e-08	8.22123	-0.723324	PDZD2	23037
ENSG00000134516	0.0194305	3.20592	5.95147	3.80373e-09	5.30247e-08	8.46079	0.971524	DOCK2	1794
ENSG00000225614	0.0213243	2.00201	5.95141	3.80495e-09	5.30247e-08	8.75565	1.06622	ZNF469	84627
ENSG00000184613	0.0270708	-0.241491	5.95103	3.81352e-09	5.3089e-08	9.31134	1.35354	NELL2	4753
ENSG00000077984	0.0258529	0.620501	5.94923	3.85396e-09	5.35964e-08	9.10831	1.29264	CST7	8530
ENSG00000155307	0.0251593	1.91077	5.94412	3.97142e-09	5.50589e-08	8.76155	1.25796	SAMSN1	64092
ENSG00000126950	-0.0180938	3.43276	-5.94377	3.9798e-09	5.51181e-08	8.30521	-0.904691	TMEM35A	59353
ENSG00000092621	-0.0129629	5.94618	-5.93424	4.20856e-09	5.76944e-08	8.01985	-0.648145	PHGDH	26227
ENSG00000011600	0.0198229	4.26567	5.93285	4.24306e-09	5.8046e-08	8.14238	0.991144	TYROBP	7305
ENSG00000125637	0.0187657	2.20836	5.93302	4.23877e-09	5.8046e-08	8.60292	0.938287	PSD4	23550
ENSG00000038945	0.0229163	4.09566	5.92748	4.37874e-09	5.97198e-08	8.14266	1.14582	MSR1	4481
ENSG00000182866	0.0315193	-0.227794	5.92588	4.41988e-09	6.01541e-08	9.16179	1.57597	LCK	3932
ENSG00000182836	0.0183403	4.3806	5.92537	4.43313e-09	6.0217e-08	8.08395	0.917014	PLCXD3	345557
ENSG00000160255	0.0213678	4.90147	5.92335	4.48603e-09	6.08e-08	8.00745	1.06839	ITGB2	3689
ENSG00000065320	-0.0255577	6.12269	-5.92156	4.53321e-09	6.12052e-08	7.96509	-1.27788	NTN1	9423
ENSG00000188820	0.016967	-0.206867	5.91854	4.61388e-09	6.22318e-08	9.09014	0.848351	CALHM6	441168
ENSG00000163017	-0.023297	9.61103	-5.91786	4.63231e-09	6.24178e-08	8.26585	-1.16485	ACTG2	72
ENSG00000172543	0.0247236	-0.0697005	5.91585	4.68714e-09	6.30301e-08	9.06268	1.23618	CTSW	1521
ENSG00000089820	0.0162521	4.48257	5.91334	4.75652e-09	6.37715e-08	7.99292	0.812606	ARHGAP4	393
ENSG00000145335	0.0159181	1.67436	5.89701	5.23241e-09	6.93901e-08	8.53506	0.795907	SNCA	6622
ENSG00000099953	0.0192585	1.31431	5.89407	5.32283e-09	7.03428e-08	8.62123	0.962923	MMP11	4320
ENSG00000172243	0.0194891	3.05017	5.894	5.32519e-09	7.03428e-08	8.17473	0.974455	CLEC7A	64581
ENSG00000189129	0.0154937	4.74427	5.89209	5.38462e-09	7.09883e-08	7.84565	0.774685	PLAC9	219348
ENSG00000196126	0.0165779	6.83689	5.8917	5.39682e-09	7.10793e-08	7.81196	0.828895	HLA-DRB1	3123
ENSG00000185347	0.0154423	3.03159	5.89049	5.43523e-09	7.1515e-08	8.16616	0.772116	TEDC1	283643
ENSG00000107742	0.0197091	2.32123	5.88781	5.52073e-09	7.24273e-08	8.32042	0.985453	SPOCK2	9806
ENSG00000111199	0.0228807	0.367899	5.88708	5.54399e-09	7.26614e-08	8.79632	1.14403	TRPV4	59341
ENSG00000130775	0.0219701	3.82746	5.88629	5.56987e-09	7.29295e-08	7.96292	1.0985	THEMIS2	9473
ENSG00000160161	0.0254631	0.105986	5.88392	5.64714e-09	7.37973e-08	8.85129	1.27315	CILP2	148113
ENSG00000116194	-0.0176164	5.98465	-5.88218	5.70461e-09	7.44759e-08	7.73276	-0.880821	ANGPTL1	9068
ENSG00000096996	0.0206254	-0.170127	5.8788	5.81771e-09	7.56584e-08	8.85118	1.03127	IL12RB1	3594
ENSG00000101194	0.0167357	4.17334	5.87701	5.87876e-09	7.63046e-08	7.84241	0.836787	SLC17A9	63910
ENSG00000116819	0.0119085	0.226596	5.87559	5.92751e-09	7.67889e-08	8.7566	0.595426	TFAP2E	339488
ENSG00000148677	0.0345525	1.81675	5.87425	5.97383e-09	7.72401e-08	8.37396	1.72763	ANKRD1	27063
ENSG00000123453	0.0226508	-0.31561	5.87375	5.99125e-09	7.73165e-08	8.87657	1.13254	SARDH	1757
ENSG00000113555	0.014518	2.96438	5.86214	6.40927e-09	8.18461e-08	8.00859	0.725899	PCDH12	51294
ENSG00000180828	0.021411	-0.49352	5.85599	6.6418e-09	8.41754e-08	8.79927	1.07055	BHLHE22	27319
ENSG00000100918	0.0126945	2.24048	5.8437	7.13186e-09	8.97933e-08	8.09248	0.634723	REC8	9985
ENSG00000164691	0.0196494	0.852371	5.84277	7.17024e-09	9.01919e-08	8.43524	0.98247	TAGAP	117289
ENSG00000197859	0.028505	1.54213	5.84116	7.23734e-09	9.09509e-08	8.27427	1.42525	ADAMTSL2	9719
ENSG00000182253	-0.0154558	8.16698	-5.8395	7.30721e-09	9.17431e-08	7.66519	-0.772791	SYNM	23336
ENSG00000163013	0.0219549	1.79536	5.83914	7.32228e-09	9.18465e-08	8.18117	1.09775	FBXO41	150726
ENSG00000163354	0.0120296	0.612121	5.83487	7.50526e-09	9.35303e-08	8.43956	0.601479	DCST2	127579
ENSG00000079215	0.0207455	3.51956	5.8297	7.73286e-09	9.59218e-08	7.69219	1.03728	SLC1A3	6507
ENSG00000079337	0.0154505	5.47975	5.82529	7.93244e-09	9.79453e-08	7.40729	0.772524	RAPGEF3	10411
ENSG00000136237	0.0128563	5.0485	5.80927	8.69975e-09	1.06151e-07	7.34286	0.642816	RAPGEF5	9771
ENSG00000184949	0.0152513	0.198093	5.80433	8.95057e-09	1.08816e-07	8.36654	0.762567	FAM227A	646851
ENSG00000121577	0.0168833	2.69132	5.80388	8.97377e-09	1.08901e-07	7.75515	0.844163	POPDC2	64091
ENSG00000213996	0.0237491	-0.633206	5.80314	9.01177e-09	1.09264e-07	8.54173	1.18746	TM6SF2	53345
ENSG00000180875	-0.0311524	0.264279	-5.80213	9.06422e-09	1.09702e-07	8.248	-1.55762	GREM2	64388
ENSG00000137101	0.0240801	1.34606	5.78297	1.01186e-08	1.21478e-07	7.99974	1.20401	CD72	971
ENSG00000102878	0.0134841	4.59782	5.77981	1.03036e-08	1.23478e-07	7.22945	0.674206	HSF4	3299
ENSG00000142552	0.014391	6.10642	5.77317	1.0703e-08	1.27921e-07	7.1093	0.719548	RCN3	57333
ENSG00000143061	-0.0150169	2.3869	-5.76554	1.11807e-08	1.32804e-07	7.55353	-0.750846	IGSF3	3321
ENSG00000167604	0.0142225	2.13497	5.76328	1.13256e-08	1.34288e-07	7.67097	0.711126	NFKBID	84807
ENSG00000113448	-0.0187628	5.75604	-5.76243	1.13808e-08	1.34763e-07	7.05126	-0.93814	PDE4D	5144
ENSG00000138821	0.0126727	3.2874	5.75913	1.15974e-08	1.36907e-07	7.35402	0.633636	SLC39A8	64116
ENSG00000131389	0.0143943	5.02987	5.74751	1.23926e-08	1.44768e-07	7.00149	0.719715	SLC6A6	6533
ENSG00000197599	0.0136404	0.426613	5.74617	1.24881e-08	1.4563e-07	7.98967	0.682018	CCDC154	NA
ENSG00000197471	0.0195118	0.561352	5.74321	1.27002e-08	1.47847e-07	7.92812	0.975592	SPN	105369247
ENSG00000197471	0.0195118	0.561352	5.74321	1.27002e-08	1.47847e-07	7.92812	0.975592	SPN	6693
ENSG00000047457	0.0183829	5.75732	5.74103	1.2859e-08	1.49436e-07	6.9336	0.919146	CP	1356
ENSG00000132334	0.0155116	4.19622	5.73406	1.33795e-08	1.54283e-07	7.02759	0.775579	PTPRE	5791
ENSG00000129521	0.0219285	4.46293	5.73231	1.35138e-08	1.55699e-07	7.01178	1.09643	EGLN3	112399
ENSG00000107562	0.0163549	7.13245	5.72614	1.39959e-08	1.60291e-07	6.90662	0.817743	CXCL12	6387
ENSG00000147168	0.0238894	1.20076	5.72015	1.44812e-08	1.65285e-07	7.67452	1.19447	IL2RG	3561
ENSG00000181856	-0.0246894	2.96565	-5.71968	1.45194e-08	1.65447e-07	7.13238	-1.23447	SLC2A4	6517
ENSG00000018625	-0.0172172	7.598	-5.71808	1.46519e-08	1.66386e-07	6.93399	-0.86086	ATP1A2	477
ENSG00000167851	0.0195912	1.7315	5.71611	1.48169e-08	1.67975e-07	7.51525	0.97956	CD300A	11314
ENSG00000160991	0.0125064	3.75078	5.71357	1.50323e-08	1.70129e-07	6.99159	0.625319	ORAI2	80228
ENSG00000147231	0.0127436	1.08382	5.70895	1.54311e-08	1.74197e-07	7.62756	0.637178	CXorf57	55086
ENSG00000135077	0.018459	2.39743	5.70817	1.54998e-08	1.74684e-07	7.28836	0.92295	HAVCR2	84868
ENSG00000143507	0.0129882	2.02495	5.70398	1.58716e-08	1.78725e-07	7.36215	0.649411	DUSP10	11221
ENSG00000142920	0.0121077	1.97152	5.70024	1.62113e-08	1.82245e-07	7.3635	0.605387	AZIN2	113451
ENSG00000053918	0.017463	1.49893	5.69771	1.64453e-08	1.83952e-07	7.45065	0.873148	KCNQ1	3784
ENSG00000139194	0.016672	0.607755	5.69485	1.67138e-08	1.86334e-07	7.66496	0.833598	RBP5	83758
ENSG00000197696	0.0156615	2.19858	5.69381	1.68126e-08	1.87126e-07	7.26603	0.783074	NMB	4828
ENSG00000183087	0.014861	9.44469	5.68817	1.73568e-08	1.92544e-07	6.93154	0.74305	GAS6	2621
ENSG00000158106	0.0192603	1.80098	5.68144	1.80298e-08	1.99024e-07	7.3088	0.963016	RHPN1	114822
ENSG00000141497	0.0179188	1.0994	5.67931	1.82476e-08	2.00933e-07	7.46884	0.895941	ZMYND15	84225
ENSG00000135838	0.0200571	2.33685	5.67666	1.85222e-08	2.03623e-07	7.13711	1.00286	NPL	80896
ENSG00000149054	0.0140504	-0.0185334	5.67594	1.8598e-08	2.04122e-07	7.69379	0.70252	ZNF215	7762
ENSG00000172575	0.0201563	-0.0263426	5.67594	1.8598e-08	2.04122e-07	7.71165	1.00781	RASGRP1	10125
ENSG00000168071	0.0163767	3.2076	5.6567	2.07257e-08	2.25084e-07	6.81159	0.818837	CCDC88B	283234
ENSG00000213160	-0.0120443	3.64442	-5.65354	2.10972e-08	2.2838e-07	6.64158	-0.602217	KLHL23	151230
ENSG00000213160	-0.0120443	3.64442	-5.65354	2.10972e-08	2.2838e-07	6.64158	-0.602217	KLHL23	100526832
ENSG00000145428	0.0160716	-0.185077	5.65062	2.14472e-08	2.3161e-07	7.59353	0.803581	RNF175	285533
ENSG00000163219	0.0182102	2.19038	5.64481	2.21582e-08	2.38679e-07	6.99746	0.910508	ARHGAP25	9938
ENSG00000204257	0.0161951	4.53051	5.64469	2.2173e-08	2.38679e-07	6.49306	0.809757	HLA-DMA	3108
ENSG00000151651	0.0184709	2.63168	5.6215	2.52496e-08	2.6751e-07	6.77541	0.923545	ADAM8	101
ENSG00000009790	0.0205471	0.698611	5.61998	2.54653e-08	2.69583e-07	7.23403	1.02736	TRAF3IP3	80342
ENSG00000102879	0.0187481	3.70992	5.61618	2.60116e-08	2.7515e-07	6.46452	0.937403	CORO1A	11151
ENSG00000106278	0.0257116	1.63979	5.61393	2.63412e-08	2.77543e-07	6.99097	1.28558	PTPRZ1	5803
ENSG00000178776	0.0379949	2.28701	5.61013	2.69055e-08	2.82823e-07	6.83772	1.89975	C5orf46	389336
ENSG00000151882	0.0124487	1.87331	5.60632	2.74845e-08	2.87784e-07	6.8735	0.622434	CCL28	56477
ENSG00000106772	-0.0121499	8.81307	-5.60331	2.79493e-08	2.92196e-07	6.42936	-0.607495	PRUNE2	158471
ENSG00000183479	0.0176199	1.95405	5.6019	2.81702e-08	2.94275e-07	6.84111	0.880993	TREX2	11219
ENSG00000166278	0.0227308	2.92358	5.59293	2.96131e-08	3.06872e-07	6.5403	1.13654	C2	717
ENSG00000158062	0.0118054	3.87034	5.58931	3.02164e-08	3.11772e-07	6.29105	0.590269	UBXN11	91544
ENSG00000102924	0.0320499	-0.804876	5.58695	3.06156e-08	3.15648e-07	7.37831	1.60249	CBLN1	869
ENSG00000213654	0.0168175	3.09832	5.5837	3.11744e-08	3.20426e-07	6.43594	0.840876	GPSM3	63940
ENSG00000213420	0.0156848	-0.356275	5.58334	3.12373e-08	3.20827e-07	7.26666	0.784239	GPC2	221914
ENSG00000027869	0.0244574	-0.48251	5.58216	3.14431e-08	3.22695e-07	7.29849	1.22287	SH2D2A	9047
ENSG00000132031	0.0141686	1.36753	5.58115	3.162e-08	3.24262e-07	6.84767	0.70843	MATN3	4148
ENSG00000110665	0.0230986	-0.318047	5.58023	3.1781e-08	3.25432e-07	7.24862	1.15493	C11orf21	29125
ENSG00000130475	0.0134927	0.656662	5.57872	3.20502e-08	3.27424e-07	7.01092	0.674633	FCHO1	23149
ENSG00000123329	0.0210808	2.58912	5.5775	3.22672e-08	3.2914e-07	6.53985	1.05404	ARHGAP9	64333
ENSG00000086300	0.0204607	0.836589	5.57654	3.24398e-08	3.2949e-07	6.95286	1.02304	SNX10	29887
ENSG00000137965	0.0156775	3.56504	5.57647	3.24531e-08	3.2949e-07	6.29927	0.783874	IFI44	10561
ENSG00000232629	0.0357188	0.774647	5.57594	3.25486e-08	3.30006e-07	7.00953	1.78594	HLA-DQB2	3120
ENSG00000225828	0.0118338	0.986342	5.57084	3.34825e-08	3.37944e-07	6.89627	0.591689	FAM229A	100128071
ENSG00000006468	0.0120207	3.47764	5.56175	3.52127e-08	3.51447e-07	6.22968	0.601036	ETV1	2115
ENSG00000128591	-0.0146864	8.81735	-5.5495	3.76836e-08	3.72237e-07	6.13832	-0.734319	FLNC	2318
ENSG00000117091	0.0240458	0.0733846	5.54736	3.81332e-08	3.75849e-07	6.99329	1.20229	CD48	962
ENSG00000198838	-0.0144796	4.1955	-5.54522	3.85871e-08	3.79765e-07	5.96754	-0.723981	RYR3	6263
ENSG00000160326	0.0134364	2.09696	5.54431	3.87814e-08	3.81398e-07	6.47447	0.671822	SLC2A6	11182
ENSG00000100628	-0.0142285	5.32897	-5.54337	3.89833e-08	3.83103e-07	5.85418	-0.711425	ASB2	51676
ENSG00000198547	0.018356	-0.207524	5.54255	3.91595e-08	3.84272e-07	7.02531	0.917802	C20orf203	284805
ENSG00000173599	0.0117729	4.05775	5.54236	3.92008e-08	3.84397e-07	6.00114	0.588644	PC	5091
ENSG00000149599	-0.0151569	2.66739	-5.53621	4.05554e-08	3.95945e-07	6.2367	-0.757847	DUSP15	128853
ENSG00000117676	0.0171369	2.45716	5.53307	4.12627e-08	4.02266e-07	6.32123	0.856846	RPS6KA1	6195
ENSG00000112319	0.0203304	0.886176	5.52711	4.26417e-08	4.15409e-07	6.69948	1.01652	EYA4	2070
ENSG00000005844	0.0255106	1.62024	5.52022	4.42918e-08	4.29925e-07	6.48887	1.27553	ITGAL	3683
ENSG00000162711	0.0184335	1.6026	5.51863	4.46793e-08	4.32437e-07	6.46869	0.921674	NLRP3	114548
ENSG00000154153	0.0148717	2.95206	5.51817	4.47942e-08	4.33237e-07	6.12363	0.743587	RETREG1	54463
ENSG00000015285	0.0179825	2.35173	5.5144	4.57322e-08	4.40722e-07	6.24903	0.899124	WAS	7454
ENSG00000141506	0.0202125	2.89227	5.51402	4.58273e-08	4.41322e-07	6.10966	1.01063	PIK3R5	23533
ENSG00000182853	0.0236001	0.921265	5.51035	4.67628e-08	4.49364e-07	6.6093	1.18	VMO1	284013
ENSG00000076944	0.0183041	2.62945	5.5003	4.94147e-08	4.71975e-07	6.10227	0.915207	STXBP2	6813
ENSG00000173372	0.0205355	5.45582	5.5001	4.94684e-08	4.71988e-07	5.63531	1.02678	C1QA	712
ENSG00000134343	0.0222127	0.262236	5.49932	4.96806e-08	4.73676e-07	6.68301	1.11064	ANO3	63982
ENSG00000205744	0.0204265	1.219	5.49626	5.05221e-08	4.80675e-07	6.44445	1.02132	DENND1C	79958
ENSG00000162511	0.0195583	6.08714	5.49447	5.10219e-08	4.84402e-07	5.59542	0.977913	LAPTM5	7805
ENSG00000182621	-0.0147438	2.77543	-5.48109	5.48981e-08	5.16243e-07	5.91338	-0.737192	PLCB1	23236
ENSG00000140511	0.0132077	6.06016	5.4807	5.50151e-08	5.16357e-07	5.51721	0.660384	HAPLN3	145864
ENSG00000184058	-0.0251817	1.10495	-5.48062	5.50411e-08	5.16357e-07	6.29936	-1.25908	TBX1	6899
ENSG00000078295	0.0137253	3.02214	5.47889	5.55629e-08	5.20887e-07	5.89175	0.686263	ADCY2	108
ENSG00000136286	0.0221368	1.94918	5.47542	5.66277e-08	5.3013e-07	6.15846	1.10684	MYO1G	64005
ENSG00000205307	0.0155532	1.78539	5.47251	5.75346e-08	5.37123e-07	6.18581	0.77766	SAP25	100316904
ENSG00000166682	0.0149879	0.200077	5.47083	5.80647e-08	5.41695e-07	6.54884	0.749396	TMPRSS5	80975
ENSG00000114948	0.0210375	2.57409	5.47049	5.81745e-08	5.42343e-07	5.97823	1.05187	ADAM23	8745
ENSG00000177989	0.0191086	2.245	5.45989	6.1637e-08	5.71845e-07	6.00769	0.955431	ODF3B	440836
ENSG00000140678	0.0273512	3.24255	5.45926	6.18512e-08	5.73041e-07	5.77457	1.36756	ITGAX	3687
ENSG00000174938	0.0209804	0.375398	5.45586	6.30072e-08	5.82145e-07	6.43883	1.04902	SEZ6L2	26470
ENSG00000152669	0.0179704	1.00216	5.45488	6.3345e-08	5.84462e-07	6.28761	0.89852	CCNO	10309
ENSG00000173198	0.0211887	0.572632	5.44277	6.76594e-08	6.20012e-07	6.31255	1.05944	CYSLTR1	10800
ENSG00000167645	0.0120233	4.00501	5.44221	6.78656e-08	6.21477e-07	5.47865	0.601164	YIF1B	90522
ENSG00000122122	0.0187975	2.2666	5.43766	6.95623e-08	6.34419e-07	5.84935	0.939877	SASH3	54440
ENSG00000117016	-0.0119161	5.39685	-5.43566	7.03226e-08	6.40919e-07	5.27891	-0.595804	RIMS3	9783
ENSG00000101049	0.0148326	1.11583	5.42936	7.27702e-08	6.592e-07	6.11765	0.74163	SGK2	10110
ENSG00000134755	0.0164782	1.18183	5.42492	7.45437e-08	6.71613e-07	6.058	0.823912	DSC2	1824
ENSG00000167617	0.0142782	3.34125	5.42266	7.54613e-08	6.78091e-07	5.52758	0.713911	CDC42EP5	148170
ENSG00000170049	0.0169908	-0.267081	5.42072	7.62608e-08	6.8436e-07	6.38003	0.849541	KCNAB3	9196
ENSG00000158714	0.0179975	1.91946	5.41945	7.67854e-08	6.8769e-07	5.85769	0.899876	SLAMF8	56833
ENSG00000112299	0.0236942	-0.16298	5.41923	7.68753e-08	6.88036e-07	6.35035	1.18471	VNN1	8876
ENSG00000204252	0.0182792	2.8413	5.41759	7.75622e-08	6.9326e-07	5.62618	0.913961	HLA-DOA	3111
ENSG00000136449	0.0146717	-0.0414369	5.41407	7.90541e-08	7.0472e-07	6.30328	0.733587	MYCBPAP	84073
ENSG00000021645	0.0191092	3.2074	5.40974	8.09298e-08	7.20484e-07	5.50167	0.95546	NRXN3	9369
ENSG00000169442	0.0270727	0.0565284	5.40661	8.2309e-08	7.31309e-07	6.24828	1.35363	CD52	1043
ENSG00000126709	0.0153593	5.52236	5.40471	8.31598e-08	7.38379e-07	5.12267	0.767966	IFI6	2537
ENSG00000104783	0.0165201	1.98942	5.40444	8.32818e-08	7.38975e-07	5.77311	0.826007	KCNN4	3783
ENSG00000003137	0.0158848	3.68571	5.40311	8.38822e-08	7.4332e-07	5.34817	0.794241	CYP26B1	56603
ENSG00000121933	0.0179618	2.11342	5.39749	8.64669e-08	7.61203e-07	5.67822	0.89809	TMIGD3	57413
ENSG00000174600	0.0121419	5.93689	5.3912	8.94471e-08	7.85381e-07	5.04293	0.607097	CMKLR1	1240
ENSG00000008226	0.0119528	0.325769	5.3842	9.28896e-08	8.1348e-07	6.0611	0.597639	DLEC1	9940
ENSG00000087266	0.0134535	4.90176	5.38429	9.28419e-08	8.1348e-07	5.05322	0.672674	SH3BP2	6452
ENSG00000115232	0.0168795	1.74642	5.38227	9.38583e-08	8.21428e-07	5.71021	0.843976	ITGA4	3676
ENSG00000007264	0.0265084	-0.510764	5.38021	9.49046e-08	8.29504e-07	6.23375	1.32542	MATK	4145
ENSG00000159167	0.0320618	3.88306	5.37336	9.84645e-08	8.54504e-07	5.20263	1.60309	STC1	6781
ENSG00000115112	0.0185549	0.737654	5.36856	1.01037e-07	8.73444e-07	5.87235	0.927743	TFCP2L1	29842
ENSG00000010610	0.0180005	3.96938	5.3684	1.01126e-07	8.73654e-07	5.10521	0.900027	CD4	920
ENSG00000141433	0.0388376	-0.237926	5.36826	1.012e-07	8.73731e-07	6.13914	1.94188	ADCYAP1	116
ENSG00000137491	0.0180204	5.12573	5.36688	1.01956e-07	8.79691e-07	4.94856	0.90102	SLCO2B1	11309
ENSG00000042980	0.0194667	2.02927	5.36609	1.02389e-07	8.82295e-07	5.56549	0.973336	ADAM28	10863
ENSG00000141968	0.0191796	1.76568	5.36136	1.05019e-07	9.0194e-07	5.58724	0.95898	VAV1	7409
ENSG00000104894	0.0151529	2.97831	5.35849	1.06652e-07	9.13171e-07	5.27443	0.757646	CD37	951
ENSG00000100003	0.0130074	3.17807	5.35714	1.07422e-07	9.19175e-07	5.21505	0.650371	SEC14L2	23541
ENSG00000166927	0.0194989	3.6614	5.35012	1.11541e-07	9.51079e-07	5.07203	0.974947	MS4A7	58475
ENSG00000182389	0.0131361	2.35756	5.34823	1.12676e-07	9.59245e-07	5.38407	0.656807	CACNB4	785
ENSG00000161921	0.015015	4.62994	5.34757	1.13074e-07	9.61951e-07	4.89662	0.750749	CXCL16	58191
ENSG00000169413	0.0181206	2.61738	5.34652	1.13712e-07	9.65614e-07	5.28426	0.90603	RNASE6	6039
ENSG00000174697	0.0366126	0.459959	5.34257	1.16143e-07	9.82536e-07	5.82404	1.83063	LEP	3952
ENSG00000099337	0.0240348	3.74292	5.33868	1.1858e-07	9.9812e-07	5.00587	1.20174	KCNK6	9424
ENSG00000127084	0.0192452	2.00187	5.33839	1.18765e-07	9.99056e-07	5.41952	0.962262	FGD3	89846
ENSG00000226742	0.0144599	1.34446	5.33441	1.21317e-07	1.01733e-06	5.55942	0.722994	HSBP1L1	440498
ENSG00000163898	0.0208774	-0.172033	5.33332	1.22026e-07	1.02264e-06	5.90959	1.04387	LIPH	200879
ENSG00000139193	0.012136	-0.247277	5.32934	1.24649e-07	1.04138e-06	5.89432	0.606799	CD27	939
ENSG00000154096	0.022046	4.51959	5.32861	1.25131e-07	1.04476e-06	4.82622	1.1023	THY1	7070
ENSG00000172403	-0.0174504	9.42109	-5.32575	1.27058e-07	1.05887e-06	5.02152	-0.872521	SYNPO2	171024
ENSG00000114013	0.0181729	1.92849	5.32473	1.27754e-07	1.06335e-06	5.36249	0.908643	CD86	942
ENSG00000204472	0.0161159	3.18958	5.32424	1.28087e-07	1.06522e-06	5.03921	0.805793	AIF1	199
ENSG00000158050	0.0303707	1.48431	5.32373	1.28435e-07	1.06704e-06	5.50665	1.51854	DUSP2	1844
ENSG00000118777	0.0151526	1.32827	5.30897	1.38936e-07	1.14437e-06	5.43048	0.75763	ABCG2	9429
ENSG00000162520	-0.0118156	3.46496	-5.30345	1.43075e-07	1.17557e-06	4.81338	-0.590779	SYNC	NA
ENSG00000149527	0.0200774	-0.081879	5.29956	1.46061e-07	1.19483e-06	5.71963	1.00387	PLCH2	9651
ENSG00000143369	0.0118842	5.06656	5.29892	1.46557e-07	1.19687e-06	4.59536	0.594208	ECM1	1893
ENSG00000118523	0.0178573	9.67009	5.29856	1.46844e-07	1.19848e-06	4.88272	0.892864	CTGF	1490
ENSG00000124749	0.0188386	5.68778	5.29668	1.48311e-07	1.20899e-06	4.55917	0.94193	COL21A1	81578
ENSG00000143127	0.0187724	7.47783	5.29492	1.49706e-07	1.21888e-06	4.63696	0.938618	ITGA10	8515
ENSG00000204301	0.0146206	4.47856	5.29454	1.50004e-07	1.21982e-06	4.63819	0.731031	NOTCH4	4855
ENSG00000167208	0.0165312	0.356314	5.28787	1.5541e-07	1.25736e-06	5.54329	0.826559	SNX20	124460
ENSG00000112715	0.0191456	6.15182	5.28605	1.56918e-07	1.26837e-06	4.5133	0.957278	VEGFA	7422
ENSG00000069424	0.012916	4.05774	5.28543	1.57433e-07	1.27177e-06	4.65224	0.6458	KCNAB2	8514
ENSG00000165810	0.0253536	3.7423	5.28466	1.58072e-07	1.27616e-06	4.74225	1.26768	BTNL9	153579
ENSG00000102359	0.0121858	4.14492	5.28343	1.59111e-07	1.28301e-06	4.62561	0.609289	SRPX2	27286
ENSG00000158528	-0.011771	3.98292	-5.28326	1.59248e-07	1.28334e-06	4.62312	-0.588552	PPP1R9A	55607
ENSG00000115523	0.0224821	-0.0240943	5.27814	1.6363e-07	1.31393e-06	5.60539	1.1241	GNLY	10578
ENSG00000124216	0.0184343	3.30786	5.27362	1.67584e-07	1.34087e-06	4.77052	0.921715	SNAI1	6615
ENSG00000086991	0.0152185	5.09712	5.26985	1.70958e-07	1.36277e-06	4.44719	0.760926	NOX4	50507
ENSG00000105383	0.016758	1.29614	5.26609	1.74392e-07	1.38626e-06	5.20157	0.837899	CD33	945
ENSG00000143153	0.0167456	3.63031	5.26498	1.75419e-07	1.39277e-06	4.63776	0.837282	ATP1B1	481
ENSG00000037280	0.0246031	2.89097	5.2598	1.80273e-07	1.42878e-06	4.80648	1.23016	FLT4	2324
ENSG00000242574	0.017895	3.73567	5.25651	1.8343e-07	1.44953e-06	4.5828	0.894751	HLA-DMB	3109
ENSG00000100092	0.0147037	1.70774	5.25438	1.85509e-07	1.46337e-06	5.05188	0.735187	SH3BP1	23616
ENSG00000171208	0.0168187	0.179219	5.24331	1.96644e-07	1.54487e-06	5.36022	0.840934	NETO2	81831
ENSG00000185010	0.0133253	3.82805	5.2383	2.01888e-07	1.58236e-06	4.45571	0.666265	F8	2157
ENSG00000142347	0.0179062	3.46548	5.23699	2.03282e-07	1.59143e-06	4.53235	0.89531	MYO1F	4542
ENSG00000198794	0.0163334	1.51002	5.23456	2.05898e-07	1.61003e-06	5.00758	0.816672	SCAMP5	192683
ENSG00000156966	0.0168606	2.42567	5.23222	2.08437e-07	1.62705e-06	4.7694	0.84303	B3GNT7	93010
ENSG00000076770	0.0117517	2.16234	5.22942	2.11534e-07	1.64643e-06	4.80951	0.587583	MBNL3	55796
ENSG00000010671	0.0164419	1.61588	5.2202	2.22008e-07	1.71504e-06	4.9008	0.822093	BTK	695
ENSG00000148655	0.0135733	1.81069	5.2069	2.38021e-07	1.82198e-06	4.7923	0.678665	LRMDA	83938
ENSG00000172476	0.0117932	0.0277443	5.20647	2.38552e-07	1.825e-06	5.20458	0.589658	RAB40A	142684
ENSG00000141639	-0.0199206	4.06455	-5.19973	2.471e-07	1.88289e-06	4.1791	-0.996029	MAPK4	5596
ENSG00000166825	0.0166501	4.53843	5.19585	2.52161e-07	1.91603e-06	4.12847	0.832505	ANPEP	290
ENSG00000019991	0.0122171	4.43606	5.19029	2.59589e-07	1.96913e-06	4.1165	0.610854	HGF	3082
ENSG00000136490	0.0154972	2.77177	5.18831	2.62272e-07	1.98723e-06	4.45851	0.774859	LIMD2	80774
ENSG00000183696	0.0128065	4.18538	5.18088	2.72622e-07	2.05493e-06	4.1086	0.640326	UPP1	7378
ENSG00000151062	0.0144004	1.53032	5.17914	2.75103e-07	2.06928e-06	4.7053	0.720019	CACNA2D4	93589
ENSG00000173369	0.0220405	5.74409	5.17896	2.75366e-07	2.0701e-06	3.97045	1.10203	C1QB	713
ENSG00000121904	-0.0154976	1.2146	-5.17827	2.76354e-07	2.07404e-06	4.72975	-0.774878	CSMD2	114784
ENSG00000134363	0.017561	3.83322	5.17829	2.76328e-07	2.07404e-06	4.17339	0.87805	FST	10468
ENSG00000143847	0.0203037	3.297	5.1614	3.01679e-07	2.23662e-06	4.21926	1.01518	PPFIA4	8497
ENSG00000155511	0.0342212	2.96441	5.16089	3.02476e-07	2.24006e-06	4.32102	1.71106	GRIA1	2890
ENSG00000198223	0.0165556	1.56211	5.16015	3.03632e-07	2.24614e-06	4.62066	0.827781	CSF2RA	1438
ENSG00000166165	-0.0196459	7.30811	-5.158	3.07049e-07	2.26643e-06	3.95278	-0.982296	CKB	1152
ENSG00000224389	0.0183837	2.82007	5.15317	3.14826e-07	2.31746e-06	4.26785	0.919184	C4B	721
ENSG00000113296	0.0230365	3.13441	5.15088	3.18593e-07	2.34391e-06	4.19396	1.15182	THBS4	7060
ENSG00000104043	0.0152234	2.34097	5.14726	3.24617e-07	2.38301e-06	4.35676	0.761169	ATP8B4	79895
ENSG00000112799	0.0192785	0.79454	5.14633	3.26178e-07	2.39185e-06	4.73034	0.963923	LY86	9450
ENSG00000105967	0.017766	1.73492	5.14543	3.27705e-07	2.40022e-06	4.49033	0.888302	TFEC	22797
ENSG00000119147	0.0144998	5.42174	5.14049	3.36179e-07	2.45581e-06	3.77572	0.724992	C2orf40	84417
ENSG00000146192	0.0177144	2.7261	5.13845	3.39752e-07	2.47786e-06	4.197	0.885722	FGD2	221472
ENSG00000165507	0.0182458	9.19411	5.13852	3.39622e-07	2.47786e-06	4.00982	0.912292	DEPP1	11067
ENSG00000099998	0.0128252	6.53162	5.12898	3.56772e-07	2.58655e-06	3.73013	0.641258	GGT5	2687
ENSG00000106785	0.0168129	2.26329	5.12572	3.62834e-07	2.62557e-06	4.25687	0.840643	TRIM14	9830
ENSG00000146411	-0.0129742	2.33564	-5.1207	3.72336e-07	2.69212e-06	4.16773	-0.648712	SLC2A12	154091
ENSG00000143851	0.0195824	0.609689	5.12011	3.73481e-07	2.69895e-06	4.65058	0.97912	PTPN7	5778
ENSG00000141480	0.0119838	4.77776	5.11956	3.74536e-07	2.70221e-06	3.71291	0.59919	ARRB2	409
ENSG00000126878	-0.0197849	6.14419	-5.11875	3.76099e-07	2.70913e-06	3.66965	-0.989243	AIF1L	83543
ENSG00000170442	0.0250742	0.755966	5.11843	3.76719e-07	2.71213e-06	4.63336	1.25371	KRT86	3892
ENSG00000013588	-0.0182588	5.80462	-5.11639	3.80708e-07	2.73499e-06	3.64799	-0.912942	GPRC5A	9052
ENSG00000130176	-0.01422	10.2303	-5.115	3.83443e-07	2.75169e-06	4.03055	-0.711	CNN1	1264
ENSG00000139629	0.0182595	0.450674	5.11194	3.89527e-07	2.79386e-06	4.63857	0.912977	GALNT6	11226
ENSG00000153551	0.0141166	2.43072	5.1104	3.92609e-07	2.81146e-06	4.14761	0.705831	CMTM7	112616
ENSG00000141524	0.0168594	3.25316	5.10333	4.07148e-07	2.9032e-06	3.91155	0.842968	TMC6	11322
ENSG00000159176	-0.0122264	10.9914	-5.09961	4.15001e-07	2.95292e-06	4.02531	-0.61132	CSRP1	1465
ENSG00000106366	0.0203314	9.28748	5.09863	4.17089e-07	2.96464e-06	3.82738	1.01657	SERPINE1	5054
ENSG00000125384	0.0173966	0.398064	5.08491	4.47504e-07	3.14752e-06	4.51833	0.869828	PTGER2	5732
ENSG00000012779	0.0174661	3.71376	5.0801	4.58646e-07	3.21411e-06	3.68833	0.873304	ALOX5	240
ENSG00000173890	0.0147787	-0.233162	5.07942	4.60247e-07	3.22277e-06	4.63419	0.738933	GPR160	26996
ENSG00000099985	0.0223537	0.188976	5.07881	4.61694e-07	3.23042e-06	4.55426	1.11768	OSM	5008
ENSG00000101349	-0.0386562	-1.05338	-5.07592	4.68554e-07	3.27439e-06	4.69373	-1.93281	PAK5	57144
ENSG00000124731	0.0233506	0.655741	5.07604	4.68282e-07	3.27439e-06	4.43521	1.16753	TREM1	54210
ENSG00000128815	0.0163436	1.91509	5.07273	4.76267e-07	3.31511e-06	4.08487	0.817178	WDFY4	57705
ENSG00000086730	0.0142416	2.39455	5.07257	4.76645e-07	3.31603e-06	3.95801	0.712082	LAT2	7462
ENSG00000167281	0.0133087	0.127421	5.07097	4.80572e-07	3.33847e-06	4.51827	0.665433	RBFOX3	146713
ENSG00000235568	0.019908	1.57252	5.07047	4.81803e-07	3.34498e-06	4.16408	0.995401	NFAM1	150372
ENSG00000162009	0.0356889	-0.398587	5.06813	4.87585e-07	3.37814e-06	4.63412	1.78444	SSTR5	6755
ENSG00000169126	0.0185583	-0.59317	5.0647	4.96193e-07	3.43005e-06	4.64833	0.927916	ARMC4	55130
ENSG00000197106	-0.0294663	1.29948	-5.05993	5.08437e-07	3.50994e-06	4.0957	-1.47331	SLC6A17	388662
ENSG00000051523	0.0158029	4.98963	5.05751	5.1474e-07	3.54435e-06	3.38901	0.790146	CYBA	1535
ENSG00000102755	0.017702	4.33532	5.05758	5.14551e-07	3.54435e-06	3.47799	0.885101	FLT1	2321
ENSG00000196352	0.0123113	5.99303	5.05728	5.15349e-07	3.54672e-06	3.34935	0.615567	CD55	1604
ENSG00000109861	0.0166223	5.08356	5.05433	5.23136e-07	3.59663e-06	3.36694	0.831116	CTSC	1075
ENSG00000135094	0.036438	-0.532085	5.04996	5.34923e-07	3.66454e-06	4.58671	1.8219	SDS	10993
ENSG00000102760	0.0158015	4.95611	5.04908	5.37329e-07	3.67727e-06	3.35437	0.790075	RGCC	28984
ENSG00000114654	0.0218055	-0.0278102	5.04655	5.44288e-07	3.71732e-06	4.43627	1.09027	EFCC1	79825
ENSG00000166523	0.0202419	0.853191	5.04655	5.44267e-07	3.71732e-06	4.20906	1.0121	CLEC4E	26253
ENSG00000186517	0.0173525	3.04107	5.04433	5.50449e-07	3.75367e-06	3.65618	0.867624	ARHGAP30	257106
ENSG00000183615	0.0153558	1.31009	5.04381	5.51904e-07	3.76169e-06	4.10927	0.767789	FAM167B	84734
ENSG00000148219	0.0133288	2.91396	5.03692	5.71586e-07	3.88401e-06	3.67158	0.666441	ASTN2	23245
ENSG00000060558	0.0163658	1.83018	5.03297	5.83154e-07	3.95262e-06	3.92297	0.81829	GNA15	2769
ENSG00000066336	0.016211	3.55679	5.03137	5.87915e-07	3.98087e-06	3.47654	0.810551	SPI1	6688
ENSG00000183484	0.0171722	0.488013	5.0308	5.89621e-07	3.9864e-06	4.23073	0.858612	GPR132	29933
ENSG00000164266	0.0331378	-0.571588	5.02323	6.12674e-07	4.12771e-06	4.45997	1.65689	SPINK1	6690
ENSG00000160223	0.0133783	2.67002	5.02089	6.19981e-07	4.16233e-06	3.65105	0.668916	ICOSLG	23308
ENSG00000163235	0.0139447	-0.371895	5.01777	6.29867e-07	4.22237e-06	4.35547	0.697235	TGFA	7039
ENSG00000145703	0.0153733	2.53928	5.01752	6.30652e-07	4.22429e-06	3.66343	0.768664	IQGAP2	10788
ENSG00000133392	-0.0134211	12.6811	-5.01615	6.35066e-07	4.2424e-06	3.76914	-0.671056	MYH11	4629
ENSG00000186642	0.0162901	4.53027	5.01453	6.40272e-07	4.27506e-06	3.23427	0.814507	PDE2A	5138
ENSG00000110934	0.0172372	1.71835	5.01312	6.44859e-07	4.30094e-06	3.84409	0.861859	BIN2	51411
ENSG00000123892	0.0183228	0.23453	5.01304	6.45109e-07	4.30094e-06	4.22036	0.916141	RAB38	23682
ENSG00000196735	0.0186156	4.13663	5.00928	6.57501e-07	4.36838e-06	3.27732	0.930782	HLA-DQA1	3117
ENSG00000132357	0.0120341	3.08569	5.00832	6.6071e-07	4.38104e-06	3.45839	0.601707	CARD6	84674
ENSG00000162777	0.0200238	1.28691	5.00326	6.77821e-07	4.49006e-06	3.91304	1.00119	DENND2D	79961
ENSG00000100055	0.0179467	3.41961	4.99755	6.97621e-07	4.61212e-06	3.35256	0.897334	CYTH4	27128
ENSG00000123999	0.0132228	-0.369055	4.99711	6.9917e-07	4.62009e-06	4.26178	0.661138	INHA	3623
ENSG00000140534	0.011793	1.2893	4.99656	7.01119e-07	4.62842e-06	3.87844	0.589652	TICRR	90381
ENSG00000103490	0.0138393	1.63803	4.99338	7.12444e-07	4.69626e-06	3.76286	0.691964	PYCARD	29108
ENSG00000166501	-0.0161034	3.33514	-4.98923	7.275e-07	4.78611e-06	3.26721	-0.80517	PRKCB	5579
ENSG00000128805	0.013458	3.32033	4.98466	7.4444e-07	4.88197e-06	3.31606	0.672899	ARHGAP22	58504
ENSG00000128340	0.0168	1.49773	4.97989	7.62511e-07	4.98956e-06	3.73425	0.840002	RAC2	5880
ENSG00000111679	0.0153267	3.15287	4.9779	7.70166e-07	5.02986e-06	3.30578	0.766334	PTPN6	5777
ENSG00000164142	0.0157437	-0.562531	4.97713	7.73177e-07	5.04216e-06	4.20714	0.787186	FAM160A1	729830
ENSG00000137265	0.0188033	0.0295023	4.97476	7.82417e-07	5.09493e-06	4.07371	0.940163	IRF4	3662
ENSG00000159189	0.0197925	5.41516	4.97375	7.86408e-07	5.11108e-06	2.96246	0.989624	C1QC	714
ENSG00000007516	0.0176969	1.27755	4.97331	7.8814e-07	5.11986e-06	3.77763	0.884845	BAIAP3	8938
ENSG00000164929	0.0154693	0.120646	4.96661	8.15091e-07	5.28472e-06	4.00785	0.773466	BAALC	79870
ENSG00000107984	0.0174998	0.145102	4.96639	8.16012e-07	5.28814e-06	3.995	0.874992	DKK1	22943
ENSG00000168016	0.0124768	6.06203	4.96571	8.18769e-07	5.29579e-06	2.90344	0.623838	TRANK1	9881
ENSG00000122862	0.0124285	6.59669	4.96357	8.27639e-07	5.34801e-06	2.91622	0.621425	SRGN	5552
ENSG00000106952	0.0173203	-0.227044	4.95961	8.44193e-07	5.44189e-06	4.03421	0.866014	TNFSF8	944
ENSG00000026950	0.0122661	4.05268	4.95785	8.51698e-07	5.48237e-06	3.03172	0.613305	BTN3A1	11119
ENSG00000137752	0.0144398	2.7151	4.95196	8.77153e-07	5.63542e-06	3.30786	0.721989	CASP1	834
ENSG00000135914	0.0204459	0.327331	4.95138	8.79701e-07	5.64909e-06	3.89548	1.02229	HTR2B	3357
ENSG00000143226	0.0160412	4.80914	4.94978	8.86783e-07	5.69185e-06	2.88188	0.802059	FCGR2A	2212
ENSG00000143226	0.0160412	4.80914	4.94978	8.86783e-07	5.69185e-06	2.88188	0.802059	FCGR2A	9103
ENSG00000170909	0.0174217	1.09032	4.93864	9.37556e-07	5.99482e-06	3.63883	0.871083	OSCAR	126014
ENSG00000144802	0.0127172	5.6305	4.93518	9.53892e-07	6.08769e-06	2.7564	0.635859	NFKBIZ	64332
ENSG00000112137	-0.0130219	3.56746	-4.93351	9.61834e-07	6.12964e-06	2.96061	-0.651093	PHACTR1	221692
ENSG00000067842	0.0147168	0.0810734	4.93202	9.69052e-07	6.16978e-06	3.8564	0.735842	ATP2B3	492
ENSG00000166106	-0.0154652	5.00145	-4.92993	9.79202e-07	6.2285e-06	2.74881	-0.773261	ADAMTS15	170689
ENSG00000100342	0.0138718	4.9682	4.92982	9.79715e-07	6.22882e-06	2.76868	0.69359	APOL1	8542
ENSG00000143119	0.0177215	3.84407	4.9271	9.93083e-07	6.30109e-06	2.91253	0.886073	CD53	963
ENSG00000066294	0.0204081	2.09886	4.92597	9.98674e-07	6.32839e-06	3.31982	1.02041	CD84	8832
ENSG00000179256	0.0127901	0.732744	4.92548	1.00115e-06	6.33808e-06	3.66673	0.639503	SMCO3	440087
ENSG00000122378	0.0151422	4.387	4.91754	1.04146e-06	6.57163e-06	2.77892	0.757108	FAM213A	84293
ENSG00000048052	0.0119479	4.84421	4.91681	1.04527e-06	6.59255e-06	2.72164	0.597397	HDAC9	9734
ENSG00000163131	0.0163893	4.35977	4.91329	1.06369e-06	6.69617e-06	2.76264	0.819467	CTSS	1520
ENSG00000145911	0.0214535	-0.514121	4.91285	1.06607e-06	6.70483e-06	3.88598	1.07268	N4BP3	23138
ENSG00000181885	0.0177279	0.292644	4.91189	1.07112e-06	6.72715e-06	3.70262	0.886394	CLDN7	1366
ENSG00000106560	0.0143517	1.55749	4.9114	1.07373e-06	6.73726e-06	3.39469	0.717583	GIMAP2	26157
ENSG00000108798	0.0161996	1.93066	4.90797	1.09219e-06	6.8499e-06	3.28377	0.809978	ABI3	51225
ENSG00000188536	0.0372606	3.51254	4.90238	1.12291e-06	7.02616e-06	2.94313	1.86303	HBA2	3040
ENSG00000177875	0.0140749	1.23787	4.89891	1.1424e-06	7.1249e-06	3.41616	0.703745	CCDC184	387856
ENSG00000214787	0.0211605	-0.54305	4.89177	1.18351e-06	7.35396e-06	3.78109	1.05802	MS4A4E	643680
ENSG00000150782	0.0146661	1.43283	4.89121	1.18678e-06	7.3709e-06	3.32381	0.733304	IL18	3606
ENSG00000105639	0.0194799	2.83607	4.89078	1.18934e-06	7.37996e-06	2.99427	0.973993	JAK3	3718
ENSG00000187741	0.0147491	-0.141648	4.8897	1.19574e-06	7.41621e-06	3.69338	0.737457	FANCA	2175
ENSG00000133805	0.0146488	2.0836	4.88787	1.2066e-06	7.4767e-06	3.1517	0.732442	AMPD3	272
ENSG00000118503	0.0130953	4.8256	4.88749	1.20883e-06	7.48362e-06	2.58444	0.654766	TNFAIP3	7128
ENSG00000162881	0.0119158	1.54143	4.88315	1.23507e-06	7.61446e-06	3.27342	0.59579	OXER1	165140
ENSG00000130592	0.0150907	4.93385	4.88239	1.23971e-06	7.63431e-06	2.55309	0.754534	LSP1	4046
ENSG00000103811	0.0138304	4.84562	4.88028	1.25271e-06	7.70551e-06	2.54247	0.691519	CTSH	1512
ENSG00000151150	0.0161876	4.15275	4.86969	1.31993e-06	8.08569e-06	2.59103	0.809379	ANK3	288
ENSG00000197646	0.0131567	1.0659	4.86392	1.35798e-06	8.28104e-06	3.29405	0.657834	PDCD1LG2	80380
ENSG00000130203	0.0276829	5.00675	4.8591	1.39059e-06	8.45304e-06	2.44632	1.38414	APOE	348
ENSG00000103313	0.0199351	-0.29825	4.85692	1.40557e-06	8.5326e-06	3.57516	0.996757	MEFV	4210
ENSG00000114923	0.013767	3.0404	4.85349	1.42954e-06	8.67016e-06	2.74934	0.688352	SLC4A3	6508
ENSG00000179583	0.0150493	3.44256	4.85315	1.43189e-06	8.6805e-06	2.66028	0.752465	CIITA	4261
ENSG00000166928	0.0199474	1.47427	4.85215	1.43895e-06	8.71541e-06	3.15245	0.997368	MS4A14	84689
ENSG00000134285	0.0122523	3.2402	4.84094	1.52033e-06	9.1547e-06	2.63864	0.612617	FKBP11	51303
ENSG00000162551	0.0267059	1.98788	4.84066	1.52244e-06	9.15914e-06	2.96677	1.33529	ALPL	249
ENSG00000216490	0.0209756	4.53215	4.84057	1.52312e-06	9.15914e-06	2.39959	1.04878	IFI30	10437
ENSG00000172215	0.0148154	0.173435	4.83795	1.54286e-06	9.26541e-06	3.38439	0.740768	CXCR6	10663
ENSG00000133106	0.0157165	1.7129	4.83456	1.56869e-06	9.40543e-06	3.00035	0.785827	EPSTI1	94240
ENSG00000187634	0.0209483	2.42299	4.83347	1.57705e-06	9.44122e-06	2.83398	1.04742	SAMD11	148398
ENSG00000106537	0.0164361	2.33934	4.83153	1.5921e-06	9.51435e-06	2.83085	0.821803	TSPAN13	27075
ENSG00000151640	0.0208523	0.296589	4.83039	1.601e-06	9.56326e-06	3.32189	1.04261	DPYSL4	10570
ENSG00000184545	-0.013825	5.46587	-4.83024	1.60218e-06	9.56607e-06	2.2578	-0.69125	DUSP8	1850
ENSG00000115919	0.0178007	0.605725	4.82726	1.62574e-06	9.68952e-06	3.22942	0.890036	KYNU	8942
ENSG00000148926	0.0187349	5.83277	4.82691	1.62852e-06	9.70178e-06	2.25948	0.936746	ADM	133
ENSG00000082074	0.016387	1.20251	4.82377	1.65374e-06	9.83529e-06	3.06464	0.819351	FYB1	2533
ENSG00000178199	0.0173224	-0.461617	4.81975	1.68651e-06	9.9985e-06	3.41971	0.866119	ZC3H12D	340152
ENSG00000135269	-0.0146671	7.04018	-4.81856	1.69639e-06	1.00482e-05	2.2792	-0.733354	TES	26136
ENSG00000184292	-0.0119228	2.05417	-4.8083	1.78345e-06	1.05314e-05	2.71737	-0.59614	TACSTD2	4070
ENSG00000025708	0.0170766	4.29775	4.80605	1.80314e-06	1.06243e-05	2.26883	0.853829	TYMP	1890
ENSG00000115194	0.0190267	1.1274	4.80012	1.85602e-06	1.09072e-05	2.99194	0.951336	SLC30A3	7781
ENSG00000149380	0.0167483	2.48725	4.79997	1.85735e-06	1.09075e-05	2.65105	0.837417	P4HA3	283208
ENSG00000184811	-0.0264113	4.13213	-4.79919	1.86443e-06	1.09327e-05	2.21147	-1.32057	TUSC5	286753
ENSG00000149043	0.0225628	-0.316945	4.79394	1.9127e-06	1.11869e-05	3.2894	1.12814	SYT8	90019
ENSG00000185361	0.013386	2.07673	4.78938	1.95557e-06	1.14073e-05	2.68084	0.669299	TNFAIP8L1	126282
ENSG00000164344	0.012598	1.11548	4.78745	1.97393e-06	1.15045e-05	2.92493	0.629902	KLKB1	3818
ENSG00000100196	0.0152854	3.39163	4.78599	1.98798e-06	1.15763e-05	2.355	0.764269	KDELR3	11015
ENSG00000136167	0.0160157	4.90042	4.78217	2.02524e-06	1.1778e-05	2.07586	0.800787	LCP1	3936
ENSG00000168916	0.0126894	3.21996	4.77871	2.05945e-06	1.19511e-05	2.35058	0.634471	ZNF608	57507
ENSG00000155754	0.0127292	-0.453473	4.77504	2.09646e-06	1.21501e-05	3.22356	0.636462	C2CD6	151254
ENSG00000170017	0.0143343	7.12622	4.7747	2.09986e-06	1.21593e-05	2.0599	0.716715	ALCAM	214
ENSG00000104953	0.0154848	0.531182	4.7738	2.10903e-06	1.21985e-05	2.99804	0.774241	TLE6	79816
ENSG00000139572	0.0213875	-0.644276	4.77267	2.12066e-06	1.22519e-05	3.24676	1.06938	GPR84	53831
ENSG00000140968	0.0187341	2.13663	4.75869	2.26904e-06	1.30099e-05	2.52603	0.936704	IRF8	3394
ENSG00000203727	-0.0122314	1.4129	-4.75529	2.3066e-06	1.32084e-05	2.64675	-0.611569	SAMD5	389432
ENSG00000107099	0.0144966	3.25143	4.75279	2.33466e-06	1.33406e-05	2.21495	0.724828	DOCK8	81704
ENSG00000118640	0.0145735	3.00011	4.75211	2.34234e-06	1.33667e-05	2.26909	0.728676	VAMP8	8673
ENSG00000127507	0.0176639	1.04684	4.75203	2.3432e-06	1.33667e-05	2.76216	0.883195	ADGRE2	30817
ENSG00000168209	0.0175427	6.70157	4.75002	2.36603e-06	1.34683e-05	1.90797	0.877134	DDIT4	54541
ENSG00000177685	0.0131086	1.72593	4.74658	2.40559e-06	1.36588e-05	2.57924	0.655431	CRACR2B	283229
ENSG00000206172	0.0396649	-0.479172	4.74343	2.44241e-06	1.38328e-05	3.08239	1.98324	HBA1	3039
ENSG00000138028	0.0182557	1.54105	4.74283	2.44949e-06	1.3867e-05	2.61583	0.912783	CGREF1	10669
ENSG00000156127	0.0207334	-0.39052	4.7425	2.45334e-06	1.38829e-05	3.04322	1.03667	BATF	10538
ENSG00000185386	0.0121008	3.54741	4.7412	2.46874e-06	1.39642e-05	2.1009	0.60504	MAPK11	5600
ENSG00000028137	0.0125635	5.10398	4.74078	2.4738e-06	1.39752e-05	1.8648	0.628176	TNFRSF1B	7133
ENSG00000184060	0.0148164	2.23057	4.74085	2.47295e-06	1.39752e-05	2.40964	0.740821	ADAP2	55803
ENSG00000044524	0.0140729	4.29968	4.73907	2.49427e-06	1.40672e-05	1.95342	0.703646	EPHA3	2042
ENSG00000137809	0.0167648	7.54939	4.73713	2.51767e-06	1.41932e-05	1.92259	0.83824	ITGA11	22801
ENSG00000163694	0.0163379	1.76177	4.73696	2.51972e-06	1.41988e-05	2.50883	0.816894	RBM47	54502
ENSG00000167613	0.0169391	3.45514	4.73117	2.59084e-06	1.45447e-05	2.07046	0.846955	LAIR1	3903
ENSG00000104689	0.0129749	1.3503	4.73037	2.60088e-06	1.45949e-05	2.59642	0.648746	TNFRSF10A	8797
ENSG00000162444	0.0179114	2.61472	4.72791	2.63181e-06	1.475e-05	2.28334	0.895571	RBP7	116362
ENSG00000163545	0.014376	0.210296	4.72646	2.65013e-06	1.48341e-05	2.85134	0.718801	NUAK2	81788
ENSG00000118004	0.0211743	1.14602	4.71122	2.85105e-06	1.58204e-05	2.57593	1.05872	COLEC11	78989
ENSG00000243811	0.0121804	0.466583	4.71063	2.85915e-06	1.58522e-05	2.71998	0.609021	APOBEC3D	140564
ENSG00000100311	0.0135285	3.24892	4.70525	2.93376e-06	1.62203e-05	2.00697	0.676426	PDGFB	5155
ENSG00000165025	0.0150244	2.91632	4.70523	2.934e-06	1.62203e-05	2.06997	0.75122	SYK	6850
ENSG00000106069	0.0142086	2.60595	4.70273	2.96934e-06	1.64022e-05	2.15173	0.710429	CHN2	1124
ENSG00000100365	0.0160726	2.86464	4.69888	3.0245e-06	1.66589e-05	2.07068	0.803631	NCF4	4689
ENSG00000169896	0.0145997	3.40804	4.69686	3.05374e-06	1.67993e-05	1.91996	0.729983	ITGAM	3684
ENSG00000156711	0.0117095	1.8544	4.6967	3.05615e-06	1.68057e-05	2.31317	0.585473	MAPK13	5603
ENSG00000179083	0.0154471	1.17307	4.69303	3.11019e-06	1.70819e-05	2.48089	0.772356	FAM133A	286499
ENSG00000011028	0.0145535	7.23112	4.69226	3.1216e-06	1.71375e-05	1.68367	0.727677	MRC2	9902
ENSG00000149256	0.0120548	1.99536	4.69031	3.15079e-06	1.72837e-05	2.25525	0.602741	TENM4	26011
ENSG00000069696	0.0119102	0.107713	4.6836	3.25324e-06	1.77803e-05	2.67926	0.595508	DRD4	1815
ENSG00000135048	0.0117237	4.5224	4.68192	3.27942e-06	1.79088e-05	1.65409	0.586184	TMEM2	23670
ENSG00000173114	0.0187998	1.30047	4.68162	3.28409e-06	1.7927e-05	2.38927	0.939988	LRRN3	54674
ENSG00000149418	0.0218245	1.27269	4.67893	3.32634e-06	1.81356e-05	2.37449	1.09122	ST14	6768
ENSG00000132965	0.0136489	3.56878	4.67722	3.35362e-06	1.82251e-05	1.78389	0.682445	ALOX5AP	241
ENSG00000147443	0.0162196	2.17246	4.67695	3.35791e-06	1.82337e-05	2.13379	0.810978	DOK2	9046
ENSG00000157423	0.0128879	1.10582	4.67697	3.35756e-06	1.82337e-05	2.41759	0.644393	HYDIN	54768
ENSG00000112303	0.0217812	0.645579	4.67459	3.39582e-06	1.84098e-05	2.51724	1.08906	VNN2	8875
ENSG00000058866	-0.0145113	3.52783	-4.67074	3.4585e-06	1.87269e-05	1.73544	-0.725564	DGKG	1608
ENSG00000116039	0.0131946	-0.082375	4.66642	3.53029e-06	1.90925e-05	2.63965	0.659732	ATP6V1B1	525
ENSG00000136869	0.0124429	4.24272	4.66551	3.54545e-06	1.91591e-05	1.61696	0.622144	TLR4	7099
ENSG00000128917	0.0157856	3.31518	4.66374	3.57536e-06	1.92975e-05	1.81391	0.789279	DLL4	54567
ENSG00000197355	0.0119443	3.69597	4.65982	3.64251e-06	1.95969e-05	1.69805	0.597215	UAP1L1	91373
ENSG00000170962	0.0154121	6.29176	4.65941	3.64962e-06	1.96194e-05	1.47446	0.770605	PDGFD	80310
ENSG00000182578	0.0134892	5.09982	4.65734	3.68565e-06	1.97973e-05	1.48136	0.674459	CSF1R	1436
ENSG00000153064	0.0188161	0.15315	4.65687	3.69381e-06	1.98332e-05	2.52868	0.940806	BANK1	55024
ENSG00000155629	0.0165731	2.18631	4.65338	3.75541e-06	2.01317e-05	2.01977	0.828655	PIK3AP1	118788
ENSG00000176771	0.0140974	0.160135	4.65284	3.76519e-06	2.01761e-05	2.52369	0.70487	NCKAP5	344148
ENSG00000130052	0.0122547	3.54089	4.65126	3.79336e-06	2.02947e-05	1.68601	0.612734	STARD8	9754
ENSG00000137959	0.0158705	3.40548	4.64942	3.82663e-06	2.04401e-05	1.73038	0.793526	IFI44L	10964
ENSG00000139874	-0.0144125	1.23272	-4.64823	3.84821e-06	2.05391e-05	2.19077	-0.720626	SSTR1	6751
ENSG00000018280	0.0220736	3.86163	4.64679	3.87444e-06	2.06708e-05	1.6171	1.10368	SLC11A1	6556
ENSG00000186868	-0.0140422	1.86633	-4.64604	3.88831e-06	2.07119e-05	2.01983	-0.702112	MAPT	4137
ENSG00000129450	0.0189879	0.777525	4.64506	3.90641e-06	2.07919e-05	2.32243	0.949396	SIGLEC9	27180
ENSG00000161929	0.0163306	0.096486	4.64486	3.91012e-06	2.08034e-05	2.47486	0.816529	SCIMP	388325
ENSG00000186818	0.0250927	1.57053	4.63772	4.04433e-06	2.14579e-05	2.12271	1.25463	LILRB4	11006
ENSG00000015133	0.0150625	2.13423	4.63459	4.1044e-06	2.17338e-05	1.96461	0.753124	CCDC88C	440193
ENSG00000144596	0.0187865	2.21298	4.63	4.19436e-06	2.21316e-05	1.93786	0.939326	GRIP2	80852
ENSG00000219607	0.0117332	2.16666	4.62959	4.20246e-06	2.21656e-05	1.93798	0.586658	PPP1R3G	648791
ENSG00000163563	0.0142187	2.37367	4.62849	4.2244e-06	2.22639e-05	1.8678	0.710937	MNDA	4332
ENSG00000143248	-0.018034	11.366	-4.62528	4.2888e-06	2.25281e-05	1.81213	-0.901699	RGS5	8490
ENSG00000158869	0.0165186	4.23344	4.62291	4.33685e-06	2.27494e-05	1.42768	0.825931	FCER1G	2207
ENSG00000164761	0.0235558	6.58335	4.62091	4.378e-06	2.29563e-05	1.31194	1.17779	TNFRSF11B	4982
ENSG00000118515	0.0151597	5.16423	4.61861	4.42564e-06	2.31609e-05	1.30309	0.757987	SGK1	6446
ENSG00000105851	0.0152084	0.0643929	4.6156	4.48875e-06	2.34455e-05	2.35725	0.76042	PIK3CG	5294
ENSG00000171502	0.0175606	2.37572	4.61561	4.48848e-06	2.34455e-05	1.832	0.878029	COL24A1	255631
ENSG00000107518	0.0321917	2.62866	4.61528	4.49542e-06	2.34712e-05	1.79972	1.60958	ATRNL1	26033
ENSG00000138741	-0.0188491	-0.910159	-4.61161	4.57365e-06	2.38519e-05	2.50922	-0.942454	TRPC3	7222
ENSG00000224383	0.0155208	-0.43003	4.6115	4.5762e-06	2.38559e-05	2.46599	0.776042	PRR29	92340
ENSG00000244734	0.03135	5.5247	4.60871	4.6365e-06	2.41515e-05	1.29718	1.5675	HBB	3043
ENSG00000213145	0.0135512	7.19288	4.60858	4.63924e-06	2.41564e-05	1.29766	0.677561	CRIP1	1396
ENSG00000164707	0.0135151	-0.269815	4.60732	4.66678e-06	2.42622e-05	2.41566	0.675757	SLC13A4	26266
ENSG00000171246	-0.0206134	-0.438081	-4.60122	4.80246e-06	2.48426e-05	2.36444	-1.03067	NPTX1	4884
ENSG00000126882	0.0162955	1.30101	4.60097	4.80801e-06	2.48544e-05	2.00352	0.814777	FAM78A	286336
ENSG00000099957	0.0184013	0.107926	4.59857	4.86253e-06	2.50857e-05	2.29942	0.920066	P2RX6	9127
ENSG00000154065	0.0147511	2.82445	4.59447	4.95688e-06	2.55039e-05	1.60811	0.737555	ANKRD29	147463
ENSG00000170577	-0.0128916	2.11548	-4.59428	4.96123e-06	2.55165e-05	1.73228	-0.644581	SIX2	10736
ENSG00000128604	0.0135293	2.41777	4.59413	4.96475e-06	2.55249e-05	1.68992	0.676464	IRF5	3663
ENSG00000043462	0.0123827	3.35867	4.59252	5.0022e-06	2.56879e-05	1.45681	0.619137	LCP2	3937
ENSG00000188487	-0.0189874	0.199881	-4.5876	5.11874e-06	2.62362e-05	2.16263	-0.94937	INSC	387755
ENSG00000146267	-0.0125354	2.54023	-4.57876	5.33472e-06	2.72808e-05	1.5561	-0.626769	FAXC	84553
ENSG00000082482	0.0288656	0.228992	4.57763	5.36311e-06	2.73947e-05	2.19575	1.44328	KCNK2	3776
ENSG00000055813	0.0136536	1.52971	4.57089	5.53433e-06	2.80983e-05	1.82822	0.682681	CCDC85A	114800
ENSG00000167780	0.014738	0.350195	4.56874	5.59011e-06	2.83601e-05	2.10194	0.736901	SOAT2	8435
ENSG00000110077	0.0159219	4.43325	4.56828	5.60209e-06	2.84101e-05	1.15249	0.796095	MS4A6A	64231
ENSG00000164683	0.0121614	2.73646	4.56594	5.66357e-06	2.87111e-05	1.50419	0.608069	HEY1	23462
ENSG00000148848	0.020436	0.610691	4.56314	5.73791e-06	2.90551e-05	2.03176	1.0218	ADAM12	8038
ENSG00000175928	-0.0180306	1.83	-4.56287	5.74505e-06	2.90803e-05	1.64864	-0.901531	LRRN1	57633
ENSG00000135916	-0.0159967	6.16739	-4.5621	5.76575e-06	2.91411e-05	1.0398	-0.799833	ITM2C	81618
ENSG00000174899	0.0200065	-0.652492	4.5528	6.02084e-06	3.02823e-05	2.22676	1.00033	PQLC2L	152078
ENSG00000113389	-0.0128689	3.47035	-4.55042	6.08766e-06	3.05726e-05	1.20096	-0.643443	NPR3	4883
ENSG00000088992	0.0167626	0.345749	4.54834	6.14683e-06	3.08582e-05	2.01981	0.838131	TESC	54997
ENSG00000160593	0.0172949	1.66006	4.54685	6.1895e-06	3.10418e-05	1.6946	0.864746	JAML	120425
ENSG00000119681	0.0124459	10.0804	4.54631	6.20503e-06	3.11039e-05	1.31577	0.622293	LTBP2	4053
ENSG00000110876	0.0141104	2.5869	4.53995	6.39075e-06	3.19769e-05	1.40775	0.705522	SELPLG	6404
ENSG00000120833	0.0119032	4.61556	4.53625	6.50134e-06	3.24198e-05	0.989274	0.595162	SOCS2	8835
ENSG00000120875	0.0172005	1.91881	4.53473	6.54721e-06	3.26002e-05	1.56678	0.860026	DUSP4	1846
ENSG00000095970	0.0210724	0.858265	4.53075	6.66888e-06	3.30834e-05	1.80577	1.05362	TREM2	54209
ENSG00000168961	0.0136721	3.56005	4.52606	6.81517e-06	3.37592e-05	1.11733	0.683604	LGALS9	3965
ENSG00000185862	0.0152211	2.55658	4.51987	7.01291e-06	3.46366e-05	1.32895	0.761054	EVI2B	2124
ENSG00000101265	0.0135736	4.4857	4.51947	7.02584e-06	3.46877e-05	0.926696	0.678682	RASSF2	9770
ENSG00000000938	0.0166457	3.24916	4.50672	7.45147e-06	3.66057e-05	1.10539	0.832285	FGR	2268
ENSG00000140379	0.0266008	-0.529146	4.5066	7.45583e-06	3.66088e-05	2.03978	1.33004	BCL2A1	597
ENSG00000168772	0.0150043	0.601604	4.5061	7.47292e-06	3.66793e-05	1.77592	0.750217	CXXC4	80319
ENSG00000078098	0.0135956	4.20418	4.50549	7.49372e-06	3.67277e-05	0.910799	0.679778	FAP	2191
ENSG00000151892	-0.0142016	4.25063	-4.4996	7.69973e-06	3.76961e-05	0.844676	-0.710079	GFRA1	2674
ENSG00000205403	0.0156275	3.33995	4.49579	7.83594e-06	3.83071e-05	1.04647	0.781377	CFI	3426
ENSG00000115602	0.0221438	2.12589	4.48943	8.0684e-06	3.92863e-05	1.33059	1.10719	IL1RL1	9173
ENSG00000183486	0.0127244	3.028	4.48733	8.14629e-06	3.95938e-05	1.08214	0.636221	MX2	4600
ENSG00000176170	0.0155405	3.85528	4.48616	8.19009e-06	3.97661e-05	0.896455	0.777025	SPHK1	8877
ENSG00000170545	0.0118209	1.60587	4.48444	8.25529e-06	4.00511e-05	1.41682	0.591043	SMAGP	57228
ENSG00000106789	0.0148442	0.576437	4.47915	8.45773e-06	4.09741e-05	1.64439	0.742208	CORO2A	7464
ENSG00000111452	-0.0143287	4.3003	-4.47816	8.49629e-06	4.11164e-05	0.741058	-0.716435	ADGRD1	283383
ENSG00000158517	0.01818	0.144919	4.47604	8.57906e-06	4.14572e-05	1.73976	0.908999	NCF1	653361
ENSG00000139329	0.0137851	7.55929	4.47198	8.73999e-06	4.21742e-05	0.728033	0.689256	LUM	4060
ENSG00000133246	0.0120407	0.464451	4.47055	8.79751e-06	4.24365e-05	1.63418	0.602037	PRAM1	84106
ENSG00000139292	0.018814	1.7542	4.46556	9.00036e-06	4.32752e-05	1.31313	0.940701	LGR5	8549
ENSG00000139318	0.0155379	4.69716	4.46509	9.01956e-06	4.3352e-05	0.663123	0.776897	DUSP6	1848
ENSG00000171860	0.0156864	3.2621	4.46378	9.07392e-06	4.35977e-05	0.897497	0.784321	C3AR1	719
ENSG00000183379	0.011843	0.408417	4.46285	9.11242e-06	4.37513e-05	1.62521	0.59215	SYNDIG1L	646658
ENSG00000038427	0.0142828	9.07299	4.46179	9.15652e-06	4.39474e-05	0.83747	0.714138	VCAN	1462
ENSG00000072201	0.0130323	2.17253	4.46141	9.17259e-06	4.40088e-05	1.17793	0.651616	LNX1	84708
ENSG00000084734	0.0192709	-0.278258	4.45996	9.2335e-06	4.42536e-05	1.76116	0.963544	GCKR	2646
ENSG00000163106	0.0153598	0.272353	4.45806	9.31377e-06	4.45906e-05	1.62487	0.767988	HPGDS	27306
ENSG00000160588	0.0138363	0.739383	4.45232	9.56077e-06	4.55297e-05	1.5054	0.691817	MPZL3	196264
ENSG00000146072	0.0187607	2.27655	4.45045	9.64293e-06	4.58722e-05	1.11877	0.938033	TNFRSF21	27242
ENSG00000197093	0.0119909	3.4625	4.4467	9.80902e-06	4.66293e-05	0.79455	0.599543	GAL3ST4	79690
ENSG00000150681	0.0155721	-0.383155	4.44553	9.86145e-06	4.68454e-05	1.70966	0.778607	RGS18	64407
ENSG00000120549	0.0146105	3.90483	4.4441	9.92558e-06	4.71334e-05	0.697702	0.730527	KIAA1217	56243
ENSG00000175489	0.0168348	1.90404	4.44353	9.95158e-06	4.72401e-05	1.14378	0.841742	LRRC25	126364
ENSG00000129538	0.0141852	6.40815	4.44085	1.00736e-05	4.7752e-05	0.512108	0.709258	RNASE1	6035
ENSG00000175538	0.0150364	0.537205	4.44054	1.00877e-05	4.78018e-05	1.48656	0.75182	KCNE3	10008
ENSG00000197249	0.0175894	3.31996	4.43713	1.02452e-05	4.84287e-05	0.784988	0.879471	SERPINA1	5265
ENSG00000103888	0.0216196	2.71957	4.43526	1.03327e-05	4.88077e-05	0.957527	1.08098	CEMIP	57214
ENSG00000178226	0.0176455	0.614452	4.43243	1.04664e-05	4.93352e-05	1.42626	0.882276	PRSS36	146547
ENSG00000117245	0.0148088	0.419363	4.43166	1.05029e-05	4.94899e-05	1.48256	0.740438	KIF17	57576
ENSG00000184574	0.0142224	0.537892	4.43075	1.05465e-05	4.96779e-05	1.43005	0.711121	LPAR5	57121
ENSG00000174130	0.0129419	0.716128	4.42912	1.06247e-05	5.00286e-05	1.39267	0.647095	TLR6	10333
ENSG00000134830	0.0169589	1.41526	4.42615	1.07688e-05	5.06362e-05	1.22292	0.847943	C5AR2	27202
ENSG00000182218	0.0125599	2.17698	4.42395	1.08769e-05	5.10733e-05	1.01176	0.627993	HHIPL1	84439
ENSG00000079841	0.0233944	0.704379	4.42212	1.09676e-05	5.14092e-05	1.39192	1.16972	RIMS1	22999
ENSG00000184730	0.0177088	0.872764	4.41383	1.1387e-05	5.31893e-05	1.28112	0.885438	APOBR	55911
ENSG00000101336	0.0153736	2.72459	4.41319	1.14197e-05	5.33236e-05	0.817164	0.768682	HCK	3055
ENSG00000094963	0.0154036	6.93572	4.40983	1.15947e-05	5.40685e-05	0.404936	0.770179	FMO2	2327
ENSG00000151490	0.0151693	2.99615	4.40982	1.15953e-05	5.40685e-05	0.744385	0.758467	PTPRO	5800
ENSG00000003147	0.0126146	1.89183	4.40626	1.17832e-05	5.49065e-05	1.00705	0.630731	ICA1	3382
ENSG00000203867	0.0219214	3.50766	4.40102	1.2065e-05	5.61613e-05	0.606947	1.09607	RBM20	282996
ENSG00000142661	0.0137403	0.667025	4.40003	1.21192e-05	5.63742e-05	1.28407	0.687014	MYOM3	127294
ENSG00000130208	0.0313824	0.555781	4.39894	1.21788e-05	5.65927e-05	1.3273	1.56912	APOC1	341
ENSG00000130822	-0.0201788	2.80349	-4.39768	1.22482e-05	5.68956e-05	0.679987	-1.00894	PNCK	139728
ENSG00000162783	0.0120163	4.73904	4.39622	1.23292e-05	5.72324e-05	0.359025	0.600816	IER5	51278
ENSG00000105894	0.0142252	3.87595	4.39314	1.25017e-05	5.79129e-05	0.495187	0.711258	PTN	5764
ENSG00000158457	0.0126448	1.44211	4.38958	1.27035e-05	5.86261e-05	1.04802	0.632242	TSPAN33	340348
ENSG00000196208	-0.017288	0.90355	-4.38889	1.2743e-05	5.87272e-05	1.10713	-0.864399	GREB1	9687
ENSG00000079462	0.0129674	-0.122879	4.38783	1.2804e-05	5.89274e-05	1.40166	0.648371	PAFAH1B3	5050
ENSG00000178882	0.0192179	0.204875	4.38755	1.28199e-05	5.89805e-05	1.3555	0.960895	RFLNA	144347
ENSG00000178882	0.0192179	0.204875	4.38755	1.28199e-05	5.89805e-05	1.3555	0.960895	RFLNA	100533183
ENSG00000137474	0.013798	2.73497	4.38528	1.29516e-05	5.94639e-05	0.693887	0.689902	MYO7A	4647
ENSG00000107242	-0.012533	3.66219	-4.38417	1.30168e-05	5.9743e-05	0.4401	-0.626651	PIP5K1B	8395
ENSG00000146197	-0.0165291	6.84526	-4.38256	1.31111e-05	6.01348e-05	0.298997	-0.826454	SCUBE3	222663
ENSG00000059377	0.0126735	2.73494	4.3801	1.3257e-05	6.07002e-05	0.65982	0.633673	TBXAS1	6916
ENSG00000089041	0.0145738	1.16029	4.37538	1.35412e-05	6.18748e-05	1.06743	0.728692	P2RX7	5027
ENSG00000140287	0.0263143	0.0921097	4.37264	1.37086e-05	6.25122e-05	1.32207	1.31571	HDC	3067
ENSG00000061337	0.0154935	1.92452	4.371	1.38094e-05	6.29293e-05	0.85914	0.774674	LZTS1	11178
ENSG00000100767	0.0127612	3.45995	4.37036	1.38496e-05	6.3091e-05	0.471544	0.638062	PAPLN	89932
ENSG00000169750	0.0144452	-0.362147	4.36032	1.44865e-05	6.56365e-05	1.34822	0.722259	RAC3	5881
ENSG00000153820	0.0311456	-1.23832	4.3593	1.45525e-05	6.58465e-05	1.54016	1.55728	SPHKAP	80309
ENSG00000111341	0.0126144	11.4214	4.35826	1.46207e-05	6.61104e-05	0.624322	0.630719	MGP	4256
ENSG00000215788	0.0176295	2.0735	4.3577	1.46575e-05	6.62325e-05	0.776844	0.881474	TNFRSF25	8718
ENSG00000241106	0.0162021	-0.359525	4.35218	1.50234e-05	6.77035e-05	1.32302	0.810106	HLA-DOB	3112
ENSG00000110492	0.0121005	3.07814	4.35003	1.51685e-05	6.82659e-05	0.482843	0.605026	MDK	4192
ENSG00000134339	0.0309603	0.71452	4.34933	1.52159e-05	6.84562e-05	1.04809	1.54801	SAA2	6289
ENSG00000042062	0.0179657	2.2201	4.34494	1.5517e-05	6.96244e-05	0.672838	0.898283	RIPOR3	140876
ENSG00000163814	0.0176002	1.06241	4.34237	1.56959e-05	7.03719e-05	0.948539	0.880011	CDCP1	64866
ENSG00000089692	0.0124143	-0.207662	4.33813	1.59953e-05	7.16268e-05	1.21834	0.620717	LAG3	3902
ENSG00000050555	-0.0161132	2.59883	-4.33689	1.60837e-05	7.19988e-05	0.46782	-0.805662	LAMC3	10319
ENSG00000155980	0.0163509	2.18928	4.33144	1.6479e-05	7.35235e-05	0.636545	0.817545	KIF5A	3798
ENSG00000177675	0.0162939	0.95396	4.32492	1.6964e-05	7.53869e-05	0.900912	0.814696	CD163L1	283316
ENSG00000179593	0.0314221	-0.294348	4.31882	1.74294e-05	7.73272e-05	1.11355	1.5711	ALOX15B	247
ENSG00000102524	0.0154257	1.86963	4.3163	1.76255e-05	7.80423e-05	0.650949	0.771287	TNFSF13B	10673
ENSG00000061656	0.0118638	0.468312	4.316	1.76489e-05	7.81032e-05	0.974223	0.593192	SPAG4	6676
ENSG00000100427	0.0225066	-0.478336	4.31518	1.77133e-05	7.8354e-05	1.1908	1.12533	MLC1	23209
ENSG00000130762	0.0167134	-0.614715	4.31406	1.78014e-05	7.87176e-05	1.19826	0.835671	ARHGEF16	27237
ENSG00000120457	0.0216146	-0.0924163	4.31323	1.78674e-05	7.89054e-05	1.08438	1.08073	KCNJ5	3762
ENSG00000152689	0.0132923	2.1229	4.30589	1.84577e-05	8.1272e-05	0.527876	0.664615	RASGRP3	25780
ENSG00000162654	0.0122189	3.12413	4.30354	1.86502e-05	8.20121e-05	0.268152	0.610945	GBP4	115361
ENSG00000151012	0.0205424	0.226935	4.294	1.94535e-05	8.52652e-05	0.946466	1.02712	SLC7A11	23657
ENSG00000185100	0.0147945	5.58198	4.28976	1.98211e-05	8.67068e-05	-0.13281	0.739723	ADSSL1	122622
ENSG00000167680	0.017099	3.21324	4.28203	2.05087e-05	8.91921e-05	0.156415	0.854952	SEMA6B	10501
ENSG00000134668	0.0260989	0.342502	4.27387	2.12584e-05	9.21243e-05	0.83397	1.30495	SPOCD1	90853
ENSG00000172789	-0.027448	0.0902121	-4.27389	2.12566e-05	9.21243e-05	0.802467	-1.3724	HOXC5	3222
ENSG00000140563	0.0128827	0.553059	4.2716	2.14713e-05	9.28404e-05	0.774642	0.644137	MCTP2	55784
ENSG00000110324	0.0122702	4.00544	4.27056	2.15695e-05	9.3178e-05	-0.0729959	0.613508	IL10RA	3587
ENSG00000155792	0.0127688	3.06013	4.26971	2.1651e-05	9.3314e-05	0.141187	0.638438	DEPTOR	64798
ENSG00000142959	0.0120697	-0.571723	4.26592	2.2014e-05	9.47266e-05	0.990148	0.603486	BEST4	266675
ENSG00000100385	0.0224647	0.410947	4.26447	2.21546e-05	9.53009e-05	0.78257	1.12323	IL2RB	3560
ENSG00000142748	0.0217411	0.10254	4.26336	2.22631e-05	9.56757e-05	0.812622	1.08706	FCN3	8547
ENSG00000181649	0.0143775	1.91076	4.26129	2.2466e-05	9.63322e-05	0.394209	0.718875	PHLDA2	7262
ENSG00000171659	0.0125955	2.60407	4.26063	2.25306e-05	9.65782e-05	0.17807	0.629774	GPR34	2857
ENSG00000134460	0.0370506	-1.33781	4.25592	2.30009e-05	9.84371e-05	1.11197	1.85253	IL2RA	3559
ENSG00000125968	0.0124395	6.07304	4.25362	2.3234e-05	9.93715e-05	-0.302246	0.621974	ID1	3397
ENSG00000205710	0.0117599	0.177467	4.25105	2.34972e-05	0.000100305	0.772567	0.587996	C17orf107	100130311
ENSG00000197361	-0.0133771	3.28869	-4.24884	2.37255e-05	0.000101216	-0.0559924	-0.668854	FBXL22	283807
ENSG00000069122	0.0168341	4.64549	4.24459	2.41703e-05	0.000102983	-0.265679	0.841705	ADGRF5	221395
ENSG00000184471	0.0297819	-0.427554	4.23954	2.47101e-05	0.000105016	0.874061	1.4891	C1QTNF8	390664
ENSG00000167767	0.0174211	0.23433	4.23695	2.49902e-05	0.000105972	0.701207	0.871055	KRT80	144501
ENSG00000165929	-0.0122651	6.15672	-4.23535	2.51659e-05	0.000106649	-0.370899	-0.613255	TC2N	123036
ENSG00000185634	0.0149076	3.84503	4.23408	2.5306e-05	0.000107007	-0.184879	0.745381	SHC4	399694
ENSG00000198502	0.0160062	4.75375	4.2303	2.5726e-05	0.000108578	-0.338035	0.80031	HLA-DRB5	3127
ENSG00000183287	0.0212291	-0.90698	4.22971	2.57921e-05	0.000108823	0.918766	1.06145	CCBE1	147372
ENSG00000115607	0.022092	-0.511433	4.22775	2.60138e-05	0.000109723	0.831727	1.1046	IL18RAP	8807
ENSG00000066248	0.0159172	1.81371	4.22608	2.62036e-05	0.00011042	0.28046	0.79586	NGEF	25791
ENSG00000204950	-0.0255851	2.09729	-4.22168	2.67098e-05	0.000112237	0.0896035	-1.27925	LRRC10B	390205
ENSG00000075213	0.0242929	-0.551476	4.21811	2.71276e-05	0.000113885	0.79384	1.21464	SEMA3A	10371
ENSG00000072657	-0.014098	0.578863	-4.21201	2.78561e-05	0.000116616	0.442155	-0.704899	TRHDE	29953
ENSG00000135378	0.0134452	1.38809	4.21133	2.7939e-05	0.000116926	0.30151	0.672262	PRRG4	79056
ENSG00000134955	0.0155701	0.66454	4.20988	2.81153e-05	0.000117591	0.465368	0.778507	SLC37A2	219855
ENSG00000170558	0.0212723	4.32961	4.2088	2.82481e-05	0.000118036	-0.365786	1.06362	CDH2	1000
ENSG00000180914	0.0205378	0.102842	4.20727	2.84359e-05	0.000118673	0.616775	1.02689	OXTR	5021
ENSG00000164283	0.0235237	0.194463	4.20599	2.85941e-05	0.000119185	0.598795	1.17618	ESM1	11082
ENSG00000187479	-0.0117145	9.39782	-4.20431	2.88033e-05	0.000119871	-0.20422	-0.585723	C11orf96	387763
ENSG00000132530	0.0119981	5.02986	4.20216	2.90722e-05	0.000120766	-0.48462	0.599905	XAF1	54739
ENSG00000155659	0.0174556	4.95859	4.202	2.90926e-05	0.000120813	-0.473637	0.872782	VSIG4	11326
ENSG00000112414	0.0150075	1.91634	4.20182	2.91152e-05	0.000120869	0.133693	0.750373	ADGRG6	57211
ENSG00000110079	0.0171321	3.07434	4.19677	2.9759e-05	0.000123086	-0.192778	0.856606	MS4A4A	51338
ENSG00000139354	0.014591	0.93489	4.19431	3.00785e-05	0.000124254	0.357071	0.729548	GAS2L3	283431
ENSG00000186654	0.0139645	1.74736	4.1939	3.01314e-05	0.000124434	0.149399	0.698226	PRR5	55615
ENSG00000104972	0.0179411	1.1238	4.19081	3.05365e-05	0.000125798	0.292407	0.897053	LILRB1	10859
ENSG00000165457	0.015824	3.41816	4.1874	3.09902e-05	0.000127511	-0.294964	0.791199	FOLR2	2350
ENSG00000204397	0.0126467	0.93113	4.184	3.14488e-05	0.000129239	0.319203	0.632333	CARD16	114769
ENSG00000150337	0.0187881	0.941604	4.18385	3.14682e-05	0.00012928	0.302751	0.939405	FCGR1A	2209
ENSG00000130513	0.0211822	2.8566	4.18051	3.19251e-05	0.000130836	-0.150395	1.05911	GDF15	9518
ENSG00000113070	0.0136573	4.07697	4.18	3.1996e-05	0.000131087	-0.443	0.682865	HBEGF	1839
ENSG00000163762	0.0203674	1.09513	4.17875	3.21682e-05	0.000131632	0.267593	1.01837	TM4SF18	116441
ENSG00000006453	0.0123419	0.731921	4.17429	3.27933e-05	0.000133945	0.322069	0.617093	BAIAP2L1	55971
ENSG00000130300	0.0159876	6.58313	4.17212	3.31009e-05	0.000134914	-0.620565	0.79938	PLVAP	83483
ENSG00000161249	0.0138821	3.11553	4.16346	3.43576e-05	0.000139276	-0.306596	0.694105	DMKN	93099
ENSG00000183010	0.0177362	1.66004	4.16235	3.45223e-05	0.000139825	0.0585674	0.886809	PYCR1	5831
ENSG00000100060	0.0127407	2.60041	4.14741	3.68077e-05	0.000148002	-0.27577	0.637034	MFNG	4242
ENSG00000157368	0.0163705	3.69931	4.14403	3.73445e-05	0.000149802	-0.516824	0.818524	IL34	146433
ENSG00000145708	0.0175779	0.371971	4.14376	3.73878e-05	0.000149931	0.2925	0.878895	CRHBP	1393
ENSG00000159388	-0.0131169	8.21217	-4.14156	3.77416e-05	0.000151079	-0.577048	-0.655845	BTG2	7832
ENSG00000188404	0.0143669	1.81874	4.14001	3.79925e-05	0.000152038	-0.0775333	0.718343	SELL	6402
ENSG00000146005	0.0123572	0.296664	4.138	3.83202e-05	0.000153212	0.283921	0.617861	PSD2	84249
ENSG00000250305	0.0145423	3.26839	4.13501	3.88124e-05	0.000154812	-0.477946	0.727117	TRMT9B	57604
ENSG00000176907	0.0170973	4.11261	4.13321	3.91128e-05	0.000155825	-0.624835	0.854865	TCIM	56892
ENSG00000157514	0.0119719	9.56652	4.13123	3.94441e-05	0.000157098	-0.500785	0.598596	TSC22D3	1831
ENSG00000179344	0.014817	4.2131	4.12873	3.98682e-05	0.000158458	-0.678201	0.740848	HLA-DQB1	3119
ENSG00000089127	0.0143435	2.22842	4.12808	3.99791e-05	0.000158758	-0.236191	0.717173	OAS1	4938
ENSG00000134061	0.0204272	-0.488637	4.12677	4.02034e-05	0.000159602	0.378255	1.02136	CD180	4064
ENSG00000100884	-0.0186351	-0.626637	-4.12654	4.02422e-05	0.000159709	0.375737	-0.931755	CPNE6	9362
ENSG00000142871	0.0138088	9.31804	4.12555	4.04124e-05	0.000160337	-0.548883	0.690442	CYR61	3491
ENSG00000183549	0.0152743	0.662604	4.12509	4.04924e-05	0.000160607	0.138316	0.763716	ACSM5	54988
ENSG00000163751	0.0193	2.13317	4.11927	4.15079e-05	0.000164295	-0.237747	0.965	CPA3	1359
ENSG00000100985	0.0290534	-0.329478	4.11918	4.15242e-05	0.000164311	0.364243	1.45267	MMP9	4318
ENSG00000137877	0.0148887	2.15012	4.11869	4.16107e-05	0.000164556	-0.250884	0.744435	SPTBN5	51332
ENSG00000137968	-0.0128491	-0.280944	-4.11782	4.17657e-05	0.000165072	0.280844	-0.642457	SLC44A5	204962
ENSG00000167900	0.0131717	1.06153	4.11605	4.20819e-05	0.000166224	0.00209469	0.658585	TK1	7083
ENSG00000168702	0.0208067	-0.833998	4.11524	4.22269e-05	0.000166699	0.436803	1.04033	LRP1B	53353
ENSG00000172987	-0.0228167	2.3908	-4.11463	4.23362e-05	0.000167032	-0.402625	-1.14083	HPSE2	60495
ENSG00000136011	0.0137173	-0.0154997	4.11275	4.26761e-05	0.000168126	0.246206	0.685866	STAB2	55576
ENSG00000146409	0.0121721	2.12257	4.1121	4.27938e-05	0.00016854	-0.27994	0.608604	SLC18B1	116843
ENSG00000006747	0.0203442	0.0367037	4.10155	4.47562e-05	0.000175344	0.198966	1.01721	SCIN	85477
ENSG00000196209	0.0149809	1.40758	4.08913	4.71742e-05	0.000183852	-0.208995	0.749046	SIRPB2	284759
ENSG00000152953	0.0117129	1.53831	4.08229	4.85592e-05	0.000188702	-0.249577	0.585646	STK32B	55351
ENSG00000129596	0.0128124	4.73554	4.08076	4.88741e-05	0.000189707	-0.954271	0.640619	CDO1	1036
ENSG00000101445	0.0143767	2.41676	4.0672	5.17515e-05	0.000199607	-0.547289	0.718836	PPP1R16B	26051
ENSG00000136250	0.0160523	1.3673	4.06069	5.31882e-05	0.00020456	-0.285657	0.802614	AOAH	313
ENSG00000175832	0.0136509	0.581245	4.05422	5.46544e-05	0.00020936	-0.119695	0.682544	ETV4	2118
ENSG00000158473	0.011796	1.23371	4.05228	5.51014e-05	0.000210712	-0.295527	0.589801	CD1D	912
ENSG00000198719	0.0119637	3.03097	4.0499	5.56558e-05	0.00021259	-0.749024	0.598185	DLL1	28514
ENSG00000163347	0.0168269	1.0334	4.0467	5.64064e-05	0.000214907	-0.254391	0.841346	CLDN1	9076
ENSG00000131242	0.0135941	-0.135892	4.04508	5.67918e-05	0.000216131	0.00224131	0.679703	RAB11FIP4	84440
ENSG00000170458	0.0146069	5.2787	4.02805	6.09856e-05	0.000230377	-1.20734	0.730347	CD14	929
ENSG00000203685	-0.0193695	3.68147	-4.01448	6.45355e-05	0.000242781	-1.09085	-0.968476	STUM	375057
ENSG00000119508	-0.0200493	5.48935	-4.0007	6.83418e-05	0.000255526	-1.32362	-1.00246	NR4A3	8013
ENSG00000138166	0.0136305	3.54409	4.00042	6.84215e-05	0.000255753	-1.0539	0.681523	DUSP5	1847
ENSG00000115648	0.0173098	1.81059	3.99999	6.85453e-05	0.000256002	-0.641672	0.865492	MLPH	79083
ENSG00000106004	-0.025153	1.22523	-3.99839	6.90019e-05	0.000257564	-0.580829	-1.25765	HOXA5	3202
ENSG00000121797	0.0145341	0.176598	3.99467	7.00757e-05	0.000260775	-0.272728	0.726707	CCRL2	9034
ENSG00000163072	0.01708	2.42051	3.98631	7.25428e-05	0.00026869	-0.841438	0.854002	NOSTRIN	115677
ENSG00000145247	0.0132511	2.59976	3.97244	7.68237e-05	0.000283141	-0.949104	0.662553	OCIAD2	132299
ENSG00000175600	0.0120606	3.74404	3.97231	7.68662e-05	0.00028322	-1.2229	0.603031	SUGCT	79783
ENSG00000160883	0.0191863	1.9495	3.96641	7.87585e-05	0.000289716	-0.829551	0.959317	HK3	3101
ENSG00000173391	0.0297222	0.274629	3.96489	7.92542e-05	0.00029122	-0.373928	1.48611	OLR1	4973
ENSG00000131042	0.015335	2.41876	3.96453	7.93715e-05	0.000291571	-0.936969	0.766748	LILRB2	10288
ENSG00000106631	0.0157941	-0.273875	3.95892	8.12253e-05	0.000297324	-0.298473	0.789707	MYL7	58498
ENSG00000120262	0.0122505	0.122835	3.95821	8.1464e-05	0.000298036	-0.399923	0.612525	CCDC170	80129
ENSG00000079931	0.0181533	0.725413	3.95559	8.23457e-05	0.000300934	-0.531683	0.907666	MOXD1	26002
ENSG00000171680	0.0133772	4.066	3.94799	8.4957e-05	0.000309131	-1.37435	0.668859	PLEKHG5	57449
ENSG00000171227	0.0152373	1.83809	3.94587	8.5699e-05	0.000311578	-0.874253	0.761863	TMEM37	140738
ENSG00000177575	0.0189453	6.39971	3.93626	8.91432e-05	0.000322355	-1.54471	0.947264	CD163	9332
ENSG00000175206	0.0198556	-0.147055	3.93569	8.9351e-05	0.000322897	-0.411966	0.992781	NPPA	4878
ENSG00000115956	0.0152025	2.86578	3.92733	9.24583e-05	0.000332907	-1.20313	0.760123	PLEK	5341
ENSG00000166268	-0.0168799	0.272673	-3.92701	9.25789e-05	0.000333076	-0.613863	-0.843997	MYRFL	196446
ENSG00000198829	0.0185891	-0.570018	3.92388	9.37695e-05	0.000336732	-0.379675	0.929456	SUCNR1	56670
ENSG00000103485	0.0139885	0.860428	3.9213	9.47614e-05	0.000339745	-0.714137	0.699424	QPRT	23475
ENSG00000103485	0.0139885	0.860428	3.9213	9.47614e-05	0.000339745	-0.714137	0.699424	QPRT	105369247
ENSG00000117069	0.0170502	2.52532	3.91603	9.68196e-05	0.000346477	-1.14261	0.852509	ST6GALNAC5	81849
ENSG00000124191	-0.0149985	2.83736	-3.91365	9.77661e-05	0.000349306	-1.29505	-0.749925	TOX2	84969
ENSG00000244482	0.0150676	1.49263	3.90875	9.97337e-05	0.000355014	-0.927855	0.753378	LILRA6	79168
ENSG00000111335	0.0118401	3.32934	3.9075	0.000100242	0.00035654	-1.38435	0.592005	OAS2	4939
ENSG00000150048	0.0127819	1.89497	3.90079	0.000103015	0.00036563	-1.04179	0.639095	CLEC1A	51267
ENSG00000124491	0.0149413	5.79407	3.9007	0.000103053	0.000365666	-1.71055	0.747065	F13A1	2162
ENSG00000128606	0.0137404	4.09269	3.89776	0.000104291	0.000369376	-1.57576	0.687018	LRRC17	10234
ENSG00000244731	0.0143261	2.94994	3.88833	0.000108357	0.000381865	-1.36427	0.716305	C4A	110384692
ENSG00000244731	0.0143261	2.94994	3.88833	0.000108357	0.000381865	-1.36427	0.716305	C4A	720
ENSG00000118526	0.0277008	0.367724	3.88717	0.000108865	0.000383354	-0.726594	1.38504	TCF21	6943
ENSG00000159871	0.0130396	-0.22263	3.88628	0.000109258	0.000384543	-0.603779	0.651978	LYPD5	284348
ENSG00000149090	0.0193542	1.42053	3.88366	0.000110424	0.000388132	-0.976232	0.967708	PAMR1	25891
ENSG00000171051	0.0156655	2.83976	3.8827	0.000110853	0.000389436	-1.38288	0.783277	FPR1	2357
ENSG00000104290	-0.0158239	4.17967	-3.88118	0.000111535	0.000391422	-1.68582	-0.791195	FZD3	7976
ENSG00000167261	0.0162075	0.258058	3.87633	0.000113744	0.000398135	-0.748116	0.810377	DPEP2	64174
ENSG00000075884	0.0118784	2.16757	3.87457	0.000114556	0.000400664	-1.21251	0.593921	ARHGAP15	55843
ENSG00000124882	0.0237528	-0.828762	3.87354	0.000115032	0.000402015	-0.505927	1.18764	EREG	2069
ENSG00000170421	0.0217373	4.38091	3.87355	0.000115031	0.000402015	-1.70504	1.08686	KRT8	3856
ENSG00000070190	0.014489	-0.408048	3.85685	0.000123036	0.000427427	-0.677783	0.724448	DAPP1	27071
ENSG00000138696	0.0121836	3.35438	3.85548	0.000123716	0.000429345	-1.58867	0.609178	BMPR1B	658
ENSG00000108846	0.016498	4.90286	3.84584	0.0001286	0.00044446	-1.88195	0.824898	ABCC3	8714
ENSG00000118432	-0.0202512	4.39537	-3.84267	0.000130248	0.000449383	-1.87442	-1.01256	CNR1	1268
ENSG00000120251	0.0307939	2.05751	3.84019	0.000131547	0.000453479	-1.27952	1.53969	GRIA2	2891
ENSG00000196329	0.0121217	3.80546	3.83743	0.000133013	0.000458414	-1.75886	0.606085	GIMAP5	55340
ENSG00000204577	0.0142686	-0.419639	3.83586	0.000133852	0.000460949	-0.758009	0.713429	LILRB3	107987425
ENSG00000204577	0.0142686	-0.419639	3.83586	0.000133852	0.000460949	-0.758009	0.713429	LILRB3	11025
ENSG00000204577	0.0142686	-0.419639	3.83586	0.000133852	0.000460949	-0.758009	0.713429	LILRB3	102725035
ENSG00000204577	0.0142686	-0.419639	3.83586	0.000133852	0.000460949	-0.758009	0.713429	LILRB3	107987462
ENSG00000140368	0.0152025	2.44099	3.82926	0.000137432	0.000471828	-1.4556	0.760123	PSTPIP1	9051
ENSG00000111331	0.011932	3.59986	3.81787	0.000143827	0.00049152	-1.78349	0.596602	OAS3	4940
ENSG00000185565	-0.0155485	1.57387	-3.81789	0.000143812	0.00049152	-1.34155	-0.777426	LSAMP	4045
ENSG00000085265	0.0225978	0.0954625	3.81485	0.000145569	0.000496463	-0.93852	1.12989	FCN1	2219
ENSG00000122592	-0.0328868	-1.25983	-3.81387	0.000146136	0.000498145	-0.749891	-1.64434	HOXA7	3204
ENSG00000171873	-0.0203938	1.48234	-3.81133	0.000147623	0.000502322	-1.35228	-1.01969	ADRA1D	146
ENSG00000164035	0.015653	3.36354	3.81048	0.000148125	0.000503519	-1.75071	0.782651	EMCN	51705
ENSG00000189350	0.0132387	-0.291519	3.79632	0.000156697	0.000531181	-0.926553	0.661934	TOGARAM2	165186
ENSG00000187546	0.0122458	-0.607701	3.79598	0.00015691	0.000531635	-0.861532	0.612292	AGMO	392636
ENSG00000010030	0.0150646	0.560435	3.78291	0.000165248	0.000555402	-1.15488	0.753228	ETV7	51513
ENSG00000154027	0.0181371	1.86899	3.78193	0.000165889	0.000557278	-1.47101	0.906854	AK5	26289
ENSG00000138316	0.0222288	-0.491987	3.77891	0.000167881	0.000562843	-0.927387	1.11144	ADAMTS14	140766
ENSG00000115165	0.0127523	2.64139	3.77231	0.000172313	0.000576552	-1.71359	0.637615	CYTIP	9595
ENSG00000157399	0.0152724	-0.772253	3.74758	0.00018993	0.000629537	-1.00439	0.763618	ARSE	415
ENSG00000183775	0.0211966	0.653254	3.74651	0.000190728	0.000631872	-1.30837	1.05983	KCTD16	57528
ENSG00000223609	0.0455989	-1.72218	3.74349	0.000192995	0.000638593	-0.902047	2.27994	HBD	3045
ENSG00000165140	0.0132557	1.24265	3.74047	0.000195296	0.000645415	-1.50636	0.662785	FBP1	2203
ENSG00000178343	0.015953	2.11481	3.74037	0.000195372	0.000645505	-1.70449	0.797651	SHISA3	152573
ENSG00000167874	0.0159163	1.42589	3.7391	0.000196346	0.000648247	-1.55327	0.795816	TMEM88	92162
ENSG00000102290	0.0229981	1.22017	3.73706	0.00019792	0.000652481	-1.46878	1.14991	PCDH11X	27328
ENSG00000140465	-0.030101	0.392937	-3.73709	0.000197897	0.000652481	-1.38941	-1.50505	CYP1A1	1543
ENSG00000138944	0.0175804	0.857953	3.73523	0.000199347	0.000656541	-1.40597	0.879022	SHISAL1	85352
ENSG00000168993	0.0133585	2.2517	3.72829	0.000204823	0.00067314	-1.78348	0.667927	CPLX1	10815
ENSG00000106066	0.012908	2.97113	3.72686	0.000205971	0.000676365	-1.98832	0.645402	CPVL	54504
ENSG00000169245	0.0284298	-1.12502	3.71919	0.00021223	0.000694542	-1.02069	1.42149	CXCL10	3627
ENSG00000126759	0.0120635	0.560014	3.71548	0.000215323	0.000704323	-1.43413	0.603177	CFP	5199
ENSG00000154928	-0.0121277	1.25134	-3.71498	0.000215744	0.000705356	-1.63692	-0.606386	EPHB1	2047
ENSG00000138722	0.0180457	3.86427	3.70926	0.0002206	0.000719132	-2.24027	0.902286	MMRN1	22915
ENSG00000097046	0.0129406	0.541567	3.69852	0.000229998	0.000746328	-1.47554	0.647031	CDC7	8317
ENSG00000137225	0.0138324	-0.469517	3.69767	0.000230758	0.000748251	-1.2582	0.691619	CAPN11	11131
ENSG00000141655	0.0137437	0.969653	3.68516	0.000242211	0.000781992	-1.66534	0.687185	TNFRSF11A	8792
ENSG00000164736	0.0144886	3.00321	3.68503	0.000242337	0.000782062	-2.12736	0.724429	SOX17	64321
ENSG00000112655	0.0137563	2.15273	3.6788	0.000248244	0.0007984	-1.94447	0.687813	PTK7	5754
ENSG00000069011	-0.0250635	2.18495	-3.67813	0.000248885	0.00080027	-2.03155	-1.25318	PITX1	5307
ENSG00000138792	0.0191621	1.95366	3.67539	0.000251532	0.000808006	-1.8978	0.958105	ENPEP	2028
ENSG00000101187	0.0134291	3.72191	3.67289	0.000253971	0.000814478	-2.34539	0.671457	SLCO4A1	28231
ENSG00000163154	0.012963	0.359565	3.6683	0.000258501	0.000827741	-1.58045	0.64815	TNFAIP8L2	79626
ENSG00000175879	-0.0148708	2.29785	-3.66195	0.000264896	0.000846484	-2.09226	-0.74354	HOXD8	3234
ENSG00000085563	0.0130279	1.0702	3.65686	0.000270134	0.000861992	-1.75549	0.651397	ABCB1	5243
ENSG00000180509	0.0179563	-0.746534	3.64564	0.000282011	0.000896695	-1.40074	0.897817	KCNE1	3753
ENSG00000180509	0.0179563	-0.746534	3.64564	0.000282011	0.000896695	-1.40074	0.897817	KCNE1	102723475
ENSG00000237541	0.0279158	0.910805	3.64242	0.000285511	0.000906321	-1.73655	1.39579	HLA-DQA2	3118
ENSG00000237541	0.0279158	0.910805	3.64242	0.000285511	0.000906321	-1.73655	1.39579	HLA-DQA2	3117
ENSG00000102575	0.0218926	1.1593	3.63622	0.000292368	0.0009259	-1.84591	1.09463	ACP5	54
ENSG00000106003	0.0134324	2.13699	3.63177	0.000297382	0.000939785	-2.12068	0.671622	LFNG	3955
ENSG00000008517	0.015032	3.00748	3.62364	0.000306753	0.000965991	-2.34751	0.751602	IL32	9235
ENSG00000167850	0.0130936	-0.0300865	3.62091	0.000309957	0.000974025	-1.6446	0.654678	CD300C	10871
ENSG00000011201	0.0119282	3.77435	3.62043	0.000310526	0.000975359	-2.54618	0.596408	ANOS1	3730
ENSG00000175130	0.0139344	3.48239	3.61691	0.000314721	0.000987611	-2.49877	0.696721	MARCKSL1	65108
ENSG00000172236	0.0161124	2.8073	3.61532	0.000316633	0.000992682	-2.33743	0.805621	TPSAB1	7177
ENSG00000119535	0.0141004	3.12183	3.6152	0.000316771	0.000992883	-2.41264	0.705018	CSF3R	1441
ENSG00000112782	0.0125812	0.56128	3.61255	0.000319985	0.00100156	-1.79029	0.62906	CLIC5	53405
ENSG00000064195	0.0218299	0.680598	3.6103	0.000322728	0.00100939	-1.80362	1.09149	DLX3	1747
ENSG00000172995	0.0250465	0.0208142	3.60915	0.000324146	0.00101316	-1.66242	1.25233	ARPP21	10777
ENSG00000125895	0.0139661	-0.077022	3.60743	0.000326266	0.00101908	-1.65894	0.698305	TMEM74B	55321
ENSG00000077274	-0.0208332	0.663577	-3.60578	0.000328314	0.00102452	-1.90102	-1.04166	CAPN6	827
ENSG00000171388	0.0232522	2.62836	3.6037	0.000330922	0.00103146	-2.30425	1.16261	APLN	8862
ENSG00000137869	0.0175505	0.418852	3.60228	0.00033271	0.00103535	-1.78096	0.877526	CYP19A1	1588
ENSG00000198885	0.0129006	-0.676387	3.59272	0.000344977	0.00106808	-1.59381	0.645028	ITPRIPL1	150771
ENSG00000105650	0.0226865	2.34437	3.58731	0.000352107	0.00108715	-2.29112	1.13432	PDE4C	5143
ENSG00000168389	0.0132755	-0.264761	3.57737	0.000365579	0.00112384	-1.7255	0.663777	MFSD2A	84879
ENSG00000185760	0.0117743	2.22082	3.57378	0.00037056	0.00113577	-2.33792	0.588717	KCNQ5	56479
ENSG00000108231	-0.0126503	1.41251	-3.57081	0.000374727	0.00114776	-2.19181	-0.632517	LGI1	9211
ENSG00000171476	0.0143227	1.55425	3.56664	0.000380644	0.00116403	-2.19076	0.716137	HOPX	84525
ENSG00000123342	0.0136819	4.80878	3.56564	0.000382082	0.00116736	-2.90072	0.684096	MMP19	4327
ENSG00000186493	0.0176683	-0.771329	3.55404	0.000399091	0.00121518	-1.70158	0.883416	C5orf38	153571
ENSG00000157766	0.0200154	6.01257	3.54612	0.000411103	0.00124836	-3.01837	1.00077	ACAN	176
ENSG00000007312	0.0149106	0.606192	3.54136	0.000418492	0.00126843	-2.05086	0.745529	CD79B	974
ENSG00000159784	-0.0117467	1.24602	-3.53268	0.000432281	0.00130237	-2.28741	-0.587334	FAM131B	9715
ENSG00000251322	0.0119095	5.45673	3.5298	0.000436945	0.00131465	-3.07415	0.595474	SHANK3	85358
ENSG00000169583	0.0149286	0.882814	3.52111	0.000451306	0.0013494	-2.18762	0.746431	CLIC3	9022
ENSG00000007314	0.0150655	0.830731	3.50844	0.000473051	0.00140752	-2.21479	0.753275	SCN4A	6329
ENSG00000112394	0.0184658	1.09384	3.50515	0.000478871	0.00142201	-2.28124	0.923289	SLC16A10	117247
ENSG00000103569	0.0231987	-0.0689525	3.49825	0.000491255	0.00145428	-2.04795	1.15994	AQP9	366
ENSG00000088882	0.0239079	-0.00733654	3.49711	0.000493324	0.00145976	-2.0571	1.1954	CPXM1	56265
ENSG00000096696	0.0129402	3.356	3.48538	0.000515166	0.00152037	-2.92016	0.647008	DSP	1832
ENSG00000142512	0.0166528	0.91186	3.48439	0.000517057	0.00152503	-2.37203	0.832641	SIGLEC10	89790
ENSG00000137441	0.017058	-0.514936	3.48299	0.000519732	0.00153116	-2.00401	0.852902	FGFBP2	83888
ENSG00000203710	0.0177425	0.616208	3.47926	0.000526913	0.0015498	-2.28401	0.887125	CR1	1378
ENSG00000065609	-0.011771	1.24244	-3.47853	0.000528342	0.0015521	-2.47166	-0.588548	SNAP91	9892
ENSG00000133048	0.0275431	2.18299	3.4743	0.000536626	0.00157299	-2.648	1.37716	CHI3L1	1116
ENSG00000055732	0.0161573	1.17484	3.4736	0.000538013	0.00157603	-2.41307	0.807865	MCOLN3	55283
ENSG00000171724	-0.0170506	3.80644	-3.46536	0.00055453	0.00161947	-3.13	-0.85253	VAT1L	57687
ENSG00000012124	0.0155827	-0.436316	3.46478	0.000555709	0.00162221	-2.0852	0.779137	CD22	933
ENSG00000135253	0.0212734	-1.19315	3.46316	0.000559032	0.00162908	-1.92905	1.06367	KCP	375616
ENSG00000149243	0.0127013	0.279198	3.46112	0.000563221	0.0016395	-2.25017	0.635066	KLHL35	283212
ENSG00000131055	0.0154445	0.0396267	3.45588	0.000574133	0.00166621	-2.21277	0.772225	COX4I2	84701
ENSG00000163734	0.0179901	-0.0883076	3.45017	0.000586265	0.00169849	-2.18872	0.899504	CXCL3	2921
ENSG00000204644	-0.0260904	-1.41071	-3.44329	0.000601178	0.00173645	-2.03972	-1.30452	ZFP57	346171
ENSG00000128268	0.0139839	1.4601	3.43487	0.000619914	0.00178443	-2.633	0.699194	MGAT3	4248
ENSG00000198113	0.0163274	3.03288	3.42938	0.000632441	0.0018162	-3.0412	0.816371	TOR4A	54863
ENSG00000165949	0.0120461	4.05419	3.39745	0.000709972	0.00201176	-3.37131	0.602306	IFI27	3429
ENSG00000214050	-0.0190321	0.196319	-3.39619	0.000713206	0.00201965	-2.5123	-0.951604	FBXO16	157574
ENSG00000168079	-0.0143463	6.42942	-3.3942	0.00071834	0.00203247	-3.51501	-0.717313	SCARA5	286133
ENSG00000171631	0.0121798	1.94191	3.36835	0.000788271	0.00220204	-2.96867	0.608989	P2RY6	5031
ENSG00000159713	0.0130938	3.31735	3.36549	0.000796382	0.00222142	-3.30963	0.654691	TPPP3	51673
ENSG00000104368	0.0122941	5.27079	3.36412	0.000800306	0.0022301	-3.6274	0.614705	PLAT	5327
ENSG00000133256	0.0136775	-0.883593	3.36349	0.000802101	0.00223417	-2.34332	0.683876	PDE6B	5158
ENSG00000185518	0.0155086	0.113397	3.36264	0.000804542	0.00224051	-2.54496	0.77543	SV2B	9899
ENSG00000179431	0.0126849	1.00001	3.35423	0.000829097	0.00230269	-2.78425	0.634245	FJX1	24147
ENSG00000204071	0.0190591	-1.17513	3.34771	0.000848597	0.00235053	-2.31633	0.952954	TCEAL6	158931
ENSG00000183856	0.012158	0.366791	3.34742	0.000849475	0.00235247	-2.65573	0.607902	IQGAP3	128239
ENSG00000004468	0.0136555	2.03232	3.34046	0.00087079	0.00240378	-3.11676	0.682773	CD38	952
ENSG00000132170	0.0124338	2.56176	3.33993	0.000872443	0.00240764	-3.23421	0.621691	PPARG	5468
ENSG00000141232	-0.0122461	6.54337	-3.33932	0.000874331	0.00241137	-3.69301	-0.612304	TOB1	10140
ENSG00000037965	-0.0272208	-0.0340873	-3.33912	0.000874934	0.00241253	-2.6686	-1.36104	HOXC8	3224
ENSG00000074410	0.0202701	3.44002	3.32724	0.000912625	0.00250566	-3.45665	1.01351	CA12	771
ENSG00000157551	0.0156522	0.567069	3.32663	0.000914613	0.00250982	-2.75756	0.78261	KCNJ15	3772
ENSG00000101825	0.0163436	3.2492	3.31894	0.000939871	0.00256996	-3.44601	0.817179	MXRA5	25878
ENSG00000170891	0.0212055	3.71923	3.30988	0.000970432	0.00264116	-3.57973	1.06028	CYTL1	54360
ENSG00000166428	0.0144566	-0.760178	3.30896	0.000973582	0.00264759	-2.52968	0.722828	PLD4	122618
ENSG00000118194	0.0206665	-0.00160181	3.30889	0.000973838	0.00264775	-2.69253	1.03332	TNNT2	7139
ENSG00000057294	0.0164039	0.301443	3.29852	0.00101007	0.00273463	-2.81926	0.820195	PKP2	5318
ENSG00000141576	0.012828	0.408974	3.29799	0.00101197	0.00273867	-2.84434	0.641399	RNF157	114804
ENSG00000159640	0.0128041	2.23359	3.29213	0.00103301	0.00279112	-3.29203	0.640203	ACE	1636
ENSG00000239998	0.0127246	0.109957	3.28697	0.00105189	0.0028353	-2.83087	0.636228	LILRA2	11027
ENSG00000187720	-0.0148544	5.38179	-3.28031	0.00107676	0.00289303	-3.91553	-0.74272	THSD4	79875
ENSG00000144837	0.0122749	1.10007	3.2692	0.00111942	0.00298912	-3.08427	0.613743	PLA1A	51365
ENSG00000197629	0.0130673	3.50985	3.26803	0.001124	0.00299957	-3.71446	0.653363	MPEG1	219972
ENSG00000137463	0.0139976	0.205382	3.26477	0.00113686	0.00302846	-2.88689	0.699879	MGARP	84709
ENSG00000006283	-0.0122517	-0.557594	-3.26224	0.00114694	0.00305169	-2.77172	-0.612587	CACNA1G	8913
ENSG00000107485	0.0157073	-0.535365	3.26159	0.00114954	0.003058	-2.74198	0.785366	GATA3	2625
ENSG00000110786	0.0161539	0.170229	3.25807	0.00116372	0.003089	-2.90651	0.807697	PTPN5	84867
ENSG00000120149	-0.0160674	1.75285	-3.25726	0.00116701	0.00309528	-3.34539	-0.803372	MSX2	4488
ENSG00000134762	0.0179507	1.83931	3.25361	0.00118195	0.00312767	-3.32069	0.897535	DSC3	1825
ENSG00000170801	-0.0159296	4.22429	-3.25291	0.00118481	0.00313444	-3.90796	-0.796479	HTRA3	94031
ENSG00000178531	-0.0126983	1.66113	-3.25019	0.00119608	0.00316176	-3.33882	-0.634913	CTXN1	404217
ENSG00000132182	0.0123422	1.95304	3.24084	0.00123553	0.00325199	-3.39142	0.617109	NUP210	23225
ENSG00000187922	0.0161961	2.29482	3.24016	0.00123845	0.00325776	-3.51029	0.809805	LCN10	414332
ENSG00000180921	0.0121609	-0.609156	3.23813	0.00124719	0.00327753	-2.81477	0.608046	FAM83H	286077
ENSG00000197757	-0.0258087	1.90834	-3.23574	0.00125755	0.00330217	-3.47612	-1.29044	HOXC6	3223
ENSG00000013297	0.0125423	2.31192	3.23283	0.00127029	0.00332717	-3.51917	0.627115	CLDN11	5010
ENSG00000186407	0.0159894	0.850069	3.22281	0.00131502	0.00343229	-3.18026	0.799472	CD300E	342510
ENSG00000110042	0.0119375	2.40973	3.21947	0.00133026	0.00346669	-3.56351	0.596874	DTX4	23220
ENSG00000198597	-0.017139	-0.552142	-3.2166	0.00134346	0.00349295	-2.93409	-0.856952	ZNF536	9745
ENSG00000169282	-0.0140875	6.39414	-3.21423	0.00135449	0.00351823	-4.10671	-0.704373	KCNAB1	7881
ENSG00000187116	0.0164434	-0.0333824	3.21323	0.00135917	0.00352969	-3.00632	0.822169	LILRA5	353514
ENSG00000034971	-0.0141214	6.01667	-3.19856	0.00142942	0.00369078	-4.17499	-0.706072	MYOC	4653
ENSG00000197253	0.015599	2.00158	3.19051	0.00146939	0.00378084	-3.56255	0.779951	TPSB2	64499
ENSG00000184845	0.0130309	-0.746831	3.18286	0.00150829	0.0038713	-2.94499	0.651545	DRD1	1812
ENSG00000135245	0.0153727	4.51065	3.17983	0.001524	0.00390688	-4.09831	0.768634	HILPDA	29923
ENSG00000198732	-0.0127716	5.33372	-3.16294	0.00161422	0.00411643	-4.2875	-0.638581	SMOC1	64093
ENSG00000160180	0.018567	-0.833348	3.16277	0.00161515	0.00411748	-2.99055	0.928348	TFF3	7033
ENSG00000159674	0.0123277	3.21185	3.15205	0.00167495	0.00425217	-3.98468	0.616387	SPON2	10417
ENSG00000103196	-0.0122277	6.80843	-3.1484	0.00169575	0.00429808	-4.28462	-0.611383	CRISPLD2	83716
ENSG00000093072	0.0120316	3.94982	3.14564	0.00171166	0.00433285	-4.17515	0.60158	ADA2	51816
ENSG00000157322	0.0206328	0.444971	3.12642	0.00182629	0.0045919	-3.36238	1.03164	CLEC18A	348174
ENSG00000101916	0.0130538	-0.0723189	3.11929	0.00187057	0.00468742	-3.32607	0.65269	TLR8	51311
ENSG00000196664	0.0139098	-0.214957	3.1143	0.00190217	0.00475774	-3.28772	0.695492	TLR7	51284
ENSG00000183807	0.0121505	-0.0517461	3.10552	0.00195894	0.00488244	-3.33422	0.607526	FAM162B	221303
ENSG00000168995	0.0140728	-0.957658	3.10491	0.00196294	0.0048915	-3.16983	0.703638	SIGLEC7	27036
ENSG00000153446	0.0150762	1.45806	3.10263	0.00197792	0.00492336	-3.68507	0.75381	C16orf89	146556
ENSG00000184601	0.0208388	0.218782	3.10029	0.00199349	0.00495477	-3.42388	1.04194	C14orf180	400258
ENSG00000170561	0.0129541	-0.48039	3.08444	0.00210161	0.00517848	-3.31466	0.647706	IRX2	153572
ENSG00000175294	0.0119852	-0.199432	3.08284	0.00211284	0.00520136	-3.36897	0.599262	CATSPER1	117144
ENSG00000187474	0.0123472	2.28048	3.06801	0.00221936	0.00543387	-4.03738	0.617358	FPR3	2359
ENSG00000181374	0.0179395	-0.222528	3.05035	0.0023527	0.00571748	-3.45344	0.896976	CCL13	6357
ENSG00000101276	0.0140373	-0.772076	3.04944	0.0023598	0.00573162	-3.37995	0.701865	SLC52A3	113278
ENSG00000122420	-0.0131172	3.19043	-3.03916	0.00244098	0.00590104	-4.3706	-0.655862	PTGFR	5737
ENSG00000091513	0.0133804	0.771514	3.02508	0.00255629	0.00614442	-3.77249	0.66902	TF	7018
ENSG00000101307	0.0137859	-0.0521106	3.0179	0.00261702	0.00626797	-3.61264	0.689297	SIRPB1	10326
ENSG00000115590	0.0152181	1.13353	3.01782	0.00261773	0.00626855	-3.90905	0.760904	IL1R2	7850
ENSG00000145681	0.0223574	1.76806	3.01285	0.00266048	0.00636185	-4.02901	1.11787	HAPLN1	1404
ENSG00000135069	0.0121746	1.10771	3.01268	0.00266201	0.00636439	-3.89715	0.608729	PSAT1	29968
ENSG00000163485	0.0135395	-0.674821	2.98894	0.00287553	0.00682868	-3.55351	0.676975	ADORA1	134
ENSG00000143333	0.0120992	3.9073	2.98288	0.00293252	0.00694804	-4.63369	0.604958	RGS16	6004
ENSG00000146276	0.0198003	-0.495571	2.98271	0.00293418	0.00695077	-3.59839	0.990016	GABRR1	2569
ENSG00000197576	-0.0122991	1.48074	-2.98198	0.00294111	0.00696472	-4.11511	-0.614955	HOXA4	3201
ENSG00000169385	0.0148762	-0.477669	2.98091	0.00295131	0.00698642	-3.67887	0.743812	RNASE2	6036
ENSG00000105880	0.0143506	-0.163	2.98017	0.00295836	0.0069994	-3.68663	0.71753	DLX5	1749
ENSG00000198099	0.016067	-0.309243	2.97733	0.0029856	0.00705268	-3.66604	0.803349	ADH4	127
ENSG00000165238	-0.0159929	2.83947	-2.97649	0.00299369	0.00706681	-4.48134	-0.799644	WNK2	65268
ENSG00000172724	0.0217868	2.00867	2.97191	0.00303828	0.00715822	-4.21087	1.08934	CCL19	6363
ENSG00000095713	0.012644	5.28052	2.96489	0.00310784	0.00731262	-4.87647	0.6322	CRTAC1	55118
ENSG00000167434	0.0146048	0.131814	2.95942	0.00316292	0.00742973	-3.81315	0.730238	CA4	762
ENSG00000095777	-0.019105	0.427027	-2.95314	0.00322739	0.00756623	-3.95979	-0.955252	MYO3A	53904
ENSG00000196169	0.0174394	-0.768606	2.95222	0.00323694	0.00758555	-3.65156	0.871968	KIF19	124602
ENSG00000105997	-0.0153437	2.87514	-2.94519	0.00331065	0.00773618	-4.57948	-0.767183	HOXA3	3200
ENSG00000106236	0.012678	4.16994	2.93881	0.00337887	0.00787915	-4.83362	0.633899	NPTX2	4885
ENSG00000175445	0.0153909	3.90194	2.92931	0.00348285	0.00809912	-4.82047	0.769543	LPL	4023
ENSG00000180287	-0.012612	3.6945	-2.92845	0.00349246	0.00811514	-4.81273	-0.6306	PLD5	200150
ENSG00000182732	-0.0174724	1.61202	-2.92809	0.00349647	0.00812213	-4.31914	-0.87362	RGS6	9628
ENSG00000148680	0.0120849	0.285132	2.92447	0.00353694	0.00820374	-3.96012	0.604243	HTR7	3363
ENSG00000162747	0.0171837	-0.87978	2.92397	0.00354268	0.00821549	-3.69301	0.859184	FCGR3B	2215
ENSG00000082684	0.014074	1.41996	2.91824	0.00360776	0.00835487	-4.2286	0.703702	SEMA5B	54437
ENSG00000150471	-0.0126749	4.82108	-2.91709	0.00362097	0.00838114	-4.99613	-0.633746	ADGRL3	23284
ENSG00000173597	0.0129546	0.164874	2.91459	0.00364986	0.00843782	-3.98924	0.647729	SULT1B1	27284
ENSG00000152932	0.0144442	-0.036241	2.91031	0.00369968	0.00854124	-3.92758	0.722209	RAB3C	115827
ENSG00000164742	0.0119881	2.66515	2.89874	0.00383763	0.00882787	-4.61444	0.599406	ADCY1	107
ENSG00000166923	0.0172813	0.749308	2.89459	0.00388832	0.00892948	-4.12977	0.864064	GREM1	26585
ENSG00000122679	0.0122441	3.83333	2.88982	0.00394719	0.00904702	-4.91276	0.612204	RAMP3	10268
ENSG00000140090	0.0177933	0.0446347	2.88585	0.00399687	0.00914561	-4.00056	0.889667	SLC24A4	123041
ENSG00000129167	0.0145422	3.75274	2.87632	0.00411834	0.00939157	-4.92394	0.727108	TPH1	7166
ENSG00000099715	0.0126085	-1.42571	2.87484	0.00413758	0.00943225	-4.0057	0.630426	PCDH11Y	83259
ENSG00000127954	0.0117346	5.98584	2.87432	0.00414426	0.00944427	-5.15724	0.586728	STEAP4	79689
ENSG00000160791	0.0127637	-0.335161	2.86535	0.00426243	0.00969056	-4.01335	0.638184	CCR5	1234
ENSG00000112183	-0.0133036	3.8426	-2.86409	0.00427927	0.00972226	-5.02382	-0.66518	RBM24	221662
ENSG00000120738	0.0122794	8.46282	2.85884	0.00435007	0.00985977	-5.00471	0.613968	EGR1	1958
ENSG00000197261	0.0157525	-0.327386	2.85833	0.00435697	0.00987295	-3.99492	0.787623	C6orf141	135398
ENSG00000198353	-0.0231585	-2.00544	-2.85831	0.00435735	0.00987295	-3.7443	-1.15792	HOXC4	3221
ENSG00000146374	0.0119849	2.1076	2.85816	0.00435928	0.00987565	-4.57942	0.599246	RSPO3	84870
ENSG00000113361	-0.0125806	4.23792	-2.85465	0.0044073	0.0099693	-5.1132	-0.629028	CDH6	1004
ENSG00000197616	0.0179065	0.156317	2.84698	0.00451395	0.0101763	-4.13233	0.895326	MYH6	4624
ENSG00000166148	-0.0194379	1.70833	-2.84392	0.00455713	0.0102702	-4.59285	-0.971894	AVPR1A	552
ENSG00000112149	0.0127758	1.78022	2.83703	0.00465578	0.0104679	-4.54993	0.63879	CD83	9308
ENSG00000101282	0.0174748	-1.0478	2.83265	0.0047195	0.0106005	-3.91799	0.87374	RSPO4	343637
ENSG00000017483	0.0143698	1.43341	2.82824	0.00478443	0.0107302	-4.49909	0.718489	SLC38A5	92745
ENSG00000104059	0.0124894	0.606695	2.8243	0.0048431	0.0108491	-4.3124	0.624469	FAM189A1	23359
ENSG00000090659	0.0136465	2.07519	2.81845	0.0049314	0.0110301	-4.70228	0.682324	CD209	30835
ENSG00000042832	0.0125141	1.38164	2.81336	0.00500946	0.0111882	-4.53323	0.625703	TG	7038
ENSG00000175920	0.0153051	2.14187	2.81269	0.00501975	0.0112075	-4.71192	0.765255	DOK7	285489
ENSG00000146147	0.0130416	1.16891	2.8101	0.00505997	0.0112804	-4.48162	0.652081	MLIP	90523
ENSG00000133962	-0.0121584	0.943277	-2.793	0.00533285	0.0117987	-4.53503	-0.607918	CATSPERB	79820
ENSG00000038295	0.0139491	1.22306	2.77933	0.00556053	0.01225	-4.58627	0.697453	TLL1	7092
ENSG00000103742	-0.0118049	0.710766	-2.77751	0.00559164	0.0123104	-4.50808	-0.590247	IGDCC4	57722
ENSG00000182885	0.0160389	-0.552482	2.77563	0.00562378	0.0123771	-4.18139	0.801945	ADGRG3	222487
ENSG00000019169	0.0202569	0.742242	2.77161	0.00569309	0.012501	-4.52858	1.01285	MARCO	8685
ENSG00000168779	0.0139586	2.90005	2.76847	0.00574762	0.0126145	-5.02789	0.697931	SHOX2	6474
ENSG00000150625	0.0121851	0.824842	2.7623	0.00585651	0.0128242	-4.54129	0.609253	GPM6A	2823
ENSG00000198846	-0.0142448	2.28229	-2.75415	0.00600306	0.0130939	-4.97454	-0.712241	TOX	9760
ENSG00000153234	-0.0118232	5.80204	-2.7408	0.00625036	0.0135804	-5.52621	-0.591158	NR4A2	4929
ENSG00000183160	0.0122368	2.84944	2.74031	0.0062597	0.0135985	-5.09468	0.611838	TMEM119	338773
ENSG00000137077	0.0213303	1.86456	2.72425	0.00656969	0.0142121	-4.8863	1.06651	CCL21	6366
ENSG00000175084	-0.0148931	9.65025	-2.7163	0.00672826	0.0145107	-5.25356	-0.744654	DES	1674
ENSG00000163220	0.0139347	4.11041	2.70232	0.00701524	0.0150572	-5.49325	0.696735	S100A9	6280
ENSG00000163823	0.0117663	1.50926	2.69968	0.00707082	0.0151619	-4.9269	0.588313	CCR1	1230
ENSG00000118729	-0.0131602	6.99158	-2.69416	0.00718799	0.0153861	-5.58537	-0.658012	CASQ2	845
ENSG00000101447	0.0152293	2.48851	2.65667	0.00803131	0.0169243	-5.24052	0.761463	FAM83D	81610
ENSG00000167772	0.0117502	4.94259	2.62909	0.00870739	0.018178	-5.77821	0.587508	ANGPTL4	51129
ENSG00000120907	-0.0143205	-0.0762983	-2.59879	0.00950834	0.0196364	-4.81896	-0.716024	ADRA1A	148
ENSG00000078399	-0.024961	0.366077	-2.59555	0.00959762	0.0197843	-4.94357	-1.24805	HOXA9	3205
ENSG00000163739	0.0152712	-0.46002	2.59381	0.00964612	0.0198721	-4.67732	0.763561	CXCL1	2919
ENSG00000136541	0.0120748	-0.639275	2.59317	0.009664	0.0199059	-4.65207	0.603742	ERMN	57471
ENSG00000102230	-0.0134028	1.10124	-2.58003	0.0100365	0.020566	-5.13876	-0.670141	PCYT1B	9468
ENSG00000100448	0.0179392	-0.882807	2.57797	0.0100962	0.0206756	-4.63256	0.896959	CTSG	1511
ENSG00000168878	0.0157907	-0.957396	2.56071	0.010608	0.0215791	-4.66724	0.789534	SFTPB	6439
ENSG00000163661	0.0157759	3.43759	2.55171	0.0108839	0.0220788	-5.73935	0.788794	PTX3	5806
ENSG00000180806	-0.0243794	-0.520314	-2.54982	0.0109424	0.0221754	-4.8562	-1.21897	HOXC9	3225
ENSG00000184557	0.0129895	5.59138	2.5452	0.0110872	0.0224406	-6.04036	0.649476	SOCS3	9021
ENSG00000135218	0.0129572	4.33117	2.54301	0.0111564	0.0225614	-5.93147	0.647859	CD36	948
ENSG00000173110	0.0133224	2.16878	2.52413	0.0117694	0.0236379	-5.47738	0.666121	HSPA6	3310
ENSG00000171551	-0.012471	0.0149957	-2.49313	0.0128408	0.0255144	-5.10307	-0.623552	ECEL1	9427
ENSG00000167642	0.0121398	6.3051	2.47888	0.0133618	0.0264247	-6.19778	0.60699	SPINT2	10653
ENSG00000170323	0.0139861	4.7637	2.47002	0.0136949	0.0269959	-6.17053	0.699307	FABP4	2167
ENSG00000198807	-0.0152734	0.0697277	-2.45957	0.0140974	0.0276836	-5.19217	-0.763671	PAX9	5083
ENSG00000128422	-0.0142295	0.417749	-2.42452	0.0155247	0.0301051	-5.35727	-0.711473	KRT17	3872
ENSG00000007062	-0.0139652	1.70154	-2.41265	0.0160361	0.0309837	-5.69608	-0.698262	PROM1	8842
ENSG00000253293	-0.0253478	0.709923	-2.41207	0.0160614	0.0310235	-5.48704	-1.26739	HOXA10	3206
ENSG00000117152	0.0123738	3.63631	2.40878	0.016206	0.031258	-6.13249	0.61869	RGS4	5999
ENSG00000143546	0.0128003	2.63447	2.40561	0.0163465	0.0314972	-5.91634	0.640013	S100A8	6279
ENSG00000071991	0.0128161	3.00158	2.40083	0.0165598	0.0318535	-6.00583	0.640806	CDH19	28513
ENSG00000113805	0.0131548	2.06918	2.38532	0.0172701	0.0330259	-5.80514	0.657742	CNTN3	5067
ENSG00000172061	0.0177286	-1.12192	2.38004	0.0175182	0.0334241	-5.06945	0.886428	LRRC15	131578
ENSG00000111404	0.0160298	4.17455	2.37926	0.0175549	0.0334846	-6.29348	0.801491	RERGL	79785
ENSG00000179639	0.0145356	-0.28976	2.37259	0.0178731	0.034053	-5.27393	0.726781	FCER1A	2205
ENSG00000169031	0.0140745	3.9093	2.3334	0.0198465	0.0372319	-6.36556	0.703724	COL4A3	1285
ENSG00000175315	0.0124342	2.26454	2.32676	0.0201989	0.0377928	-5.98798	0.621708	CST6	1474
ENSG00000081052	0.0126545	4.28041	2.30007	0.0216724	0.0402248	-6.51436	0.632723	COL4A4	1286
ENSG00000025423	0.013429	1.5424	2.27793	0.0229647	0.0423425	-5.92073	0.671451	HSD17B6	8630
ENSG00000158859	0.0130701	5.35103	2.24614	0.0249368	0.0455248	-6.74009	0.653507	ADAMTS4	9507

## Sheet: Blood
ensembl_id	logFC	AveExpr	t	P.Value	adj.P.Val	B	logFC_50	external_gene_name	entrezgene
ENSG00000135318	-0.022249	1.58861	-4.89515	1.31741e-06	0.00806717	3.74431	-1.11245	NT5E	4907
ENSG00000126353	-0.0217791	5.62943	-4.6049	5.20891e-06	0.0159484	2.09068	-1.08896	CCR7	1236
ENSG00000108798	0.0142502	5.70649	4.4869	8.92543e-06	0.0182183	1.54102	0.71251	ABI3	51225
ENSG00000180543	-0.0304518	0.388314	-4.36446	1.5414e-05	0.0221502	1.58576	-1.52259	TSPYL5	85453
ENSG00000241484	0.0322892	-0.741655	4.31162	1.94357e-05	0.0238029	1.66681	1.61446	ARHGAP8	23779
ENSG00000017483	0.0174756	5.63078	4.18918	3.29542e-05	0.0265693	0.29098	0.873782	SLC38A5	92745
ENSG00000115165	0.0125881	8.2773	4.14668	3.94647e-05	0.0265693	0.323525	0.629404	CYTIP	9595
ENSG00000147872	0.0245045	7.61385	4.13636	4.12197e-05	0.0265693	0.185328	1.22523	PLIN2	123
ENSG00000179588	0.0145182	2.97342	4.20758	3.04656e-05	0.0265693	0.56801	0.725908	ZFPM1	161882
ENSG00000108370	0.0219683	1.77422	4.02972	6.42969e-05	0.0357929	0.077971	1.09841	RGS9	8787
ENSG00000130522	0.01741	7.4375	3.99187	7.51069e-05	0.0399928	-0.376075	0.870502	JUND	3727
ENSG00000111537	0.045289	-0.889643	3.96123	8.51033e-05	0.0434275	0.218834	2.26445	IFNG	3458
ENSG00000044574	0.0132069	8.69106	3.8935	0.000111842	0.0456786	-0.631427	0.660347	HSPA5	3309
ENSG00000116544	0.0137785	0.0655449	3.90835	0.000105377	0.0456786	-0.109872	0.688926	DLGAP3	58512
ENSG00000123908	0.0127523	5.41537	3.89827	0.000109725	0.0456786	-0.852929	0.637613	AGO2	27161
ENSG00000232434	0.0187966	0.0505222	3.88707	0.000114759	0.0456786	-0.170018	0.939829	AJM1	389813
ENSG00000172985	-0.0221565	2.33228	-3.82875	0.000144698	0.047895	-0.867547	-1.10782	SH3RF3	344558

## Sheet: Brain
ensembl_id	logFC	AveExpr	t	P.Value	adj.P.Val	B	logFC_50	external_gene_name	entrezgene
ENSG00000151650	0.054702	-0.466335	13.172	9.05874e-38	1.30364e-33	74.4189	2.7351	VENTX	27287
ENSG00000180957	-0.0158989	3.16417	-12.0036	6.70916e-32	1.93103e-28	60.1518	-0.794944	PITPNB	23760
ENSG00000103202	0.0117084	5.60104	11.4868	1.901e-29	2.1044e-26	54.3564	0.585418	NME4	4833
ENSG00000087076	0.0139727	4.29558	11.0819	1.36964e-27	9.38593e-25	50.1785	0.698633	HSD17B14	51171
ENSG00000132470	0.029904	5.47708	11.0646	1.64089e-27	1.07336e-24	49.9542	1.4952	ITGB4	3691
ENSG00000112305	-0.0129352	2.44629	-11.038	2.16159e-27	1.3525e-24	49.9822	-0.64676	SMAP1	60682
ENSG00000050438	-0.0153725	3.65319	-10.925	6.93906e-27	3.84077e-24	48.6053	-0.768623	SLC4A8	9498
ENSG00000186479	-0.0324113	3.33324	-10.9124	7.89821e-27	4.20975e-24	48.5064	-1.62057	RGS7BP	401190
ENSG00000162885	-0.0118467	2.09838	-10.8368	1.71362e-26	8.50369e-24	47.9979	-0.592336	B3GALNT2	148789
ENSG00000171443	0.0124022	3.19914	10.7644	3.58212e-26	1.66291e-23	47.1077	0.620108	ZNF524	147807
ENSG00000176273	-0.0132534	2.01017	-10.7464	4.29883e-26	1.76756e-23	47.0941	-0.662671	SLC35G1	159371
ENSG00000135824	-0.0422152	-0.00545963	-10.7426	4.46783e-26	1.78602e-23	47.3797	-2.11076	RGS8	85397
ENSG00000178685	0.013338	4.55951	10.4477	8.56277e-25	2.73837e-22	43.7674	0.6669	PARP10	84875
ENSG00000175287	0.0238161	4.39757	10.4291	1.02956e-24	3.22095e-22	43.6203	1.19081	PHYHD1	254295
ENSG00000140199	-0.0142274	3.5297	-10.374	1.77141e-24	5.20252e-22	43.1341	-0.711371	SLC12A6	9990
ENSG00000163702	0.01513	4.27583	10.3523	2.19306e-24	6.31208e-22	42.8674	0.756501	IL17RC	84818
ENSG00000149922	0.0168882	1.00585	10.2856	4.21109e-24	1.04486e-21	42.841	0.84441	TBX6	6911
ENSG00000069696	0.0210133	0.962453	10.223	7.75301e-24	1.76909e-21	42.2471	1.05066	DRD4	1815
ENSG00000118495	-0.0146634	3.06014	-10.2199	7.99047e-24	1.76909e-21	41.7148	-0.733168	PLAGL1	5325
ENSG00000160213	0.0120525	5.90832	10.2217	7.84515e-24	1.76909e-21	41.5329	0.602623	CSTB	1476
ENSG00000176046	0.0270318	5.00513	10.1431	1.67951e-23	3.40421e-21	40.8071	1.35159	NUPR1	26471
ENSG00000125520	0.0127597	4.61804	10.1148	2.20662e-23	4.29128e-21	40.5398	0.637986	SLC2A4RG	56731
ENSG00000123545	-0.0119925	4.52833	-10.095	2.66802e-23	4.98642e-21	40.3397	-0.599623	NDUFAF4	29078
ENSG00000175175	-0.0295362	1.07143	-10.089	2.82591e-23	5.2138e-21	40.8126	-1.47681	PPM1E	22843
ENSG00000160801	0.0197908	4.24787	10.0488	4.15674e-23	7.38515e-21	39.9642	0.989542	PTH1R	5745
ENSG00000120896	0.0134791	6.24181	10.0145	5.76633e-23	9.76273e-21	39.5688	0.673955	SORBS3	10174
ENSG00000183615	0.0267969	-0.0713755	9.95282	1.03688e-22	1.6766e-20	39.9033	1.33985	FAM167B	84734
ENSG00000149782	0.0146414	4.14274	9.74872	7.06762e-22	1.00703e-19	37.1574	0.73207	PLCB3	5331
ENSG00000089356	0.0225489	0.913528	9.72337	8.94842e-22	1.26252e-19	37.5673	1.12745	FXYD3	5349
ENSG00000008086	-0.0225353	0.864664	-9.70109	1.1006e-21	1.52296e-19	37.249	-1.12677	CDKL5	6792
ENSG00000243056	0.0130037	2.73506	9.69916	1.12048e-21	1.5357e-19	36.9488	0.650187	EIF4EBP3	8637
ENSG00000203883	0.0228818	2.73912	9.65905	1.62438e-21	2.16448e-19	36.5922	1.14409	SOX18	54345
ENSG00000177034	-0.0177931	2.25481	-9.63974	1.9416e-21	2.51726e-19	36.4199	-0.889653	MTX3	345778
ENSG00000105887	-0.0178397	5.20548	-9.63746	1.98288e-21	2.54782e-19	36.0547	-0.891984	MTPN	136319
ENSG00000187922	0.0313375	0.0354758	9.62905	2.1427e-21	2.70488e-19	36.8978	1.56687	LCN10	414332
ENSG00000198417	0.0236113	4.21476	9.58168	3.31317e-21	4.04067e-19	35.641	1.18057	MT1F	4494
ENSG00000073464	-0.0132633	6.26518	-9.57709	3.45541e-21	4.17872e-19	35.5368	-0.663165	CLCN4	1183
ENSG00000140718	-0.0117142	4.92524	-9.56718	3.78449e-21	4.53855e-19	35.4151	-0.585708	FTO	79068
ENSG00000054179	0.0242245	3.30929	9.56299	3.93232e-21	4.67686e-19	35.6165	1.21122	ENTPD2	954
ENSG00000145545	-0.013401	3.60669	-9.50822	6.48766e-21	7.29406e-19	34.9907	-0.670052	SRD5A1	6715
ENSG00000167797	0.0122388	5.22337	9.47657	8.65393e-21	9.43475e-19	34.5916	0.611939	CDK2AP2	10263
ENSG00000110077	0.0428399	1.75654	9.46306	9.78444e-21	1.05081e-18	35.0719	2.142	MS4A6A	64231
ENSG00000182103	0.0170432	4.83826	9.44965	1.10507e-20	1.16081e-18	34.3721	0.85216	FAM181B	220382
ENSG00000137404	0.0139799	1.59071	9.44575	1.14476e-20	1.19378e-18	34.8829	0.698993	NRM	11270
ENSG00000187837	0.0242917	2.68831	9.40359	1.67641e-20	1.64117e-18	34.3071	1.21458	HIST1H1C	3006
ENSG00000185008	-0.0238214	4.01427	-9.37261	2.21658e-20	2.1125e-18	33.719	-1.19107	ROBO2	6092
ENSG00000153982	-0.0121715	3.01362	-9.33555	3.0928e-20	2.89016e-18	33.5416	-0.608573	GDPD1	284161
ENSG00000131095	0.0327458	12.1375	9.33191	3.19549e-20	2.96686e-18	33.7422	1.63729	GFAP	2670
ENSG00000133315	0.0123341	3.30095	9.27514	5.30984e-20	4.80591e-18	33.0142	0.616705	MACROD1	28992
ENSG00000106624	0.0310297	5.41893	9.24326	7.05332e-20	6.30462e-18	32.5295	1.55148	AEBP1	165
ENSG00000180488	-0.0144522	4.23268	-9.23223	7.78006e-20	6.89619e-18	32.4623	-0.722608	MIGA1	374986
ENSG00000149150	0.0117886	1.87345	9.22668	8.17314e-20	7.17193e-18	32.877	0.589429	SLC43A1	8501
ENSG00000243232	-0.0260253	1.6012	-9.21175	9.33075e-20	8.13811e-18	32.6864	-1.30127	PCDHAC2	56134
ENSG00000187796	0.0152723	1.8469	9.18281	1.20562e-19	1.03892e-17	32.5059	0.763614	CARD9	64170
ENSG00000072133	-0.0215404	0.68717	-9.13309	1.86943e-19	1.59189e-17	32.2058	-1.07702	RPS6KA6	27330
ENSG00000163449	-0.0132756	2.22605	-9.10771	2.3365e-19	1.95492e-17	31.69	-0.663778	TMEM169	92691
ENSG00000099840	0.0117419	3.4415	9.09771	2.55074e-19	2.12183e-17	31.4362	0.587093	IZUMO4	113177
ENSG00000090776	0.013623	3.18448	9.09587	2.59235e-19	2.14405e-17	31.4718	0.681148	EFNB1	1947
ENSG00000162881	0.0175899	-0.233055	9.08007	2.97715e-19	2.43433e-17	32.0309	0.879494	OXER1	165140
ENSG00000240583	0.0343946	6.49582	9.07448	3.12654e-19	2.52775e-17	31.0662	1.71973	AQP1	358
ENSG00000180644	0.0308889	-0.39599	9.072	3.19507e-19	2.56873e-17	32.003	1.54444	PRF1	5551
ENSG00000142552	0.0141451	2.46228	9.03783	4.30623e-19	3.33177e-17	31.1185	0.707253	RCN3	57333
ENSG00000137727	-0.0185382	3.35313	-9.03121	4.56187e-19	3.49998e-17	30.8129	-0.92691	ARHGAP20	57569
ENSG00000129636	-0.0131586	6.03247	-9.02753	4.71043e-19	3.56778e-17	30.6625	-0.657928	ITFG1	81533
ENSG00000138757	-0.0128281	6.79403	-8.95928	8.5194e-19	6.25524e-17	30.1217	-0.641405	G3BP2	9908
ENSG00000008517	0.0250767	1.65657	8.92552	1.14037e-18	8.20552e-17	30.3394	1.25383	IL32	9235
ENSG00000179862	0.0130951	2.40295	8.91386	1.26093e-18	8.98319e-17	30.0611	0.654756	CITED4	163732
ENSG00000160862	0.0304404	2.57945	8.9097	1.30694e-18	9.21971e-17	30.0434	1.52202	AZGP1	563
ENSG00000185958	0.0206816	-0.266869	8.88331	1.63985e-18	1.14558e-16	30.3596	1.03408	FAM186A	121006
ENSG00000166326	-0.0117629	5.21332	-8.84521	2.273e-18	1.55027e-16	29.0826	-0.588143	TRIM44	54765
ENSG00000215475	-0.0294246	0.350256	-8.8357	2.4657e-18	1.66591e-16	29.6962	-1.47123	SIAH3	283514
ENSG00000142694	0.0149249	1.24169	8.82535	2.69365e-18	1.80299e-16	29.5554	0.746243	EVA1B	55194
ENSG00000187801	-0.0119415	0.830821	-8.81459	2.95251e-18	1.94907e-16	29.4772	-0.597075	ZFP69B	65243
ENSG00000169891	-0.0143062	5.83939	-8.80037	3.33299e-18	2.16059e-16	28.7205	-0.715311	REPS2	9185
ENSG00000132481	0.0152523	4.40751	8.77307	4.20405e-18	2.68891e-16	28.5347	0.762617	TRIM47	91107
ENSG00000185633	0.0151239	4.7612	8.76868	4.36373e-18	2.77869e-16	28.4637	0.756194	NDUFA4L2	56901
ENSG00000149489	0.0166386	4.46432	8.71869	6.66333e-18	4.06322e-16	28.0783	0.831928	ROM1	6094
ENSG00000126458	0.0191053	3.4966	8.71406	6.92906e-18	4.20743e-16	28.182	0.955265	RRAS	6237
ENSG00000083720	-0.0124281	6.09536	-8.69333	8.25245e-18	4.94837e-16	27.8355	-0.621404	OXCT1	5019
ENSG00000147168	0.0262167	0.119551	8.68258	9.03406e-18	5.37228e-16	28.617	1.31083	IL2RG	3561
ENSG00000111912	-0.0136043	5.77194	-8.67471	9.65223e-18	5.71626e-16	27.6659	-0.680213	NCOA7	135112
ENSG00000131370	-0.0169302	3.27285	-8.66956	1.00793e-17	5.92308e-16	27.7688	-0.846511	SH3BP5	9467
ENSG00000110218	-0.0121404	2.64432	-8.66221	1.07212e-17	6.26296e-16	27.8335	-0.607019	PANX1	24145
ENSG00000158825	0.0254029	0.295566	8.65874	1.10383e-17	6.3796e-16	28.3913	1.27015	CDA	978
ENSG00000166289	0.0167492	2.26498	8.65641	1.12563e-17	6.45378e-16	27.943	0.837459	PLEKHF1	79156
ENSG00000197860	-0.014554	5.31608	-8.65509	1.13819e-17	6.49986e-16	27.4938	-0.727702	SGTB	54557
ENSG00000120265	-0.011734	6.66003	-8.64354	1.25393e-17	7.13253e-16	27.4548	-0.5867	PCMT1	5110
ENSG00000140497	0.0124552	4.80426	8.61178	1.63567e-17	9.1236e-16	27.1544	0.622758	SCAMP2	10066
ENSG00000178602	0.036086	-0.230459	8.60569	1.72103e-17	9.52592e-16	28.0736	1.8043	OTOS	150677
ENSG00000127528	0.0227762	3.64569	8.59589	1.86767e-17	1.02144e-15	27.176	1.13881	KLF2	10365
ENSG00000163884	0.0158557	4.77424	8.59549	1.87382e-17	1.02144e-15	27.031	0.792783	KLF15	28999
ENSG00000104881	0.0154244	2.10763	8.59077	1.94903e-17	1.05446e-15	27.4302	0.771221	PPP1R13L	10848
ENSG00000140368	0.0202444	1.19073	8.5721	2.27701e-17	1.20917e-15	27.4711	1.01222	PSTPIP1	9051
ENSG00000125968	0.0219934	4.4293	8.56137	2.48949e-17	1.2961e-15	26.7831	1.09967	ID1	3397
ENSG00000111077	0.0144858	7.00091	8.55322	2.66374e-17	1.37397e-15	26.7101	0.72429	TNS2	23371
ENSG00000131080	0.0293981	0.083019	8.54927	2.75272e-17	1.40977e-15	27.533	1.46991	EDA2R	60401
ENSG00000244731	0.0261559	2.16274	8.54008	2.97056e-17	1.51058e-15	27.0335	1.30779	C4A	110384692
ENSG00000244731	0.0261559	2.16274	8.54008	2.97056e-17	1.51058e-15	27.0335	1.30779	C4A	720
ENSG00000125753	0.0127675	3.72599	8.53482	3.10305e-17	1.56688e-15	26.6476	0.638374	VASP	7408
ENSG00000167565	0.0135198	2.51063	8.50796	3.87538e-17	1.93648e-15	26.6577	0.675991	SERTAD3	29946
ENSG00000163794	0.0127919	1.69422	8.48598	4.64638e-17	2.28212e-15	26.6474	0.639595	UCN	7349
ENSG00000162139	-0.0137961	1.79451	-8.47829	4.95044e-17	2.41498e-15	26.4907	-0.689805	NEU3	10825
ENSG00000020633	0.026653	0.374951	8.46485	5.52971e-17	2.67939e-15	26.774	1.33265	RUNX3	864
ENSG00000142227	0.0186093	3.00079	8.40776	8.83206e-17	4.10324e-15	25.762	0.930464	EMP3	2014
ENSG00000068001	0.0174006	4.03731	8.40444	9.07528e-17	4.19943e-15	25.5508	0.870031	HYAL2	8692
ENSG00000099377	0.0144078	2.32421	8.35711	1.33489e-16	6.00327e-15	25.4859	0.720389	HSD3B7	80270
ENSG00000178385	-0.0146644	1.44388	-8.31408	1.89272e-16	8.22904e-15	25.24	-0.733222	PLEKHM3	389072
ENSG00000107758	-0.013957	6.71471	-8.30363	2.05982e-16	8.82576e-15	24.6985	-0.697849	PPP3CB	5532
ENSG00000143772	0.0192823	7.35721	8.2862	2.37132e-16	1.00666e-14	24.5704	0.964115	ITPKB	3707
ENSG00000084710	-0.0120737	4.44418	-8.26004	2.92784e-16	1.20385e-14	24.3116	-0.603685	EFR3B	22979
ENSG00000142627	0.0197794	2.37167	8.23562	3.56294e-16	1.4294e-14	24.515	0.988971	EPHA2	1969
ENSG00000163053	-0.0120881	4.03854	-8.23552	3.5658e-16	1.4294e-14	24.153	-0.604405	SLC16A14	151473
ENSG00000198695	0.0255649	11.2511	8.22948	3.74265e-16	1.49198e-14	24.4323	1.27825	MT-ND6	4541
ENSG00000139112	-0.0130788	7.85163	-8.21527	4.19435e-16	1.65372e-14	24.0791	-0.653938	GABARAPL1	23710
ENSG00000010818	-0.013605	6.07718	-8.20625	4.5083e-16	1.76929e-14	23.8871	-0.680249	HIVEP2	3097
ENSG00000153902	0.0152224	6.39276	8.14923	7.10475e-16	2.67656e-14	23.4319	0.761121	LGI4	163175
ENSG00000116191	-0.0128149	2.58103	-8.13962	7.66919e-16	2.87415e-14	23.6379	-0.640745	RALGPS2	55103
ENSG00000141232	0.0121938	5.14778	8.11713	9.16694e-16	3.37395e-14	23.1621	0.609692	TOB1	10140
ENSG00000156959	-0.0164733	2.23069	-8.08038	1.22589e-15	4.42149e-14	23.2222	-0.823665	LHFPL4	375323
ENSG00000198003	0.0139673	2.22941	8.06463	1.38795e-15	4.90761e-14	23.1885	0.698365	CCDC151	115948
ENSG00000118276	-0.0197302	3.70233	-8.05432	1.50528e-15	5.2579e-14	22.7644	-0.986508	B4GALT6	9331
ENSG00000124216	0.0175966	0.940646	8.04261	1.65051e-15	5.73733e-14	23.291	0.879828	SNAI1	6615
ENSG00000235387	0.0199482	0.376552	8.03161	1.79941e-15	6.2099e-14	23.3402	0.997408	SPAAR	158376
ENSG00000140067	0.0228565	2.3577	8.01885	1.98894e-15	6.81496e-14	22.8325	1.14283	FAM181A	90050
ENSG00000165943	-0.0142439	6.81319	-8.00414	2.23174e-15	7.57475e-14	22.3557	-0.712195	MOAP1	64112
ENSG00000206579	-0.0160501	3.37935	-8.00222	2.26549e-15	7.65321e-14	22.41	-0.802507	XKR4	114786
ENSG00000223802	0.0152037	5.22888	7.98699	2.55192e-15	8.54063e-14	22.1517	0.760185	CERS1	2657
ENSG00000223802	0.0152037	5.22888	7.98699	2.55192e-15	8.54063e-14	22.1517	0.760185	CERS1	10715
ENSG00000143994	0.0152992	0.637757	7.98219	2.64935e-15	8.82564e-14	22.8827	0.764959	ABHD1	84696
ENSG00000101846	-0.0146915	4.18289	-7.96359	3.06283e-15	1.01514e-13	22.0188	-0.734575	STS	412
ENSG00000164344	0.0160671	2.15861	7.95209	3.34986e-15	1.09813e-13	22.3394	0.803356	KLKB1	3818
ENSG00000177181	-0.0147961	4.82889	-7.93361	3.86698e-15	1.25337e-13	21.749	-0.739805	RIMKLA	284716
ENSG00000198513	-0.0146598	4.99945	-7.92334	4.18777e-15	1.3543e-13	21.6667	-0.732988	ATL1	51062
ENSG00000213402	0.015247	1.94206	7.91302	4.53635e-15	1.45072e-13	22.084	0.762352	PTPRCAP	5790
ENSG00000126246	0.0138805	1.96492	7.91145	4.59213e-15	1.46531e-13	22.0703	0.694026	IGFLR1	79713
ENSG00000087903	0.0148196	3.65568	7.89687	5.14025e-15	1.62222e-13	21.622	0.740979	RFX2	5990
ENSG00000243509	0.0216666	3.42535	7.86619	6.51382e-15	2.02901e-13	21.4521	1.08333	TNFRSF6B	8771
ENSG00000167676	0.0220005	3.75559	7.8586	6.90548e-15	2.12798e-13	21.3369	1.10002	PLIN4	729359
ENSG00000213424	-0.0215578	3.93766	-7.84272	7.80253e-15	2.37894e-13	21.1156	-1.07789	KRT222	125113
ENSG00000076555	0.0127543	5.18973	7.83969	7.98619e-15	2.41956e-13	21.0294	0.637714	ACACB	32
ENSG00000145681	-0.0289503	0.702139	-7.83053	8.56802e-15	2.57416e-13	21.5832	-1.44751	HAPLN1	1404
ENSG00000114315	0.0192903	3.78779	7.82902	8.66776e-15	2.5933e-13	21.0882	0.964514	HES1	3280
ENSG00000090554	0.0150146	1.51479	7.81701	9.50423e-15	2.82011e-13	21.4426	0.750732	FLT3LG	2323
ENSG00000126264	0.0221187	0.828271	7.80216	1.06476e-14	3.13995e-13	21.4896	1.10593	HCST	10870
ENSG00000182853	0.011964	0.182664	7.80177	1.06796e-14	3.14295e-13	21.5925	0.598202	VMO1	284013
ENSG00000164776	0.0146104	2.8111	7.79493	1.12529e-14	3.28478e-13	21.0076	0.73052	PHKG1	5260
ENSG00000106211	0.0266265	6.99557	7.79458	1.12827e-14	3.28684e-13	20.7355	1.33133	HSPB1	3315
ENSG00000116675	-0.0139571	7.18026	-7.79198	1.15092e-14	3.3393e-13	20.7645	-0.697857	DNAJC6	9829
ENSG00000178623	0.0132995	1.79974	7.79063	1.16287e-14	3.36717e-13	21.1837	0.664977	GPR35	2859
ENSG00000166928	0.0308325	0.508318	7.78703	1.1953e-14	3.45412e-13	21.469	1.54162	MS4A14	84689
ENSG00000185352	-0.0281345	-0.641144	-7.78665	1.19878e-14	3.45725e-13	21.5322	-1.40673	HS6ST3	266722
ENSG00000087077	0.0139446	4.64692	7.78429	1.22056e-14	3.51303e-13	20.6429	0.697231	TRIP6	7205
ENSG00000108405	0.0241497	-0.302599	7.78116	1.25009e-14	3.57656e-13	21.5684	1.20749	P2RX1	5023
ENSG00000137198	0.0248538	3.67667	7.78117	1.24993e-14	3.57656e-13	20.7754	1.24269	GMPR	2766
ENSG00000178502	-0.0151511	0.538084	-7.78134	1.24833e-14	3.57656e-13	21.2908	-0.757557	KLHL11	55175
ENSG00000005810	-0.0119802	6.71225	-7.77741	1.28633e-14	3.64272e-13	20.6207	-0.599012	MYCBP2	23077
ENSG00000161714	0.0136348	6.21143	7.7772	1.2884e-14	3.64272e-13	20.5685	0.681741	PLCD3	113026
ENSG00000151917	-0.0124	5.20464	-7.72532	1.91136e-14	5.28968e-13	20.1683	-0.620002	BEND6	221336
ENSG00000164506	-0.0125167	3.57744	-7.72479	1.91904e-14	5.30075e-13	20.2835	-0.625836	STXBP5	134957
ENSG00000177464	0.0273155	2.78338	7.7024	2.27345e-14	6.1383e-13	20.3635	1.36578	GPR4	2828
ENSG00000167711	0.01361	0.754781	7.68129	2.66632e-14	7.07953e-13	20.5883	0.6805	SERPINF2	5345
ENSG00000012211	0.0135888	0.998954	7.67479	2.80018e-14	7.42124e-13	20.4876	0.679442	PRICKLE3	4007
ENSG00000133424	-0.0174197	5.13294	-7.66461	3.02328e-14	7.95394e-13	19.7202	-0.870983	LARGE1	9215
ENSG00000157873	0.0128241	3.78737	7.66322	3.05507e-14	8.0083e-13	19.8398	0.641207	TNFRSF14	8764
ENSG00000213654	0.0174511	2.52086	7.66145	3.09615e-14	8.08651e-13	20.087	0.872557	GPSM3	63940
ENSG00000124762	0.0290292	4.52169	7.65874	3.15976e-14	8.22279e-13	19.75	1.45146	CDKN1A	1026
ENSG00000146267	-0.0155869	4.67547	-7.65841	3.16762e-14	8.22837e-13	19.684	-0.779345	FAXC	84553
ENSG00000184113	0.0190424	6.29033	7.6488	3.40497e-14	8.79728e-13	19.6133	0.95212	CLDN5	7122
ENSG00000100429	0.01535	0.398585	7.64645	3.46548e-14	8.9216e-13	20.3972	0.7675	HDAC10	83933
ENSG00000003987	-0.011713	3.91514	-7.64249	3.57025e-14	9.17492e-13	19.6287	-0.585649	MTMR7	9108
ENSG00000110079	0.0330925	0.33892	7.63312	3.8301e-14	9.79021e-13	20.3583	1.65463	MS4A4A	51338
ENSG00000143819	0.0156409	6.51798	7.59401	5.13188e-14	1.27773e-12	19.222	0.782047	EPHX1	2052
ENSG00000155659	0.0349012	1.81872	7.58013	5.69163e-14	1.40494e-12	19.6633	1.74506	VSIG4	11326
ENSG00000214338	-0.0121903	3.58153	-7.54402	7.44454e-14	1.8097e-12	18.9491	-0.609513	SOGA3	387104
ENSG00000177182	-0.0163055	2.58142	-7.52031	8.8743e-14	2.11791e-12	18.9429	-0.815276	CLVS1	157807
ENSG00000115257	0.0122663	2.70954	7.51984	8.90529e-14	2.12179e-12	18.9887	0.613317	PCSK4	54760
ENSG00000188859	-0.0164219	1.84483	-7.51566	9.18463e-14	2.18473e-12	19.0544	-0.821096	FAM78B	149297
ENSG00000133083	-0.0179928	6.47651	-7.50663	9.81878e-14	2.32023e-12	18.6118	-0.899641	DCLK1	9201
ENSG00000168874	0.0209985	3.19931	7.49369	1.08022e-13	2.52362e-12	18.7371	1.04992	ATOH8	84913
ENSG00000132000	0.0170232	1.51876	7.49174	1.09592e-13	2.55613e-12	19.0395	0.851158	PODNL1	79883
ENSG00000070404	0.0119208	3.94052	7.49116	1.1006e-13	2.5608e-12	18.56	0.596042	FSTL3	10272
ENSG00000128274	0.0196828	1.99127	7.47773	1.215e-13	2.8111e-12	18.8531	0.984139	A4GALT	53947
ENSG00000131089	-0.0132002	7.07709	-7.47695	1.22206e-13	2.8229e-12	18.4321	-0.66001	ARHGEF9	23229
ENSG00000197535	-0.0128216	7.48121	-7.47117	1.27509e-13	2.93328e-12	18.4196	-0.641078	MYO5A	4644
ENSG00000206052	-0.0228744	5.27294	-7.46607	1.32385e-13	3.02887e-12	18.2726	-1.14372	DOK6	220164
ENSG00000168309	0.0164756	10.2183	7.46088	1.37526e-13	3.13566e-12	18.5344	0.823779	FAM107A	11170
ENSG00000198888	0.0180791	14.0862	7.45753	1.40955e-13	3.19949e-12	18.8192	0.903953	MT-ND1	4535
ENSG00000134802	0.012033	2.93699	7.45531	1.43276e-13	3.24475e-12	18.4742	0.601651	SLC43A3	29015
ENSG00000225828	0.0159803	1.51687	7.44418	1.55465e-13	3.49577e-12	18.6938	0.799015	FAM229A	100128071
ENSG00000139835	0.0119312	1.10935	7.44265	1.57207e-13	3.52944e-12	18.7601	0.596562	GRTP1	79774
ENSG00000169213	-0.0275045	3.77628	-7.42248	1.8223e-13	4.05955e-12	18.0301	-1.37523	RAB3B	5865
ENSG00000160883	0.0170776	0.354717	7.42107	1.84115e-13	4.08888e-12	18.7792	0.85388	HK3	3101
ENSG00000112137	-0.0183089	3.91586	-7.41148	1.97477e-13	4.35874e-12	17.9399	-0.915446	PHACTR1	221692
ENSG00000187513	0.0215938	2.2985	7.40867	2.01568e-13	4.44222e-12	18.2963	1.07969	GJA4	2701
ENSG00000196735	0.0353118	1.10737	7.39979	2.15063e-13	4.71076e-12	18.5014	1.76559	HLA-DQA1	3117
ENSG00000108395	-0.0126503	6.15142	-7.38413	2.41037e-13	5.24774e-12	17.7037	-0.632516	TRIM37	4591
ENSG00000156097	-0.0157153	2.39311	-7.36917	2.68741e-13	5.79827e-12	17.8799	-0.785766	GPR61	83873
ENSG00000198739	-0.0134953	3.38465	-7.36695	2.73106e-13	5.88363e-12	17.696	-0.674763	LRRTM3	347731
ENSG00000185885	0.0206667	4.00582	7.36643	2.74142e-13	5.89714e-12	17.6804	1.03333	IFITM1	NA
ENSG00000144655	0.0152504	4.30064	7.35973	2.87812e-13	6.17272e-12	17.5687	0.762522	CSRNP1	64651
ENSG00000119698	-0.0187421	4.09971	-7.35446	2.9901e-13	6.38435e-12	17.5147	-0.937104	PPP4R4	57718
ENSG00000185022	0.0280857	3.24983	7.35247	3.03372e-13	6.46586e-12	17.7207	1.40428	MAFF	23764
ENSG00000184371	0.0147555	4.59175	7.3469	3.15851e-13	6.70415e-12	17.4508	0.737775	CSF1	1435
ENSG00000167874	0.013269	1.55778	7.3444	3.21627e-13	6.81668e-12	17.9555	0.663452	TMEM88	92162
ENSG00000213999	0.0117988	1.84091	7.34321	3.24418e-13	6.86574e-12	17.9018	0.58994	MEF2B	100271849
ENSG00000159082	-0.0129615	6.0282	-7.34151	3.28429e-13	6.93023e-12	17.3932	-0.648077	SYNJ1	8867
ENSG00000158560	-0.0163941	6.08257	-7.33757	3.37932e-13	7.10992e-12	17.3718	-0.819703	DYNC1I1	1780
ENSG00000108798	0.0258015	1.2339	7.33153	3.53012e-13	7.41635e-12	17.9769	1.29008	ABI3	51225
ENSG00000114573	-0.0128806	6.84643	-7.32812	3.61828e-13	7.57944e-12	17.348	-0.64403	ATP6V1A	523
ENSG00000163126	0.0165694	0.274803	7.32443	3.71612e-13	7.73932e-12	18.0964	0.82847	ANKRD23	200539
ENSG00000104518	0.0160688	3.33313	7.31716	3.91648e-13	8.13306e-12	17.4231	0.80344	GSDMD	79792
ENSG00000186439	0.027854	0.645194	7.31492	3.98031e-13	8.24181e-12	17.9746	1.3927	TRDN	10345
ENSG00000198899	0.0166695	14.2061	7.30903	4.15289e-13	8.57449e-12	17.7676	0.833475	MT-ATP6	4508
ENSG00000065923	-0.0159995	2.22177	-7.3081	4.18094e-13	8.62004e-12	17.4936	-0.799977	SLC9A7	84679
ENSG00000183260	0.0124683	2.0976	7.30328	4.32871e-13	8.91194e-12	17.5513	0.623413	ABHD16B	140701
ENSG00000223953	0.0182366	2.99166	7.30092	4.40299e-13	9.039e-12	17.3738	0.911828	C1QTNF5	114902
ENSG00000146205	0.0137446	0.80452	7.28141	5.06636e-13	1.03126e-11	17.6741	0.687231	ANO7	50636
ENSG00000223865	0.0185123	4.22249	7.27235	5.40707e-13	1.09751e-11	16.9668	0.925614	HLA-DPB1	3115
ENSG00000145335	-0.0140862	6.57895	-7.24958	6.36537e-13	1.27051e-11	16.7769	-0.704308	SNCA	6622
ENSG00000171004	-0.0195107	3.14993	-7.24465	6.59399e-13	1.31069e-11	16.8605	-0.975536	HS6ST2	90161
ENSG00000133985	-0.0143884	4.42184	-7.24397	6.62624e-13	1.31529e-11	16.7078	-0.719418	TTC9	23508
ENSG00000138769	-0.0119559	2.59508	-7.23935	6.84865e-13	1.35756e-11	16.9412	-0.597794	CDKL2	8999
ENSG00000172348	-0.0148281	6.74822	-7.22649	7.50782e-13	1.47804e-11	16.6267	-0.741407	RCAN2	10231
ENSG00000213977	0.0158947	4.71395	7.222	7.75192e-13	1.51986e-11	16.5564	0.794734	TAX1BP3	30851
ENSG00000204967	-0.018231	-0.70308	-7.21005	8.44151e-13	1.64609e-11	17.3909	-0.911548	PCDHA4	56144
ENSG00000163507	-0.0130526	1.37006	-7.2088	8.51648e-13	1.65847e-11	16.9713	-0.652629	CIP2A	57650
ENSG00000029153	-0.0139258	1.70639	-7.20852	8.5339e-13	1.65961e-11	16.903	-0.696291	ARNTL2	56938
ENSG00000173846	0.0129941	3.04313	7.20298	8.87702e-13	1.71246e-11	16.657	0.649707	PLK3	1263
ENSG00000024422	0.0132505	4.66029	7.19747	9.23209e-13	1.77382e-11	16.3875	0.662525	EHD2	30846
ENSG00000157168	-0.0200222	1.18701	-7.19169	9.61894e-13	1.83589e-11	16.8718	-1.00111	NRG1	3084
ENSG00000143067	-0.0117936	1.70832	-7.18635	9.99065e-13	1.89677e-11	16.7482	-0.589679	ZNF697	90874
ENSG00000169715	0.0208362	5.7746	7.17063	1.11695e-12	2.09839e-11	16.1683	1.04181	MT1E	4493
ENSG00000125144	0.0374676	3.92458	7.16781	1.13948e-12	2.13518e-11	16.3275	1.87338	MT1G	4495
ENSG00000198804	0.0219302	15.2878	7.16083	1.19721e-12	2.23753e-11	16.7914	1.09651	MT-CO1	4512
ENSG00000198156	0.0152091	0.221252	7.14933	1.29865e-12	2.41458e-11	16.8876	0.760453	NPIPB6	728741
ENSG00000072818	0.0148082	1.79875	7.14401	1.34844e-12	2.49427e-11	16.5085	0.740409	ACAP1	9744
ENSG00000162636	-0.0148469	4.53983	-7.13493	1.43772e-12	2.63234e-11	15.9395	-0.742346	FAM102B	284611
ENSG00000142910	0.0177903	4.13695	7.11891	1.60946e-12	2.92522e-11	15.9086	0.889514	TINAGL1	64129
ENSG00000142233	0.0132931	0.678109	7.11742	1.62646e-12	2.95162e-11	16.5576	0.664655	NTN5	126147
ENSG00000014641	-0.0130632	7.84352	-7.0949	1.90548e-12	3.42343e-11	15.7903	-0.653159	MDH1	4190
ENSG00000198886	0.0169739	15.1568	7.07846	2.13821e-12	3.79888e-11	16.22	0.848694	MT-ND4	4538
ENSG00000143110	0.0163431	2.98014	7.07051	2.26064e-12	3.99667e-11	15.7751	0.817154	C1orf162	128346
ENSG00000177025	0.0178661	0.00174733	7.06106	2.41511e-12	4.24888e-11	16.3198	0.893305	C19orf18	147685
ENSG00000198786	0.0197633	13.0396	7.0611	2.41434e-12	4.24888e-11	15.9478	0.988163	MT-ND5	4540
ENSG00000198712	0.0168192	14.455	7.05788	2.46929e-12	4.33002e-11	16.0348	0.84096	MT-CO2	4513
ENSG00000198840	0.0171188	12.0154	7.05632	2.49637e-12	4.37046e-11	15.838	0.855938	MT-ND3	4537
ENSG00000149781	0.017123	2.19385	7.04309	2.73775e-12	4.74687e-11	15.7462	0.856149	FERMT3	83706
ENSG00000104903	0.0194678	1.34736	7.03757	2.84522e-12	4.91543e-11	15.8829	0.973388	LYL1	4066
ENSG00000130592	0.0225606	1.12872	7.03739	2.84883e-12	4.91577e-11	15.9363	1.12803	LSP1	4046
ENSG00000154917	-0.013855	7.6405	-7.0351	2.89469e-12	4.98893e-11	15.3649	-0.692751	RAB6B	51560
ENSG00000133321	0.0242006	3.12707	7.03267	2.94391e-12	5.05664e-11	15.5084	1.21003	RARRES3	5920
ENSG00000089327	0.0191738	2.92165	7.03003	2.99869e-12	5.12452e-11	15.5133	0.95869	FXYD5	53827
ENSG00000102174	0.0180576	0.995025	7.02987	3.00186e-12	5.12452e-11	15.9039	0.902879	PHEX	5251
ENSG00000260230	-0.0156667	6.36731	-7.0186	3.2468e-12	5.50999e-11	15.1649	-0.783335	FRRS1L	23732
ENSG00000122986	0.0176849	2.67866	7.01345	3.36514e-12	5.70408e-11	15.4502	0.884243	HVCN1	84329
ENSG00000134817	0.0339548	4.61875	7.00562	3.55301e-12	5.99429e-11	15.1142	1.69774	APLNR	187
ENSG00000150672	-0.0117286	6.79278	-6.99681	3.77684e-12	6.34218e-11	15.0401	-0.586432	DLG2	1740
ENSG00000185774	-0.0173121	4.83582	-6.99115	3.9278e-12	6.56503e-11	14.9416	-0.865604	KCNIP4	80333
ENSG00000196482	-0.0130446	2.90435	-6.98964	3.96928e-12	6.61899e-11	15.1523	-0.652229	ESRRG	2104
ENSG00000138080	0.0133903	3.313	6.97873	4.28056e-12	7.12156e-11	15.0677	0.669516	EMILIN1	11117
ENSG00000073969	-0.0169323	7.34255	-6.96939	4.56601e-12	7.5615e-11	14.8988	-0.846615	NSF	4905
ENSG00000188763	0.0139105	2.07705	6.96944	4.56415e-12	7.5615e-11	15.2574	0.695525	FZD9	8326
ENSG00000172915	-0.0166287	5.48654	-6.96779	4.61651e-12	7.62758e-11	14.782	-0.831436	NBEA	26960
ENSG00000152932	-0.0227113	5.96744	-6.95519	5.03576e-12	8.23884e-11	14.7189	-1.13556	RAB3C	115827
ENSG00000114279	-0.017149	5.28211	-6.95156	5.16355e-12	8.41916e-11	14.669	-0.857451	FGF12	2257
ENSG00000163132	0.0185334	2.35997	6.95087	5.18795e-12	8.44567e-11	15.086	0.926668	MSX1	4487
ENSG00000196126	0.0248169	4.3583	6.94015	5.58548e-12	9.00119e-11	14.6764	1.24085	HLA-DRB1	3123
ENSG00000155034	-0.0117523	2.88865	-6.93126	5.93765e-12	9.50486e-11	14.7612	-0.587614	FBXL18	80028
ENSG00000131435	0.0207542	3.2181	6.92426	6.23014e-12	9.93991e-11	14.7392	1.03771	PDLIM4	8572
ENSG00000111321	0.0153687	3.33172	6.91344	6.70996e-12	1.06347e-10	14.636	0.768435	LTBR	4055
ENSG00000196876	-0.0225127	4.38379	-6.91216	6.76915e-12	1.07167e-10	14.4292	-1.12563	SCN8A	6334
ENSG00000231389	0.0228543	4.58355	6.91183	6.78476e-12	1.07296e-10	14.4534	1.14271	HLA-DPA1	3113
ENSG00000129749	0.0159759	0.392587	6.91075	6.83502e-12	1.07972e-10	15.2102	0.798795	CHRNA10	57053
ENSG00000110675	-0.0187123	5.44482	-6.90895	6.91999e-12	1.09195e-10	14.3851	-0.935616	ELMOD1	55531
ENSG00000185164	-0.0122108	2.94353	-6.9018	7.26729e-12	1.13678e-10	14.5564	-0.610539	NOMO2	283820
ENSG00000137834	0.0193495	2.47206	6.901	7.30686e-12	1.14173e-10	14.7283	0.967476	SMAD6	4091
ENSG00000140682	0.012685	2.25381	6.8936	7.68663e-12	1.19587e-10	14.709	0.634251	TGFB1I1	7041
ENSG00000169933	-0.0241655	3.69946	-6.88037	8.41378e-12	1.29778e-10	14.2779	-1.20827	FRMPD4	9758
ENSG00000109738	-0.0129524	5.10769	-6.87809	8.54576e-12	1.31391e-10	14.1719	-0.64762	GLRB	2743
ENSG00000120053	-0.0135963	6.74697	-6.87553	8.6963e-12	1.33563e-10	14.2214	-0.679813	GOT1	2805
ENSG00000204642	0.0128814	3.90076	6.87107	8.96495e-12	1.3725e-10	14.2439	0.644071	HLA-F	3134
ENSG00000131981	0.013213	4.90494	6.8682	9.14199e-12	1.39515e-10	14.1229	0.660651	LGALS3	3958
ENSG00000100433	-0.0122065	2.96202	-6.86555	9.30861e-12	1.41907e-10	14.3107	-0.610326	KCNK10	54207
ENSG00000111679	0.0163711	2.28103	6.85737	9.84189e-12	1.49561e-10	14.4701	0.818555	PTPN6	5777
ENSG00000135736	0.0169778	0.995288	6.8534	1.01109e-11	1.53487e-10	14.7103	0.848892	CCDC102A	92922
ENSG00000167543	0.0150224	3.76961	6.84766	1.05139e-11	1.59102e-10	14.112	0.75112	TP53I13	90313
ENSG00000145242	-0.0247111	2.48233	-6.84325	1.08337e-11	1.63425e-10	14.2244	-1.23555	EPHA5	2044
ENSG00000198763	0.0162128	14.3022	6.84195	1.09298e-11	1.64702e-10	14.5657	0.810641	MT-ND2	4536
ENSG00000205358	0.0516663	-0.417946	6.84033	1.10502e-11	1.66343e-10	14.975	2.58331	MT1H	4496
ENSG00000118402	-0.0140353	4.29686	-6.83353	1.15727e-11	1.73482e-10	13.9098	-0.701765	ELOVL4	6785
ENSG00000105246	0.0286616	-0.31067	6.82788	1.20244e-11	1.80065e-10	14.8302	1.43308	EBI3	10148
ENSG00000156414	-0.0153699	2.34961	-6.82646	1.21404e-11	1.80862e-10	14.1711	-0.768494	TDRD9	122402
ENSG00000183508	0.0157406	0.0639645	6.81172	1.34154e-11	1.9862e-10	14.6197	0.787032	FAM46C	54855
ENSG00000175592	0.0301851	-0.340001	6.80683	1.38659e-11	2.04451e-10	14.6939	1.50925	FOSL1	8061
ENSG00000110446	0.0185103	2.61245	6.79551	1.49676e-11	2.19347e-10	13.9948	0.925514	SLC15A3	51296
ENSG00000142102	0.0153523	3.86006	6.78681	1.58725e-11	2.30729e-10	13.7013	0.767615	PGGHG	80162
ENSG00000214688	0.0391133	1.11744	6.77843	1.67948e-11	2.43153e-10	14.2508	1.95567	C10orf105	414152
ENSG00000084731	-0.0138248	7.31231	-6.77649	1.70162e-11	2.45617e-10	13.6024	-0.691242	KIF3C	3797
ENSG00000188517	-0.0237711	0.205949	-6.77612	1.7058e-11	2.45974e-10	14.2438	-1.18855	COL25A1	84570
ENSG00000244509	0.0199573	1.37028	6.77461	1.72325e-11	2.47993e-10	14.115	0.997865	APOBEC3C	27350
ENSG00000170027	-0.0131586	8.62242	-6.77158	1.75879e-11	2.52602e-10	13.6731	-0.657932	YWHAG	7532
ENSG00000131042	0.0237714	-0.0721117	6.7665	1.81992e-11	2.61121e-10	14.3701	1.18857	LILRB2	10288
ENSG00000107438	0.0232513	2.12113	6.76577	1.8288e-11	2.62134e-10	13.9168	1.16257	PDLIM1	9124
ENSG00000185742	-0.0278438	3.95684	-6.76241	1.87058e-11	2.6759e-10	13.4647	-1.39219	C11orf87	399947
ENSG00000187323	-0.0182955	0.365063	-6.75715	1.93784e-11	2.76387e-10	14.1025	-0.914776	DCC	1630
ENSG00000055163	-0.0117197	7.91498	-6.75699	1.94001e-11	2.76422e-10	13.5184	-0.585984	CYFIP2	26999
ENSG00000099998	0.0175417	4.04539	6.75531	1.96198e-11	2.79001e-10	13.4734	0.877086	GGT5	2687
ENSG00000067606	-0.0131284	6.36576	-6.75428	1.97556e-11	2.80654e-10	13.3922	-0.656419	PRKCZ	5590
ENSG00000000938	0.0168707	2.92727	6.7466	2.08008e-11	2.93475e-10	13.6123	0.843533	FGR	2268
ENSG00000140931	0.0174332	2.85767	6.74507	2.10156e-11	2.95925e-10	13.6091	0.871662	CMTM3	123920
ENSG00000166825	0.015756	1.52504	6.74403	2.11619e-11	2.97694e-10	13.8755	0.787802	ANPEP	290
ENSG00000173457	0.0121529	3.79693	6.73572	2.2374e-11	3.14131e-10	13.3593	0.607647	PPP1R14B	26472
ENSG00000107821	-0.0165776	0.208454	-6.72261	2.44251e-11	3.40602e-10	13.9089	-0.828878	KAZALD1	81621
ENSG00000177721	0.013179	-0.351092	6.72264	2.44191e-11	3.40602e-10	14.1123	0.658952	ANXA2R	389289
ENSG00000174473	-0.0205945	1.68765	-6.70597	2.72946e-11	3.78416e-10	13.4855	-1.02972	GALNTL6	442117
ENSG00000168961	0.0195064	3.02983	6.69755	2.8871e-11	3.99119e-10	13.272	0.975321	LGALS9	3965
ENSG00000100968	0.0121355	4.75308	6.69294	2.97706e-11	4.09588e-10	12.97	0.606776	NFATC4	4776
ENSG00000166927	0.0283155	1.51433	6.68478	3.14309e-11	4.31605e-10	13.5206	1.41577	MS4A7	58475
ENSG00000064763	-0.0134249	3.2798	-6.6707	3.45141e-11	4.70353e-10	12.97	-0.671244	FAR2	55711
ENSG00000134716	0.0142297	4.21479	6.66919	3.48626e-11	4.73309e-10	12.8726	0.711485	CYP2J2	1573
ENSG00000142089	0.0194618	6.66753	6.65601	3.80463e-11	5.12184e-10	12.738	0.973092	IFITM3	10410
ENSG00000185955	0.0173965	0.390317	6.65509	3.82765e-11	5.14802e-10	13.5369	0.869823	C7orf61	402573
ENSG00000154822	-0.0146052	4.15225	-6.64752	4.0244e-11	5.39247e-10	12.7003	-0.730262	PLCL2	23228
ENSG00000172264	-0.0125456	3.82612	-6.64134	4.19243e-11	5.59677e-10	12.699	-0.62728	MACROD2	140733
ENSG00000161653	0.0185606	0.121699	6.63923	4.25119e-11	5.66996e-10	13.4888	0.928031	NAGS	162417
ENSG00000157343	0.0128327	0.704036	6.62984	4.5232e-11	6.01047e-10	13.2975	0.641634	ARMC12	221481
ENSG00000105137	0.0147082	2.90302	6.62764	4.58955e-11	6.08218e-10	12.8293	0.735411	SYDE1	85360
ENSG00000147889	0.0184105	-0.0281787	6.62749	4.59407e-11	6.08218e-10	13.4391	0.920523	CDKN2A	1029
ENSG00000151948	-0.0172217	4.10877	-6.62775	4.58605e-11	6.08218e-10	12.5754	-0.861085	GLT1D1	144423
ENSG00000107738	0.0173178	5.45322	6.62029	4.81726e-11	6.34847e-10	12.479	0.865891	VSIR	64115
ENSG00000204257	0.0195967	2.92953	6.6083	5.21327e-11	6.82038e-10	12.7126	0.979834	HLA-DMA	3108
ENSG00000159403	0.0171644	3.6431	6.60375	5.37164e-11	7.00845e-10	12.5545	0.858219	C1R	715
ENSG00000131097	0.0168336	2.49039	6.60242	5.41867e-11	7.06341e-10	12.7567	0.841679	HIGD1B	51751
ENSG00000128602	0.0120417	3.55879	6.59935	5.5295e-11	7.18835e-10	12.5153	0.602087	SMO	6608
ENSG00000221869	0.0227317	4.44839	6.59214	5.7977e-11	7.49637e-10	12.376	1.13658	CEBPD	1052
ENSG00000162188	-0.017114	4.71037	-6.58944	5.90129e-11	7.61663e-10	12.2897	-0.855698	GNG3	2785
ENSG00000058091	-0.0125893	5.80223	-6.58186	6.20228e-11	7.97649e-10	12.2414	-0.629463	CDK14	5218
ENSG00000172260	-0.0127577	5.88834	-6.58122	6.22823e-11	8.00271e-10	12.2413	-0.637887	NEGR1	257194
ENSG00000136059	0.0134318	3.57436	6.57979	6.28684e-11	8.07082e-10	12.3806	0.671589	VILL	50853
ENSG00000160716	-0.0200345	4.61667	-6.57473	6.49895e-11	8.31006e-10	12.2001	-1.00172	CHRNB2	1141
ENSG00000102265	0.0165353	4.33259	6.57204	6.61443e-11	8.44616e-10	12.2437	0.826766	TIMP1	7076
ENSG00000122584	-0.0164184	3.51335	-6.56792	6.79493e-11	8.66128e-10	12.2626	-0.82092	NXPH1	30010
ENSG00000168994	0.0163054	4.03895	6.56749	6.81436e-11	8.67069e-10	12.2471	0.815269	PXDC1	221749
ENSG00000125148	0.0200162	6.97185	6.56234	7.04776e-11	8.92819e-10	12.1531	1.00081	MT2A	4502
ENSG00000023892	0.0151779	2.28597	6.55691	7.30234e-11	9.21016e-10	12.5025	0.758896	DEF6	50619
ENSG00000108846	0.0215376	-0.155106	6.55658	7.31825e-11	9.22215e-10	13.0159	1.07688	ABCC3	8714
ENSG00000188488	0.0332746	-0.963326	6.55391	7.44687e-11	9.37602e-10	13.1764	1.66373	SERPINA5	5104
ENSG00000176994	-0.0120276	1.82414	-6.55058	7.61082e-11	9.57407e-10	12.4847	-0.60138	SMCR8	140775
ENSG00000135002	-0.0118906	5.16083	-6.54696	7.79245e-11	9.76839e-10	12.0054	-0.594528	RFK	55312
ENSG00000149575	-0.0177873	6.33009	-6.54552	7.86615e-11	9.85219e-10	12.0415	-0.889365	SCN2B	6327
ENSG00000050327	0.022718	-0.118822	6.53793	8.2653e-11	1.03073e-09	12.8916	1.1359	ARHGEF5	7984
ENSG00000166111	-0.0255287	5.31061	-6.53562	8.39091e-11	1.04458e-09	11.9477	-1.27644	SVOP	55530
ENSG00000187244	0.0118534	4.64433	6.53566	8.3883e-11	1.04458e-09	11.9647	0.592668	BCAM	4059
ENSG00000234745	0.012522	7.156	6.53449	8.45282e-11	1.05138e-09	11.9958	0.6261	HLA-B	3106
ENSG00000149131	0.012301	5.20892	6.53427	8.46468e-11	1.05194e-09	11.9285	0.615051	SERPING1	710
ENSG00000082458	-0.012514	5.60655	-6.53296	8.53744e-11	1.06001e-09	11.9228	-0.6257	DLG3	1741
ENSG00000204970	-0.0123656	0.442467	-6.53275	8.54924e-11	1.06001e-09	12.6454	-0.618282	PCDHA1	56147
ENSG00000172216	0.018661	3.98385	6.53213	8.58386e-11	1.06217e-09	12.0338	0.933052	CEBPB	1051
ENSG00000101276	0.0207361	2.21342	6.53191	8.59583e-11	1.06274e-09	12.3847	1.0368	SLC52A3	113278
ENSG00000099875	0.0129335	6.33425	6.51791	9.41585e-11	1.15322e-09	11.8386	0.646675	MKNK2	2872
ENSG00000069399	0.0184542	2.51742	6.51387	9.66591e-11	1.17983e-09	12.1887	0.922711	BCL3	602
ENSG00000100599	0.0142446	3.0889	6.51279	9.73433e-11	1.18718e-09	12.0547	0.712229	RIN3	79890
ENSG00000047457	0.0313558	2.72451	6.51233	9.76307e-11	1.18967e-09	12.1919	1.56779	CP	1356
ENSG00000167208	0.0218622	-0.53007	6.50809	1.00355e-10	1.22184e-09	12.7831	1.09311	SNX20	124460
ENSG00000189350	0.0170262	3.1839	6.50507	1.02342e-10	1.24497e-09	11.9911	0.851308	TOGARAM2	165186
ENSG00000129009	0.0203384	2.49432	6.49641	1.08253e-10	1.31134e-09	12.081	1.01692	ISLR	3671
ENSG00000106003	0.0142017	4.01116	6.48055	1.19957e-10	1.44339e-09	11.6873	0.710086	LFNG	3955
ENSG00000160014	-0.0140594	9.5263	-6.47447	1.24765e-10	1.49749e-09	11.8328	-0.702972	CALM3	808
ENSG00000197019	0.0131319	2.80985	6.47155	1.27139e-10	1.52344e-09	11.843	0.656596	SERTAD1	29950
ENSG00000168959	-0.0233411	0.799383	-6.46799	1.30099e-10	1.55632e-09	12.1332	-1.16705	GRM5	2915
ENSG00000101438	-0.0287044	3.61565	-6.45831	1.38477e-10	1.64425e-09	11.5387	-1.43522	SLC32A1	140679
ENSG00000137462	0.0204111	2.26733	6.4584	1.38394e-10	1.64425e-09	11.9023	1.02056	TLR2	7097
ENSG00000101194	0.0158411	1.23557	6.45777	1.38962e-10	1.64734e-09	12.0962	0.792057	SLC17A9	63910
ENSG00000100027	-0.0129018	3.1786	-6.45698	1.3967e-10	1.65296e-09	11.6185	-0.64509	YPEL1	29799
ENSG00000213445	0.014619	4.0962	6.45288	1.43408e-10	1.6944e-09	11.5075	0.73095	SIPA1	6494
ENSG00000019582	0.0224253	6.92836	6.44746	1.48505e-10	1.75031e-09	11.42	1.12127	CD74	972
ENSG00000155366	0.0147941	6.2019	6.44504	1.50826e-10	1.77622e-09	11.3706	0.739705	RHOC	389
ENSG00000224389	0.0230088	1.76783	6.44461	1.51248e-10	1.77947e-09	11.9254	1.15044	C4B	721
ENSG00000212907	0.016524	11.6323	6.44188	1.53924e-10	1.80678e-09	11.7694	0.8262	MT-ND4L	4539
ENSG00000244734	0.0251238	6.46758	6.4415	1.54302e-10	1.80975e-09	11.3571	1.25619	HBB	3043
ENSG00000150281	0.0155669	1.71956	6.43137	1.64678e-10	1.92049e-09	11.8209	0.778343	CTF1	1489
ENSG00000144290	-0.022841	4.95882	-6.42959	1.66572e-10	1.93878e-09	11.2724	-1.14205	SLC4A10	57282
ENSG00000197256	0.0128258	4.91774	6.42952	1.66651e-10	1.93878e-09	11.2761	0.641288	KANK2	25959
ENSG00000144485	0.0124079	4.56106	6.42183	1.7508e-10	2.02701e-09	11.2488	0.620395	HES6	55502
ENSG00000091972	-0.0118889	5.48002	-6.41708	1.8049e-10	2.08462e-09	11.186	-0.594446	CD200	4345
ENSG00000143545	0.0154222	4.71405	6.41507	1.82833e-10	2.1066e-09	11.2046	0.771109	RAB13	5872
ENSG00000174004	0.0117775	0.939945	6.41387	1.84237e-10	2.12109e-09	11.8616	0.588877	NRROS	375387
ENSG00000133048	0.0359799	4.87812	6.40815	1.91115e-10	2.1915e-09	11.2092	1.799	CHI3L1	1116
ENSG00000124440	0.0169347	5.04473	6.40546	1.94431e-10	2.22598e-09	11.1337	0.846734	HIF3A	64344
ENSG00000170684	0.0140011	1.37564	6.39591	2.06673e-10	2.35862e-09	11.663	0.700057	ZNF296	162979
ENSG00000180481	0.0152892	1.93626	6.39049	2.1395e-10	2.43782e-09	11.5137	0.764461	GLIPR1L2	144321
ENSG00000184925	0.0143803	2.22028	6.38603	2.2013e-10	2.50426e-09	11.432	0.719017	LCN12	286256
ENSG00000250120	-0.0148633	-0.00929792	-6.38226	2.25479e-10	2.56107e-09	11.79	-0.743167	PCDHA10	56139
ENSG00000115523	0.020394	0.391495	6.36792	2.47046e-10	2.78188e-09	11.7203	1.0197	GNLY	10578
ENSG00000188783	0.0164029	4.80878	6.36653	2.49248e-10	2.8001e-09	10.893	0.820147	PRELP	5549
ENSG00000139352	0.0142664	3.58627	6.36295	2.54988e-10	2.85345e-09	11.0151	0.713321	ASCL1	429
ENSG00000149257	0.0241953	4.27121	6.36247	2.5577e-10	2.85775e-09	10.9311	1.20976	SERPINH1	871
ENSG00000105329	0.0154961	3.78358	6.36059	2.58847e-10	2.88605e-09	10.9774	0.774805	TGFB1	7040
ENSG00000248485	-0.0272561	4.46499	-6.35826	2.6271e-10	2.92168e-09	10.8441	-1.36281	PCP4L1	654790
ENSG00000164830	-0.0128076	5.93627	-6.35503	2.68149e-10	2.97298e-09	10.8152	-0.640378	OXR1	55074
ENSG00000144031	0.0148551	-0.274801	6.34768	2.80959e-10	3.10305e-09	11.703	0.742755	ANKRD53	79998
ENSG00000184368	-0.0166675	5.401	-6.33936	2.96176e-10	3.25116e-09	10.7051	-0.833374	MAP7D2	256714
ENSG00000137507	0.0185134	4.17984	6.32839	3.17475e-10	3.47172e-09	10.7267	0.92567	LRRC32	2615
ENSG00000118733	-0.0223931	3.42955	-6.32758	3.19113e-10	3.48434e-09	10.7505	-1.11965	OLFM3	118427
ENSG00000115616	-0.0122185	0.705054	-6.32376	3.26929e-10	3.55619e-09	11.2936	-0.610923	SLC9A2	6549
ENSG00000198727	0.0156877	14.1904	6.32338	3.27712e-10	3.56201e-09	11.2305	0.784383	MT-CYB	4519
ENSG00000103490	0.0152251	0.765551	6.31626	3.42797e-10	3.71196e-09	11.3038	0.761256	PYCARD	29108
ENSG00000183166	-0.0183595	6.18691	-6.31505	3.45412e-10	3.73185e-09	10.5881	-0.917976	CALN1	83698
ENSG00000196136	0.041931	4.11117	6.30966	3.57364e-10	3.8523e-09	10.7261	2.09655	SERPINA3	12
ENSG00000186350	0.0119309	6.15943	6.30637	3.6486e-10	3.93017e-09	10.5061	0.596545	RXRA	6256
ENSG00000157404	-0.0176888	4.46741	-6.30302	3.72657e-10	4.00516e-09	10.4985	-0.88444	KIT	3815
ENSG00000196329	0.0163617	2.96947	6.30289	3.72964e-10	4.00547e-09	10.7745	0.818084	GIMAP5	55340
ENSG00000154162	-0.0215619	0.771762	-6.3015	3.76252e-10	4.03189e-09	11.0998	-1.07809	CDH12	1010
ENSG00000213190	-0.0157876	6.38489	-6.30018	3.79389e-10	4.05932e-09	10.5041	-0.789379	MLLT11	10962
ENSG00000166819	0.0198911	2.03422	6.29079	4.02506e-10	4.29072e-09	10.9035	0.994555	PLIN1	5346
ENSG00000131196	0.0134458	2.60904	6.28873	4.07754e-10	4.33702e-09	10.7502	0.672291	NFATC1	4772
ENSG00000117318	0.0187218	4.45735	6.28475	4.18077e-10	4.42167e-09	10.4318	0.936088	ID3	3399
ENSG00000129654	0.0343584	1.50815	6.28277	4.2333e-10	4.46966e-09	10.9926	1.71792	FOXJ1	2302
ENSG00000170153	-0.0132033	4.6226	-6.27713	4.38603e-10	4.61736e-09	10.3316	-0.660167	RNF150	57484
ENSG00000151025	-0.0188361	5.33253	-6.27065	4.56803e-10	4.79843e-09	10.2843	-0.941804	GPR158	57512
ENSG00000178343	0.0268436	-0.401705	6.26153	4.83695e-10	5.05876e-09	11.2355	1.34218	SHISA3	152573
ENSG00000156011	-0.0151414	7.60964	-6.25511	5.03555e-10	5.25501e-09	10.313	-0.75707	PSD3	23362
ENSG00000205403	0.0205847	1.59183	6.24839	5.2516e-10	5.46463e-09	10.7408	1.02924	CFI	3426
ENSG00000081842	-0.0179866	-0.333822	-6.2444	5.38441e-10	5.58264e-09	10.9934	-0.89933	PCDHA6	56142
ENSG00000158423	0.0168853	0.396048	6.24308	5.42881e-10	5.62057e-09	10.9322	0.844267	RIBC1	158787
ENSG00000100342	0.0168814	2.78752	6.23927	5.55964e-10	5.74363e-09	10.4218	0.844068	APOL1	8542
ENSG00000173156	0.0153115	0.372931	6.23852	5.58602e-10	5.76261e-09	10.9086	0.765577	RHOD	29984
ENSG00000113327	-0.0249831	5.34641	-6.23606	5.67246e-10	5.83923e-09	10.0776	-1.24916	GABRG2	2566
ENSG00000205307	0.015333	2.59999	6.23391	5.7491e-10	5.91389e-09	10.4245	0.766651	SAP25	100316904
ENSG00000258818	0.014403	1.64061	6.23328	5.77177e-10	5.93297e-09	10.6203	0.72015	RNASE4	6038
ENSG00000010327	0.0168276	4.61155	6.23006	5.8886e-10	6.04442e-09	10.0787	0.84138	STAB1	23166
ENSG00000182492	0.0156777	5.3522	6.22781	5.97203e-10	6.12133e-09	10.0146	0.783884	BGN	633
ENSG00000196616	0.0178121	1.32694	6.2279	5.96853e-10	6.12133e-09	10.6638	0.890607	ADH1B	125
ENSG00000204287	0.0262227	4.91871	6.22307	6.15114e-10	6.29595e-09	10.0214	1.31114	HLA-DRA	3122
ENSG00000015285	0.013931	2.00173	6.21374	6.51903e-10	6.63944e-09	10.4216	0.696551	WAS	7454
ENSG00000177045	0.0151657	0.785972	6.21384	6.51481e-10	6.63944e-09	10.6746	0.758285	SIX5	147912
ENSG00000099337	0.0121093	0.410559	6.20701	6.79754e-10	6.89968e-09	10.7042	0.605463	KCNK6	9424
ENSG00000187193	0.0171534	5.32663	6.20699	6.79852e-10	6.89968e-09	9.89913	0.857668	MT1X	4501
ENSG00000183454	-0.0200382	3.87194	-6.20635	6.8258e-10	6.92248e-09	9.95671	-1.00191	GRIN2A	2903
ENSG00000185201	0.0192802	4.59304	6.19781	7.19756e-10	7.27388e-09	9.89651	0.964011	IFITM2	10581
ENSG00000175591	0.0250093	-0.63151	6.19661	7.25139e-10	7.31288e-09	10.8774	1.25047	P2RY2	5029
ENSG00000067182	0.0157147	4.55607	6.19441	7.351e-10	7.40814e-09	9.86653	0.785737	TNFRSF1A	7132
ENSG00000177575	0.0292574	1.80547	6.19413	7.3639e-10	7.41595e-09	10.3815	1.46287	CD163	9332
ENSG00000241839	0.0126807	5.04546	6.18871	7.61551e-10	7.62133e-09	9.78302	0.634037	PLEKHO2	80301
ENSG00000157680	-0.012226	4.70161	-6.18172	7.95268e-10	7.93119e-09	9.74627	-0.611299	DGKI	9162
ENSG00000129450	0.0249687	-0.462337	6.17795	8.14068e-10	8.10183e-09	10.7332	1.24843	SIGLEC9	27180
ENSG00000254852	0.0161439	0.347931	6.17359	8.36316e-10	8.28886e-09	10.5186	0.807195	NPIPA2	642799
ENSG00000204428	0.0130461	2.09111	6.17266	8.41139e-10	8.33092e-09	10.1493	0.652306	LY6G5C	80741
ENSG00000155052	-0.0159646	0.247046	-6.16584	8.77381e-10	8.66008e-09	10.4044	-0.798228	CNTNAP5	129684
ENSG00000213722	0.0129946	5.04918	6.16389	8.87994e-10	8.7338e-09	9.63397	0.649728	DDAH2	23564
ENSG00000186487	-0.0217402	5.87959	-6.15792	9.21362e-10	9.01995e-09	9.61678	-1.08701	MYT1L	23040
ENSG00000135913	-0.0123093	1.48629	-6.15701	9.26557e-10	9.05848e-09	10.1117	-0.615463	USP37	57695
ENSG00000006327	0.0214601	0.764231	6.1455	9.94677e-10	9.67759e-09	10.2782	1.073	TNFRSF12A	51330
ENSG00000163874	0.0175558	0.988173	6.14541	9.95263e-10	9.67759e-09	10.2147	0.877792	ZC3H12A	80149
ENSG00000187672	-0.0152268	3.83908	-6.14522	9.96429e-10	9.68239e-09	9.59905	-0.761339	ERC2	26059
ENSG00000085514	0.0142444	2.79657	6.12942	1.09814e-09	1.05809e-08	9.73769	0.712219	PILRA	29992
ENSG00000042493	0.0180123	3.93032	6.10234	1.29665e-09	1.23494e-08	9.38898	0.900615	CAPG	822
ENSG00000128683	-0.0217344	6.00728	-6.10134	1.3046e-09	1.24065e-08	9.28332	-1.08672	GAD1	2571
ENSG00000110427	-0.0202623	5.76388	-6.09772	1.33383e-09	1.26617e-08	9.24999	-1.01311	KIAA1549L	25758
ENSG00000175352	-0.0168298	5.71595	-6.09744	1.33609e-09	1.26748e-08	9.24446	-0.841492	NRIP3	56675
ENSG00000242419	-0.0190699	2.28446	-6.09237	1.37814e-09	1.30651e-08	9.52475	-0.953496	PCDHGC4	56098
ENSG00000078018	-0.0161808	8.86728	-6.07803	1.50425e-09	1.4158e-08	9.34652	-0.809041	MAP2	4133
ENSG00000143473	-0.0210331	0.924189	-6.07791	1.50533e-09	1.41589e-08	9.71374	-1.05166	KCNH1	3756
ENSG00000143153	-0.0141039	8.28974	-6.07488	1.53343e-09	1.4395e-08	9.27881	-0.705197	ATP1B1	481
ENSG00000129226	0.0163227	3.44697	6.07031	1.57674e-09	1.47727e-08	9.27433	0.816134	CD68	968
ENSG00000103241	0.017361	2.29708	6.06974	1.58222e-09	1.48144e-08	9.50061	0.868048	FOXF1	2294
ENSG00000104870	0.0136854	4.72563	6.06826	1.59653e-09	1.49387e-08	9.08485	0.684268	FCGRT	2217
ENSG00000144837	0.02385	1.65407	6.0643	1.63556e-09	1.5284e-08	9.63388	1.1925	PLA1A	51365
ENSG00000173110	0.0408493	1.83601	6.06342	1.64427e-09	1.53554e-08	9.5899	2.04247	HSPA6	3310
ENSG00000167608	0.0141632	0.861361	6.06213	1.6573e-09	1.5457e-08	9.74043	0.708161	TMC4	147798
ENSG00000160808	0.0139704	1.81229	6.05691	1.7107e-09	1.59241e-08	9.514	0.698518	MYL3	4634
ENSG00000163618	-0.0154054	6.01861	-6.03969	1.89928e-09	1.75209e-08	8.91098	-0.77027	CADPS	8618
ENSG00000204352	-0.0136518	-0.244569	-6.03947	1.90188e-09	1.75224e-08	9.75574	-0.682589	C9orf129	445577
ENSG00000091879	0.0211884	2.52834	6.02845	2.03322e-09	1.8637e-08	9.22735	1.05942	ANGPT2	285
ENSG00000181722	0.014313	0.602273	6.01985	2.14175e-09	1.9557e-08	9.54066	0.715649	ZBTB20	26137
ENSG00000131055	0.015114	-0.0908618	6.01453	2.21178e-09	2.01072e-08	9.6581	0.755698	COX4I2	84701
ENSG00000100060	0.0156385	1.77745	6.01192	2.24684e-09	2.04002e-08	9.2628	0.781924	MFNG	4242
ENSG00000125089	0.0206563	2.68806	6.01005	2.27241e-09	2.06064e-08	9.08075	1.03282	SH3TC1	54436
ENSG00000163739	0.0310114	-0.113312	6.00934	2.28212e-09	2.06813e-08	9.67768	1.55057	CXCL1	2919
ENSG00000165973	-0.0251779	1.72958	-6.0083	2.29651e-09	2.07856e-08	9.12872	-1.25889	NELL1	4745
ENSG00000196169	0.0254504	2.83848	6.00529	2.33862e-09	2.11401e-08	9.04012	1.27252	KIF19	124602
ENSG00000166925	0.01424	7.79637	6.00496	2.34336e-09	2.11564e-08	8.79716	0.711999	TSC22D4	81628
ENSG00000158869	0.0242415	2.32747	6.00482	2.34529e-09	2.11606e-08	9.1284	1.21207	FCER1G	2207
ENSG00000110057	0.0136047	2.96848	6.00299	2.37125e-09	2.1368e-08	8.95968	0.680237	UNC93B1	81622
ENSG00000132357	0.0125989	1.21784	6.00213	2.38367e-09	2.1453e-08	9.31416	0.629946	CARD6	84674
ENSG00000185507	0.0132852	3.16137	5.99925	2.42543e-09	2.1788e-08	8.90022	0.664259	IRF7	3665
ENSG00000068615	-0.0137301	5.38353	-5.99827	2.43974e-09	2.19029e-08	8.64396	-0.686507	REEP1	65055
ENSG00000143061	-0.013856	3.01756	-5.99695	2.45931e-09	2.20394e-08	8.84318	-0.692802	IGSF3	3321
ENSG00000176014	0.0133506	3.27498	5.99485	2.49061e-09	2.229e-08	8.8561	0.667531	TUBB6	84617
ENSG00000161270	-0.0160224	-0.835709	-5.99222	2.5303e-09	2.26311e-08	9.59168	-0.801119	NPHS1	4868
ENSG00000204397	0.0142265	-0.149458	5.98964	2.56989e-09	2.2971e-08	9.5264	0.711323	CARD16	114769
ENSG00000101187	0.0180769	4.18465	5.98692	2.61236e-09	2.32948e-08	8.69002	0.903846	SLCO4A1	28231
ENSG00000104327	-0.0297785	4.64436	-5.98582	2.62973e-09	2.34186e-08	8.59121	-1.48893	CALB1	793
ENSG00000152413	-0.0142721	4.32373	-5.98087	2.70911e-09	2.40823e-08	8.57313	-0.713603	HOMER1	9456
ENSG00000056972	0.0117316	3.48342	5.97147	2.86656e-09	2.53707e-08	8.67352	0.586579	TRAF3IP2	10758
ENSG00000231852	0.018718	-0.395309	5.97077	2.87849e-09	2.54449e-08	9.47566	0.935901	CYP21A2	1589
ENSG00000204965	-0.0190072	-0.677569	-5.95776	3.11214e-09	2.73925e-08	9.34918	-0.950358	PCDHA5	56143
ENSG00000154529	-0.0190256	-0.218055	-5.95393	3.18436e-09	2.79768e-08	9.24685	-0.951281	CNTNAP3B	728577
ENSG00000128284	0.0136169	3.13016	5.95361	3.19034e-09	2.80123e-08	8.6386	0.680843	APOL3	80833
ENSG00000104435	-0.0209025	7.98936	-5.945	3.35907e-09	2.93862e-08	8.49657	-1.04512	STMN2	11075
ENSG00000106018	0.0164193	0.764655	5.94379	3.3834e-09	2.95811e-08	9.06808	0.820965	VIPR2	7434
ENSG00000134470	0.0188734	0.68503	5.94293	3.40075e-09	2.97147e-08	9.10026	0.943669	IL15RA	3601
ENSG00000213853	0.0124384	4.03726	5.93841	3.49393e-09	3.05104e-08	8.39444	0.621921	EMP2	2013
ENSG00000196154	0.0176603	1.14107	5.92705	3.73901e-09	3.24536e-08	8.90501	0.883013	S100A4	6275
ENSG00000081138	-0.0274934	0.0540321	-5.92598	3.7628e-09	3.26404e-08	8.97836	-1.37467	CDH7	1005
ENSG00000181585	0.0157247	2.60351	5.92078	3.88135e-09	3.35878e-08	8.55113	0.786236	TMIE	259236
ENSG00000168209	0.0128901	4.76313	5.91969	3.9065e-09	3.3775e-08	8.21384	0.644506	DDIT4	54541
ENSG00000213809	0.0174254	0.215175	5.91513	4.01418e-09	3.46124e-08	9.02464	0.871271	KLRK1	22914
ENSG00000213809	0.0174254	0.215175	5.91513	4.01418e-09	3.46124e-08	9.02464	0.871271	KLRK1	100528032
ENSG00000163354	0.0135735	0.298606	5.90228	4.33263e-09	3.71579e-08	8.92284	0.678674	DCST2	127579
ENSG00000102003	-0.0158412	8.11572	-5.90122	4.36002e-09	3.73705e-08	8.24879	-0.792061	SYP	6855
ENSG00000163191	0.0190589	3.37453	5.89425	4.54433e-09	3.88808e-08	8.26736	0.952945	S100A11	6282
ENSG00000188536	0.022259	4.39674	5.89139	4.62208e-09	3.94756e-08	8.10109	1.11295	HBA2	3040
ENSG00000047597	-0.0143798	2.79527	-5.88959	4.6717e-09	3.97968e-08	8.25633	-0.718992	XK	7504
ENSG00000162496	0.0174315	4.34834	5.88952	4.67352e-09	3.97968e-08	8.08127	0.871573	DHRS3	9249
ENSG00000117600	-0.0227473	4.84403	-5.88759	4.72722e-09	4.02065e-08	8.00798	-1.13736	PLPPR4	9890
ENSG00000101958	-0.022555	2.15977	-5.88621	4.76611e-09	4.04894e-08	8.34019	-1.12775	GLRA2	2742
ENSG00000137474	0.0141315	2.86357	5.88189	4.88967e-09	4.14901e-08	8.27352	0.706576	MYO7A	4647
ENSG00000205364	0.0195745	4.31247	5.8801	4.9416e-09	4.19061e-08	8.0471	0.978727	MT1M	NA
ENSG00000228253	0.0133478	11.3393	5.87438	5.11186e-09	4.32988e-08	8.33183	0.667392	MT-ATP8	4509
ENSG00000240764	-0.0195556	2.52523	-5.86161	5.51219e-09	4.63353e-08	8.12752	-0.977781	PCDHGC5	56097
ENSG00000168268	0.0119844	4.51756	5.85757	5.64519e-09	4.726e-08	7.86611	0.59922	NT5DC2	64943
ENSG00000165300	-0.013458	3.90643	-5.85432	5.75448e-09	4.81189e-08	7.88083	-0.6729	SLITRK5	26050
ENSG00000109610	0.0182125	3.05891	5.8512	5.86145e-09	4.88714e-08	8.06776	0.910624	SOD3	6649
ENSG00000197599	0.013055	1.79908	5.85059	5.88249e-09	4.89901e-08	8.30812	0.652751	CCDC154	NA
ENSG00000007933	0.0163376	0.0144125	5.85028	5.89331e-09	4.90518e-08	8.69276	0.81688	FMO3	2328
ENSG00000241935	0.0130291	2.37455	5.8501	5.89943e-09	4.90744e-08	8.1847	0.651454	HOGA1	112817
ENSG00000213139	0.0126261	1.61449	5.8477	5.98345e-09	4.97158e-08	8.33192	0.631303	CRYGS	1427
ENSG00000175463	0.0126279	0.460383	5.84349	6.13351e-09	5.08746e-08	8.54722	0.631397	TBC1D10C	374403
ENSG00000110719	0.0122158	3.66082	5.83952	6.27863e-09	5.19883e-08	7.88253	0.610789	TCIRG1	10312
ENSG00000163239	0.0144212	0.764553	5.83344	6.5071e-09	5.36333e-08	8.4351	0.721061	TDRD10	126668
ENSG00000204264	0.0129777	3.38251	5.83237	6.54798e-09	5.39393e-08	7.89279	0.648885	PSMB8	5696
ENSG00000121900	0.0138812	4.17152	5.83113	6.59598e-09	5.43037e-08	7.75522	0.694061	TMEM54	113452
ENSG00000116983	-0.0168188	7.5784	-5.83048	6.62131e-09	5.4481e-08	7.80128	-0.840941	HPCAL4	51440
ENSG00000148655	0.0125256	1.17107	5.82825	6.70861e-09	5.50866e-08	8.31422	0.626281	LRMDA	83938
ENSG00000125733	0.0126149	3.55746	5.82716	6.75158e-09	5.53315e-08	7.83177	0.630745	TRIP10	9322
ENSG00000144460	-0.0165087	-0.23789	-5.82722	6.74922e-09	5.53315e-08	8.50996	-0.825433	NYAP2	57624
ENSG00000088836	0.0123508	2.40457	5.81986	7.04681e-09	5.75298e-08	8.00903	0.617542	SLC4A11	83959
ENSG00000120889	0.0149683	3.47506	5.81997	7.04237e-09	5.75298e-08	7.8104	0.748417	TNFRSF10B	8795
ENSG00000165949	0.0137072	4.76608	5.81984	7.04781e-09	5.75298e-08	7.63304	0.685362	IFI27	3429
ENSG00000255408	-0.0126342	-0.203762	-5.81895	7.08451e-09	5.77638e-08	8.46858	-0.631712	PCDHA3	56145
ENSG00000103710	0.0188464	4.15005	5.81866	7.09676e-09	5.7831e-08	7.70598	0.942322	RASL12	51285
ENSG00000253457	-0.0118811	1.09288	-5.81147	7.40203e-09	6.01483e-08	8.15754	-0.594057	SMIM18	100507341
ENSG00000133627	-0.0118038	4.99655	-5.80687	7.60418e-09	6.16517e-08	7.53638	-0.590191	ACTR3B	57180
ENSG00000077150	0.0146581	3.00314	5.80411	7.72803e-09	6.26206e-08	7.80852	0.732906	NFKB2	4791
ENSG00000079101	-0.0138144	0.680101	-5.79062	8.3616e-09	6.74506e-08	8.1279	-0.69072	CLUL1	27098
ENSG00000164742	-0.0201059	6.73766	-5.78457	8.66209e-09	6.95237e-08	7.48137	-1.0053	ADCY1	107
ENSG00000100300	0.0155356	3.80079	5.78119	8.83434e-09	7.07091e-08	7.53338	0.776781	TSPO	706
ENSG00000130429	0.0139187	3.41293	5.78109	8.8398e-09	7.07135e-08	7.5971	0.695935	ARPC1B	10095
ENSG00000074219	0.0122095	1.75122	5.7738	9.22321e-09	7.34539e-08	7.88712	0.610477	TEAD2	8463
ENSG00000006740	-0.0134668	5.37754	-5.76627	9.63595e-09	7.64448e-08	7.30605	-0.673341	ARHGAP44	9912
ENSG00000179627	0.0123448	0.158497	5.76441	9.74085e-09	7.72345e-08	8.16525	0.617238	ZBTB42	100128927
ENSG00000100097	0.0136377	6.32937	5.76278	9.83357e-09	7.78839e-08	7.30295	0.681886	LGALS1	3956
ENSG00000179915	-0.0126544	6.56309	-5.75858	1.00765e-08	7.95451e-08	7.31488	-0.632722	NRXN1	9378
ENSG00000114698	0.0118353	4.80763	5.74889	1.06593e-08	8.36869e-08	7.23033	0.591766	PLSCR4	57088
ENSG00000171189	-0.0130284	3.3891	-5.74835	1.06928e-08	8.39037e-08	7.34711	-0.651418	GRIK1	2897
ENSG00000177432	-0.0120625	6.03286	-5.74793	1.07189e-08	8.40627e-08	7.22432	-0.603125	NAP1L5	266812
ENSG00000061918	-0.0123812	5.84285	-5.744	1.09655e-08	8.57169e-08	7.19163	-0.61906	GUCY1B1	2983
ENSG00000017427	-0.0187872	0.884031	-5.74137	1.11341e-08	8.69877e-08	7.79216	-0.93936	IGF1	3479
ENSG00000168884	0.0132615	3.27587	5.73815	1.13435e-08	8.84313e-08	7.377	0.663073	TNIP2	79155
ENSG00000182256	-0.0202037	-0.727715	-5.7338	1.16328e-08	9.05884e-08	8.06796	-1.01018	GABRG3	2567
ENSG00000180875	-0.0205594	1.99311	-5.72846	1.19976e-08	9.30765e-08	7.4811	-1.02797	GREM2	64388
ENSG00000183943	0.0140912	3.74815	5.72001	1.2598e-08	9.72628e-08	7.20282	0.704558	PRKX	5613
ENSG00000087494	-0.0209892	0.778489	-5.71797	1.27467e-08	9.83056e-08	7.67227	-1.04946	PTHLH	5744
ENSG00000011422	0.0171048	1.71444	5.71552	1.29283e-08	9.9546e-08	7.57444	0.855242	PLAUR	5329
ENSG00000106991	0.012254	5.06759	5.71355	1.30759e-08	1.00414e-07	7.01425	0.6127	ENG	2022
ENSG00000129667	0.019001	3.21229	5.712	1.31934e-08	1.01208e-07	7.26312	0.95005	RHBDF2	79651
ENSG00000215915	0.0146897	1.89303	5.70752	1.35388e-08	1.03747e-07	7.48814	0.734483	ATAD3C	219293
ENSG00000125814	-0.0140494	7.88428	-5.7042	1.38001e-08	1.05636e-07	7.10647	-0.702468	NAPB	63908
ENSG00000129151	0.0167824	3.78998	5.69896	1.42226e-08	1.08524e-07	7.07565	0.839121	BBOX1	8424
ENSG00000110799	0.0151847	5.93949	5.68928	1.50359e-08	1.14186e-07	6.87522	0.759233	VWF	7450
ENSG00000198932	-0.0120085	7.03606	-5.67835	1.60098e-08	1.20627e-07	6.8967	-0.600425	GPRASP1	9737
ENSG00000205502	0.0250941	-0.872472	5.67561	1.62632e-08	1.22408e-07	7.87743	1.25471	C2CD4B	388125
ENSG00000198113	0.0136638	1.25388	5.67448	1.6369e-08	1.23075e-07	7.43493	0.683192	TOR4A	54863
ENSG00000004776	0.0154571	3.2716	5.67369	1.64433e-08	1.2357e-07	7.01632	0.772854	HSPB6	126393
ENSG00000165434	-0.0175629	5.18317	-5.66997	1.6797e-08	1.25965e-07	6.76742	-0.878143	PGM2L1	283209
ENSG00000002586	0.0133804	6.0323	5.66971	1.6822e-08	1.26086e-07	6.76943	0.669021	CD99	4267
ENSG00000021488	0.0146386	-0.109052	5.66734	1.70519e-08	1.2761e-07	7.67903	0.731931	SLC7A9	11136
ENSG00000124253	0.0234135	0.208864	5.65906	1.78787e-08	1.33312e-07	7.59247	1.17068	PCK1	5105
ENSG00000132938	-0.0174409	2.03279	-5.65817	1.79704e-08	1.33857e-07	7.08295	-0.872045	MTUS2	23281
ENSG00000000971	0.0161883	3.87793	5.65235	1.85773e-08	1.38092e-07	6.81283	0.809416	CFH	3075
ENSG00000022556	-0.0214433	0.676502	-5.65137	1.86818e-08	1.38746e-07	7.31634	-1.07217	NLRP2	55655
ENSG00000173530	0.0189904	1.49722	5.64633	1.92276e-08	1.42631e-07	7.24483	0.949522	TNFRSF10D	8793
ENSG00000148175	0.0148484	6.75628	5.64614	1.92478e-08	1.42707e-07	6.67088	0.742421	STOM	2040
ENSG00000197471	0.0199498	0.160946	5.64444	1.94357e-08	1.43952e-07	7.50804	0.997488	SPN	6693
ENSG00000197471	0.0199498	0.160946	5.64444	1.94357e-08	1.43952e-07	7.50804	0.997488	SPN	105369247
ENSG00000182600	0.0169553	2.99065	5.63401	2.06252e-08	1.52292e-07	6.84908	0.847766	SNORC	389084
ENSG00000171777	0.0141438	0.0819694	5.6326	2.07925e-08	1.5337e-07	7.44994	0.70719	RASGRP4	115727
ENSG00000204815	0.012155	1.73817	5.63126	2.09506e-08	1.5422e-07	7.08116	0.607749	TTC25	83538
ENSG00000112218	-0.0144941	1.70067	-5.62538	2.16641e-08	1.58741e-07	6.99189	-0.724705	GPR63	81491
ENSG00000114948	-0.0133136	5.81534	-5.62268	2.19982e-08	1.61025e-07	6.51514	-0.66568	ADAM23	8745
ENSG00000167968	0.01407	2.07713	5.61682	2.27429e-08	1.66054e-07	6.93921	0.703499	DNASE1L2	1775
ENSG00000013293	-0.0122217	5.16715	-5.61589	2.28631e-08	1.66847e-07	6.46461	-0.611085	SLC7A14	57709
ENSG00000168243	-0.0126748	5.59195	-5.61564	2.28964e-08	1.67006e-07	6.47063	-0.633738	GNG4	2786
ENSG00000115977	-0.0146587	5.90711	-5.61548	2.29171e-08	1.67072e-07	6.48116	-0.732935	AAK1	22848
ENSG00000173372	0.0246049	3.36511	5.61471	2.30174e-08	1.67718e-07	6.7062	1.23024	C1QA	712
ENSG00000086730	0.0152264	2.79552	5.60855	2.38362e-08	1.73333e-07	6.75677	0.761321	LAT2	7462
ENSG00000179855	0.0150701	0.304821	5.60843	2.38528e-08	1.73366e-07	7.26847	0.753505	GIPC3	126326
ENSG00000136732	0.0168036	2.31155	5.59984	2.50423e-08	1.81554e-07	6.8119	0.840179	GYPC	2995
ENSG00000164588	-0.0222116	3.2777	-5.5968	2.54766e-08	1.84423e-07	6.50508	-1.11058	HCN1	348980
ENSG00000149269	-0.0161704	6.54457	-5.59544	2.56734e-08	1.85755e-07	6.40899	-0.808522	PAK1	5058
ENSG00000242574	0.0219501	2.07507	5.58749	2.68529e-08	1.93801e-07	6.80143	1.0975	HLA-DMB	3109
ENSG00000148798	-0.0180409	6.80784	-5.58513	2.7214e-08	1.96211e-07	6.37026	-0.902044	INA	9118
ENSG00000236279	-0.0161115	3.85769	-5.57858	2.82391e-08	2.02991e-07	6.3361	-0.805575	CLEC2L	154790
ENSG00000005844	0.0166587	1.24031	5.5779	2.83476e-08	2.03365e-07	6.90827	0.832935	ITGAL	3683
ENSG00000153012	-0.0134951	3.2247	-5.57439	2.89149e-08	2.07022e-07	6.40824	-0.674756	LGI2	55203
ENSG00000179954	0.0139622	2.49005	5.57142	2.94022e-08	2.10093e-07	6.59773	0.698109	SSC5D	284297
ENSG00000145911	-0.0134272	3.19416	-5.56996	2.96451e-08	2.11619e-07	6.38716	-0.671361	N4BP3	23138
ENSG00000161940	0.0158477	1.97342	5.56885	2.98309e-08	2.12734e-07	6.70491	0.792385	BCL6B	255877
ENSG00000188039	0.0221722	3.92478	5.56768	3.00287e-08	2.14038e-07	6.33105	1.10861	NWD1	284434
ENSG00000151929	0.0166217	6.03424	5.56561	3.03815e-08	2.16445e-07	6.19214	0.831087	BAG3	9531
ENSG00000166501	-0.01876	7.16112	-5.56221	3.09673e-08	2.20074e-07	6.27242	-0.938002	PRKCB	5579
ENSG00000067715	-0.0242551	7.82595	-5.55698	3.18918e-08	2.26198e-07	6.29805	-1.21276	SYT1	6857
ENSG00000170458	0.0167444	3.66985	5.55208	3.27832e-08	2.32176e-07	6.28261	0.837221	CD14	929
ENSG00000153233	-0.0209484	2.96022	-5.55112	3.29602e-08	2.33086e-07	6.30664	-1.04742	PTPRR	5801
ENSG00000171208	-0.0129035	4.38517	-5.53875	3.53292e-08	2.48431e-07	6.07119	-0.645174	NETO2	81831
ENSG00000163154	0.0177922	-0.0263177	5.53832	3.54155e-08	2.4886e-07	6.95959	0.889608	TNFAIP8L2	79626
ENSG00000056487	0.0118745	3.05489	5.53642	3.57949e-08	2.5128e-07	6.29745	0.593727	PHF21B	112885
ENSG00000140839	0.0134923	0.112059	5.53389	3.63051e-08	2.54738e-07	6.8991	0.674615	CLEC18B	497190
ENSG00000064205	0.0149427	0.128804	5.52507	3.81418e-08	2.66197e-07	6.84948	0.747135	WISP2	8839
ENSG00000172183	0.0183138	1.05125	5.52379	3.84161e-08	2.67852e-07	6.66204	0.915691	ISG20	3669
ENSG00000138759	-0.0209143	2.84177	-5.52164	3.88816e-08	2.70835e-07	6.17693	-1.04572	FRAS1	80144
ENSG00000172361	0.014672	1.63615	5.51997	3.92462e-08	2.73242e-07	6.50529	0.733599	CFAP53	220136
ENSG00000125398	0.0146331	6.04329	5.51687	3.99305e-08	2.77738e-07	5.92758	0.731653	SOX9	6662
ENSG00000125820	0.013964	2.42447	5.51632	4.00551e-08	2.7847e-07	6.31293	0.698199	NKX2-2	4821
ENSG00000118432	-0.0178403	5.24495	-5.5126	4.08959e-08	2.83904e-07	5.90513	-0.892015	CNR1	1268
ENSG00000151789	-0.0147855	3.33173	-5.50927	4.16617e-08	2.88385e-07	6.03143	-0.739273	ZNF385D	79750
ENSG00000087086	0.013641	10.1389	5.50912	4.16965e-08	2.88487e-07	6.18718	0.68205	FTL	2512
ENSG00000129437	0.0131426	-0.288922	5.50884	4.17608e-08	2.88794e-07	6.84155	0.65713	KLK14	43847
ENSG00000181072	-0.0212081	0.161195	-5.50623	4.23735e-08	2.9289e-07	6.63119	-1.0604	CHRM2	1129
ENSG00000157064	-0.0197908	6.61177	-5.50598	4.24346e-08	2.93171e-07	5.92817	-0.989541	NMNAT2	23057
ENSG00000065609	-0.0149017	6.96121	-5.5052	4.26184e-08	2.943e-07	5.94308	-0.745086	SNAP91	9892
ENSG00000166206	-0.0154313	5.86915	-5.5032	4.3097e-08	2.9732e-07	5.86636	-0.771567	GABRB3	2562
ENSG00000175489	0.0195932	-0.318311	5.49629	4.47883e-08	3.08071e-07	6.79653	0.97966	LRRC25	126364
ENSG00000198354	-0.0207405	-0.811125	-5.49423	4.53031e-08	3.11345e-07	6.77002	-1.03702	DCAF12L2	340578
ENSG00000170209	0.0144808	-0.295235	5.4825	4.83556e-08	3.30587e-07	6.69712	0.724041	ANKK1	255239
ENSG00000162882	0.013892	0.679211	5.47921	4.92493e-08	3.36058e-07	6.4762	0.694602	HAAO	23498
ENSG00000140557	-0.0209858	-0.100345	-5.47409	5.06667e-08	3.44912e-07	6.50549	-1.04929	ST8SIA2	8128
ENSG00000102034	0.0166806	0.521486	5.47174	5.13314e-08	3.48777e-07	6.48713	0.83403	ELF4	2000
ENSG00000164099	-0.0161902	0.631266	-5.4711	5.15154e-08	3.49697e-07	6.35261	-0.809508	PRSS12	8492
ENSG00000082497	-0.0119784	2.60282	-5.46191	5.42043e-08	3.66567e-07	5.91282	-0.598919	SERTAD4	56256
ENSG00000115107	0.0154331	2.34617	5.46136	5.43711e-08	3.6735e-07	6.0446	0.771654	STEAP3	55240
ENSG00000174600	0.0161344	1.41225	5.45876	5.51585e-08	3.71971e-07	6.2254	0.806718	CMKLR1	1240
ENSG00000139970	-0.0144875	8.49018	-5.44814	5.8492e-08	3.92611e-07	5.75305	-0.724373	RTN1	6252
ENSG00000132932	-0.0167813	5.37622	-5.44501	5.95112e-08	3.98708e-07	5.54098	-0.839066	ATP8A2	51761
ENSG00000184956	0.0220861	1.2828	5.44317	6.01187e-08	4.02591e-07	6.16751	1.1043	MUC6	4588
ENSG00000178878	0.0162804	5.77216	5.44262	6.03029e-08	4.03637e-07	5.52301	0.814019	APOLD1	81575
ENSG00000143891	0.0118103	1.95504	5.43852	6.16829e-08	4.12107e-07	5.99782	0.590517	GALM	130589
ENSG00000228696	0.0147727	-0.255842	5.43832	6.17508e-08	4.12369e-07	6.44914	0.738634	ARL17B	100996709
ENSG00000228696	0.0147727	-0.255842	5.43832	6.17508e-08	4.12369e-07	6.44914	0.738634	ARL17B	100506084
ENSG00000228696	0.0147727	-0.255842	5.43832	6.17508e-08	4.12369e-07	6.44914	0.738634	ARL17B	51326
ENSG00000111859	0.0127635	3.72948	5.43593	6.25673e-08	4.17435e-07	5.63744	0.638177	NEDD9	4739
ENSG00000145864	-0.0243801	5.66657	-5.43092	6.43183e-08	4.28124e-07	5.48017	-1.219	GABRB2	2561
ENSG00000197245	0.013733	0.746235	5.42363	6.69537e-08	4.44023e-07	6.17138	0.686652	FAM110D	79927
ENSG00000112293	-0.0164643	2.08216	-5.42024	6.8214e-08	4.51965e-07	5.78543	-0.823214	GPLD1	2822
ENSG00000125851	-0.0165193	4.81361	-5.41688	6.94841e-08	4.59745e-07	5.39388	-0.825965	PCSK2	5126
ENSG00000102032	0.015074	3.24506	5.41385	7.06487e-08	4.66165e-07	5.60156	0.753701	RENBP	5973
ENSG00000184988	0.0155293	0.231284	5.41262	7.11278e-08	4.69111e-07	6.22346	0.776466	TMEM106A	113277
ENSG00000090104	0.0373	2.92411	5.4123	7.12544e-08	4.69731e-07	5.71462	1.865	RGS1	5996
ENSG00000106538	0.0132396	4.23119	5.41092	7.17944e-08	4.72641e-07	5.42812	0.66198	RARRES2	5919
ENSG00000159248	-0.0170511	0.308736	-5.41047	7.19736e-08	4.73388e-07	6.08667	-0.852554	GJD2	57369
ENSG00000205002	-0.0185124	-0.606041	-5.40162	7.55528e-08	4.95796e-07	6.23658	-0.925618	AARD	441376
ENSG00000168140	0.0168935	2.99452	5.40131	7.56817e-08	4.96356e-07	5.59722	0.844676	VASN	114990
ENSG00000109667	0.0166693	-0.263905	5.39847	7.68655e-08	5.03263e-07	6.2497	0.833463	SLC2A9	56606
ENSG00000122012	-0.0280301	0.936945	-5.39497	7.83539e-08	5.11557e-07	5.85883	-1.40151	SV2C	22987
ENSG00000197249	0.0219702	2.17746	5.39491	7.83812e-08	5.11557e-07	5.74727	1.09851	SERPINA1	5265
ENSG00000142731	-0.013584	0.1041	-5.38908	8.09228e-08	5.26236e-07	6.051	-0.679201	PLK4	10733
ENSG00000162645	0.0186807	2.87626	5.38461	8.29215e-08	5.36808e-07	5.54613	0.934034	GBP2	2634
ENSG00000240065	0.0141161	2.24804	5.38356	8.33997e-08	5.3966e-07	5.6506	0.705806	PSMB9	5698
ENSG00000188522	0.0131388	0.0812809	5.38218	8.40325e-08	5.43267e-07	6.08906	0.65694	FAM83G	644815
ENSG00000133246	0.0131269	1.8445	5.37697	8.6457e-08	5.57689e-07	5.69828	0.656346	PRAM1	84106
ENSG00000166428	0.0160302	2.07619	5.37272	8.8481e-08	5.69468e-07	5.62163	0.801508	PLD4	122618
ENSG00000149573	0.0200469	1.04542	5.35848	9.5621e-08	6.11592e-07	5.79541	1.00235	MPZL2	10205
ENSG00000051523	0.0174388	3.52162	5.34939	1.0046e-07	6.40263e-07	5.22721	0.871942	CYBA	1535
ENSG00000099994	0.0150541	1.72558	5.34558	1.02561e-07	6.53078e-07	5.54975	0.752705	SUSD2	56241
ENSG00000080644	-0.0281809	-0.135215	-5.34361	1.03665e-07	6.58613e-07	5.80438	-1.40905	CHRNA3	1136
ENSG00000126950	-0.0140096	4.99287	-5.34341	1.0378e-07	6.58797e-07	4.99973	-0.700482	TMEM35A	59353
ENSG00000138792	0.0195665	0.65577	5.3412	1.0503e-07	6.65489e-07	5.77034	0.978327	ENPEP	2028
ENSG00000147676	-0.0209727	4.58399	-5.33636	1.07819e-07	6.80238e-07	4.97828	-1.04863	MAL2	114569
ENSG00000125409	0.0119917	0.173741	5.33591	1.08087e-07	6.81629e-07	5.81767	0.599583	TEKT3	64518
ENSG00000198934	-0.0121527	5.16356	-5.33284	1.09899e-07	6.92754e-07	4.94133	-0.607636	MAGEE1	57692
ENSG00000075340	-0.0161771	6.53946	-5.33141	1.10752e-07	6.9752e-07	4.99034	-0.808856	ADD2	119
ENSG00000198938	0.0128043	14.4547	5.3299	1.11665e-07	7.02652e-07	5.57909	0.640214	MT-CO3	4514
ENSG00000132793	0.0148177	2.19116	5.32869	1.12395e-07	7.06941e-07	5.37667	0.740886	LPIN3	64900
ENSG00000175471	-0.0140302	4.74974	-5.32519	1.14545e-07	7.18262e-07	4.91082	-0.701511	MCTP1	79772
ENSG00000136750	-0.0241198	5.39535	-5.31805	1.19053e-07	7.44265e-07	4.87712	-1.20599	GAD2	2572
ENSG00000213398	0.0146785	3.65083	5.3136	1.21947e-07	7.60705e-07	4.99718	0.733924	LCAT	3931
ENSG00000162598	0.0445397	-1.3419	5.30508	1.27683e-07	7.94414e-07	6.00367	2.22699	C1orf87	127795
ENSG00000153822	0.0150413	3.67207	5.30411	1.28354e-07	7.9756e-07	4.94354	0.752066	KCNJ16	3773
ENSG00000168032	-0.0179573	3.40226	-5.30197	1.29841e-07	8.06099e-07	4.9153	-0.897867	ENTPD3	956
ENSG00000188483	0.0147134	2.26627	5.30027	1.31038e-07	8.12831e-07	5.20097	0.735668	IER5L	389792
ENSG00000131634	0.0120337	3.16289	5.30003	1.31204e-07	8.13158e-07	5.02152	0.601685	TMEM204	79652
ENSG00000186074	0.0197667	-0.866901	5.29822	1.32493e-07	8.20089e-07	5.84909	0.988336	CD300LF	146722
ENSG00000162777	0.0134254	0.330879	5.29634	1.33843e-07	8.27023e-07	5.59	0.67127	DENND2D	79961
ENSG00000172578	0.0221233	0.276779	5.29461	1.35096e-07	8.34404e-07	5.6098	1.10617	KLHL6	89857
ENSG00000177674	0.0148435	3.14743	5.28494	1.42302e-07	8.75534e-07	4.95306	0.742173	AGTRAP	57085
ENSG00000042062	0.0136781	2.4686	5.28325	1.43602e-07	8.83151e-07	5.07746	0.683905	RIPOR3	140876
ENSG00000141506	0.0178298	1.1661	5.28036	1.45843e-07	8.95785e-07	5.34116	0.89149	PIK3R5	23533
ENSG00000113504	0.0122487	4.77498	5.2785	1.4731e-07	9.021e-07	4.67923	0.612434	SLC12A7	10723
ENSG00000132872	-0.0232508	6.01332	-5.27638	1.48991e-07	9.11617e-07	4.68129	-1.16254	SYT4	6860
ENSG00000173369	0.0235565	4.16936	5.27542	1.49765e-07	9.15188e-07	4.76773	1.17783	C1QB	713
ENSG00000172209	-0.0192011	2.14643	-5.27299	1.51726e-07	9.25843e-07	4.98927	-0.960054	GPR22	2845
ENSG00000130540	-0.0173441	6.57205	-5.27203	1.52507e-07	9.29581e-07	4.68367	-0.867204	SULT4A1	25830
ENSG00000159189	0.0232613	3.71566	5.27203	1.52508e-07	9.29581e-07	4.81132	1.16307	C1QC	714
ENSG00000161955	0.0127048	4.83485	5.2704	1.53849e-07	9.3696e-07	4.63373	0.63524	TNFSF13	8741
ENSG00000198959	0.0152625	5.56763	5.26821	1.55661e-07	9.47193e-07	4.60674	0.763126	TGM2	7052
ENSG00000176490	-0.0147649	6.22286	-5.26563	1.5783e-07	9.59176e-07	4.62821	-0.738243	DIRAS1	148252
ENSG00000168386	0.0134983	2.10126	5.26453	1.58761e-07	9.64426e-07	5.05241	0.674914	FILIP1L	11259
ENSG00000013573	0.0142391	3.30031	5.26373	1.59441e-07	9.6774e-07	4.80182	0.711955	DDX11	1663
ENSG00000214456	0.014466	3.26021	5.25632	1.65894e-07	1.00606e-06	4.7809	0.7233	PLIN5	440503
ENSG00000078053	-0.0163278	5.47713	-5.25597	1.66206e-07	1.00753e-06	4.54727	-0.816391	AMPH	273
ENSG00000105281	0.0196543	1.36273	5.25583	1.66327e-07	1.00784e-06	5.18256	0.982713	SLC1A5	6510
ENSG00000144406	-0.0151368	6.39289	-5.25476	1.67281e-07	1.01319e-06	4.58085	-0.75684	UNC80	285175
ENSG00000118640	0.0154632	1.75777	5.25317	1.68705e-07	1.02053e-06	5.07367	0.773159	VAMP8	8673
ENSG00000072657	-0.0208002	2.2084	-5.25053	1.71108e-07	1.03289e-06	4.85693	-1.04001	TRHDE	29953
ENSG00000157087	-0.0179931	7.52031	-5.25037	1.71252e-07	1.03333e-06	4.64053	-0.899657	ATP2B2	491
ENSG00000078401	0.0157087	3.11894	5.24792	1.73504e-07	1.04604e-06	4.77543	0.785433	EDN1	1906
ENSG00000135111	0.0137026	2.4719	5.24685	1.74502e-07	1.05162e-06	4.89034	0.685132	TBX3	6926
ENSG00000180914	0.0179618	2.67448	5.246	1.75295e-07	1.05595e-06	4.86064	0.898089	OXTR	5021
ENSG00000141497	0.0133142	0.919124	5.24298	1.7814e-07	1.0713e-06	5.18472	0.665712	ZMYND15	84225
ENSG00000216490	0.0195616	2.23582	5.23411	1.86768e-07	1.11758e-06	4.88918	0.978082	IFI30	10437
ENSG00000196954	0.0142358	1.40175	5.23169	1.89183e-07	1.13109e-06	5.03781	0.711789	CASP4	837
ENSG00000168899	0.0139736	3.7101	5.22864	1.92282e-07	1.14866e-06	4.55617	0.69868	VAMP5	10791
ENSG00000204389	0.0208886	6.53783	5.22815	1.92786e-07	1.1512e-06	4.42456	1.04443	HSPA1A	3303
ENSG00000167895	0.0135064	2.33028	5.22578	1.95228e-07	1.16529e-06	4.80785	0.675318	TMC8	147138
ENSG00000254206	0.0136573	2.02094	5.22358	1.97531e-07	1.17807e-06	4.85599	0.682864	NPIPB11	NA
ENSG00000105559	0.0180814	2.61119	5.2227	1.9845e-07	1.18305e-06	4.74702	0.904068	PLEKHA4	57664
ENSG00000022355	-0.0238918	5.4192	-5.21833	2.03118e-07	1.20888e-06	4.36049	-1.19459	GABRA1	2554
ENSG00000105519	0.0147435	4.55008	5.20672	2.16019e-07	1.27721e-06	4.33098	0.737177	CAPS	828
ENSG00000135547	0.0121486	3.06195	5.20609	2.16741e-07	1.28096e-06	4.54921	0.607432	HEY2	23493
ENSG00000111087	0.0234575	0.558805	5.20529	2.17667e-07	1.28484e-06	5.08872	1.17287	GLI1	2735
ENSG00000213694	0.0153326	3.16833	5.20217	2.21285e-07	1.30406e-06	4.52438	0.766632	S1PR3	1903
ENSG00000124205	-0.0135795	1.93877	-5.19897	2.25067e-07	1.32364e-06	4.65509	-0.678973	EDN3	1908
ENSG00000130518	0.0147286	1.35152	5.1986	2.2551e-07	1.32516e-06	4.85368	0.736432	IQCN	80726
ENSG00000163694	0.0190884	0.133885	5.19278	2.3257e-07	1.36386e-06	5.10751	0.954419	RBM47	54502
ENSG00000025708	0.0195646	2.45644	5.19065	2.35203e-07	1.37762e-06	4.61809	0.978229	TYMP	1890
ENSG00000149451	0.0117602	4.00749	5.17705	2.52707e-07	1.47116e-06	4.23446	0.588009	ADAM33	80332
ENSG00000142149	-0.0145157	2.31749	-5.17672	2.53153e-07	1.47316e-06	4.47474	-0.725787	HUNK	30811
ENSG00000095970	0.022518	1.81838	5.17566	2.54572e-07	1.48082e-06	4.67577	1.1259	TREM2	54209
ENSG00000134780	-0.0117365	4.77592	-5.17557	2.54693e-07	1.48092e-06	4.13575	-0.586823	DAGLA	747
ENSG00000184613	-0.0186731	6.00236	-5.17499	2.55471e-07	1.48365e-06	4.15138	-0.933655	NELL2	4753
ENSG00000094963	0.0169245	1.17492	5.16955	2.62893e-07	1.52307e-06	4.76618	0.846226	FMO2	2327
ENSG00000102007	0.0120606	2.15713	5.16877	2.63981e-07	1.52814e-06	4.55013	0.603028	PLP2	5355
ENSG00000132639	-0.0192199	9.81802	-5.16707	2.66344e-07	1.53872e-06	4.40341	-0.960995	SNAP25	6616
ENSG00000158710	0.0135915	5.60437	5.16344	2.7149e-07	1.56531e-06	4.06416	0.679574	TAGLN2	8407
ENSG00000164619	-0.012831	2.75748	-5.1591	2.77749e-07	1.59564e-06	4.29769	-0.64155	BMPER	168667
ENSG00000167994	0.0127891	2.94997	5.15803	2.79317e-07	1.60273e-06	4.33001	0.639457	RAB3IL1	5866
ENSG00000233670	0.0235533	1.91712	5.15426	2.84914e-07	1.63354e-06	4.54673	1.17766	PIRT	644139
ENSG00000188818	0.0136625	3.80725	5.14955	2.92043e-07	1.67175e-06	4.13011	0.683127	ZDHHC11	79844
ENSG00000002933	0.0166637	3.65194	5.14694	2.96069e-07	1.69144e-06	4.15958	0.833187	TMEM176A	55365
ENSG00000144583	-0.0201133	2.95688	-5.13284	3.18758e-07	1.81028e-06	4.11388	-1.00567	2004-03-01	57574
ENSG00000250366	-0.020672	4.23967	-5.13213	3.19952e-07	1.81563e-06	3.94695	-1.0336	TUNAR	NA
ENSG00000166002	0.0128918	1.75841	5.13172	3.20645e-07	1.81884e-06	4.44444	0.64459	SMCO4	56935
ENSG00000150054	-0.0136496	2.67815	-5.12904	3.25171e-07	1.84089e-06	4.16469	-0.682482	MPP7	143098
ENSG00000121361	0.0117643	2.20945	5.12352	3.34688e-07	1.89104e-06	4.30839	0.588216	KCNJ8	3764
ENSG00000164761	0.0192488	0.351134	5.12168	3.37916e-07	1.90779e-06	4.71179	0.96244	TNFRSF11B	4982
ENSG00000069535	0.0128938	6.47694	5.11993	3.41022e-07	1.92231e-06	3.87084	0.644689	MAOB	4129
ENSG00000177508	0.0305692	0.20622	5.11997	3.40936e-07	1.92231e-06	4.74419	1.52846	IRX3	79191
ENSG00000136244	0.0283916	-0.942531	5.11283	3.53881e-07	1.99011e-06	4.92798	1.41958	IL6	3569
ENSG00000180353	0.0182143	3.07452	5.10858	3.61803e-07	2.0299e-06	4.07858	0.910713	HCLS1	3059
ENSG00000182621	-0.0146257	5.42359	-5.10425	3.70054e-07	2.06974e-06	3.76975	-0.731285	PLCB1	23236
ENSG00000145526	-0.0193461	2.83257	-5.1009	3.76569e-07	2.10291e-06	3.97695	-0.967303	CDH18	1016
ENSG00000142178	0.016072	4.56299	5.09481	3.88693e-07	2.16725e-06	3.76281	0.8036	SIK1	150094
ENSG00000135926	0.0130398	6.24064	5.09244	3.93496e-07	2.19233e-06	3.72047	0.651988	TMBIM1	64114
ENSG00000185915	-0.0167289	-0.430186	-5.09249	3.93409e-07	2.19233e-06	4.60562	-0.836444	KLHL34	257240
ENSG00000164484	-0.0193107	-0.00866007	-5.09211	3.94187e-07	2.19448e-06	4.52416	-0.965536	TMEM200A	114801
ENSG00000205517	0.0132916	2.56424	5.08681	4.05184e-07	2.25048e-06	4.05632	0.664581	RGL3	57139
ENSG00000054277	-0.0161921	0.659993	-5.08313	4.12983e-07	2.29027e-06	4.34382	-0.809606	OPN3	23596
ENSG00000183023	-0.0122181	5.16504	-5.07937	4.21107e-07	2.32993e-06	3.64198	-0.610904	SLC8A1	6546
ENSG00000135604	0.019122	-0.591474	5.0789	4.22138e-07	2.33474e-06	4.67923	0.956101	STX11	8676
ENSG00000168824	-0.0152937	5.96614	-5.07316	4.34878e-07	2.40059e-06	3.63368	-0.764684	NSG1	27065
ENSG00000144619	-0.0131819	3.29928	-5.07174	4.38098e-07	2.41558e-06	3.76617	-0.659096	CNTN4	152330
ENSG00000139567	0.0124626	3.61272	5.07066	4.4054e-07	2.42812e-06	3.77129	0.62313	ACVRL1	94
ENSG00000053918	0.0148559	0.433453	5.07039	4.41156e-07	2.43058e-06	4.41879	0.742796	KCNQ1	3784
ENSG00000139998	-0.0147624	6.413	-5.0639	4.56227e-07	2.50594e-06	3.61258	-0.73812	RAB15	376267
ENSG00000118004	0.0145002	0.121734	5.06254	4.59437e-07	2.52068e-06	4.4344	0.725011	COLEC11	78989
ENSG00000008226	0.0199746	1.40971	5.06234	4.59906e-07	2.5223e-06	4.18536	0.998732	DLEC1	9940
ENSG00000196196	0.0136866	0.0832091	5.06051	4.6429e-07	2.54537e-06	4.44487	0.684329	HRCT1	646962
ENSG00000198502	0.0216856	2.14862	5.06027	4.64869e-07	2.54758e-06	4.03636	1.08428	HLA-DRB5	3127
ENSG00000184730	0.0150414	0.50761	5.05592	4.75412e-07	2.59941e-06	4.3346	0.75207	APOBR	55911
ENSG00000100320	-0.011797	7.17521	-5.05513	4.77351e-07	2.60506e-06	3.61727	-0.589849	RBFOX2	23543
ENSG00000183715	-0.0151969	5.89866	-5.05524	4.77089e-07	2.60506e-06	3.54135	-0.759846	OPCML	4978
ENSG00000105649	-0.0147412	7.1703	-5.05113	4.87303e-07	2.65535e-06	3.60015	-0.737062	RAB3A	5864
ENSG00000100292	0.0199346	2.88108	5.05099	4.87676e-07	2.65638e-06	3.82782	0.996728	HMOX1	3162
ENSG00000213638	0.0123477	0.377979	5.04529	5.02206e-07	2.73139e-06	4.28938	0.617383	ADAT3	113179
ENSG00000148680	-0.0224487	-0.865543	-5.04304	5.08065e-07	2.75908e-06	4.44111	-1.12244	HTR7	3363
ENSG00000173040	0.015087	0.0177658	5.04309	5.07922e-07	2.75908e-06	4.37313	0.754348	EVC2	132884
ENSG00000187867	0.0142975	1.31738	5.03458	5.30653e-07	2.86768e-06	4.04452	0.714874	PALM3	342979
ENSG00000070731	0.0188213	0.409209	5.02962	5.44358e-07	2.93293e-06	4.22319	0.941066	ST6GALNAC2	10610
ENSG00000148204	0.0123131	4.04625	5.02844	5.47663e-07	2.94853e-06	3.48716	0.615656	CRB2	286204
ENSG00000064886	0.0369157	0.160709	5.02596	5.54686e-07	2.98076e-06	4.31198	1.84578	CHI3L2	1117
ENSG00000149633	0.012862	4.67163	5.02461	5.58542e-07	2.99924e-06	3.39877	0.643101	KIAA1755	85449
ENSG00000109436	-0.012293	5.33196	-5.02052	5.70387e-07	3.06057e-06	3.34993	-0.614649	TBC1D9	23158
ENSG00000136235	0.0187991	4.05215	5.01571	5.84652e-07	3.12894e-06	3.43734	0.939954	GPNMB	10457
ENSG00000139574	0.0134085	1.06838	5.01517	5.86247e-07	3.13515e-06	4.0033	0.670423	NPFF	8620
ENSG00000122122	0.018012	1.16197	5.01398	5.89832e-07	3.15197e-06	3.99385	0.9006	SASH3	54440
ENSG00000102886	0.0137214	2.072	5.01065	5.99984e-07	3.19792e-06	3.77529	0.686072	GDPD3	79153
ENSG00000206172	0.0190934	0.890449	5.0101	6.01692e-07	3.20583e-06	4.04109	0.95467	HBA1	3039
ENSG00000106631	0.0125207	0.290832	5.00861	6.06299e-07	3.22918e-06	4.1309	0.626034	MYL7	58498
ENSG00000140853	0.0125517	2.9384	5.00343	6.22551e-07	3.30545e-06	3.56421	0.627587	NLRC5	84166
ENSG00000138964	0.0170839	2.26082	5.00325	6.23129e-07	3.30658e-06	3.7122	0.854197	PARVG	64098
ENSG00000058335	-0.0192074	5.92501	-4.99941	6.35481e-07	3.37088e-06	3.27178	-0.960371	RASGRF1	5923
ENSG00000079841	-0.017529	5.98081	-4.9961	6.46314e-07	3.42078e-06	3.25658	-0.876448	RIMS1	22999
ENSG00000165507	0.0146641	5.42664	4.99118	6.62762e-07	3.50268e-06	3.20892	0.733203	DEPP1	11067
ENSG00000172020	-0.0159981	7.45403	-4.9909	6.63704e-07	3.50637e-06	3.32477	-0.799903	GAP43	2596
ENSG00000221866	-0.0141594	4.8899	-4.98754	6.75181e-07	3.55786e-06	3.19155	-0.707969	PLXNA4	91584
ENSG00000018280	0.0217136	2.45164	4.98606	6.80297e-07	3.58089e-06	3.60855	1.08568	SLC11A1	6556
ENSG00000110852	0.015134	1.33964	4.98525	6.83111e-07	3.59308e-06	3.81938	0.756702	CLEC2B	9976
ENSG00000038945	0.0198601	1.22766	4.98241	6.93079e-07	3.64417e-06	3.82707	0.993004	MSR1	4481
ENSG00000243449	0.0128528	3.4003	4.98183	6.95116e-07	3.65222e-06	3.34997	0.642642	C4orf48	401115
ENSG00000174460	-0.0184612	5.02388	-4.98059	6.99518e-07	3.674e-06	3.15823	-0.923059	ZCCHC12	170261
ENSG00000186260	-0.0128324	4.90288	-4.97007	7.37965e-07	3.85763e-06	3.10683	-0.64162	MKL2	57496
ENSG00000141622	-0.01365	4.43008	-4.9639	7.61446e-07	3.96453e-06	3.096	-0.682498	RNF165	494470
ENSG00000137809	0.0117409	0.570521	4.96373	7.6212e-07	3.96661e-06	3.85706	0.587044	ITGA11	22801
ENSG00000105697	0.024768	0.522833	4.96309	7.6461e-07	3.97669e-06	3.89208	1.2384	HAMP	57817
ENSG00000152518	0.0122845	5.32007	4.95527	7.95529e-07	4.12505e-06	3.02587	0.614227	ZFP36L2	678
ENSG00000125538	0.0264003	-0.183837	4.9496	8.18731e-07	4.2261e-06	3.95308	1.32001	IL1B	3553
ENSG00000171860	0.0212296	1.38872	4.94249	8.48697e-07	4.36824e-06	3.60188	1.06148	C3AR1	719
ENSG00000010610	0.0134406	3.52933	4.94009	8.59079e-07	4.41852e-06	3.13709	0.67203	CD4	920
ENSG00000072201	-0.0145173	3.05083	-4.93632	8.75591e-07	4.49541e-06	3.1347	-0.725866	LNX1	84708
ENSG00000130055	0.0175029	2.4248	4.93357	8.8782e-07	4.55494e-06	3.34147	0.875143	GDPD2	54857
ENSG00000168404	0.0162943	2.02519	4.92951	9.06201e-07	4.64097e-06	3.40125	0.814713	MLKL	197259
ENSG00000154478	-0.0301935	0.161729	-4.92907	9.08231e-07	4.64971e-06	3.64908	-1.50968	GPR26	2849
ENSG00000182718	0.0152408	4.45846	4.92837	9.11434e-07	4.6628e-06	2.95959	0.76204	ANXA2	302
ENSG00000064666	0.0118086	1.99444	4.92817	9.1235e-07	4.66583e-06	3.38489	0.590429	CNN2	1265
ENSG00000180776	-0.012366	2.30143	-4.92614	9.21755e-07	4.70056e-06	3.24765	-0.618302	ZDHHC20	253832
ENSG00000116106	-0.0133348	5.09613	-4.9246	9.28932e-07	4.73213e-06	2.88006	-0.666738	EPHA4	2043
ENSG00000108551	0.01208	5.68442	4.91495	9.75195e-07	4.94655e-06	2.82949	0.604	RASD1	51655
ENSG00000122679	0.0177909	2.82002	4.91489	9.75492e-07	4.94655e-06	3.16138	0.889543	RAMP3	10268
ENSG00000197405	0.0189806	1.45355	4.91064	9.96583e-07	5.04461e-06	3.42426	0.94903	C5AR1	728
ENSG00000184156	-0.0201073	5.51554	-4.90977	1.00094e-06	5.06308e-06	2.81605	-1.00536	KCNQ3	3786
ENSG00000136826	0.0136231	3.4188	4.90772	1.01128e-06	5.11183e-06	2.98412	0.681157	KLF4	9314
ENSG00000172575	-0.0197083	4.15988	-4.90415	1.0296e-06	5.19896e-06	2.8241	-0.985416	RASGRP1	10125
ENSG00000118523	0.0152081	3.73229	4.90156	1.04306e-06	5.25951e-06	2.92809	0.760407	CTGF	1490
ENSG00000122733	-0.0156305	5.90444	-4.89366	1.08524e-06	5.45121e-06	2.75035	-0.781523	PHF24	23349
ENSG00000002746	-0.0145256	3.86568	-4.89112	1.0991e-06	5.5131e-06	2.79481	-0.726278	HECW1	23072
ENSG00000163131	0.0155264	2.69056	4.8909	1.10035e-06	5.51747e-06	3.07245	0.776319	CTSS	1520
ENSG00000111783	0.0136057	4.67372	4.8905	1.10252e-06	5.52643e-06	2.75283	0.680284	RFX4	5992
ENSG00000140961	0.01265	2.11899	4.88967	1.10713e-06	5.54758e-06	3.17928	0.6325	OSGIN1	29948
ENSG00000188211	-0.0156951	2.41344	-4.88716	1.12113e-06	5.60797e-06	3.00895	-0.784756	NCR3LG1	374383
ENSG00000121068	0.0119842	3.29717	4.88576	1.12904e-06	5.64169e-06	2.90956	0.599211	TBX2	6909
ENSG00000011600	0.0183284	2.71528	4.87812	1.17299e-06	5.83695e-06	3.00841	0.916419	TYROBP	7305
ENSG00000174944	0.0140431	1.46347	4.87672	1.1812e-06	5.86766e-06	3.25133	0.702156	P2RY14	9934
ENSG00000167094	0.0169125	-0.0571343	4.87361	1.19969e-06	5.94721e-06	3.55344	0.845625	TTC16	158248
ENSG00000184557	0.0251789	3.25128	4.87304	1.20315e-06	5.96228e-06	2.90833	1.25895	SOCS3	9021
ENSG00000079337	0.0131663	5.77171	4.87044	1.21887e-06	6.03606e-06	2.61503	0.658315	RAPGEF3	10411
ENSG00000150995	-0.0158952	6.32068	-4.8672	1.23872e-06	6.13224e-06	2.64372	-0.79476	ITPR1	3708
ENSG00000174469	-0.0122448	5.9997	-4.86483	1.25341e-06	6.19642e-06	2.61098	-0.612242	CNTNAP2	26047
ENSG00000160678	0.0193441	3.49156	4.86281	1.26614e-06	6.25723e-06	2.77879	0.967207	S100A1	6271
ENSG00000213023	-0.0119341	4.35768	-4.85559	1.31245e-06	6.46389e-06	2.57738	-0.596707	SYT3	84258
ENSG00000134115	-0.0181634	1.81826	-4.85327	1.32771e-06	6.53056e-06	2.96096	-0.908169	CNTN6	27255
ENSG00000132749	-0.016648	-0.559077	-4.85228	1.33425e-06	6.55553e-06	3.47293	-0.832398	TESMIN	9633
ENSG00000066336	0.0147414	2.50512	4.84857	1.35909e-06	6.65941e-06	2.90472	0.737068	SPI1	6688
ENSG00000103196	0.0138161	3.13879	4.84644	1.37356e-06	6.72344e-06	2.77025	0.690807	CRISPLD2	83716
ENSG00000060138	0.0156316	4.43384	4.84492	1.38394e-06	6.76736e-06	2.56579	0.781581	YBX3	8531
ENSG00000124140	-0.0186651	7.25464	-4.84399	1.39035e-06	6.79405e-06	2.59947	-0.933254	SLC12A5	57468
ENSG00000196843	0.0129404	3.91653	4.83995	1.41855e-06	6.92481e-06	2.58976	0.647018	ARID5A	10865
ENSG00000104722	-0.0163825	7.19855	-4.83666	1.44185e-06	7.02187e-06	2.55601	-0.819123	NEFM	4741
ENSG00000134962	-0.0126573	-0.0937287	-4.83295	1.46867e-06	7.14524e-06	3.28608	-0.632864	KLB	152831
ENSG00000139832	0.0152653	1.21186	4.83212	1.47467e-06	7.16857e-06	3.09681	0.763266	RAB20	55647
ENSG00000170396	-0.0129349	2.48028	-4.83202	1.47546e-06	7.16857e-06	2.74281	-0.646744	ZNF804A	91752
ENSG00000156486	-0.0233353	0.682886	-4.8271	1.51182e-06	7.32299e-06	3.06113	-1.16677	KCNS2	3788
ENSG00000096060	0.0171633	4.77328	4.82656	1.51588e-06	7.3402e-06	2.46361	0.858165	FKBP5	2289
ENSG00000171450	-0.017121	5.22702	-4.82611	1.51927e-06	7.35163e-06	2.41001	-0.856051	CDK5R2	8941
ENSG00000090339	0.0183355	1.80177	4.82011	1.56504e-06	7.55027e-06	2.91625	0.916774	ICAM1	3383
ENSG00000171132	-0.0133116	5.54866	-4.81984	1.56708e-06	7.5576e-06	2.3809	-0.665581	PRKCE	5581
ENSG00000167613	0.0195877	2.13647	4.81427	1.61081e-06	7.74511e-06	2.82734	0.979386	LAIR1	3903
ENSG00000106565	0.014956	4.00978	4.81391	1.61371e-06	7.75647e-06	2.46481	0.747799	TMEM176B	28959
ENSG00000183793	0.0187316	2.85317	4.80152	1.71542e-06	8.21519e-06	2.61816	0.936581	NPIPA5	100288332
ENSG00000069431	0.0164932	3.1289	4.79881	1.7384e-06	8.31141e-06	2.54478	0.824662	ABCC9	10060
ENSG00000109846	0.0133247	8.47459	4.79716	1.7526e-06	8.3765e-06	2.43506	0.666235	CRYAB	1410
ENSG00000101400	0.0134236	6.89884	4.79329	1.78627e-06	8.52612e-06	2.30312	0.671178	SNTA1	6640
ENSG00000239713	0.0125576	0.698763	4.78251	1.88347e-06	8.95444e-06	2.9634	0.62788	APOBEC3G	60489
ENSG00000205929	0.0212993	-0.510533	4.78138	1.89399e-06	8.99549e-06	3.22018	1.06497	C21orf62	56245
ENSG00000144908	0.0118749	5.91862	4.77007	2.00195e-06	9.47077e-06	2.14188	0.593745	ALDH1L1	10840
ENSG00000186212	-0.0246383	-0.768327	-4.76862	2.01616e-06	9.53173e-06	3.07794	-1.23191	SOWAHB	345079
ENSG00000149418	0.0144339	0.417879	4.76519	2.05038e-06	9.68077e-06	2.94282	0.721693	ST14	6768
ENSG00000177426	0.015458	2.7964	4.76066	2.09624e-06	9.88271e-06	2.43389	0.772898	TGIF1	7050
ENSG00000003096	-0.0124119	3.07322	-4.75899	2.11344e-06	9.94916e-06	2.29245	-0.620593	KLHL13	90293
ENSG00000179583	0.0145593	2.04216	4.75767	2.12711e-06	1.00069e-05	2.56708	0.727965	CIITA	4261
ENSG00000135269	0.0121008	1.11224	4.75498	2.15522e-06	1.01293e-05	2.74304	0.605039	TES	26136
ENSG00000137752	0.0139143	1.6973	4.75192	2.18772e-06	1.02686e-05	2.6121	0.695714	CASP1	834
ENSG00000078328	-0.016896	6.31172	-4.74935	2.21532e-06	1.03846e-05	2.08549	-0.8448	RBFOX1	54715
ENSG00000172782	-0.0170014	1.89552	-4.7449	2.26395e-06	1.05953e-05	2.4382	-0.850069	FADS6	283985
ENSG00000148841	0.0126905	2.31297	4.74241	2.29154e-06	1.07175e-05	2.43818	0.634526	ITPRIP	85450
ENSG00000178033	0.0128267	0.461925	4.74219	2.29396e-06	1.07253e-05	2.82128	0.641333	CALHM5	254228
ENSG00000145087	-0.0177192	4.90624	-4.73857	2.33478e-06	1.08843e-05	1.99954	-0.88596	STXBP5L	9515
ENSG00000008394	0.0138429	5.51925	4.73645	2.35907e-06	1.0994e-05	1.98189	0.692147	MGST1	4257
ENSG00000155966	-0.0183931	3.04967	-4.7335	2.39308e-06	1.11308e-05	2.16015	-0.919655	AFF2	2334
ENSG00000026297	0.0119902	4.79432	4.71022	2.67934e-06	1.23505e-05	1.88479	0.599512	RNASET2	8635
ENSG00000165379	-0.0140623	3.14213	-4.7078	2.71094e-06	1.24722e-05	2.03552	-0.703114	LRFN5	145581
ENSG00000152822	-0.017546	3.61998	-4.70648	2.72832e-06	1.25402e-05	1.94848	-0.877302	GRM1	2911
ENSG00000165023	-0.0190345	6.15475	-4.70584	2.73671e-06	1.25747e-05	1.87671	-0.951724	DIRAS2	54769
ENSG00000196542	-0.0149002	2.51117	-4.69058	2.94613e-06	1.34553e-05	2.06759	-0.74501	SPTSSB	165679
ENSG00000010282	0.0159147	5.41203	4.68218	3.0679e-06	1.39671e-05	1.72603	0.795736	HHATL	57467
ENSG00000128016	0.0163419	5.3105	4.6816	3.07652e-06	1.39975e-05	1.72768	0.817094	ZFP36	7538
ENSG00000112186	-0.0144426	5.89618	-4.68139	3.07954e-06	1.40069e-05	1.74492	-0.722132	CAP2	10486
ENSG00000130477	-0.0151899	7.08681	-4.67827	3.1261e-06	1.41872e-05	1.80648	-0.759497	UNC13A	23025
ENSG00000183889	0.0167778	1.70651	4.67782	3.1329e-06	1.42091e-05	2.26737	0.838891	AC138969.1	100288332
ENSG00000074803	-0.0134746	-0.201324	-4.67588	3.1623e-06	1.43334e-05	2.5679	-0.673729	SLC12A1	6557
ENSG00000158258	-0.0176803	4.30629	-4.67284	3.20886e-06	1.45262e-05	1.7225	-0.884014	CLSTN2	64084
ENSG00000183160	0.0177565	1.79445	4.67224	3.21824e-06	1.45595e-05	2.22586	0.887826	TMEM119	338773
ENSG00000132002	0.0146442	7.06076	4.67162	3.22783e-06	1.45983e-05	1.74695	0.732211	DNAJB1	3337
ENSG00000185338	0.0168374	-0.294592	4.67146	3.23028e-06	1.46048e-05	2.63692	0.841872	SOCS1	8651
ENSG00000164442	-0.0119479	4.10043	-4.66228	3.37584e-06	1.52055e-05	1.69238	-0.597396	CITED2	10370
ENSG00000021300	0.0131311	9.4588	4.65724	3.45846e-06	1.55392e-05	1.86666	0.656556	PLEKHB1	58473
ENSG00000168497	0.0131649	3.84789	4.65636	3.47301e-06	1.55895e-05	1.74593	0.658247	CAVIN2	8436
ENSG00000104894	0.0164885	1.69712	4.65409	3.51104e-06	1.57504e-05	2.16182	0.824425	CD37	951
ENSG00000119630	0.013264	2.03056	4.65106	3.56239e-06	1.59708e-05	2.06874	0.663199	PGF	5228
ENSG00000131094	0.0136775	4.01753	4.6491	3.59595e-06	1.61112e-05	1.67752	0.683877	C1QL1	10882
ENSG00000089199	-0.0229915	6.65935	-4.64506	3.66611e-06	1.64052e-05	1.63243	-1.14958	CHGB	1114
ENSG00000189058	0.0134902	7.58344	4.64405	3.68392e-06	1.64797e-05	1.65326	0.674511	APOD	347
ENSG00000145920	-0.0167861	9.30442	-4.63094	3.92178e-06	1.74515e-05	1.76816	-0.839305	CPLX2	10814
ENSG00000196209	0.0174814	0.254817	4.62962	3.94664e-06	1.75513e-05	2.35679	0.874072	SIRPB2	284759
ENSG00000239998	0.0176897	-0.159929	4.62816	3.97421e-06	1.76467e-05	2.43605	0.884484	LILRA2	11027
ENSG00000185187	0.0119028	3.92357	4.62612	4.01302e-06	1.77916e-05	1.58638	0.595138	SIGIRR	59307
ENSG00000119655	0.0126913	4.77663	4.62588	4.01753e-06	1.78061e-05	1.49606	0.634563	NPC2	10577
ENSG00000249158	-0.015838	-0.609801	-4.61706	4.18981e-06	1.84899e-05	2.37503	-0.791898	PCDHA11	56138
ENSG00000130303	0.0134877	4.09722	4.61448	4.24155e-06	1.86953e-05	1.51981	0.674384	BST2	684
ENSG00000108622	0.0124176	2.11759	4.60849	4.36402e-06	1.91998e-05	1.85784	0.62088	ICAM2	3384
ENSG00000170439	0.021148	0.140725	4.60786	4.37699e-06	1.92392e-05	2.29378	1.0574	METTL7B	196410
ENSG00000177989	0.0190584	1.15655	4.60723	4.39011e-06	1.92851e-05	2.06305	0.952921	ODF3B	440836
ENSG00000117226	0.0146988	2.10458	4.60549	4.42662e-06	1.941e-05	1.8573	0.734941	GBP3	2635
ENSG00000205362	0.0192083	-0.116092	4.6055	4.42626e-06	1.941e-05	2.33056	0.960417	MT1A	4489
ENSG00000181284	0.0125696	-0.492844	4.60391	4.45997e-06	1.95086e-05	2.37542	0.628479	TMEM102	284114
ENSG00000215612	0.0152077	-0.131696	4.59768	4.59353e-06	2.00684e-05	2.27413	0.760383	HMX1	3166
ENSG00000182601	-0.0146151	3.78996	-4.59528	4.64597e-06	2.02545e-05	1.42229	-0.730755	HS3ST4	9951
ENSG00000160183	0.0239701	0.720869	4.59074	4.74702e-06	2.06513e-05	2.10466	1.19851	TMPRSS3	64699
ENSG00000067842	-0.0157226	5.14558	-4.57059	5.22087e-06	2.25423e-05	1.2228	-0.786128	ATP2B3	492
ENSG00000154589	0.0136239	-0.01852	4.57028	5.22862e-06	2.2569e-05	2.13841	0.681193	LY96	23643
ENSG00000006016	0.0212278	3.41425	4.56938	5.25079e-06	2.26579e-05	1.42654	1.06139	CRLF1	9244
ENSG00000135324	-0.0133557	3.23854	-4.56904	5.25923e-06	2.26875e-05	1.38163	-0.667784	MRAP2	112609
ENSG00000149972	-0.0200342	0.759756	-4.56653	5.32165e-06	2.2943e-05	1.8522	-1.00171	CNTN5	53942
ENSG00000133800	0.0157394	2.02837	4.5624	5.42626e-06	2.33661e-05	1.67358	0.786972	LYVE1	10894
ENSG00000170579	-0.0166386	5.72509	-4.56124	5.45585e-06	2.34794e-05	1.19181	-0.831931	DLGAP1	9229
ENSG00000151136	-0.0118654	3.38924	-4.55895	5.51506e-06	2.372e-05	1.31484	-0.593268	BTBD11	121551
ENSG00000105409	-0.0154778	8.31385	-4.55871	5.52114e-06	2.3732e-05	1.35437	-0.773889	ATP1A3	478
ENSG00000179344	0.0200206	1.66241	4.55478	5.62421e-06	2.41246e-05	1.72958	1.00103	HLA-DQB1	3119
ENSG00000163273	-0.0131079	0.443403	-4.55299	5.67163e-06	2.43208e-05	1.87023	-0.655397	NPPC	4880
ENSG00000163453	0.0125028	5.95062	4.5509	5.72758e-06	2.4546e-05	1.13355	0.62514	IGFBP7	3490
ENSG00000185518	-0.020013	6.04896	-4.54729	5.82531e-06	2.49278e-05	1.14672	-1.00065	SV2B	9899
ENSG00000136531	-0.0164035	6.60532	-4.54546	5.87578e-06	2.51213e-05	1.16815	-0.820176	SCN2A	6326
ENSG00000135439	-0.0167386	7.27154	-4.53983	6.03288e-06	2.5709e-05	1.19171	-0.836931	AGAP2	116986
ENSG00000196139	0.0129774	3.23849	4.5362	6.1362e-06	2.61183e-05	1.30434	0.648871	AKR1C3	8644
ENSG00000012223	0.0181532	0.3062	4.53289	6.23205e-06	2.64871e-05	1.89961	0.907661	LTF	4057
ENSG00000214694	-0.0123133	2.21147	-4.53135	6.27708e-06	2.66628e-05	1.41456	-0.615663	ARHGEF33	100271715
ENSG00000142347	0.0143109	2.67716	4.52371	6.50531e-06	2.75509e-05	1.36645	0.715547	MYO1F	4542
ENSG00000213719	0.0134708	4.10668	4.52335	6.5162e-06	2.75889e-05	1.10849	0.673542	CLIC1	1192
ENSG00000203747	0.0221135	3.21479	4.52229	6.54858e-06	2.77015e-05	1.27981	1.10567	FCGR3A	2214
ENSG00000150782	0.0185015	0.741282	4.52217	6.55215e-06	2.77085e-05	1.77208	0.925077	IL18	3606
ENSG00000107242	-0.0119334	3.94969	-4.52186	6.56168e-06	2.77407e-05	1.07276	-0.596668	PIP5K1B	8395
ENSG00000043462	0.0142984	2.43932	4.51839	6.66884e-06	2.81689e-05	1.38689	0.714919	LCP2	3937
ENSG00000143226	0.0196593	2.31728	4.51453	6.78986e-06	2.86548e-05	1.41384	0.982964	FCGR2A	9103
ENSG00000143226	0.0196593	2.31728	4.51453	6.78986e-06	2.86548e-05	1.41384	0.982964	FCGR2A	2212
ENSG00000150337	0.0220653	0.73648	4.51248	6.85498e-06	2.88873e-05	1.73889	1.10326	FCGR1A	2209
ENSG00000006638	0.0117058	-0.136875	4.50156	7.21252e-06	3.02699e-05	1.8377	0.585291	TBXA2R	6915
ENSG00000072952	0.0149999	6.29145	4.48035	7.95827e-06	3.31675e-05	0.830987	0.749997	MRVI1	10335
ENSG00000205129	0.0125605	0.845931	4.47988	7.97555e-06	3.32271e-05	1.54398	0.628024	C4orf47	441054
ENSG00000186472	-0.013311	6.02257	-4.47924	7.9991e-06	3.33088e-05	0.835111	-0.665552	PCLO	27445
ENSG00000196090	-0.0177361	4.4059	-4.4788	8.01566e-06	3.33584e-05	0.837256	-0.886807	PTPRT	11122
ENSG00000162542	0.0130877	1.86029	4.47054	8.32747e-06	3.45661e-05	1.2907	0.654383	TMCO4	255104
ENSG00000137331	0.0137114	2.15222	4.46915	8.38136e-06	3.47497e-05	1.22474	0.685571	IER3	8870
ENSG00000081041	0.0193478	0.658789	4.46632	8.4914e-06	3.51351e-05	1.54475	0.967392	CXCL2	2920
ENSG00000139182	-0.0146071	7.14407	-4.46084	8.70917e-06	3.59534e-05	0.827738	-0.730357	CLSTN3	9746
ENSG00000183549	0.012137	2.07215	4.4573	8.85248e-06	3.64927e-05	1.18952	0.60685	ACSM5	54988
ENSG00000162105	-0.0128544	5.08077	-4.45665	8.87878e-06	3.65802e-05	0.712539	-0.642719	SHANK2	22941
ENSG00000104689	0.0132589	-0.0778978	4.45612	8.90054e-06	3.66456e-05	1.6362	0.662946	TNFRSF10A	8797
ENSG00000105479	0.0181399	0.88095	4.45608	8.9023e-06	3.66456e-05	1.44308	0.906995	CCDC114	93233
ENSG00000112936	0.0128127	1.85845	4.44644	9.30626e-06	3.81313e-05	1.1896	0.640635	C7	730
ENSG00000161921	0.0118527	3.66396	4.44515	9.36135e-06	3.83378e-05	0.818202	0.592635	CXCL16	58191
ENSG00000242265	-0.0124235	7.54778	-4.44129	9.52881e-06	3.89239e-05	0.767219	-0.621177	PEG10	23089
ENSG00000127954	0.0129917	-0.26588	4.43314	9.8923e-06	4.03124e-05	1.57618	0.649584	STEAP4	79689
ENSG00000147588	0.0132621	7.99009	4.43229	9.93097e-06	4.04519e-05	0.736762	0.663105	PMP2	5375
ENSG00000006534	0.012078	1.97371	4.43089	9.99461e-06	4.06766e-05	1.08627	0.603899	ALDH3B1	221
ENSG00000182836	-0.0161695	4.3235	-4.43028	1.00228e-05	4.07798e-05	0.629062	-0.808476	PLCXD3	345557
ENSG00000026508	0.0196074	3.84289	4.4289	1.00865e-05	4.09925e-05	0.75248	0.980369	CD44	960
ENSG00000143340	-0.0210624	-0.295625	-4.4152	1.07387e-05	4.33009e-05	1.38709	-1.05312	FAM163A	148753
ENSG00000143858	-0.0237489	3.03034	-4.41405	1.07954e-05	4.34624e-05	0.704565	-1.18745	SYT2	127833
ENSG00000152495	-0.0188661	6.15117	-4.41108	1.0943e-05	4.39767e-05	0.549826	-0.943303	CAMK4	814
ENSG00000106366	0.0185775	1.45542	4.40535	1.12328e-05	4.50531e-05	1.09979	0.928876	SERPINE1	5054
ENSG00000019505	-0.0188869	5.439	-4.40368	1.13187e-05	4.53455e-05	0.487589	-0.944345	SYT13	57586
ENSG00000091622	-0.0161005	6.29188	-4.40362	1.13214e-05	4.53455e-05	0.520873	-0.805026	PITPNM3	83394
ENSG00000174332	0.0119578	1.2586	4.39698	1.16693e-05	4.65993e-05	1.08091	0.597891	GLIS1	148979
ENSG00000177511	-0.0154282	6.45201	-4.39518	1.17653e-05	4.69406e-05	0.492972	-0.771412	ST8SIA3	51046
ENSG00000064655	0.013977	2.78315	4.38603	1.22648e-05	4.87173e-05	0.730223	0.698849	EYA2	2139
ENSG00000145779	0.0121818	0.397631	4.3837	1.23955e-05	4.91551e-05	1.22179	0.609091	TNFAIP8	25816
ENSG00000136267	-0.0173929	4.39697	-4.37119	1.3119e-05	5.1734e-05	0.367056	-0.869646	DGKB	1607
ENSG00000164867	0.0118965	2.96512	4.3696	1.32138e-05	5.20558e-05	0.61841	0.594827	NOS3	4846
ENSG00000104783	0.0141467	0.764485	4.36943	1.3224e-05	5.20816e-05	1.082	0.707337	KCNN4	3783
ENSG00000162383	0.0187093	0.816986	4.36924	1.32352e-05	5.21114e-05	1.08255	0.935463	SLC1A7	6512
ENSG00000187554	0.0144318	0.896528	4.36658	1.33955e-05	5.26349e-05	1.04706	0.721588	TLR5	7100
ENSG00000006747	0.0229663	1.51081	4.36572	1.3448e-05	5.28051e-05	0.931077	1.14832	SCIN	85477
ENSG00000172243	0.0173768	1.52582	4.36143	1.37115e-05	5.37515e-05	0.892875	0.868841	CLEC7A	64581
ENSG00000026025	0.0149286	6.93542	4.36101	1.37374e-05	5.38385e-05	0.346404	0.74643	VIM	7431
ENSG00000123689	0.0118216	1.31671	4.35892	1.38675e-05	5.43038e-05	0.895248	0.59108	G0S2	50486
ENSG00000164627	0.0126458	2.72051	4.35364	1.42019e-05	5.54927e-05	0.599328	0.632289	KIF6	221458
ENSG00000158714	0.0143905	0.771943	4.35221	1.42938e-05	5.57996e-05	1.01211	0.719526	SLAMF8	56833
ENSG00000149201	0.0123913	-0.0642845	4.35199	1.43081e-05	5.58318e-05	1.17827	0.619566	CCDC81	60494
ENSG00000117228	0.0133553	2.86818	4.35168	1.4328e-05	5.58945e-05	0.571048	0.667767	GBP1	2633
ENSG00000082293	-0.0186118	-0.443895	-4.35125	1.43564e-05	5.599e-05	1.15318	-0.930591	COL19A1	1310
ENSG00000070159	-0.017988	2.26098	-4.34899	1.45033e-05	5.65169e-05	0.584862	-0.899402	PTPN3	5774
ENSG00000124507	-0.015045	8.17798	-4.34886	1.45119e-05	5.65352e-05	0.418508	-0.752249	PACSIN1	29993
ENSG00000146352	-0.0143064	4.94835	-4.34745	1.46042e-05	5.68794e-05	0.240176	-0.715319	CLVS2	134829
ENSG00000204482	0.0152712	1.25739	4.34648	1.46684e-05	5.71139e-05	0.881346	0.763561	LST1	7940
ENSG00000170909	0.0141458	0.532113	4.34522	1.4752e-05	5.73928e-05	1.02847	0.707291	OSCAR	126014
ENSG00000184408	-0.0125244	4.62649	-4.34461	1.47924e-05	5.75188e-05	0.238646	-0.62622	KCND2	3751
ENSG00000188730	-0.0152138	3.72021	-4.34237	1.4942e-05	5.80534e-05	0.306774	-0.760692	VWC2	375567
ENSG00000204388	0.0160137	6.5535	4.34059	1.50627e-05	5.8475e-05	0.237918	0.800683	HSPA1B	3304
ENSG00000179715	0.0128209	0.957269	4.34006	1.50985e-05	5.85985e-05	0.907926	0.641044	PCED1B	91523
ENSG00000184574	0.0136042	1.59609	4.33917	1.51588e-05	5.88165e-05	0.774243	0.680209	LPAR5	57121
ENSG00000105852	0.0134041	-0.0157678	4.33694	1.53117e-05	5.93455e-05	1.10008	0.670207	PON3	5446
ENSG00000100285	-0.0157969	5.69618	-4.33581	1.53899e-05	5.95847e-05	0.197534	-0.789846	NEFH	4744
ENSG00000125966	-0.0164815	4.13744	-4.32937	1.58415e-05	6.11519e-05	0.205641	-0.824074	MMP24	10893
ENSG00000213145	0.0130074	1.68623	4.32271	1.63218e-05	6.28376e-05	0.674528	0.650371	CRIP1	1396
ENSG00000021645	-0.0128375	6.14621	-4.32103	1.64457e-05	6.32131e-05	0.153745	-0.641874	NRXN3	9369
ENSG00000060982	-0.0125401	4.23298	-4.3208	1.64624e-05	6.32266e-05	0.166468	-0.627007	BCAT1	586
ENSG00000166448	-0.0147439	7.28557	-4.32021	1.65062e-05	6.33442e-05	0.225742	-0.737196	TMEM130	222865
ENSG00000141469	0.0237919	4.54722	4.31457	1.69282e-05	6.46877e-05	0.18498	1.18959	SLC14A1	6563
ENSG00000157152	-0.0165684	6.93534	-4.30957	1.73114e-05	6.60994e-05	0.158011	-0.828419	SYN2	6854
ENSG00000107518	-0.0168909	4.43141	-4.30508	1.76626e-05	6.73509e-05	0.0822858	-0.844543	ATRNL1	26033
ENSG00000152137	0.0155075	6.52373	4.30336	1.77981e-05	6.78137e-05	0.0733596	0.775376	HSPB8	26353
ENSG00000140519	0.0134833	1.28036	4.30199	1.7908e-05	6.81782e-05	0.679194	0.674164	RHCG	51458
ENSG00000235711	-0.0171734	1.17888	-4.30172	1.79293e-05	6.82054e-05	0.604443	-0.858671	ANKRD34C	390616
ENSG00000196517	0.0119302	4.35614	4.30063	1.80165e-05	6.8501e-05	0.0933147	0.596509	SLC6A9	6536
ENSG00000169403	0.0145364	1.35684	4.29713	1.83004e-05	6.93787e-05	0.646921	0.726821	PTAFR	5724
ENSG00000168843	-0.0150924	4.01728	-4.29611	1.83835e-05	6.96387e-05	0.0761246	-0.754622	FSTL5	56884
ENSG00000154734	0.0128287	5.17543	4.2885	1.90178e-05	7.18711e-05	-0.0110971	0.641436	ADAMTS1	9510
ENSG00000135333	-0.0119591	3.57207	-4.28275	1.95107e-05	7.35628e-05	0.0813778	-0.597956	EPHA7	2045
ENSG00000107968	0.0122032	2.0357	4.28246	1.95358e-05	7.36352e-05	0.449133	0.610162	MAP3K8	1326
ENSG00000171435	-0.012566	4.50955	-4.28122	1.9644e-05	7.39657e-05	-0.0247976	-0.628302	KSR2	283455
ENSG00000151490	-0.0160519	3.38164	-4.267	2.09239e-05	7.82526e-05	0.0411929	-0.802597	PTPRO	5800
ENSG00000102287	0.0160582	1.60719	4.26143	2.14467e-05	8.00206e-05	0.458575	0.80291	GABRE	2564
ENSG00000130203	0.0117235	9.43578	4.25449	2.21146e-05	8.2193e-05	0.0922574	0.586177	APOE	348
ENSG00000100336	0.0210617	0.551111	4.25272	2.22885e-05	8.27753e-05	0.653712	1.05309	APOL4	80832
ENSG00000160111	0.0172042	2.15687	4.25273	2.22879e-05	8.27753e-05	0.303269	0.86021	CPAMD8	27151
ENSG00000066294	0.0171371	1.09686	4.24618	2.29416e-05	8.50691e-05	0.493141	0.856854	CD84	8832
ENSG00000164100	-0.0148684	2.90743	-4.24214	2.33545e-05	8.6444e-05	0.00602651	-0.743421	NDST3	9348
ENSG00000152214	-0.0131423	3.07601	-4.24207	2.33611e-05	8.64464e-05	-0.0169787	-0.657117	RIT2	6014
ENSG00000117594	0.0148522	1.94089	4.23035	2.45993e-05	9.04236e-05	0.242769	0.742611	HSD11B1	3290
ENSG00000111262	-0.0178949	4.54922	-4.22859	2.47899e-05	9.10808e-05	-0.24919	-0.894746	KCNA1	3736
ENSG00000105643	0.0118007	4.95424	4.22619	2.50524e-05	9.19483e-05	-0.266328	0.590033	ARRDC2	27106
ENSG00000107105	-0.0149016	4.23604	-4.22503	2.51803e-05	9.23469e-05	-0.242193	-0.74508	ELAVL2	1993
ENSG00000173898	-0.0125446	7.4438	-4.21511	2.63018e-05	9.60685e-05	-0.206635	-0.627231	SPTBN2	6712
ENSG00000105366	0.018971	1.15204	4.20256	2.77875e-05	0.000101136	0.307467	0.948551	SIGLEC8	27181
ENSG00000169413	0.0174664	0.571001	4.18928	2.94455e-05	0.000106738	0.37202	0.873319	RNASE6	6039
ENSG00000006432	-0.0130972	5.37634	-4.18212	3.03788e-05	0.000109789	-0.459919	-0.654859	MAP3K9	4293
ENSG00000112541	-0.0150878	4.16466	-4.17959	3.0716e-05	0.000110897	-0.424494	-0.75439	PDE10A	10846
ENSG00000168918	0.0119159	3.97692	4.17753	3.0992e-05	0.000111809	-0.36976	0.595794	INPP5D	3635
ENSG00000186517	0.0118549	1.90792	4.17555	3.12598e-05	0.000112634	0.0215814	0.592745	ARHGAP30	257106
ENSG00000134986	-0.0156587	5.55067	-4.16426	3.28307e-05	0.0001175	-0.52321	-0.782936	NREP	9315
ENSG00000137691	0.015311	0.00713629	4.16382	3.28928e-05	0.000117693	0.37268	0.76555	C11orf70	85016
ENSG00000151079	-0.0136263	2.83774	-4.15878	3.36205e-05	0.000120028	-0.312294	-0.681313	KCNA6	NA
ENSG00000136928	-0.0180818	5.96004	-4.15725	3.38428e-05	0.000120732	-0.539347	-0.904091	GABBR2	9568
ENSG00000100365	0.013702	1.00133	4.15498	3.41774e-05	0.000121835	0.132464	0.685102	NCF4	4689
ENSG00000182902	0.0127669	6.24041	4.15488	3.41929e-05	0.00012186	-0.560472	0.638347	SLC25A18	83733
ENSG00000144331	-0.0154744	3.62729	-4.15096	3.47779e-05	0.000123822	-0.483757	-0.77372	ZNF385B	151126
ENSG00000144152	-0.0134171	1.86957	-4.14893	3.5084e-05	0.000124788	-0.170269	-0.670853	FBLN7	129804
ENSG00000141574	0.0148225	0.011702	4.14602	3.55277e-05	0.000126223	0.303239	0.741125	SECTM1	6398
ENSG00000129250	0.0124817	8.29649	4.14482	3.57132e-05	0.000126838	-0.460102	0.624086	KIF1C	10749
ENSG00000111348	0.0119725	4.03033	4.14429	3.57937e-05	0.000127093	-0.51291	0.598625	ARHGDIB	397
ENSG00000041353	-0.0191628	2.41958	-4.13722	3.69037e-05	0.000130487	-0.333576	-0.95814	RAB27B	5874
ENSG00000054356	-0.0142336	6.84671	-4.13657	3.70072e-05	0.000130809	-0.573491	-0.711678	PTPRN	5798
ENSG00000077238	0.0125675	3.87891	4.13537	3.71984e-05	0.000131367	-0.5073	0.628374	IL4R	3566
ENSG00000167851	0.0117334	1.57266	4.13129	3.78585e-05	0.000133339	-0.0911731	0.586668	CD300A	11314
ENSG00000166257	-0.0159074	5.97924	-4.13089	3.79242e-05	0.000133472	-0.649311	-0.795369	SCN3B	55800
ENSG00000148082	-0.0160275	2.11156	-4.13029	3.80213e-05	0.00013365	-0.299007	-0.801377	SHC3	53358
ENSG00000214290	0.0136732	1.67983	4.1276	3.8465e-05	0.000135111	-0.124221	0.683661	COLCA2	120376
ENSG00000107295	-0.0144063	6.6038	-4.12643	3.86591e-05	0.00013566	-0.632174	-0.720316	SH3GL2	6456
ENSG00000003137	-0.0161883	3.75571	-4.11503	4.05988e-05	0.000141776	-0.651478	-0.809415	CYP26B1	56603
ENSG00000121895	0.0152189	-0.434915	4.1101	4.14666e-05	0.00014463	0.244771	0.760945	TMEM156	80008
ENSG00000134548	0.0120325	4.59972	4.10465	4.24479e-05	0.000147695	-0.743703	0.601627	SPX	80763
ENSG00000180440	-0.030325	0.413643	-4.10307	4.27349e-05	0.000148479	-0.0880761	-1.51625	SERTM1	400120
ENSG00000168658	0.0189958	-0.378357	4.09891	4.35031e-05	0.000150784	0.197042	0.949791	VWA3B	200403
ENSG00000167995	0.0120847	4.70255	4.09632	4.39869e-05	0.000152313	-0.785108	0.604233	BEST1	7439
ENSG00000215218	-0.0153926	5.41974	-4.09617	4.40145e-05	0.000152372	-0.809546	-0.769631	UBE2QL1	134111
ENSG00000152049	0.013991	2.35104	4.09535	4.417e-05	0.000152764	-0.388658	0.699551	KCNE4	23704
ENSG00000140527	0.0120574	-0.349169	4.09524	4.41897e-05	0.000152795	0.153998	0.602872	WDR93	56964
ENSG00000178965	-0.0134499	4.52821	-4.09176	4.48527e-05	0.000154864	-0.811782	-0.672497	ERICH3	127254
ENSG00000133640	0.0190034	0.147513	4.09148	4.49062e-05	0.000154975	0.0577538	0.950168	LRRIQ1	84125
ENSG00000143546	0.0172426	1.92507	4.08598	4.59724e-05	0.000158351	-0.331357	0.862131	S100A8	6279
ENSG00000111058	0.0120824	3.80864	4.0813	4.68994e-05	0.000161158	-0.735386	0.604121	ACSS3	79611
ENSG00000178233	-0.0172025	6.15239	-4.07902	4.73572e-05	0.000162576	-0.8484	-0.860123	TMEM151B	441151
ENSG00000174482	-0.0176384	0.423834	-4.07659	4.78492e-05	0.000164069	-0.171892	-0.881922	LINGO2	158038
ENSG00000028137	0.012247	3.82302	4.0753	4.81122e-05	0.000164775	-0.761426	0.612351	TNFRSF1B	7133
ENSG00000173452	-0.0196042	1.52696	-4.07336	4.85099e-05	0.000165979	-0.409136	-0.98021	TMEM196	256130
ENSG00000154127	-0.0152556	3.52234	-4.06699	4.98413e-05	0.000170251	-0.81149	-0.762779	UBASH3B	84959
ENSG00000141404	-0.0137805	4.90673	-4.0663	4.99891e-05	0.000170715	-0.930243	-0.689023	GNAL	2774
ENSG00000198626	-0.0133894	5.70004	-4.06298	5.06979e-05	0.000172889	-0.938278	-0.669472	RYR2	6262
ENSG00000153820	-0.0190132	4.17009	-4.05649	5.21132e-05	0.000177296	-0.929564	-0.95066	SPHKAP	80309
ENSG00000153551	0.0118372	1.32901	4.05472	5.25041e-05	0.000178457	-0.359209	0.591858	CMTM7	112616
ENSG00000111249	-0.0179687	2.76959	-4.05312	5.2862e-05	0.000179589	-0.743502	-0.898437	CUX2	23316
ENSG00000166250	-0.0139207	-0.070908	-4.04595	5.44891e-05	0.00018468	-0.175427	-0.696035	CLMP	79827
ENSG00000111218	-0.0160743	3.6855	-4.04491	5.473e-05	0.000185322	-0.924447	-0.803713	PRMT8	56341
ENSG00000180720	-0.0221719	0.642344	-4.04367	5.50183e-05	0.000186255	-0.363997	-1.1086	CHRM4	1132
ENSG00000105143	-0.0156101	3.98479	-4.04347	5.5065e-05	0.000186369	-0.964754	-0.780503	SLC1A6	6511
ENSG00000155974	-0.013077	1.73768	-4.04252	5.52867e-05	0.000186987	-0.560429	-0.653848	GRIP1	23426
ENSG00000249751	0.0127534	0.453533	4.04037	5.57901e-05	0.000188424	-0.216826	0.637672	ECSCR	641700
ENSG00000135750	-0.0119187	5.27891	-4.03949	5.59971e-05	0.000189079	-1.04168	-0.595935	KCNK1	3775
ENSG00000143178	0.0126486	0.64527	4.03894	5.61281e-05	0.000189477	-0.266122	0.632429	TBX19	9095
ENSG00000160255	0.0157471	3.25146	4.03659	5.66877e-05	0.000191231	-0.807593	0.787356	ITGB2	3689
ENSG00000152207	0.0119933	0.719155	4.03415	5.72733e-05	0.000192981	-0.305155	0.599664	CYSLTR2	57105
ENSG00000138944	-0.0157595	5.05802	-4.03189	5.78224e-05	0.000194512	-1.07008	-0.787976	SHISAL1	85352
ENSG00000150048	0.0117764	0.863659	4.02289	6.00544e-05	0.000201174	-0.378703	0.588822	CLEC1A	51267
ENSG00000162782	-0.019426	-0.446493	-4.017	6.15618e-05	0.000205697	-0.220482	-0.971301	TDRD5	163589
ENSG00000141744	0.0155346	2.9506	4.00928	6.35878e-05	0.00021168	-0.864882	0.776732	PNMT	5409
ENSG00000140749	0.0149488	-0.622584	4.00881	6.37149e-05	0.000212005	-0.130492	0.747442	IGSF6	10261
ENSG00000125637	0.0130251	2.97064	4.00269	6.53685e-05	0.000217105	-0.898974	0.651257	PSD4	23550
ENSG00000099860	0.0122598	5.21167	3.99125	6.85732e-05	0.000226495	-1.23334	0.612991	GADD45B	4616
ENSG00000185274	-0.0145159	5.90536	-3.99049	6.87917e-05	0.000227112	-1.21712	-0.725793	GALNT17	64409
ENSG00000136286	0.0128632	0.370896	3.98062	7.16829e-05	0.00023563	-0.44085	0.643159	MYO1G	64005
ENSG00000156687	-0.0144863	1.46781	-3.9795	7.20174e-05	0.000236676	-0.762325	-0.724316	UNC5D	137970
ENSG00000109047	0.0139104	-0.34427	3.97702	7.27652e-05	0.00023886	-0.307025	0.695521	RCVRN	5957
ENSG00000140022	0.0175873	4.68683	3.97652	7.29163e-05	0.000239302	-1.25338	0.879363	STON2	85439
ENSG00000214376	-0.0134195	1.31911	-3.97225	7.42235e-05	0.000243061	-0.762057	-0.670976	VSTM5	387804
ENSG00000106333	0.0117071	2.44678	3.96438	7.66936e-05	0.000250727	-0.950235	0.585355	PCOLCE	5118
ENSG00000163013	-0.0120377	6.92506	-3.96401	7.68105e-05	0.000250995	-1.26314	-0.601883	FBXO41	150726
ENSG00000157219	-0.015566	2.85834	-3.95803	7.87385e-05	0.000256667	-1.13562	-0.778302	HTR5A	3361
ENSG00000160447	0.0117739	2.77008	3.9565	7.92405e-05	0.000258231	-1.04354	0.588695	PKN3	29941
ENSG00000104972	0.0154286	1.22237	3.95428	7.99751e-05	0.000260566	-0.721022	0.771432	LILRB1	10859
ENSG00000173714	0.0132347	0.22141	3.95367	8.01744e-05	0.000261029	-0.515191	0.661735	WFIKKN2	124857
ENSG00000181019	0.012156	4.42214	3.94185	8.41944e-05	0.000272789	-1.36971	0.607802	NQO1	1728
ENSG00000099960	-0.0129191	1.53939	-3.93894	8.5212e-05	0.000275446	-0.947606	-0.645955	SLC7A4	6545
ENSG00000185681	0.0148777	0.00725532	3.93796	8.55562e-05	0.000276497	-0.531964	0.743885	MORN5	254956
ENSG00000115380	0.0135351	5.8317	3.93791	8.55754e-05	0.000276497	-1.44434	0.676754	EFEMP1	2202
ENSG00000180044	-0.017034	1.0657	-3.93782	8.56083e-05	0.000276541	-0.850934	-0.851698	C3orf80	401097
ENSG00000196369	-0.0117228	2.2671	-3.93758	8.569e-05	0.000276742	-1.07646	-0.586139	SRGAP2B	647135
ENSG00000174145	-0.0234718	0.321919	-3.93435	8.68415e-05	0.000279959	-0.730075	-1.17359	NWD2	57495
ENSG00000186094	-0.0140213	1.35122	-3.93334	8.72042e-05	0.000281065	-0.915016	-0.701064	AGBL4	84871
ENSG00000108821	0.012745	2.80767	3.93026	8.8317e-05	0.000284079	-1.15683	0.637249	COL1A1	1277
ENSG00000102678	-0.0137488	3.04247	-3.92547	9.00763e-05	0.000289285	-1.29435	-0.68744	FGF9	2254
ENSG00000118503	0.0119465	2.10451	3.92454	9.0424e-05	0.000290337	-1.03168	0.597327	TNFAIP3	7128
ENSG00000128285	-0.0157637	1.28781	-3.92031	9.20094e-05	0.00029477	-0.970246	-0.788184	MCHR1	2847
ENSG00000164949	0.0157959	2.48644	3.92009	9.20948e-05	0.000294978	-1.11346	0.789794	GEM	2669
ENSG00000076258	0.0122011	0.225578	3.91813	9.28393e-05	0.000296768	-0.666013	0.610057	FMO4	2329
ENSG00000174514	-0.0123245	5.35044	-3.91756	9.30567e-05	0.000297331	-1.52225	-0.616223	MFSD4A	148808
ENSG00000140522	0.01557	2.05353	3.90614	9.75211e-05	0.00031015	-1.09027	0.7785	RLBP1	6017
ENSG00000171951	-0.0155366	6.53314	-3.90412	9.83313e-05	0.000312588	-1.51906	-0.776829	SCG2	7857
ENSG00000077264	-0.0164886	4.90987	-3.89297	0.000102923	0.000325746	-1.61275	-0.824428	PAK3	5063
ENSG00000198216	-0.0134134	5.7972	-3.88991	0.000104216	0.000329404	-1.6176	-0.670671	CACNA1E	777
ENSG00000183921	0.0146109	-0.635188	3.88799	0.000105037	0.000331779	-0.60219	0.730547	SDR42E2	NA
ENSG00000175985	-0.021604	-1.29464	-3.88588	0.000105945	0.000334282	-0.593464	-1.0802	PLEKHD1	400224
ENSG00000179902	0.0176552	0.772303	3.88374	0.000106875	0.000336772	-0.899772	0.882758	C1orf194	127003
ENSG00000105383	0.0149421	-0.43255	3.87288	0.000111708	0.000350696	-0.697816	0.747106	CD33	945
ENSG00000116096	0.0118449	2.88421	3.87114	0.000112502	0.000353034	-1.39501	0.592243	SPR	6697
ENSG00000127578	0.0120872	1.77811	3.85624	0.000119514	0.000373329	-1.23135	0.604359	WFIKKN1	117166
ENSG00000110324	0.013027	2.31848	3.8502	0.000122473	0.000381743	-1.35787	0.651348	IL10RA	3587
ENSG00000205571	0.0195814	1.03223	3.84761	0.000123764	0.000385351	-1.10447	0.979069	SMN2	6607
ENSG00000205571	0.0195814	1.03223	3.84761	0.000123764	0.000385351	-1.10447	0.979069	SMN2	6606
ENSG00000204252	0.0129026	1.65874	3.84728	0.000123929	0.000385697	-1.23554	0.64513	HLA-DOA	3111
ENSG00000112232	-0.0156735	1.21522	-3.84608	0.000124531	0.000387401	-1.22871	-0.783675	KHDRBS2	202559
ENSG00000090659	0.0168555	-0.784242	3.84169	0.000126761	0.00039366	-0.748648	0.842774	CD209	30835
ENSG00000074706	-0.0125527	4.58794	-3.83692	0.000129226	0.000400623	-1.81544	-0.627635	IPCEF1	26034
ENSG00000124491	0.0131337	1.99698	3.83479	0.000130339	0.000403813	-1.34977	0.656685	F13A1	2162
ENSG00000197106	-0.0137556	6.42056	-3.83386	0.000130832	0.000405078	-1.79819	-0.687782	SLC6A17	388662
ENSG00000163909	0.0120165	3.23313	3.82391	0.000136177	0.000420541	-1.64304	0.600827	HEYL	NA
ENSG00000232040	-0.0122312	0.85159	-3.8057	0.000146507	0.000449164	-1.29832	-0.611562	ZBED9	114821
ENSG00000175793	0.015711	0.180176	3.79836	0.000150875	0.000460888	-1.10297	0.78555	SFN	2810
ENSG00000169908	0.0125647	4.58232	3.79333	0.000153939	0.000469054	-1.95041	0.628237	TM4SF1	4071
ENSG00000197992	0.0163638	-0.290771	3.78951	0.000156306	0.000475659	-1.04495	0.818192	CLEC9A	283420
ENSG00000171502	-0.0160553	2.0828	-3.77967	0.000162558	0.000492604	-1.66707	-0.802764	COL24A1	255631
ENSG00000170962	-0.0133469	0.540499	-3.77841	0.000163375	0.000494662	-1.34344	-0.667347	PDGFD	80310
ENSG00000132975	-0.0121204	3.96137	-3.7741	0.0001662	0.000502475	-1.99817	-0.606022	GPR12	2835
ENSG00000128340	0.013537	-0.495186	3.76684	0.000171065	0.000515992	-1.0835	0.676851	RAC2	5880
ENSG00000163071	0.0174912	0.68968	3.76312	0.000173604	0.000522666	-1.33339	0.874559	SPATA18	132671
ENSG00000172771	0.0120675	1.17458	3.76105	0.000175041	0.000526659	-1.4678	0.603376	EFCAB12	90288
ENSG00000187479	0.0123749	3.769	3.75893	0.000176514	0.00053087	-1.98961	0.618747	C11orf96	387763
ENSG00000149970	-0.0126977	5.78805	-3.75872	0.000176665	0.000531212	-2.11579	-0.634886	CNKSR2	22866
ENSG00000134668	0.0160095	-0.44895	3.75645	0.000178254	0.00053555	-1.12911	0.800477	SPOCD1	90853
ENSG00000162494	-0.0186199	-0.857031	-3.75555	0.000178896	0.000537135	-1.16343	-0.930997	LRRC38	126755
ENSG00000169006	0.0152033	4.90902	3.75435	0.000179749	0.000539361	-2.12869	0.760163	NTSR2	23620
ENSG00000101098	-0.0117131	6.20111	-3.74915	0.000183484	0.000549194	-2.13167	-0.585655	RIMS4	140730
ENSG00000152954	-0.0125811	5.56923	-3.7403	0.000190006	0.000566827	-2.19154	-0.629055	NRSN1	140767
ENSG00000196277	-0.0124355	2.35902	-3.73996	0.000190262	0.000567474	-1.85323	-0.621777	GRM7	2917
ENSG00000186469	-0.0137918	4.68336	-3.7336	0.000195091	0.000580794	-2.20808	-0.689591	GNG2	54331
ENSG00000121966	0.0138358	2.88312	3.71599	0.000209075	0.000618839	-1.9838	0.691788	CXCR4	7852
ENSG00000167600	0.0155667	-0.364771	3.6959	0.000226184	0.000665102	-1.37382	0.778336	CYP2S1	29785
ENSG00000153495	0.0126651	0.354672	3.69397	0.000227893	0.000669717	-1.53686	0.633257	TEX29	121793
ENSG00000108947	-0.016715	4.55222	-3.69371	0.00022812	0.000670247	-2.3487	-0.835751	EFNB3	1949
ENSG00000110777	0.0143531	-0.325563	3.69181	0.000229822	0.000675112	-1.40362	0.717654	POU2AF1	5450
ENSG00000146374	-0.0180204	0.113327	-3.69032	0.000231157	0.000678477	-1.58887	-0.901021	RSPO3	84870
ENSG00000135046	0.0127515	3.80849	3.688	0.000233259	0.000683672	-2.24619	0.637577	ANXA1	301
ENSG00000134516	0.0134001	1.66288	3.68534	0.000235687	0.000690367	-1.83554	0.670006	DOCK2	1794
ENSG00000011347	-0.0135362	6.43211	-3.68498	0.000236015	0.000691187	-2.35221	-0.67681	SYT7	9066
ENSG00000138669	-0.0125069	0.294248	-3.68318	0.000237682	0.000695504	-1.62652	-0.625343	PRKG2	5593
ENSG00000205279	-0.0234697	0.418027	-3.67153	0.000248695	0.000724488	-1.72606	-1.17349	CTXN3	613212
ENSG00000148482	0.021044	3.13916	3.64609	0.000274418	0.000792526	-2.26076	1.0522	SLC39A12	221074
ENSG00000198019	0.0158404	-0.693913	3.63955	0.000281434	0.000811158	-1.50971	0.792022	FCGR1B	2210
ENSG00000128045	-0.0135382	2.29998	-3.63791	0.000283218	0.000815974	-2.23047	-0.676908	RASL11B	65997
ENSG00000059377	0.0131208	1.75171	3.62066	0.000302625	0.000868063	-2.08931	0.656042	TBXAS1	6916
ENSG00000111245	-0.0140118	0.124027	-3.61912	0.000304417	0.000872681	-1.84825	-0.700588	MYL2	4633
ENSG00000174776	0.0128431	0.662962	3.61466	0.000309666	0.000886141	-1.88337	0.642153	WDR49	NA
ENSG00000132965	0.0150853	1.60087	3.6129	0.000311751	0.0008914	-2.07971	0.754264	ALOX5AP	241
ENSG00000077279	-0.0119567	2.7015	-3.61128	0.000313698	0.000896432	-2.39319	-0.597833	DCX	1641
ENSG00000134184	-0.0326611	0.0229626	-3.60884	0.000316637	0.000903933	-1.88255	-1.63306	GSTM1	2944
ENSG00000175567	0.0119242	2.80775	3.60634	0.000319677	0.000911887	-2.36425	0.59621	UCP2	7351
ENSG00000163630	-0.0153826	6.30756	-3.60352	0.000323135	0.000921204	-2.6539	-0.769128	SYNPR	132204
ENSG00000136883	-0.0125818	1.27331	-3.60296	0.000323828	0.000922918	-2.13611	-0.62909	KIF12	113220
ENSG00000134531	0.0140679	3.88151	3.60111	0.000326125	0.000928806	-2.56914	0.703397	EMP1	2012
ENSG00000121933	0.0144727	2.64992	3.59964	0.000327966	0.000933311	-2.34091	0.723636	TMIGD3	57413
ENSG00000090382	0.0130709	0.1966	3.58896	0.000341589	0.000968442	-1.8738	0.653547	LYZ	4069
ENSG00000185862	0.0128437	1.80746	3.58253	0.000350044	0.000990071	-2.23152	0.642185	EVI2B	2124
ENSG00000009694	-0.0133968	4.32514	-3.58065	0.000352547	0.000996564	-2.74249	-0.669841	TENM1	10178
ENSG00000198673	-0.0157721	2.62101	-3.57215	0.000364105	0.00102541	-2.52369	-0.788603	FAM19A2	338811
ENSG00000168081	-0.0156552	-0.270395	-3.56682	0.000371535	0.0010447	-1.95558	-0.782762	PNOC	5368
ENSG00000100341	-0.0168199	-0.230247	-3.56621	0.000372392	0.0010467	-1.96484	-0.840997	PNPLA5	150379
ENSG00000142871	0.013234	4.23271	3.56587	0.000372863	0.00104782	-2.7601	0.661701	CYR61	3491
ENSG00000205420	0.0191777	-1.01942	3.56222	0.000378058	0.00106138	-1.72646	0.958887	KRT6A	3853
ENSG00000053108	-0.0124729	2.89348	-3.56077	0.000380137	0.00106659	-2.61525	-0.623647	FSTL4	23105
ENSG00000169116	-0.0146766	4.51125	-3.55302	0.000391415	0.00109631	-2.8516	-0.733828	PARM1	25849
ENSG00000011677	-0.013483	3.34899	-3.54954	0.000396591	0.0011093	-2.7335	-0.674152	GABRA3	2556
ENSG00000129159	-0.0156311	5.32792	-3.54657	0.000401047	0.0011198	-2.89261	-0.781553	KCNC1	3746
ENSG00000196990	-0.015509	0.799938	-3.54061	0.000410159	0.00114305	-2.26685	-0.77545	FAM163B	642968
ENSG00000171812	0.0139756	1.75568	3.53879	0.000412965	0.00114951	-2.38592	0.698782	COL8A2	1296
ENSG00000163623	0.0123205	-0.576831	3.5344	0.000419844	0.00116663	-1.91763	0.616026	NKX6-1	4825
ENSG00000179841	-0.014377	3.82111	-3.52526	0.000434478	0.00120242	-2.88804	-0.718848	AKAP5	9495
ENSG00000186493	0.0203496	-0.0983171	3.52432	0.000436009	0.00120619	-2.0321	1.01748	C5orf38	153571
ENSG00000120457	0.0154931	0.357703	3.51883	0.000445064	0.00122935	-2.15397	0.774656	KCNJ5	3762
ENSG00000162747	0.0155038	-0.717995	3.51638	0.000449164	0.00123925	-1.93808	0.77519	FCGR3B	2215
ENSG00000108342	0.0243113	-1.02989	3.51597	0.000449859	0.00124045	-1.88689	1.21557	CSF3	1440
ENSG00000007908	0.0219154	-0.899205	3.51138	0.000457639	0.00125997	-1.91955	1.09577	SELE	6401
ENSG00000142611	0.0154412	3.29578	3.50019	0.000477135	0.00130889	-2.8298	0.772058	PRDM16	63976
ENSG00000164303	-0.0131629	2.32659	-3.4999	0.00047765	0.00131006	-2.71341	-0.658147	ENPP6	133121
ENSG00000169330	-0.0125848	2.22727	-3.49884	0.00047955	0.00131401	-2.70257	-0.629241	KIAA1024	23251
ENSG00000203685	-0.0135076	6.0623	-3.49015	0.000495287	0.0013525	-3.06843	-0.675378	STUM	375057
ENSG00000112559	0.0127189	1.38489	3.48402	0.00050669	0.00138076	-2.50477	0.635946	MDFI	4188
ENSG00000163545	0.0125599	1.24942	3.48101	0.000512386	0.0013939	-2.48211	0.627996	NUAK2	81788
ENSG00000162989	-0.01671	4.08662	-3.47459	0.000524699	0.0014231	-3.09463	-0.835501	KCNJ3	3760
ENSG00000184258	0.0133112	5.77382	3.45397	0.000566201	0.00152588	-3.22102	0.665562	CDR1	1038
ENSG00000173947	0.0146662	2.25211	3.44712	0.000580648	0.00156072	-2.79852	0.733312	PIFO	128344
ENSG00000091482	-0.016475	-1.45488	-3.44433	0.00058662	0.0015756	-2.14036	-0.82375	SMPX	23676
ENSG00000154262	0.011829	1.28847	3.44373	0.00058792	0.0015785	-2.614	0.591449	ABCA6	23460
ENSG00000138135	0.0147824	1.03591	3.43459	0.000607958	0.00162683	-2.60108	0.739119	CH25H	9023
ENSG00000006283	-0.0125353	4.25693	-3.43274	0.000612094	0.00163669	-3.25315	-0.626764	CACNA1G	8913
ENSG00000132359	-0.0120094	6.00652	-3.43214	0.000613443	0.00163968	-3.27241	-0.600471	RAP1GAP2	23108
ENSG00000163491	-0.0118987	1.04818	-3.4246	0.000630592	0.0016796	-2.7038	-0.594935	NEK10	152110
ENSG00000150394	-0.0169781	3.71498	-3.41263	0.00065875	0.00174202	-3.26352	-0.848906	CDH8	1006
ENSG00000117598	-0.0126675	2.77425	-3.41028	0.000664422	0.00175479	-3.10776	-0.633374	PLPPR5	163404
ENSG00000134443	-0.0155986	-1.06585	-3.40807	0.000669789	0.00176764	-2.3447	-0.779931	GRP	2922
ENSG00000181649	0.0146867	-0.928737	3.40661	0.000673363	0.00177609	-2.28721	0.734333	PHLDA2	7262
ENSG00000197901	0.0138299	0.802029	3.40433	0.000678964	0.0017889	-2.66794	0.691497	SLC22A6	9356
ENSG00000188582	-0.0123913	-0.606827	-3.39143	0.000711512	0.00186952	-2.47829	-0.619563	PAQR9	344838
ENSG00000163032	-0.0177726	7.41135	-3.37897	0.000744334	0.00194936	-3.35318	-0.888631	VSNL1	7447
ENSG00000109061	-0.0163524	-0.875957	-3.3766	0.000750732	0.00196468	-2.47625	-0.817622	MYH1	4619
ENSG00000129682	-0.0211649	4.28415	-3.36288	0.000788766	0.00205488	-3.48917	-1.05824	FGF13	2258
ENSG00000082482	-0.0142567	2.22364	-3.35487	0.000811801	0.00210954	-3.18509	-0.712837	KCNK2	3776
ENSG00000177098	-0.012113	6.31241	-3.35355	0.000815681	0.00211847	-3.5195	-0.605652	SCN4B	6330
ENSG00000005981	0.0126866	1.07629	3.34244	0.000848815	0.00219305	-2.90882	0.634332	ASB4	51666
ENSG00000128578	-0.0123236	4.55495	-3.34227	0.000849319	0.00219396	-3.57794	-0.616179	STRIP2	57464
ENSG00000165985	-0.020758	0.909648	-3.34059	0.000854444	0.00220641	-2.98432	-1.0379	C1QL3	389941
ENSG00000178752	-0.016358	0.543459	-3.32476	0.000904107	0.00231925	-2.9643	-0.817898	ERFE	151176
ENSG00000053438	-0.0143989	6.29865	-3.32403	0.000906481	0.00232451	-3.61392	-0.719945	NNAT	4826
ENSG00000160593	0.0160838	-0.0150586	3.31862	0.000924102	0.00236422	-2.75418	0.80419	JAML	120425
ENSG00000110931	-0.0125853	7.53961	-3.30799	0.000959655	0.00244692	-3.58279	-0.629264	CAMKK2	10645
ENSG00000188596	0.0117624	0.334428	3.30479	0.000970608	0.00247265	-2.87883	0.588122	CFAP54	144535
ENSG00000171617	-0.0198412	6.30358	-3.29994	0.000987409	0.00250916	-3.69097	-0.992058	ENC1	8507
ENSG00000151812	-0.0154281	0.428984	-3.29933	0.000989546	0.00251245	-3.00935	-0.771407	SLC35F4	341880
ENSG00000075035	-0.0150874	5.04223	-3.29399	0.00100842	0.00255361	-3.75107	-0.754372	WSCD2	9671
ENSG00000171517	0.0191104	0.496162	3.28895	0.00102654	0.00259448	-2.95311	0.955518	LPAR3	23566
ENSG00000146904	0.0117316	-0.291444	3.28664	0.00103493	0.0026134	-2.82669	0.586578	EPHA1	2041
ENSG00000143365	0.0194308	-0.174252	3.28444	0.00104298	0.00263095	-2.83555	0.971541	RORC	6097
ENSG00000112799	0.0135093	0.912969	3.27631	0.00107331	0.0026994	-3.09162	0.675467	LY86	9450
ENSG00000215217	0.0139806	2.55565	3.26703	0.00110889	0.0027816	-3.46144	0.699028	C5orf49	134121
ENSG00000164530	0.0123345	2.87664	3.24738	0.00118785	0.00296005	-3.59739	0.616727	PI16	221476
ENSG00000142512	0.0127882	1.38962	3.23601	0.00123587	0.00306856	-3.32198	0.639411	SIGLEC10	89790
ENSG00000105967	0.013255	0.168811	3.23409	0.00124416	0.00308595	-3.0687	0.662751	TFEC	22797
ENSG00000013588	0.0143653	-0.30239	3.22658	0.00127706	0.00315993	-2.99769	0.718266	GPRC5A	9052
ENSG00000143119	0.0117244	2.92047	3.22403	0.00128843	0.00318642	-3.67881	0.586221	CD53	963
ENSG00000117152	-0.0193626	5.10477	-3.22112	0.00130149	0.00321542	-3.98632	-0.96813	RGS4	5999
ENSG00000170891	0.0124474	-0.248514	3.21937	0.00130941	0.00323331	-3.03602	0.622372	CYTL1	54360
ENSG00000165025	0.0121236	1.81766	3.21753	0.00131778	0.00325231	-3.47309	0.606181	SYK	6850
ENSG00000132854	-0.0131935	0.363614	-3.21446	0.00133189	0.00328486	-3.25519	-0.659674	KANK4	163782
ENSG00000198910	-0.013279	6.71646	-3.21301	0.00133858	0.00329968	-3.95174	-0.663948	L1CAM	3897
ENSG00000149090	0.0136375	4.18747	3.2104	0.0013507	0.003325	-3.94525	0.681875	PAMR1	25891
ENSG00000006128	-0.0217651	3.32894	-3.19376	0.00143053	0.00349579	-3.93821	-1.08825	TAC1	6863
ENSG00000163673	-0.0167093	0.671973	-3.19169	0.00144073	0.00351893	-3.40447	-0.835463	DCLK3	85443
ENSG00000198785	-0.0149305	1.22007	-3.19023	0.00144798	0.00353544	-3.51536	-0.746526	GRIN3A	116443
ENSG00000104879	-0.0118073	1.36735	-3.18129	0.00149315	0.00363462	-3.57517	-0.590366	CKM	1158
ENSG00000176928	-0.0134318	-0.965866	-3.17599	0.00152055	0.0036932	-3.10724	-0.671589	GCNT4	51301
ENSG00000170419	-0.0196889	3.44767	-3.17254	0.00153863	0.00373082	-4.01307	-0.984445	VSTM2A	222008
ENSG00000161681	-0.0121186	5.86255	-3.16939	0.0015553	0.00376427	-4.13969	-0.605929	SHANK1	50944
ENSG00000132164	0.0126315	4.91163	3.15964	0.00160793	0.00387917	-4.17026	0.631575	SLC6A11	6538
ENSG00000158815	0.0120854	3.95419	3.1596	0.00160817	0.00387917	-4.07678	0.60427	FGF17	8822
ENSG00000113749	-0.0137345	0.258272	-3.15475	0.00163499	0.00393925	-3.42005	-0.686723	HRH2	3274
ENSG00000130829	0.0152612	1.2269	3.15392	0.0016396	0.00394772	-3.53894	0.763061	DUSP9	1852
ENSG00000115252	-0.0123535	4.52491	-3.15018	0.00166061	0.00399094	-4.19598	-0.617675	PDE1A	5136
ENSG00000092820	0.0120867	6.3641	3.14017	0.00171809	0.00411193	-4.2268	0.604335	EZR	7430
ENSG00000183775	-0.0132714	3.47965	-3.12536	0.00180647	0.00430269	-4.1559	-0.663568	KCTD16	57528
ENSG00000196091	0.0117073	4.66632	3.12326	0.00181932	0.00432758	-4.26515	0.585365	MYBPC1	4604
ENSG00000121207	0.0128115	1.62617	3.12047	0.00183651	0.00436415	-3.7444	0.640577	LRAT	9227
ENSG00000125810	0.0122284	2.34445	3.10723	0.0019203	0.00454373	-3.92472	0.611422	CD93	22918
ENSG00000104490	-0.0133025	5.11419	-3.09806	0.00198035	0.00466412	-4.3771	-0.665127	NCALD	83988
ENSG00000169508	0.0159608	0.4594	3.08573	0.0020639	0.00483661	-3.60245	0.798038	GPR183	1880
ENSG00000060140	-0.02049	0.261106	-3.08145	0.0020936	0.00489664	-3.66768	-1.0245	STYK1	55359
ENSG00000170214	-0.0128071	0.990462	-3.07781	0.00211923	0.00495018	-3.82009	-0.640355	ADRA1B	147
ENSG00000133019	-0.021426	1.85257	-3.07684	0.00212608	0.00496372	-4.01932	-1.0713	CHRM3	1131
ENSG00000159625	0.0138825	-0.580504	3.07549	0.00213569	0.00498292	-3.42123	0.694127	DRC7	84229
ENSG00000171659	0.013574	1.29798	3.06808	0.00218904	0.00509583	-3.82901	0.6787	GPR34	2857
ENSG00000060709	-0.011704	4.61	-3.06551	0.00220782	0.00512985	-4.46125	-0.585198	RIMBP2	23504
ENSG00000213937	0.0118389	2.17992	3.05276	0.00230327	0.00532129	-4.0703	0.591943	CLDN9	9080
ENSG00000183036	-0.0151787	5.74207	-3.05096	0.00231702	0.00535134	-4.50841	-0.758933	PCP4	5121
ENSG00000166006	-0.0195815	2.38024	-3.04948	0.00232842	0.00537595	-4.20795	-0.979076	KCNC2	3747
ENSG00000162511	0.0120889	4.55854	3.04185	0.00238795	0.00550015	-4.49924	0.604447	LAPTM5	7805
ENSG00000103316	-0.0158567	5.48289	-3.04145	0.00239108	0.0055056	-4.54073	-0.792837	CRYM	1428
ENSG00000181215	-0.0140314	0.389926	-3.03539	0.00243937	0.00560692	-3.82171	-0.701571	C4orf50	NA
ENSG00000187905	0.0160301	-0.734023	3.03347	0.00245483	0.00563976	-3.51857	0.801506	LRRC74B	400891
ENSG00000171051	0.0139559	1.17598	3.02926	0.00248912	0.00570488	-3.91348	0.697795	FPR1	2357
ENSG00000204175	-0.0147396	1.67382	-3.02665	0.00251061	0.00574771	-4.12533	-0.73698	GPRIN2	9721
ENSG00000149654	-0.0124033	4.39073	-3.01646	0.0025961	0.00591708	-4.5981	-0.620167	CDH22	64405
ENSG00000145863	-0.0257268	0.371029	-3.01558	0.00260361	0.00593138	-3.92399	-1.28634	GABRA6	2559
ENSG00000136099	-0.0170198	3.09522	-3.00482	0.00269699	0.00612086	-4.47167	-0.850988	PCDH8	5100
ENSG00000163735	0.0128479	0.108643	2.99653	0.00277096	0.00627587	-3.79204	0.642396	CXCL5	6374
ENSG00000213085	0.0163601	-0.59169	2.9924	0.00280854	0.006354	-3.67089	0.818006	CFAP45	25790
ENSG00000172995	-0.0139062	7.08418	-2.98873	0.00284233	0.00642337	-4.61558	-0.695312	ARPP21	10777
ENSG00000148926	0.0120583	3.10031	2.96757	0.00304434	0.00682948	-4.50455	0.602914	ADM	133
ENSG00000185933	-0.0139316	-0.388814	-2.96104	0.00310927	0.00696211	-3.89333	-0.696578	CALHM1	255022
ENSG00000164270	-0.0180619	-1.10667	-2.94443	0.00328027	0.00730183	-3.7987	-0.903093	HTR4	3360
ENSG00000166342	-0.0163348	2.30339	-2.94429	0.00328173	0.00730396	-4.49616	-0.816741	NETO1	81832
ENSG00000183876	0.0117468	0.166276	2.94361	0.00328892	0.00731769	-3.97223	0.587341	ARSI	340075
ENSG00000106536	0.0126742	0.432083	2.93503	0.00338068	0.00749636	-4.05047	0.633711	POU6F2	11281
ENSG00000171246	-0.0189163	6.10421	-2.9233	0.00351011	0.00775586	-4.86553	-0.945817	NPTX1	4884
ENSG00000163823	0.0131485	0.513598	2.92237	0.00352046	0.00777425	-4.09678	0.657427	CCR1	1230
ENSG00000185760	-0.0171074	3.50538	-2.90975	0.00366506	0.00805618	-4.81628	-0.855369	KCNQ5	56479
ENSG00000189056	-0.0140726	5.2752	-2.90233	0.00375255	0.00822338	-4.95928	-0.703628	RELN	5649
ENSG00000119866	-0.0144857	3.47182	-2.90178	0.00375907	0.00823642	-4.83108	-0.724284	BCL11A	53335
ENSG00000142408	-0.0121666	5.56973	-2.8988	0.00379487	0.00830222	-4.96784	-0.608332	CACNG8	59283
ENSG00000054803	-0.0212836	1.48603	-2.88597	0.00395219	0.00862128	-4.51082	-1.06418	CBLN4	140689
ENSG00000115602	0.0217056	0.85114	2.88003	0.00402709	0.00875038	-4.26489	1.08528	IL1RL1	9173
ENSG00000073670	-0.0120546	5.78925	-2.85943	0.00429677	0.00926363	-5.07117	-0.602731	ADAM11	4185
ENSG00000109158	-0.0133779	4.05349	-2.85676	0.00433289	0.00933313	-5.03278	-0.668894	GABRA4	2557
ENSG00000175267	0.0122754	2.51284	2.85381	0.00437311	0.0094085	-4.7193	0.613772	VWA3A	146177
ENSG00000175267	0.0122754	2.51284	2.85381	0.00437311	0.0094085	-4.7193	0.613772	VWA3A	101930115
ENSG00000133816	-0.0138888	6.07256	-2.82894	0.00472602	0.0100953	-5.14364	-0.69444	MICAL2	9645
ENSG00000133816	-0.0138888	6.07256	-2.82894	0.00472602	0.0100953	-5.14364	-0.69444	MICAL2	84953
ENSG00000115596	0.0150155	-0.053671	2.8182	0.00488626	0.0104036	-4.2752	0.750774	WNT6	7475
ENSG00000006116	-0.0160208	4.10691	-2.81306	0.00496463	0.0105471	-5.16327	-0.801042	CACNG3	10368
ENSG00000237515	-0.0126467	3.53308	-2.81035	0.00500657	0.0106236	-5.09481	-0.632335	SHISA9	729993
ENSG00000102468	-0.0144569	2.01044	-2.80241	0.00513078	0.0108536	-4.83613	-0.722844	HTR2A	3356
ENSG00000171873	-0.0131658	0.191672	-2.79568	0.00523828	0.0110566	-4.48177	-0.658288	ADRA1D	146
ENSG00000197406	0.0136311	-0.543615	2.79216	0.00529541	0.0111674	-4.25544	0.681555	DIO3	1735
ENSG00000163106	0.0119122	-0.722144	2.78293	0.00544762	0.0114515	-4.25032	0.595612	HPGDS	27306
ENSG00000126583	-0.0126406	5.68726	-2.77742	0.00554043	0.0116364	-5.30681	-0.632029	PRKCG	5582
ENSG00000127588	-0.018606	0.360388	-2.76237	0.00580123	0.0121381	-4.63443	-0.930302	GNG13	51764
ENSG00000171401	0.021341	-0.385751	2.73369	0.00632903	0.0131411	-4.42604	1.06705	KRT13	3860
ENSG00000038295	-0.0124152	1.27236	-2.7312	0.00637683	0.0132251	-4.87915	-0.62076	TLL1	7092
ENSG00000184185	-0.0121967	3.61997	-2.72742	0.00645002	0.0133519	-5.3442	-0.609833	KCNJ12	3768
ENSG00000171243	-0.0136289	-0.80265	-2.72446	0.00650774	0.0134559	-4.46405	-0.681447	SOSTDC1	25928
ENSG00000140945	-0.0122905	3.51357	-2.70874	0.00682282	0.0140508	-5.37226	-0.614524	CDH13	1012
ENSG00000160401	0.012631	0.817704	2.69809	0.00704412	0.0144507	-4.798	0.631552	CFAP157	286207
ENSG00000112812	-0.0129462	-0.910489	-2.66471	0.0077796	0.0157996	-4.61045	-0.647309	PRSS16	10279
ENSG00000064300	0.0118006	2.30144	2.66275	0.0078249	0.0158782	-5.20032	0.590028	NGFR	4804
ENSG00000145708	-0.0130737	1.6326	-2.66278	0.00782412	0.0158782	-5.14135	-0.653683	CRHBP	1393
ENSG00000110848	0.0129792	-0.76883	2.65849	0.00792422	0.0160503	-4.59141	0.648959	CD69	969
ENSG00000130720	-0.0121095	-0.0458175	-2.638	0.00841709	0.01692	-4.84969	-0.605475	FIBCD1	84929
ENSG00000050628	-0.0160528	-0.314247	-2.62293	0.00879713	0.0176085	-4.8328	-0.802642	PTGER3	5733
ENSG00000139767	-0.0119717	5.19156	-2.60863	0.00917173	0.0182838	-5.76788	-0.598587	SRRM4	84530
ENSG00000120903	-0.0133292	0.380326	-2.57577	0.010087	0.0199508	-5.11788	-0.66646	CHRNA2	1135
ENSG00000198010	-0.0126201	3.3669	-2.56645	0.0103609	0.0204364	-5.72484	-0.631007	DLGAP2	9228
ENSG00000029534	-0.0122682	4.58783	-2.55923	0.0105779	0.0208045	-5.87927	-0.613412	ANK1	286
ENSG00000170370	0.015393	3.19776	2.55232	0.010789	0.0211763	-5.65605	0.769648	EMX2	2018
ENSG00000260903	-0.0121017	2.4881	-2.53986	0.0111798	0.0218687	-5.63999	-0.605087	XKR7	343702
ENSG00000142765	0.0159846	2.04599	2.53809	0.011236	0.0219564	-5.47511	0.799229	SYTL1	84958
ENSG00000130208	0.0151707	4.19147	2.49458	0.0127068	0.0245059	-5.97769	0.758534	APOC1	341
ENSG00000147246	-0.0175173	2.07591	-2.47056	0.0135892	0.026016	-5.72822	-0.875866	HTR2C	3358
ENSG00000143851	0.0158358	0.464737	2.44762	0.0144826	0.027514	-5.35395	0.791792	PTPN7	5778
ENSG00000164129	-0.0119523	-0.101126	-2.42247	0.0155214	0.0292674	-5.3799	-0.597613	NPY5R	4889
ENSG00000163209	0.0174669	-1.85191	2.41565	0.0158137	0.0297639	-4.98285	0.873346	SPRR3	6707
ENSG00000172987	0.0119994	1.64289	2.40592	0.0162397	0.0304701	-5.72516	0.599968	HPSE2	60495
ENSG00000169429	0.0120062	-0.029715	2.37332	0.0177414	0.032927	-5.44975	0.600308	CXCL8	3576
ENSG00000205277	0.0124439	-0.909883	2.3115	0.0209263	0.0381106	-5.41623	0.622194	MUC12	10071
ENSG00000110786	-0.0138174	5.8555	-2.30868	0.0210829	0.0383474	-6.48859	-0.690871	PTPN5	84867
ENSG00000188674	-0.0129683	2.88394	-2.28216	0.022605	0.0407603	-6.3247	-0.648415	C2orf80	389073
ENSG00000164794	-0.0186074	1.18316	-2.27907	0.0227886	0.0410605	-5.99914	-0.930372	KCNV1	27012
ENSG00000181085	0.0161495	0.0338824	2.25611	0.0241927	0.0432601	-5.71354	0.807477	MAPK15	225689
ENSG00000179520	-0.0139683	-0.943708	-2.25344	0.0243605	0.0435331	-5.60316	-0.698415	SLC17A8	246213
ENSG00000100362	-0.0162489	2.52836	-2.24159	0.0251191	0.0447664	-6.37561	-0.812443	PVALB	5816
ENSG00000099715	-0.0134777	-0.820607	-2.23385	0.0256246	0.0455208	-5.8633	-0.673885	PCDH11Y	83259
ENSG00000165309	0.0139587	0.0306548	2.21283	0.0270444	0.0477365	-5.8051	0.697933	ARMC3	219681
ENSG00000070729	-0.015888	-0.711611	-2.21203	0.0270997	0.0478282	-5.74564	-0.794398	CNGB1	1258
ENSG00000175874	-0.0155046	3.90221	-2.20432	0.0276378	0.048635	-6.66224	-0.77523	CREG2	200407
ENSG00000147571	-0.0172205	-0.0826811	-2.20084	0.0278836	0.0490134	-5.92696	-0.861024	CRH	1392

## Sheet: Breast
ensembl_id	logFC	AveExpr	t	P.Value	adj.P.Val	B	logFC_50	external_gene_name	entrezgene
ENSG00000112319	0.0375232	0.716005	5.41376	1.29896e-07	0.000934572	6.17551	1.87616	EYA4	2070
ENSG00000147889	0.0234669	0.581581	5.41307	1.30354e-07	0.000934572	6.17715	1.17334	CDKN2A	1029
ENSG00000163564	0.0252398	0.70633	5.20521	3.68332e-07	0.0017605	5.20259	1.26199	PYHIN1	149628
ENSG00000172260	0.0167493	4.72317	5.00741	9.61387e-07	0.00344633	3.36041	0.837467	NEGR1	257194
ENSG00000112562	0.018374	6.06037	4.91997	1.45587e-06	0.00352936	2.89415	0.918701	SMOC2	64094
ENSG00000184347	0.0143555	7.72745	4.85742	1.95217e-06	0.00352936	2.71173	0.717777	SLIT3	6586
ENSG00000156466	0.0337611	-0.253648	4.72798	3.54899e-06	0.00565433	3.21997	1.68805	GDF6	392255
ENSG00000007933	0.0239843	3.185	4.63739	5.35204e-06	0.006911	2.02875	1.19922	FMO3	2328
ENSG00000131771	-0.0222222	5.70227	-4.62013	5.78367e-06	0.006911	1.56155	-1.11111	PPP1R1B	84152
ENSG00000169507	0.0221655	1.09655	4.65905	4.85421e-06	0.006911	2.6048	1.10827	SLC38A11	151258
ENSG00000015520	-0.0257771	0.369703	-4.4911	1.0254e-05	0.00849786	1.99069	-1.28886	NPC1L1	29881
ENSG00000100285	-0.0208494	0.481948	-4.48208	1.06675e-05	0.00849786	1.93946	-1.04247	NEFH	4744
ENSG00000109743	0.0119251	3.16867	4.55139	7.85926e-06	0.00849786	1.63956	0.596253	BST1	683
ENSG00000139200	-0.0325139	0.0438185	-4.48808	1.03907e-05	0.00849786	2.0545	-1.6257	PIANP	196500
ENSG00000166278	0.0185753	4.36924	4.52279	8.91917e-06	0.00849786	1.27074	0.928764	C2	717
ENSG00000166482	0.0191028	7.94385	4.53909	8.29939e-06	0.00849786	1.33139	0.95514	MFAP4	4239
ENSG00000086991	0.0257538	2.69417	4.42904	1.34436e-05	0.00889449	1.25944	1.28769	NOX4	50507
ENSG00000105711	0.0124064	4.30205	4.38694	1.61278e-05	0.00889449	0.702077	0.620321	SCN1B	6324
ENSG00000165124	0.0181776	7.75589	4.39737	1.54184e-05	0.00889449	0.726794	0.908878	SVEP1	79987
ENSG00000151490	0.0221688	0.599642	4.34311	1.94643e-05	0.0101555	1.39379	1.10844	PTPRO	5800
ENSG00000163563	0.017358	2.01349	4.33875	1.98308e-05	0.0101555	1.04165	0.867898	MNDA	4332
ENSG00000118526	0.0236879	-0.591344	4.31395	2.20406e-05	0.010898	1.52171	1.1844	TCF21	6943
ENSG00000137491	0.0141289	5.80728	4.23003	3.14008e-05	0.0145244	-0.0694266	0.706445	SLCO2B1	11309
ENSG00000141431	0.0133075	1.35914	4.16909	4.04649e-05	0.0175826	0.514153	0.665377	ASXL3	80816
ENSG00000156299	0.0154567	3.77484	4.09982	5.37909e-05	0.0214252	-0.335022	0.772834	TIAM1	7074
ENSG00000158104	0.0230115	-0.117018	4.10496	5.26729e-05	0.0214252	0.587447	1.15057	HPD	3242
ENSG00000197646	0.0123849	2.48345	4.04605	6.69167e-05	0.024603	-0.229391	0.619245	PDCD1LG2	80380
ENSG00000049540	0.0187871	7.70675	4.01162	7.68651e-05	0.0250493	-0.808134	0.939353	ELN	2006
ENSG00000112936	0.0202874	6.99595	4.01706	7.52047e-05	0.0250493	-0.852746	1.01437	C7	730
ENSG00000164530	0.0336201	4.47406	4.01202	7.67399e-05	0.0250493	-0.770388	1.681	PI16	221476
ENSG00000165507	0.0190843	9.85677	4.02124	7.39514e-05	0.0250493	-0.603784	0.954214	DEPP1	11067
ENSG00000186377	0.0182197	4.18396	4.0056	7.87422e-05	0.0250908	-0.777613	0.910983	CYP4X1	260293
ENSG00000182230	0.0309323	-0.732236	3.98916	8.40967e-05	0.0262144	0.296331	1.54662	FAM153B	202134
ENSG00000081985	0.0149202	-0.106091	3.96783	9.15569e-05	0.0262913	0.0692546	0.746009	IL12RB2	3595
ENSG00000109610	0.0129109	7.19032	3.9675	9.16775e-05	0.0262913	-1.02013	0.645546	SOD3	6649
ENSG00000111859	0.0120317	7.62465	3.97662	8.84073e-05	0.0262913	-0.95199	0.601583	NEDD9	4739
ENSG00000173083	0.0137268	0.925656	3.97959	8.73687e-05	0.0262913	-0.119575	0.686342	HPSE	10855
ENSG00000183160	0.0176294	5.4011	3.95755	9.53729e-05	0.0268147	-1.11053	0.881471	TMEM119	338773
ENSG00000006747	0.0261146	0.741804	3.92896	0.000106797	0.0282587	-0.242422	1.30573	SCIN	85477
ENSG00000186160	0.0339871	1.97795	3.92521	0.000108392	0.0282587	-0.601681	1.69935	CYP4Z1	199974
ENSG00000163485	-0.0218021	2.67131	-3.90616	0.000116826	0.0288823	-0.895985	-1.0901	ADORA1	134
ENSG00000206538	0.0137649	5.95635	3.89321	0.000122915	0.0298725	-1.36866	0.688244	VGLL3	389136
ENSG00000170381	0.0137982	2.68102	3.84987	0.000145549	0.0336616	-1.01702	0.689908	SEMA3E	9723
ENSG00000116678	0.0155131	5.86482	3.79344	0.000180966	0.0387295	-1.73164	0.775655	LEPR	3953
ENSG00000183844	-0.0341618	1.46567	-3.77424	0.00019477	0.0404755	-1.06059	-1.70809	FAM3B	54097
ENSG00000100234	0.0126624	10.683	3.75592	0.000208864	0.0415939	-1.51205	0.633119	TIMP3	7078
ENSG00000105664	0.0326559	3.23097	3.75808	0.000207152	0.0415939	-1.49599	1.63279	COMP	1311
ENSG00000128917	0.0155287	5.63112	3.75231	0.000211755	0.0415939	-1.87354	0.776437	DLL4	54567
ENSG00000100625	-0.0125384	1.40622	-3.7246	0.00023521	0.0421585	-1.2096	-0.626921	SIX4	51804
ENSG00000101336	0.0147157	3.10555	3.74159	0.000220552	0.0421585	-1.52194	0.735785	HCK	3055
ENSG00000111432	-0.020745	0.816352	-3.73988	0.000221989	0.0421585	-1.02086	-1.03725	FZD10	11211
ENSG00000120322	0.0160108	-0.415271	3.72506	0.00023481	0.0421585	-0.748598	0.800539	PCDHB8	56128
ENSG00000165092	0.013252	6.5928	3.73629	0.000225035	0.0421585	-1.91815	0.6626	ALDH1A1	216
ENSG00000183778	-0.0498304	-0.400176	-3.73042	0.00023009	0.0421585	-1.01169	-2.49152	B3GALT5	10317
ENSG00000197859	0.0172578	1.3548	3.71	0.000248541	0.043998	-1.2091	0.862892	ADAMTSL2	9719
ENSG00000241644	0.0171719	4.06994	3.70595	0.00025236	0.0441291	-1.86031	0.858597	INMT	11185
ENSG00000114200	0.018462	1.71305	3.69906	0.000258989	0.0446068	-1.33043	0.923102	BCHE	590
ENSG00000185559	-0.0444907	1.27451	-3.67401	0.000284502	0.0458369	-1.39319	-2.22454	DLK1	8788
ENSG00000141968	0.0122443	2.40396	3.64303	0.000319328	0.0493789	-1.69835	0.612213	VAV1	7409

## Sheet: Colon
ensembl_id	logFC	AveExpr	t	P.Value	adj.P.Val	B	logFC_50	external_gene_name	entrezgene
ENSG00000131080	0.0241501	1.97244	8.38554	5.08314e-16	7.32226e-12	24.7255	1.2075	EDA2R	60401
ENSG00000112319	0.0326239	-0.24294	7.25477	1.5268e-12	1.09967e-08	17.3418	1.6312	EYA4	2070
ENSG00000147889	0.0178593	0.0694475	6.06339	2.61474e-09	5.54674e-06	9.96869	0.892967	CDKN2A	1029
ENSG00000170049	-0.0170642	1.72682	-6.05814	2.6954e-09	5.54674e-06	9.48524	-0.853208	KCNAB3	9196
ENSG00000112394	-0.0313472	0.310736	-5.72044	1.82304e-08	2.02007e-05	7.91599	-1.56736	SLC16A10	117247
ENSG00000188404	-0.0290572	0.839297	-5.52587	5.26303e-08	3.29626e-05	6.76994	-1.45286	SELL	6402
ENSG00000100644	-0.0121321	6.32142	-5.51029	5.72191e-08	3.43434e-05	5.82684	-0.606603	HIF1A	3091
ENSG00000173559	-0.0187431	4.01804	-5.37998	1.14234e-07	5.48515e-05	5.3489	-0.937154	NABP1	64859
ENSG00000176428	0.0182958	1.18029	5.36324	1.24719e-07	5.51882e-05	5.94866	0.91479	VPS37D	155382
ENSG00000128342	-0.0343854	3.10771	-5.34701	1.35771e-07	5.68826e-05	5.34684	-1.71927	LIF	3976
ENSG00000159216	-0.0210543	4.45227	-5.34361	1.38208e-07	5.68826e-05	5.09654	-1.05271	RUNX1	861
ENSG00000131969	-0.0313338	-0.483387	-5.30892	1.65581e-07	6.62555e-05	5.95476	-1.56669	ABHD12B	145447
ENSG00000115598	-0.0278853	-0.495975	-5.30332	1.70461e-07	6.63645e-05	5.94829	-1.39427	IL1RL2	8808
ENSG00000114737	-0.018925	3.48922	-5.25457	2.19329e-07	7.70594e-05	4.80917	-0.946249	CISH	1154
ENSG00000127507	-0.0194214	1.17722	-5.22431	2.56227e-07	8.20211e-05	5.17108	-0.971069	ADGRE2	30817
ENSG00000155307	-0.0203399	2.34719	-5.19612	2.9597e-07	8.88219e-05	4.77372	-1.017	SAMSN1	64092
ENSG00000115607	-0.028407	0.717374	-5.17014	3.37822e-07	9.01171e-05	5.01034	-1.42035	IL18RAP	8807
ENSG00000254415	-0.0314209	-0.0368129	-5.15625	3.62494e-07	9.32452e-05	5.09112	-1.57105	SIGLEC14	100049587
ENSG00000115963	-0.0162645	5.40481	-5.13812	3.97338e-07	9.65058e-05	3.96854	-0.813226	RND3	390
ENSG00000159212	-0.0224039	2.53652	-5.05796	5.94289e-07	0.000115686	4.05899	-1.1202	CLIC6	54102
ENSG00000139289	-0.0172104	4.32347	-5.04451	6.35484e-07	0.000118885	3.64362	-0.860521	PHLDA1	22822
ENSG00000215218	0.0254969	3.07869	4.9989	7.96763e-07	0.000138282	3.73105	1.27485	UBE2QL1	134111
ENSG00000115271	-0.0127109	3.52169	-4.97059	9.16074e-07	0.000153442	3.43551	-0.635545	GCA	25801
ENSG00000115604	-0.0187331	2.86163	-4.95002	1.01338e-06	0.000162198	3.47328	-0.936654	IL18R1	8809
ENSG00000129911	-0.0133146	3.45808	-4.95128	1.00714e-06	0.000162198	3.35141	-0.66573	KLF16	83855
ENSG00000160097	0.0255285	1.05194	4.95366	9.95455e-07	0.000162198	3.98289	1.27642	FNDC5	252995
ENSG00000007908	-0.0458111	0.682639	-4.93397	1.0962e-06	0.000171711	3.86509	-2.29056	SELE	6401
ENSG00000100292	-0.0228092	4.27077	-4.93167	1.10858e-06	0.000171711	3.08934	-1.14046	HMOX1	3162
ENSG00000165732	-0.0123447	5.97648	-4.92316	1.15556e-06	0.000177083	2.91456	-0.617235	DDX21	9188
ENSG00000162892	-0.0316195	-0.852093	-4.84154	1.71581e-06	0.000235393	3.79495	-1.58098	IL24	11009
ENSG00000023909	-0.0144892	3.42539	-4.82566	1.85187e-06	0.000251662	2.76741	-0.724462	GCLM	2730
ENSG00000125347	-0.0163114	5.58754	-4.8232	1.8738e-06	0.000252262	2.46108	-0.815569	IRF1	3659
ENSG00000145365	-0.0128959	2.47367	-4.82093	1.89427e-06	0.000252656	2.97577	-0.644794	TIFA	92610
ENSG00000125538	-0.0363635	-0.256587	-4.79708	2.12317e-06	0.000278038	3.40194	-1.81818	IL1B	3553
ENSG00000184343	0.019697	3.37799	4.77962	2.30729e-06	0.000294948	2.64155	0.984849	SRPK3	26576
ENSG00000247626	-0.0160719	2.41621	-4.77904	2.31372e-06	0.000294948	2.74788	-0.803595	MARS2	92935
ENSG00000186603	-0.039189	-0.152468	-4.75944	2.53937e-06	0.000315342	3.19875	-1.95945	HPDL	84842
ENSG00000198805	-0.0207428	4.07722	-4.75609	2.58007e-06	0.000317658	2.31638	-1.03714	PNP	4860
ENSG00000105835	-0.0224585	6.35197	-4.74902	2.66791e-06	0.000322952	2.11743	-1.12293	NAMPT	10135
ENSG00000101353	0.0121764	1.64928	4.73609	2.83598e-06	0.000334855	2.80617	0.608819	MROH8	140699
ENSG00000188167	-0.0141586	0.144987	-4.73251	2.88427e-06	0.000337787	3.07388	-0.70793	TMPPE	643853
ENSG00000100739	-0.0214781	1.15055	-4.7258	2.97706e-06	0.000339542	2.82674	-1.0739	BDKRB1	623
ENSG00000185338	-0.0170486	1.4003	-4.72463	2.99353e-06	0.000339542	2.7464	-0.852432	SOCS1	8651
ENSG00000183346	0.0265747	-0.59723	4.71727	3.09902e-06	0.000346057	3.2703	1.32873	CABCOCO1	219621
ENSG00000115009	-0.0552971	-1.38935	-4.70356	3.30535e-06	0.000348226	3.20027	-2.76485	CCL20	6364
ENSG00000139618	-0.0216007	0.0208721	-4.69432	3.45162e-06	0.000352628	2.92973	-1.08003	BRCA2	675
ENSG00000188051	0.0164472	-0.426145	4.66862	3.89233e-06	0.000381422	3.00259	0.822359	TMEM221	100130519
ENSG00000151014	-0.0160735	0.584148	-4.65863	4.07783e-06	0.000394187	2.65857	-0.803676	NOCT	25819
ENSG00000243509	-0.015564	3.11714	-4.64906	4.2635e-06	0.000399286	2.05552	-0.7782	TNFRSF6B	8771
ENSG00000183111	0.0126336	5.76936	4.64728	4.29891e-06	0.000399522	1.66362	0.631682	ARHGEF37	389337
ENSG00000171819	0.0330286	1.96544	4.64355	4.37396e-06	0.00040389	2.35231	1.65143	ANGPTL7	10218
ENSG00000130164	-0.0226031	5.59992	-4.60477	5.23379e-06	0.000451454	1.47401	-1.13016	LDLR	3949
ENSG00000115602	-0.0263096	2.47571	-4.58524	5.72593e-06	0.000488059	1.88798	-1.31548	IL1RL1	9173
ENSG00000088882	-0.0305748	1.28355	-4.56711	6.22231e-06	0.000506398	2.06907	-1.52874	CPXM1	56265
ENSG00000253276	-0.0154427	4.0701	-4.56857	6.18086e-06	0.000506398	1.48498	-0.772136	CCDC71L	168455
ENSG00000188536	0.0440546	1.56975	4.56399	6.312e-06	0.000510811	2.08187	2.20273	HBA2	3040
ENSG00000054967	-0.0154639	1.63777	-4.54393	6.91745e-06	0.00055053	1.91296	-0.773194	RELT	84957
ENSG00000135048	-0.0186905	5.34331	-4.53841	7.0939e-06	0.000551346	1.19379	-0.934527	TMEM2	23670
ENSG00000181092	-0.0420738	0.177283	-4.53645	7.15735e-06	0.000551346	2.07555	-2.10369	ADIPOQ	9370
ENSG00000113368	-0.0313552	2.75416	-4.52935	7.39228e-06	0.000551606	1.54646	-1.56776	LMNB1	4001
ENSG00000131979	-0.0214555	2.98114	-4.5316	7.31725e-06	0.000551606	1.54376	-1.07277	GCH1	2643
ENSG00000203710	-0.0186054	1.44118	-4.53052	7.35311e-06	0.000551606	1.88161	-0.930272	CR1	1378
ENSG00000140379	-0.0282146	-0.60963	-4.52026	7.7041e-06	0.000557676	2.32679	-1.41073	BCL2A1	597
ENSG00000205363	0.0193213	2.73783	4.51829	7.77334e-06	0.000558671	1.60935	0.966066	C15orf59	388135
ENSG00000086991	0.027812	0.106266	4.51372	7.93607e-06	0.000562287	2.21473	1.3906	NOX4	50507
ENSG00000171236	-0.0334131	1.91223	-4.51218	7.99161e-06	0.000562287	1.6271	-1.67066	LRG1	116844
ENSG00000180616	-0.0151758	0.325992	-4.51147	8.01735e-06	0.000562287	2.06405	-0.758788	SSTR2	6752
ENSG00000064886	-0.0296519	-0.406176	-4.49925	8.47344e-06	0.000578483	2.15301	-1.48259	CHI3L2	1117
ENSG00000175592	-0.0328209	1.33753	-4.49077	8.8044e-06	0.000595434	1.72514	-1.64104	FOSL1	8061
ENSG00000186074	-0.0251651	-0.318843	-4.48367	9.09073e-06	0.000607253	2.07849	-1.25826	CD300LF	146722
ENSG00000164647	-0.0149443	3.25958	-4.46764	9.77112e-06	0.000625569	1.21133	-0.747213	STEAP1	26872
ENSG00000188211	-0.0176777	2.2297	-4.4641	9.92777e-06	0.000632072	1.39335	-0.883885	NCR3LG1	374383
ENSG00000163661	-0.0251411	2.80968	-4.45592	1.02991e-05	0.000642243	1.25946	-1.25705	PTX3	5806
ENSG00000112183	0.0195436	3.31075	4.4314	1.14931e-05	0.000677676	1.10483	0.97718	RBM24	221662
ENSG00000136167	-0.0165079	4.72293	-4.43076	1.15259e-05	0.000677676	0.786747	-0.825394	LCP1	3936
ENSG00000136541	-0.0281105	-0.799349	-4.41693	1.22591e-05	0.000714948	1.90038	-1.40552	ERMN	57471
ENSG00000089163	0.0158501	0.767117	4.41464	1.23844e-05	0.000719341	1.60548	0.792504	SIRT4	23409
ENSG00000140650	-0.0146049	2.42213	-4.40458	1.29511e-05	0.000740317	1.10884	-0.730247	PMM2	5373
ENSG00000117090	-0.0289389	0.430801	-4.40259	1.30658e-05	0.000742363	1.55619	-1.44694	SLAMF1	6504
ENSG00000102445	-0.0259559	0.693934	-4.38821	1.39263e-05	0.000781075	1.41938	-1.29779	RUBCNL	80183
ENSG00000167554	0.0132274	0.916431	4.38506	1.41215e-05	0.000783223	1.45094	0.66137	ZNF610	162963
ENSG00000141682	-0.0193136	0.949276	-4.37584	1.47093e-05	0.000805658	1.33697	-0.965679	PMAIP1	5366
ENSG00000177839	0.0144764	0.545896	4.37266	1.49173e-05	0.000813951	1.48997	0.723821	PCDHB9	56127
ENSG00000137731	0.0207222	0.0238906	4.36123	1.56881e-05	0.000844281	1.574	1.03611	FXYD2	486
ENSG00000157005	-0.0290026	0.903561	-4.36095	1.57076e-05	0.000844281	1.25023	-1.45013	SST	6750
ENSG00000108947	-0.0130395	0.500909	-4.35051	1.64457e-05	0.000858336	1.35682	-0.651975	EFNB3	1949
ENSG00000171940	-0.0127264	4.94692	-4.35141	1.63808e-05	0.000858336	0.42953	-0.63632	ZNF217	7764
ENSG00000136286	-0.0202048	2.29897	-4.34361	1.69515e-05	0.000872092	0.896204	-1.01024	MYO1G	64005
ENSG00000205309	0.0129891	1.86527	4.34412	1.69138e-05	0.000872092	1.05154	0.649455	NT5M	56953
ENSG00000021355	-0.0151026	6.13711	-4.33054	1.79511e-05	0.000913728	0.283325	-0.755128	SERPINB1	1992
ENSG00000138795	-0.0222824	0.8869	-4.32832	1.81269e-05	0.000919428	1.14891	-1.11412	LEF1	51176
ENSG00000173334	-0.0211171	4.75526	-4.32626	1.82908e-05	0.000923642	0.335028	-1.05586	TRIB1	10221
ENSG00000138829	-0.0192998	1.27805	-4.3146	1.92465e-05	0.000952735	0.992307	-0.964989	FBN2	2201
ENSG00000168398	-0.0140006	4.33098	-4.30613	1.99712e-05	0.000975204	0.323529	-0.70003	BDKRB2	624
ENSG00000142512	-0.025231	1.2802	-4.29677	2.08012e-05	0.00100214	0.874142	-1.26155	SIGLEC10	89790
ENSG00000135094	-0.0323654	-0.45594	-4.29391	2.10616e-05	0.00101131	1.28204	-1.61827	SDS	10993
ENSG00000166401	-0.0131587	3.01271	-4.29154	2.12804e-05	0.00101353	0.517035	-0.657935	SERPINB8	5271
ENSG00000173156	0.0148817	2.20777	4.28857	2.15566e-05	0.00102146	0.745891	0.744086	RHOD	29984
ENSG00000123342	-0.0174087	4.21019	-4.28024	2.23492e-05	0.00104526	0.231724	-0.870435	MMP19	4327
ENSG00000163040	0.012364	2.40422	4.28036	2.2338e-05	0.00104526	0.667016	0.6182	CCDC74A	90557
ENSG00000164530	0.0276311	3.13892	4.27832	2.25365e-05	0.00104809	0.516787	1.38155	PI16	221476
ENSG00000163874	-0.0162088	4.43537	-4.26473	2.39021e-05	0.00108615	0.124835	-0.810438	ZC3H12A	80149
ENSG00000094963	0.0213711	3.47647	4.24944	2.55315e-05	0.00113513	0.320471	1.06856	FMO2	2327
ENSG00000156127	-0.0183005	0.107372	-4.24453	2.60774e-05	0.00115229	0.98161	-0.915027	BATF	10538
ENSG00000105509	-0.0310201	0.186533	-4.24041	2.65444e-05	0.00116933	0.950948	-1.551	HAS1	3036
ENSG00000097046	-0.0158555	2.15763	-4.23284	2.74215e-05	0.00119699	0.478731	-0.792775	CDC7	8317
ENSG00000081237	-0.0174903	4.03699	-4.22196	2.87325e-05	0.00123802	0.0224131	-0.874513	PTPRC	5788
ENSG00000130943	-0.0124089	-0.131464	-4.21319	2.98313e-05	0.00126182	0.915544	-0.620445	PKDREJ	10343
ENSG00000163739	-0.0324523	1.26613	-4.2122	2.99579e-05	0.00126182	0.567592	-1.62261	CXCL1	2919
ENSG00000174791	-0.0134654	2.9691	-4.18751	3.32862e-05	0.00134688	0.112169	-0.673272	RIN1	9610
ENSG00000090339	-0.0165647	4.27093	-4.18467	3.36912e-05	0.00135944	-0.156208	-0.828233	ICAM1	3383
ENSG00000178343	0.0236536	2.0638	4.16243	3.70262e-05	0.00144543	0.276626	1.18268	SHISA3	152573
ENSG00000136997	-0.0171164	5.98596	-4.16061	3.73122e-05	0.00144973	-0.41221	-0.85582	MYC	4609
ENSG00000070190	-0.0214593	0.500892	-4.14987	3.9046e-05	0.00148798	0.508988	-1.07296	DAPP1	27071
ENSG00000196109	0.0210075	0.162144	4.15012	3.90053e-05	0.00148798	0.675732	1.05038	ZNF676	163223
ENSG00000148346	-0.0555649	0.976487	-4.14402	4.00213e-05	0.00150269	0.254653	-2.77824	LCN2	3934
ENSG00000105639	-0.0158133	3.53785	-4.14226	4.032e-05	0.0015079	-0.188671	-0.790666	JAK3	3718
ENSG00000115590	-0.0290458	2.2695	-4.1305	4.23671e-05	0.00155492	-0.077189	-1.45229	IL1R2	7850
ENSG00000183230	0.0254179	1.99033	4.12738	4.29272e-05	0.00156548	0.158086	1.2709	CTNNA3	29119
ENSG00000156219	0.019596	1.32489	4.10783	4.65973e-05	0.00163716	0.224748	0.979802	ART3	419
ENSG00000125878	0.0212249	-0.182459	4.10395	4.73609e-05	0.00164791	0.570961	1.06124	TCF15	6939
ENSG00000244734	0.0371165	3.61782	4.09162	4.9865e-05	0.00171025	-0.287119	1.85582	HBB	3043
ENSG00000099785	0.0120375	5.83109	4.08762	5.0704e-05	0.00171976	-0.692736	0.601877	MARCH2	51257
ENSG00000114923	0.0177776	2.60933	4.08899	5.04144e-05	0.00171976	-0.145777	0.888878	SLC4A3	6508
ENSG00000115594	-0.0138448	6.7005	-4.08481	5.1301e-05	0.00173472	-0.70723	-0.692242	IL1R1	3554
ENSG00000213967	-0.0173672	-0.486313	-4.06024	5.68199e-05	0.00187727	0.388714	-0.86836	ZNF726	730087
ENSG00000146410	-0.019434	-0.33149	-4.0545	5.81856e-05	0.00190492	0.322943	-0.971701	MTFR2	113115
ENSG00000011422	-0.0165671	3.50352	-4.05039	5.91854e-05	0.00193325	-0.553921	-0.828355	PLAUR	5329
ENSG00000008516	-0.0240767	0.377336	-4.03507	6.30528e-05	0.00199621	0.0625664	-1.20383	MMP25	64386
ENSG00000136689	-0.0233526	0.447464	-4.0191	6.73386e-05	0.00207291	-0.018703	-1.16763	IL1RN	3557
ENSG00000175505	-0.0168607	3.43151	-4.0195	6.72291e-05	0.00207291	-0.655077	-0.843034	CLCF1	23529
ENSG00000119681	0.0150133	5.04078	4.01433	6.86727e-05	0.00209139	-0.913905	0.750665	LTBP2	4053
ENSG00000025708	-0.0134701	4.50492	-4.00265	7.20426e-05	0.00216203	-0.918171	-0.673507	TYMP	1890
ENSG00000173762	-0.0208447	1.96984	-4.00171	7.23189e-05	0.00216581	-0.408255	-1.04224	CD7	924
ENSG00000157193	-0.0144777	1.37419	-3.99954	7.29657e-05	0.00217937	-0.276693	-0.723884	LRP8	7804
ENSG00000157423	0.0197301	1.35568	3.99828	7.33447e-05	0.00218291	-0.217916	0.986504	HYDIN	54768
ENSG00000151012	-0.0300517	-0.265857	-3.99605	7.4017e-05	0.00219386	0.0504971	-1.50259	SLC7A11	23657
ENSG00000111247	-0.0195351	0.674138	-3.99125	7.54831e-05	0.00222814	-0.171851	-0.976757	RAD51AP1	10635
ENSG00000082074	-0.0162939	1.311	-3.98388	7.7791e-05	0.00225016	-0.331946	-0.814696	FYB1	2533
ENSG00000154451	-0.0213382	1.44767	-3.97697	8.00129e-05	0.002286	-0.387852	-1.06691	GBP5	115362
ENSG00000115665	0.0257506	1.8309	3.97432	8.08826e-05	0.00229087	-0.409792	1.28753	SLC5A7	60482
ENSG00000212123	-0.0155016	1.43855	-3.97401	8.09827e-05	0.00229087	-0.415647	-0.775079	PRR22	163154
ENSG00000198786	-0.0117209	12.111	-3.9731	8.12856e-05	0.00229143	-0.733682	-0.586047	MT-ND5	4540
ENSG00000197299	-0.0228758	0.231055	-3.96089	8.54225e-05	0.00237093	-0.186279	-1.14379	BLM	641
ENSG00000128340	-0.0206548	2.11674	-3.95987	8.57763e-05	0.00237573	-0.626199	-1.03274	RAC2	5880
ENSG00000219607	0.0167178	1.34204	3.95657	8.69347e-05	0.00238988	-0.374287	0.83589	PPP1R3G	648791
ENSG00000167470	-0.0121337	6.95472	-3.9533	8.80934e-05	0.00240946	-1.20433	-0.606686	MIDN	90007
ENSG00000174939	-0.0117457	0.313594	-3.949	8.96416e-05	0.00244562	-0.211768	-0.587285	ASPHD1	253982
ENSG00000198039	0.0121229	3.97202	3.94463	9.12426e-05	0.00246556	-1.01166	0.606146	ZNF273	10793
ENSG00000198695	-0.0151989	10.3804	-3.94421	9.13993e-05	0.00246556	-0.975618	-0.759947	MT-ND6	4541
ENSG00000106462	-0.0223874	2.59192	-3.9348	9.49413e-05	0.00251961	-0.822723	-1.11937	EZH2	2146
ENSG00000131042	-0.0128514	2.45452	-3.934	9.52485e-05	0.00252216	-0.766186	-0.642569	LILRB2	10288
ENSG00000043462	-0.0120067	3.5572	-3.92894	9.72132e-05	0.00256006	-1.0391	-0.600333	LCP2	3937
ENSG00000169946	0.0152222	3.19769	3.92287	9.96228e-05	0.00259976	-0.927834	0.76111	ZFPM2	23414
ENSG00000134460	-0.0219701	0.427536	-3.91746	0.000101815	0.00264852	-0.380273	-1.09851	IL2RA	3559
ENSG00000055732	0.012262	2.85442	3.91247	0.000103881	0.00267368	-0.890395	0.613099	MCOLN3	55283
ENSG00000106819	0.0213523	4.18774	3.91233	0.00010394	0.00267368	-1.13746	1.06761	ASPN	54829
ENSG00000137309	-0.0188299	5.15037	-3.91111	0.00010445	0.00267722	-1.35547	-0.941495	HMGA1	3159
ENSG00000167851	-0.0146065	1.88224	-3.91125	0.00010439	0.00267722	-0.734889	-0.730324	CD300A	11314
ENSG00000090104	0.0151619	5.72107	3.90474	0.000107157	0.00273202	-1.39738	0.758096	RGS1	5996
ENSG00000015520	0.022568	1.46787	3.89964	0.000109371	0.00276887	-0.609477	1.1284	NPC1L1	29881
ENSG00000163734	-0.0261093	0.526453	-3.89264	0.000112479	0.0028212	-0.50436	-1.30546	CXCL3	2921
ENSG00000243649	-0.0147484	4.77392	-3.89194	0.000112794	0.0028212	-1.38414	-0.737421	CFB	629
ENSG00000143476	-0.029195	-0.166278	-3.88278	0.000117004	0.00289097	-0.396307	-1.45975	DTL	51514
ENSG00000107968	-0.0126475	4.34438	-3.87818	0.00011917	0.00291326	-1.37426	-0.632376	MAP3K8	1326
ENSG00000242252	0.0143213	2.06934	3.87585	0.000120286	0.00292196	-0.850895	0.716067	BGLAP	632
ENSG00000006634	-0.0117775	2.23125	-3.87111	0.000122578	0.00296264	-0.961833	-0.588873	DBF4	10926
ENSG00000160539	0.0160396	3.06154	3.86949	0.000123373	0.00297189	-1.10054	0.801981	PLPP7	84814
ENSG00000171617	-0.0159542	4.11742	-3.86293	0.000126636	0.00302909	-1.40521	-0.79771	ENC1	8507
ENSG00000178726	-0.0144658	5.15617	-3.86305	0.000126576	0.00302909	-1.53446	-0.723291	THBD	7056
ENSG00000101670	-0.0243665	2.25746	-3.86171	0.000127253	0.00302989	-1.01147	-1.21833	LIPG	9388
ENSG00000187116	-0.020871	0.010286	-3.85899	0.000128637	0.00304271	-0.521243	-1.04355	LILRA5	353514
ENSG00000185482	-0.0117769	0.818331	-3.85669	0.000129816	0.00305689	-0.694501	-0.588846	STAC3	246329
ENSG00000239521	0.0119702	2.55431	3.85138	0.00013258	0.00308532	-1.05566	0.598511	CASTOR3	352954
ENSG00000151640	0.018626	0.905794	3.84385	0.000136597	0.00314436	-0.698392	0.931302	DPYSL4	10570
ENSG00000020633	-0.0214736	1.88202	-3.84057	0.00013838	0.0031738	-1.02417	-1.07368	RUNX3	864
ENSG00000160321	0.0182753	1.43237	3.83457	0.000141705	0.00321459	-0.858398	0.913764	ZNF208	7757
ENSG00000188322	-0.0130743	-0.163988	-3.834	0.000142026	0.00321681	-0.533938	-0.653717	SBK1	388228
ENSG00000169679	-0.0312425	0.225618	-3.8173	0.000151694	0.00335536	-0.750168	-1.56212	BUB1	699
ENSG00000197208	-0.0122143	0.983779	-3.81459	0.000153322	0.00337706	-0.894088	-0.610714	SLC22A4	6583
ENSG00000134242	-0.0216126	1.4993	-3.81137	0.000155275	0.00339414	-1.0474	-1.08063	PTPN22	26191
ENSG00000162894	-0.0247367	1.27084	-3.8119	0.000154952	0.00339414	-1.00207	-1.23684	FCMR	9214
ENSG00000181649	-0.0237242	1.36615	-3.8121	0.000154828	0.00339414	-1.02257	-1.18621	PHLDA2	7262
ENSG00000186407	-0.0260268	0.0690403	-3.8066	0.000158216	0.00343237	-0.727952	-1.30134	CD300E	342510
ENSG00000138160	-0.0224687	1.39885	-3.80513	0.000159132	0.00343835	-1.0566	-1.12343	KIF11	3832
ENSG00000144218	0.0135502	4.46277	3.80189	0.000161164	0.00345892	-1.64896	0.677508	AFF3	3899
ENSG00000171848	-0.0414794	0.754986	-3.80119	0.00016161	0.00345912	-0.963316	-2.07397	RRM2	6241
ENSG00000167588	-0.0225461	1.55274	-3.80005	0.000162337	0.00346952	-1.12894	-1.12731	GPD1	2819
ENSG00000102743	-0.0119748	1.03408	-3.79914	0.000162918	0.00347602	-0.971388	-0.598738	SLC25A15	10166
ENSG00000104936	0.014898	7.51834	3.79881	0.000163123	0.00347602	-1.77395	0.744899	DMPK	1760
ENSG00000126353	-0.0202107	0.783526	-3.7973	0.000164092	0.0034915	-0.918521	-1.01054	CCR7	1236
ENSG00000214694	0.0121855	0.0167543	3.79267	0.0001671	0.00354521	-0.6822	0.609274	ARHGEF33	100271715
ENSG00000151651	-0.0126428	2.65919	-3.78967	0.000169074	0.00356215	-1.35096	-0.632141	ADAM8	101
ENSG00000126787	-0.0428217	-1.15435	-3.78507	0.000172139	0.0036094	-0.577969	-2.14108	DLGAP5	9787
ENSG00000100368	-0.0169208	3.48482	-3.78065	0.000175137	0.00363523	-1.58168	-0.846041	CSF2RB	1439
ENSG00000164362	-0.0434487	-2.98435	-3.77875	0.000176446	0.00365712	-0.257675	-2.17243	TERT	7015
ENSG00000118193	-0.030533	-0.879942	-3.77711	0.000177577	0.00367001	-0.633575	-1.52665	KIF14	9928
ENSG00000170271	0.0137472	6.23834	3.76968	0.000182799	0.00372451	-1.91925	0.687358	FAXDC2	10826
ENSG00000117091	-0.0232094	1.05794	-3.76751	0.000184349	0.00373495	-1.09686	-1.16047	CD48	962
ENSG00000136492	-0.0240196	-0.323146	-3.76787	0.000184094	0.00373495	-0.78515	-1.20098	BRIP1	83990
ENSG00000155629	-0.0148646	2.31648	-3.76562	0.000185707	0.00375408	-1.39614	-0.74323	PIK3AP1	118788
ENSG00000198826	-0.0176647	1.94091	-3.76548	0.000185814	0.00375408	-1.30834	-0.883237	ARHGAP11A	9824
ENSG00000137331	-0.0150658	4.93462	-3.76265	0.00018787	0.0037842	-1.88536	-0.753291	IER3	8870
ENSG00000178409	-0.0125053	2.02166	-3.75599	0.000192795	0.0038519	-1.36644	-0.625265	BEND3	57673
ENSG00000104213	0.0218585	2.3441	3.75363	0.000194569	0.00388195	-1.35976	1.09292	PDGFRL	5157
ENSG00000114529	-0.0287406	1.64072	-3.74974	0.000197531	0.00392637	-1.33589	-1.43703	C3orf52	79669
ENSG00000101003	-0.0196172	0.611144	-3.74305	0.000202717	0.00400019	-1.09507	-0.980858	GINS1	9837
ENSG00000250091	0.013606	1.22518	3.73273	0.000210973	0.00409452	-1.19471	0.680298	DNAH10OS	NA
ENSG00000125430	-0.0158948	1.37571	-3.72741	0.000215354	0.00414125	-1.29259	-0.794738	HS3ST3B1	9953
ENSG00000133069	0.014122	2.62823	3.726	0.000216532	0.00414574	-1.52865	0.706101	TMCC2	9911
ENSG00000196639	-0.0171564	3.84905	-3.7187	0.00022271	0.00423797	-1.87509	-0.857821	HRH1	3269
ENSG00000184661	-0.0306097	-1.17554	-3.71592	0.000225107	0.00426106	-0.790558	-1.53048	CDCA2	157313
ENSG00000135905	-0.0120323	3.25702	-3.71051	0.000229838	0.00431096	-1.77957	-0.601613	DOCK10	55619
ENSG00000119969	-0.0186289	1.52771	-3.70609	0.00023378	0.00437351	-1.42296	-0.931443	HELLS	3070
ENSG00000105516	0.0149007	3.20774	3.70181	0.000237648	0.00440582	-1.75225	0.745034	DBP	1628
ENSG00000094804	-0.0231886	0.666835	-3.6996	0.000239675	0.00440934	-1.26735	-1.15943	CDC6	990
ENSG00000164109	-0.0167825	1.74024	-3.69974	0.000239543	0.00440934	-1.50882	-0.839126	MAD2L1	4085
ENSG00000084110	-0.019711	-0.916093	-3.69872	0.000240486	0.00441299	-0.908675	-0.98555	HAL	3034
ENSG00000101057	-0.0410987	-0.111569	-3.69892	0.000240304	0.00441299	-1.13628	-2.05493	MYBL2	4605
ENSG00000205090	0.0168685	1.83734	3.69166	0.000247079	0.00449959	-1.47652	0.843424	TMEM240	339453
ENSG00000069399	-0.0132523	5.94385	-3.69032	0.000248353	0.0045057	-2.21156	-0.662613	BCL3	602
ENSG00000146070	-0.0302857	-0.537653	-3.69036	0.000248313	0.0045057	-1.02385	-1.51428	PLA2G7	7941
ENSG00000109805	-0.0307094	-0.211501	-3.689	0.000249604	0.00452271	-1.11569	-1.53547	NCAPG	64151
ENSG00000152284	0.0124972	5.33198	3.68707	0.000251453	0.00454477	-2.16898	0.62486	TCF7L1	83439
ENSG00000167105	-0.025586	-0.569283	-3.68554	0.00025293	0.00456041	-1.04839	-1.2793	TMEM92	162461
ENSG00000131746	-0.0269456	-0.00674126	-3.68443	0.000254004	0.00456794	-1.19077	-1.34728	TNS4	84951
ENSG00000155189	-0.0126177	3.80637	-3.68345	0.000254965	0.0045748	-2.00521	-0.630883	AGPAT5	55326
ENSG00000171208	-0.0237692	1.52562	-3.68111	0.000257254	0.00460551	-1.53784	-1.18846	NETO2	81831
ENSG00000158473	-0.0145583	2.18793	-3.66944	0.000268962	0.00473065	-1.70656	-0.727917	CD1D	912
ENSG00000187140	0.0192712	1.42927	3.6643	0.000274275	0.00479125	-1.46963	0.963561	FOXD3	27022
ENSG00000221886	0.0120072	2.74366	3.66047	0.000278294	0.00484113	-1.79392	0.60036	ZBED8	63920
ENSG00000100479	-0.0138077	0.580075	-3.6552	0.000283929	0.00491587	-1.38312	-0.690384	POLE2	5427
ENSG00000165891	-0.0313394	-1.66098	-3.6515	0.000287943	0.00496744	-0.91953	-1.56697	E2F7	144455
ENSG00000165480	-0.0334874	-1.36429	-3.65074	0.000288773	0.0049707	-0.99083	-1.67437	SKA3	221150
ENSG00000175591	-0.0250327	0.43556	-3.64807	0.000291707	0.00499794	-1.40676	-1.25164	P2RY2	5029
ENSG00000129194	0.0132029	2.42995	3.63631	0.000304995	0.00514222	-1.81398	0.660146	SOX15	6665
ENSG00000170312	-0.0278125	1.01933	-3.62945	0.000312993	0.00520632	-1.60626	-1.39062	CDK1	983
ENSG00000178999	-0.0372799	-0.232685	-3.63015	0.000312171	0.00520632	-1.35073	-1.864	AURKB	9212
ENSG00000135736	0.0133649	3.79202	3.62871	0.000313876	0.00521498	-2.13932	0.668245	CCDC102A	92922
ENSG00000137807	-0.0200562	1.64494	-3.6263	0.00031674	0.00524442	-1.75001	-1.00281	KIF23	9493
ENSG00000163993	-0.0294953	0.609867	-3.62634	0.000316686	0.00524442	-1.55327	-1.47476	S100P	6286
ENSG00000172575	-0.0148825	0.53021	-3.62399	0.000319509	0.00526003	-1.45805	-0.744127	RASGRP1	10125
ENSG00000167553	-0.012804	4.8415	-3.62257	0.000321223	0.00527811	-2.38889	-0.640199	TUBA1C	84790
ENSG00000137860	-0.0408095	-1.54295	-3.6207	0.000323495	0.00530142	-1.0936	-2.04047	SLC28A2	9153
ENSG00000138316	-0.0193739	2.25517	-3.61774	0.000327119	0.00534864	-1.88873	-0.968697	ADAMTS14	140766
ENSG00000174371	-0.0285065	-1.32723	-3.61552	0.000329862	0.00538128	-1.12044	-1.42533	EXO1	9156
ENSG00000102879	-0.0139944	4.18607	-3.61104	0.000335474	0.00546046	-2.33669	-0.699718	CORO1A	11151
ENSG00000237649	-0.0276457	0.933946	-3.60988	0.000336934	0.00547186	-1.67655	-1.38228	KIFC1	3833
ENSG00000142731	-0.0184229	0.721709	-3.60732	0.000340191	0.00549994	-1.59943	-0.921144	PLK4	10733
ENSG00000164611	-0.0222539	1.3017	-3.60754	0.000339914	0.00549994	-1.73001	-1.11269	PTTG1	9232
ENSG00000166803	-0.0362963	-0.593436	-3.60287	0.000345925	0.00555524	-1.33561	-1.81481	PCLAF	9768
ENSG00000133962	-0.0185001	-0.293049	-3.59678	0.000353902	0.00566439	-1.38767	-0.925007	CATSPERB	79820
ENSG00000111012	-0.0186069	-0.724272	-3.59498	0.000356307	0.00568282	-1.29581	-0.930346	CYP27B1	1594
ENSG00000143228	-0.0227454	-0.0731086	-3.5835	0.000371936	0.00583631	-1.49864	-1.13727	NUF2	83540
ENSG00000128641	-0.0126466	5.0565	-3.57795	0.000379707	0.00591278	-2.55605	-0.632328	MYO1B	4430
ENSG00000187605	-0.0130594	4.21249	-3.57725	0.000380701	0.00591586	-2.46115	-0.652972	TET3	200424
ENSG00000106511	0.0194709	2.36817	3.57505	0.000383839	0.00594537	-2.00378	0.973544	MEOX2	4223
ENSG00000051180	-0.0238343	0.298269	-3.57419	0.000385067	0.00595219	-1.63632	-1.19171	RAD51	5888
ENSG00000074966	-0.0203067	-0.121698	-3.57359	0.000385932	0.00595219	-1.51092	-1.01534	TXK	7294
ENSG00000120729	0.0133731	2.67204	3.57384	0.000385581	0.00595219	-2.07997	0.668654	MYOT	9499
ENSG00000144908	-0.0149318	3.85271	-3.5737	0.000385774	0.00595219	-2.42634	-0.746588	ALDH1L1	10840
ENSG00000203867	0.0180989	3.6289	3.57151	0.000388939	0.00598345	-2.30337	0.904945	RBM20	282996
ENSG00000111490	-0.012859	1.73738	-3.57046	0.000390459	0.00599634	-1.9406	-0.642948	TBC1D30	23329
ENSG00000170276	0.0134235	1.67842	3.56783	0.000394305	0.00604251	-1.88334	0.671177	HSPB2	3316
ENSG00000133048	-0.0302906	0.902954	-3.56548	0.000397766	0.00606894	-1.77973	-1.51453	CHI3L1	1116
ENSG00000198814	-0.0126932	2.65506	-3.56594	0.000397083	0.00606894	-2.17458	-0.634662	GK	2710
ENSG00000131747	-0.0294959	2.28325	-3.56403	0.000399914	0.00607675	-2.14402	-1.4748	TOP2A	7153
ENSG00000089041	0.013346	2.18796	3.56286	0.000401664	0.00609495	-2.01705	0.667302	P2RX7	5027
ENSG00000164045	-0.0237531	0.197772	-3.56172	0.000403357	0.00609495	-1.65699	-1.18766	CDC25A	993
ENSG00000163376	-0.0140353	0.682259	-3.55788	0.000409154	0.00613898	-1.76587	-0.701767	KBTBD8	84541
ENSG00000185015	-0.0155948	2.31657	-3.55482	0.000413835	0.00617111	-2.12735	-0.779742	CA13	377677
ENSG00000112984	-0.0307226	-0.287337	-3.55306	0.000416543	0.00619865	-1.58324	-1.53613	KIF20A	10112
ENSG00000077984	-0.0162708	0.654183	-3.54767	0.000424934	0.00628458	-1.76667	-0.813542	CST7	8530
ENSG00000174500	-0.0252319	0.0153747	-3.54467	0.00042969	0.00634174	-1.65945	-1.26159	GCSAM	257144
ENSG00000067840	0.015482	5.19411	3.53776	0.000440801	0.00643989	-2.66623	0.774101	PDZD4	57595
ENSG00000197249	-0.0276025	3.8653	-3.53432	0.000446445	0.00649407	-2.58604	-1.38012	SERPINA1	5265
ENSG00000154839	-0.0286576	-1.38609	-3.53103	0.000451891	0.00653563	-1.40312	-1.43288	SKA1	220134
ENSG00000068489	-0.0172943	0.361713	-3.51828	0.000473625	0.00676171	-1.80995	-0.864713	PRR11	55771
ENSG00000137198	0.0131027	3.49341	3.51845	0.000473319	0.00676171	-2.4686	0.655134	GMPR	2766
ENSG00000143217	-0.031531	-0.660438	-3.51792	0.000474247	0.00676388	-1.62072	-1.57655	NECTIN4	81607
ENSG00000113578	0.0174724	1.64123	3.51689	0.000476057	0.00677629	-2.04287	0.873622	FGF1	2246
ENSG00000176597	-0.0179796	2.9379	-3.51498	0.000479407	0.00680381	-2.42394	-0.898981	B3GNT5	84002
ENSG00000185561	-0.0155165	0.81602	-3.51366	0.000481739	0.00682345	-1.97165	-0.775824	TLCD2	727910
ENSG00000125384	-0.0188891	1.95697	-3.51142	0.000485712	0.00685277	-2.20809	-0.944457	PTGER2	5732
ENSG00000101082	-0.0184917	-0.342533	-3.51034	0.000487637	0.00685308	-1.65898	-0.924587	SLA2	84174
ENSG00000101336	-0.0125325	3.02364	-3.51051	0.000487334	0.00685308	-2.45835	-0.626624	HCK	3055
ENSG00000123485	-0.034979	-0.270478	-3.51038	0.000487575	0.00685308	-1.73867	-1.74895	HJURP	55355
ENSG00000171241	-0.015777	0.611317	-3.50522	0.000496885	0.00694915	-1.9091	-0.78885	SHCBP1	79801
ENSG00000075218	-0.0284994	-0.023999	-3.50433	0.000498515	0.00695844	-1.80532	-1.42497	GTSE1	51512
ENSG00000066279	-0.0313387	0.0853003	-3.50306	0.000500847	0.00698002	-1.85441	-1.56694	ASPM	259266
ENSG00000116183	-0.0161864	1.7479	-3.49669	0.000512661	0.00709858	-2.19449	-0.809321	PAPPA2	60676
ENSG00000080986	-0.0234251	0.350854	-3.48941	0.000526492	0.00722986	-1.91298	-1.17125	NDC80	10403
ENSG00000103449	-0.0410674	-0.700508	-3.48748	0.000530205	0.00726699	-1.74309	-2.05337	SALL1	6299
ENSG00000138769	0.0123802	0.320171	3.48488	0.000535267	0.00731553	-1.86411	0.619011	CDKL2	8999
ENSG00000198807	0.0196661	-0.237068	3.48408	0.000536822	0.00731553	-1.7038	0.983307	PAX9	5083
ENSG00000165621	-0.021143	-0.590305	-3.47979	0.000545288	0.00735475	-1.7308	-1.05715	OXGR1	27199
ENSG00000146670	-0.0206941	1.28562	-3.47128	0.00056245	0.00752284	-2.21942	-1.0347	CDCA5	113130
ENSG00000148459	-0.0152709	2.2448	-3.47027	0.000564512	0.00753339	-2.42399	-0.763543	PDSS1	23590
ENSG00000216490	-0.0165934	4.76905	-3.46376	0.000578022	0.00765294	-2.93049	-0.82967	IFI30	10437
ENSG00000100526	-0.0178387	0.412417	-3.4633	0.000579	0.00765885	-2.00525	-0.891935	CDKN3	1033
ENSG00000139055	-0.0160647	-0.736214	-3.46296	0.000579706	0.00766116	-1.7325	-0.803236	ERP27	121506
ENSG00000122952	-0.0244603	1.76841	-3.46205	0.000581623	0.0076654	-2.36332	-1.22302	ZWINT	11130
ENSG00000148848	-0.0139019	0.250743	-3.46235	0.000580993	0.0076654	-1.93781	-0.695097	ADAM12	8038
ENSG00000232434	0.0152746	3.74162	3.46117	0.000583491	0.00768268	-2.71683	0.763732	AJM1	389813
ENSG00000236609	0.0156416	4.38326	3.46025	0.000585438	0.00768754	-2.83423	0.782081	ZNF853	54753
ENSG00000076382	-0.0182294	2.60486	-3.45813	0.000589949	0.00773972	-2.53678	-0.911468	SPAG5	10615
ENSG00000122574	0.0135702	2.16968	3.45678	0.000592851	0.0077566	-2.37499	0.67851	WIPF3	644150
ENSG00000150681	-0.0120008	-0.189168	-3.45458	0.000597588	0.00779733	-1.87971	-0.600041	RGS18	64407
ENSG00000112902	-0.0163882	3.87685	-3.45358	0.000599759	0.00781563	-2.81788	-0.819411	SEMA5A	9037
ENSG00000129195	-0.0302606	-1.14054	-3.45194	0.000603336	0.00781563	-1.73234	-1.51303	PIMREG	54478
ENSG00000137801	-0.0205532	8.72646	-3.45254	0.00060203	0.00781563	-2.88838	-1.02766	THBS1	7057
ENSG00000167513	-0.0251082	1.02349	-3.4524	0.00060232	0.00781563	-2.22533	-1.25541	CDT1	81620
ENSG00000014257	-0.0239266	-0.0336431	-3.45142	0.00060447	0.00781633	-1.98456	-1.19633	ACPP	55
ENSG00000170425	-0.01907	2.01646	-3.4499	0.000607798	0.00785232	-2.45555	-0.9535	ADORA2B	136
ENSG00000075702	-0.0159842	1.29431	-3.44387	0.000621201	0.00795413	-2.29572	-0.799209	WDR62	284403
ENSG00000137804	-0.0233029	1.69335	-3.44295	0.000623271	0.00795942	-2.39929	-1.16514	NUSAP1	51203
ENSG00000140030	-0.0118997	0.247801	-3.44071	0.000628339	0.00799578	-2.01838	-0.594986	GPR65	8477
ENSG00000104738	-0.0119839	4.13307	-3.43934	0.000631434	0.00801457	-2.92074	-0.599197	MCM4	4173
ENSG00000172731	0.0124582	4.13418	3.43932	0.000631484	0.00801457	-2.86544	0.622908	LRRC20	55222
ENSG00000131187	-0.0206549	-0.139606	-3.43621	0.000638622	0.00808379	-1.98217	-1.03275	F12	2161
ENSG00000088325	-0.0304315	1.37515	-3.43447	0.000642628	0.008106	-2.3787	-1.52157	TPX2	22974
ENSG00000103888	-0.0118937	1.31442	-3.43199	0.000648412	0.00815981	-2.30668	-0.594686	CEMIP	57214
ENSG00000188385	0.0170797	1.8645	3.42778	0.000658296	0.00826024	-2.40458	0.853985	JAKMIP3	282973
ENSG00000174307	0.0158727	6.31719	3.42474	0.000665543	0.00831188	-3.12744	0.793633	PHLDA3	23612
ENSG00000171119	0.0122079	2.21313	3.41937	0.000678508	0.00838946	-2.51677	0.610396	NRTN	4902
ENSG00000179284	0.0218172	0.515679	3.41959	0.000677971	0.00838946	-2.10062	1.09086	DAND5	199699
ENSG00000173080	-0.0350527	-2.39694	-3.41769	0.000682608	0.00840424	-1.64758	-1.75263	RXFP4	339403
ENSG00000204396	-0.0153866	1.07081	-3.41787	0.000682172	0.00840424	-2.32651	-0.76933	VWA7	80737
ENSG00000154620	-0.0124917	-1.91009	-3.41619	0.000686292	0.00843452	-2.08221	-0.624583	TMSB4Y	9087
ENSG00000146090	0.0158779	1.40519	3.41414	0.000691371	0.00846741	-2.33697	0.793893	RASGEF1C	255426
ENSG00000164761	-0.018301	-0.176425	-3.41394	0.000691853	0.00846741	-2.04608	-0.915051	TNFRSF11B	4982
ENSG00000130720	-0.0283579	-0.755405	-3.4133	0.000693463	0.00847992	-1.94519	-1.4179	FIBCD1	84929
ENSG00000078328	-0.0169423	-0.731933	-3.41199	0.000696712	0.00849687	-1.89495	-0.847114	RBFOX1	54715
ENSG00000168421	-0.0204354	0.844764	-3.41081	0.000699672	0.00850768	-2.30519	-1.02177	RHOH	399
ENSG00000163710	0.0170738	3.16502	3.40509	0.000714161	0.00862321	-2.76766	0.85369	PCOLCE2	26577
ENSG00000072571	-0.031034	-0.386502	-3.4021	0.000721839	0.00864944	-2.0724	-1.5517	HMMR	3161
ENSG00000090889	-0.0235537	0.923205	-3.4028	0.000720021	0.00864944	-2.34769	-1.17769	KIF4A	24137
ENSG00000138823	0.0301488	-0.415591	3.40168	0.000722913	0.00864944	-1.93664	1.50744	MTTP	4547
ENSG00000115919	-0.0118788	0.222074	-3.39986	0.000727647	0.00868187	-2.16423	-0.59394	KYNU	8942
ENSG00000165698	0.0117375	3.28572	3.39993	0.000727466	0.00868187	-2.82093	0.586877	SPACA9	11092
ENSG00000113212	0.0134243	1.49226	3.3992	0.000729362	0.00868417	-2.41899	0.671216	PCDHB7	56129
ENSG00000152766	-0.0398501	-0.557905	-3.39916	0.000729458	0.00868417	-2.10584	-1.9925	ANKRD22	118932
ENSG00000236699	-0.0357006	-2.15793	-3.39561	0.00073878	0.0087294	-1.73365	-1.78503	ARHGEF38	54848
ENSG00000069011	-0.0225447	2.74191	-3.39262	0.000746709	0.00878572	-2.79114	-1.12724	PITX1	5307
ENSG00000127743	0.0148816	-0.120647	3.39223	0.000747747	0.00878572	-2.04846	0.744082	IL17B	27190
ENSG00000129173	-0.0391977	-0.944886	-3.39082	0.000751515	0.00880844	-2.01524	-1.95989	E2F8	79733
ENSG00000135917	-0.0218338	1.34366	-3.39002	0.000753662	0.00882642	-2.51597	-1.09169	SLC19A3	80704
ENSG00000135114	-0.024398	0.642284	-3.38911	0.000756103	0.00884782	-2.33983	-1.2199	OASL	8638
ENSG00000189057	-0.0302201	-0.676117	-3.38837	0.000758095	0.00885805	-2.03963	-1.51101	FAM111B	374393
ENSG00000175946	0.0209524	-0.528469	3.38665	0.000762764	0.00888966	-1.99201	1.04762	KLHL38	340359
ENSG00000104369	-0.0163475	1.90948	-3.3849	0.00076754	0.00893087	-2.62772	-0.817376	JPH1	56704
ENSG00000092853	-0.0254379	-1.33368	-3.38197	0.000775592	0.00897382	-1.91349	-1.27189	CLSPN	63967
ENSG00000152213	-0.0157153	-0.211553	-3.37983	0.00078151	0.00897588	-2.15469	-0.785765	ARL11	115761
ENSG00000166105	0.0301639	-0.842944	3.38153	0.00077679	0.00897588	-1.90061	1.50819	GLB1L3	112937
ENSG00000166851	-0.018058	2.4335	-3.3782	0.000786043	0.00897588	-2.76979	-0.902901	PLK1	5347
ENSG00000178860	-0.0151047	1.05093	-3.37835	0.000785637	0.00897588	-2.42203	-0.755235	MSC	9242
ENSG00000186193	-0.0326772	-0.00635937	-3.37903	0.000783725	0.00897588	-2.25308	-1.63386	SAPCD2	89958
ENSG00000144554	-0.0124353	2.49707	-3.37758	0.000787798	0.00898198	-2.77498	-0.621764	FANCD2	2177
ENSG00000122861	-0.0130382	3.45358	-3.3754	0.0007939	0.00902352	-2.96948	-0.65191	PLAU	5328
ENSG00000125910	-0.0162401	0.156563	-3.37466	0.000796014	0.00902352	-2.25989	-0.812003	S1PR4	8698
ENSG00000127564	-0.0284195	-0.0165777	-3.37549	0.000793672	0.00902352	-2.25409	-1.42097	PKMYT1	9088
ENSG00000152253	-0.0307026	-1.32647	-3.37438	0.000796801	0.00902352	-1.95145	-1.53513	SPC25	57405
ENSG00000162063	-0.0118486	1.70678	-3.37474	0.000795781	0.00902352	-2.60577	-0.592428	CCNF	899
ENSG00000185156	-0.0360195	-1.7647	-3.3744	0.00079673	0.00902352	-1.88995	-1.80098	MFSD6L	162387
ENSG00000157456	-0.0275744	0.824913	-3.37339	0.000799609	0.009047	-2.44538	-1.37872	CCNB2	9133
ENSG00000175063	-0.0353576	0.386097	-3.37298	0.000800759	0.009047	-2.34624	-1.76788	UBE2C	11065
ENSG00000179750	-0.0291676	-0.529887	-3.37094	0.0008066	0.0090845	-2.16595	-1.45838	APOBEC3B	9582
ENSG00000186517	-0.0120603	3.61326	-3.3701	0.000808995	0.00909599	-3.05251	-0.603016	ARHGAP30	257106
ENSG00000179300	0.0251411	-0.564424	3.36688	0.000818284	0.0091802	-2.02129	1.25706	RTL3	203430
ENSG00000135476	-0.025951	0.956655	-3.36577	0.000821512	0.00920925	-2.50152	-1.29755	ESPL1	9700
ENSG00000137757	-0.0380699	-0.784889	-3.35979	0.000839093	0.00933915	-2.16448	-1.9035	CASP5	838
ENSG00000185499	-0.0225548	5.85788	-3.35963	0.000839583	0.00933915	-3.33964	-1.12774	MUC1	4582
ENSG00000071539	-0.0152734	0.549284	-3.3574	0.000846216	0.00938394	-2.40629	-0.763671	TRIP13	9319
ENSG00000079257	-0.013642	3.26966	-3.3566	0.000848639	0.00939635	-3.01701	-0.6821	LXN	56925
ENSG00000123219	-0.0232107	-0.0223711	-3.35641	0.00084921	0.00939635	-2.27576	-1.16053	CENPK	64105
ENSG00000117399	-0.0307191	1.03382	-3.35354	0.000857855	0.00946202	-2.58178	-1.53595	CDC20	991
ENSG00000132938	0.0227403	-0.698021	3.34884	0.00087221	0.00957636	-2.04994	1.13701	MTUS2	23281
ENSG00000188803	0.0162338	0.67062	3.34802	0.000874751	0.00958964	-2.38491	0.811688	SHISA6	388336
ENSG00000138180	-0.0288321	-0.0791351	-3.3472	0.000877265	0.00960258	-2.32238	-1.44161	CEP55	55165
ENSG00000136011	0.0118134	1.75983	3.34663	0.000879037	0.00961467	-2.66562	0.590671	STAB2	55576
ENSG00000091651	-0.0201284	0.0685309	-3.34517	0.000883593	0.00964254	-2.33129	-1.00642	ORC6	23594
ENSG00000114279	0.0162694	0.623889	3.34251	0.000891918	0.00971602	-2.38587	0.81347	FGF12	2257
ENSG00000186185	-0.0365483	-0.205195	-3.3396	0.000901082	0.00977416	-2.33067	-1.82741	KIF18B	146909
ENSG00000134285	-0.0142437	3.67127	-3.33861	0.00090424	0.00980104	-3.15497	-0.712184	FKBP11	51303
ENSG00000138378	-0.0133503	1.49862	-3.33811	0.000905829	0.00981087	-2.65815	-0.667514	STAT4	6775
ENSG00000142945	-0.0180594	1.4521	-3.33761	0.000907439	0.00982093	-2.6864	-0.902968	KIF2C	11004
ENSG00000173917	0.0127488	4.73207	3.33338	0.000921051	0.00993094	-3.30658	0.637438	HOXB2	3212
ENSG00000133110	-0.0125296	6.05842	-3.33069	0.000929797	0.0100028	-3.44764	-0.62648	POSTN	10631
ENSG00000012124	-0.019702	1.77814	-3.32955	0.000933528	0.0100354	-2.76759	-0.985098	CD22	933
ENSG00000105928	0.0120719	2.95039	3.32736	0.000940725	0.0100752	-2.98776	0.603594	GSDME	1687
ENSG00000155926	-0.0121424	3.65334	-3.32746	0.00094039	0.0100752	-3.204	-0.607122	SLA	6503
ENSG00000156970	-0.0304865	0.265491	-3.32386	0.000952372	0.0101697	-2.4871	-1.52432	BUB1B	701
ENSG00000137812	-0.0269288	0.0379349	-3.32088	0.000962353	0.0102308	-2.44361	-1.34644	KNL1	57082
ENSG00000171631	-0.0120143	0.897236	-3.319	0.000968714	0.0102832	-2.59034	-0.600716	P2RY6	5031
ENSG00000102904	0.0117176	1.78032	3.31879	0.000969437	0.0102833	-2.753	0.585881	TSNAXIP1	55815
ENSG00000130035	-0.0232175	0.223214	-3.31695	0.000975689	0.0103274	-2.48518	-1.16088	GALNT8	26290
ENSG00000130035	-0.0232175	0.223214	-3.31695	0.000975689	0.0103274	-2.48518	-1.16088	GALNT8	3742
ENSG00000127472	0.0227292	3.38631	3.31645	0.000977404	0.0103356	-3.10079	1.13646	PLA2G5	5322
ENSG00000100162	-0.0318341	-0.513699	-3.3146	0.00098378	0.0103814	-2.32819	-1.59171	CENPM	79019
ENSG00000143119	-0.0126668	4.11363	-3.31361	0.000987177	0.0103814	-3.33153	-0.63334	CD53	963
ENSG00000203778	0.0131025	2.67338	3.30845	0.00100514	0.0104904	-2.97957	0.655123	FAM229B	619208
ENSG00000182162	-0.0134079	1.86963	-3.30484	0.00101789	0.0105639	-2.86246	-0.670396	P2RY8	286530
ENSG00000139998	-0.0128421	4.18519	-3.30135	0.00103039	0.0106561	-3.38073	-0.642105	RAB15	376267
ENSG00000143549	-0.0122874	7.09251	-3.30168	0.00102921	0.0106561	-3.50546	-0.614372	TPM3	7170
ENSG00000168078	-0.0371094	-1.20077	-3.29895	0.00103905	0.0107218	-2.25021	-1.85547	PBK	55872
ENSG00000125798	-0.0456552	-0.919249	-3.2986	0.00104032	0.0107272	-2.35513	-2.28276	FOXA2	3170
ENSG00000144136	-0.011815	5.71984	-3.2966	0.0010476	0.0107722	-3.55186	-0.59075	SLC20A1	6574
ENSG00000187741	-0.0208929	1.51346	-3.29657	0.00104768	0.0107722	-2.8339	-1.04465	FANCA	2175
ENSG00000163515	-0.0510834	-0.57722	-3.29252	0.00106256	0.0108632	-2.45532	-2.55417	RETNLB	84666
ENSG00000100321	0.0128912	5.04473	3.29222	0.00106369	0.010867	-3.4819	0.644558	SYNGR1	9145
ENSG00000198804	-0.01455	14.1362	-3.29185	0.00106504	0.0108731	-3.01086	-0.7275	MT-CO1	4512
ENSG00000043591	-0.0136011	1.87071	-3.28953	0.00107368	0.0109457	-2.91422	-0.680057	ADRB1	153
ENSG00000235568	-0.0119236	1.83713	-3.28481	0.00109144	0.0110719	-2.93982	-0.596179	NFAM1	150372
ENSG00000185437	0.016929	3.95023	3.2828	0.0010991	0.0111157	-3.33383	0.846449	SH3BGR	6450
ENSG00000149557	0.0129004	4.83238	3.28005	0.00110964	0.0111857	-3.49484	0.645022	FEZ1	9638
ENSG00000164690	-0.0391394	-1.95498	-3.27847	0.00111572	0.0112313	-2.18469	-1.95697	SHH	6469
ENSG00000109814	-0.0155218	5.76342	-3.27749	0.00111952	0.0112617	-3.61213	-0.776089	UGDH	7358
ENSG00000170099	-0.0391763	-2.86814	-3.27718	0.00112074	0.011266	-2.02497	-1.95881	SERPINA6	866
ENSG00000159399	-0.0314203	4.29198	-3.27661	0.00112296	0.0112726	-3.50071	-1.57102	HK2	3099
ENSG00000164484	-0.0143609	2.19953	-3.27461	0.00113078	0.0113432	-3.03192	-0.718043	TMEM200A	114801
ENSG00000129038	0.0139369	3.68276	3.27278	0.00113796	0.0113835	-3.31583	0.696847	LOXL1	4016
ENSG00000158050	-0.0183604	1.34521	-3.27098	0.00114506	0.0114308	-2.84632	-0.918022	DUSP2	1844
ENSG00000198901	-0.0142613	2.7474	-3.27036	0.00114754	0.0114447	-3.18991	-0.713066	PRC1	9055
ENSG00000141448	-0.0165539	3.49827	-3.26982	0.00114967	0.011453	-3.36725	-0.827693	GATA6	2627
ENSG00000164142	-0.0213906	0.490539	-3.26875	0.00115395	0.0114718	-2.70457	-1.06953	FAM160A1	729830
ENSG00000185909	0.0144939	5.74233	3.26693	0.00116122	0.011516	-3.63029	0.724697	KLHDC8B	200942
ENSG00000082196	0.0135877	3.76369	3.26179	0.00118204	0.0116084	-3.35594	0.679385	C1QTNF3	114899
ENSG00000073792	-0.0140922	3.92207	-3.25987	0.0011899	0.0116681	-3.46766	-0.704609	IGF2BP2	10644
ENSG00000165899	0.0216634	1.57208	3.25899	0.00119353	0.0116878	-2.87915	1.08317	OTOGL	283310
ENSG00000166173	0.0118002	4.12102	3.25911	0.00119305	0.0116878	-3.45179	0.59001	LARP6	55323
ENSG00000164266	-0.0412042	1.50199	-3.25745	0.00119988	0.0117279	-3.05901	-2.06021	SPINK1	6690
ENSG00000179761	0.0179904	2.06274	3.25721	0.00120088	0.0117279	-3.00203	0.899522	PIPOX	51268
ENSG00000134690	-0.024706	1.27622	-3.25132	0.0012255	0.0119013	-2.95159	-1.2353	CDCA8	55143
ENSG00000161281	0.0150389	4.58058	3.25096	0.00122701	0.0119024	-3.55059	0.751947	COX7A1	1346
ENSG00000115041	0.0126444	3.54102	3.24754	0.00124158	0.0120033	-3.37557	0.63222	KCNIP3	30818
ENSG00000205336	-0.0124048	5.26398	-3.2467	0.00124518	0.0120187	-3.68515	-0.620241	ADGRG1	9289
ENSG00000105011	-0.0282392	0.470281	-3.24579	0.00124905	0.0120271	-2.79726	-1.41196	ASF1B	55723
ENSG00000073111	-0.0118139	3.16094	-3.24487	0.00125302	0.0120492	-3.35782	-0.590693	MCM2	4171
ENSG00000089685	-0.0317025	-1.07702	-3.24495	0.00125269	0.0120492	-2.42382	-1.58513	BIRC5	332
ENSG00000180592	0.0166856	0.772481	3.24419	0.00125597	0.0120535	-2.74426	0.83428	SKIDA1	387640
ENSG00000090382	-0.0176197	3.44471	-3.24067	0.00127126	0.0121678	-3.47114	-0.880987	LYZ	4069
ENSG00000135097	-0.0131086	1.20656	-3.23877	0.00127955	0.0121976	-2.92176	-0.655432	MSI1	4440
ENSG00000168685	-0.0222964	3.13228	-3.2386	0.0012803	0.0121976	-3.38902	-1.11482	IL7R	3575
ENSG00000146674	0.0120861	6.81492	3.23795	0.00128319	0.0122089	-3.73458	0.604304	IGFBP3	3486
ENSG00000163082	-0.0234873	2.03691	-3.23764	0.00128455	0.0122138	-3.19352	-1.17437	SGPP2	130367
ENSG00000139629	-0.0148386	2.37343	-3.23596	0.00129197	0.0122763	-3.20764	-0.741932	GALNT6	11226
ENSG00000113532	-0.0127805	2.22246	-3.2353	0.00129489	0.0122959	-3.15419	-0.639023	ST8SIA4	7903
ENSG00000169607	-0.028508	-1.28712	-3.23093	0.00131445	0.0124325	-2.41666	-1.4254	CKAP2L	150468
ENSG00000006468	0.0118923	3.28028	3.23044	0.00131665	0.0124378	-3.36334	0.594615	ETV1	2115
ENSG00000167208	-0.0125546	0.706351	-3.22986	0.00131928	0.0124378	-2.84231	-0.627732	SNX20	124460
ENSG00000010030	-0.0159886	0.291374	-3.2282	0.00132681	0.0124838	-2.73448	-0.799428	ETV7	51513
ENSG00000108370	0.0119412	3.24852	3.22475	0.00134255	0.0125673	-3.37789	0.597059	RGS9	8787
ENSG00000179841	-0.0120601	1.77572	-3.22141	0.00135799	0.0126614	-3.11907	-0.603004	AKAP5	9495
ENSG00000196876	-0.0132421	1.01905	-3.22157	0.00135723	0.0126614	-2.94207	-0.662107	SCN8A	6334
ENSG00000110448	-0.0188691	0.386365	-3.21922	0.00136819	0.01274	-2.79816	-0.943454	CD5	921
ENSG00000117724	-0.0251841	1.7704	-3.21741	0.00137668	0.0128	-3.16516	-1.25921	CENPF	1063
ENSG00000122122	-0.0133411	2.76614	-3.21562	0.0013851	0.0128459	-3.36964	-0.667053	SASH3	54440
ENSG00000138131	0.013399	3.96961	3.21556	0.00138539	0.0128459	-3.55386	0.66995	LOXL4	84171
ENSG00000188910	-0.0315391	-0.780947	-3.21514	0.00138739	0.0128523	-2.59878	-1.57696	GJB3	2707
ENSG00000108691	-0.0198911	4.88832	-3.21076	0.00140825	0.0129622	-3.7486	-0.994556	CCL2	6347
ENSG00000241697	0.0130358	1.67918	3.20995	0.00141217	0.01299	-3.06826	0.651791	TMEFF1	8577
ENSG00000198835	0.0161586	2.33726	3.20867	0.00141832	0.0130149	-3.22076	0.807931	GJC2	57165
ENSG00000185905	-0.0198672	-0.0344029	-3.20641	0.0014293	0.0130974	-2.77261	-0.99336	C16orf54	105369277
ENSG00000185905	-0.0198672	-0.0344029	-3.20641	0.0014293	0.0130974	-2.77261	-0.99336	C16orf54	283897
ENSG00000164344	0.0125359	1.5454	3.20352	0.00144343	0.0131535	-3.06665	0.626795	KLKB1	3818
ENSG00000177098	0.0119557	3.11902	3.2018	0.0014519	0.013212	-3.42059	0.597785	SCN4B	6330
ENSG00000100385	-0.020507	0.996025	-3.19391	0.00149132	0.0134965	-3.04027	-1.02535	IL2RB	3560
ENSG00000143248	0.0121875	7.81953	3.19423	0.00148971	0.0134965	-3.82123	0.609376	RGS5	8490
ENSG00000153558	0.0123015	2.9827	3.18967	0.00151295	0.0136725	-3.4277	0.615076	FBXL2	25827
ENSG00000198963	0.0134233	-0.107345	3.1881	0.00152103	0.0136854	-2.7058	0.671167	RORB	6096
ENSG00000165490	-0.0152083	-0.611304	-3.1876	0.00152362	0.0136916	-2.66459	-0.760414	DDIAS	220042
ENSG00000079263	-0.0198479	0.342524	-3.18736	0.00152485	0.0136942	-2.87921	-0.992397	SP140	11262
ENSG00000151725	-0.0168607	0.910894	-3.18619	0.00153092	0.0137089	-3.03451	-0.843037	CENPU	79682
ENSG00000158458	0.0152867	1.62764	3.18655	0.00152901	0.0137089	-3.13761	0.764336	NRG2	9542
ENSG00000100346	-0.0194833	0.507338	-3.18414	0.00154158	0.0137501	-2.95454	-0.974163	CACNA1I	8911
ENSG00000084674	0.0198066	0.499283	3.18249	0.00155019	0.0137758	-2.89196	0.99033	APOB	338
ENSG00000121316	-0.0123816	4.35877	-3.18282	0.00154846	0.0137758	-3.78021	-0.61908	PLBD1	79887
ENSG00000110697	-0.0140777	4.879	-3.17978	0.00156449	0.0138603	-3.86151	-0.703886	PITPNM1	9600
ENSG00000113296	0.0277022	5.31573	3.1794	0.00156651	0.0138648	-3.82127	1.38511	THBS4	7060
ENSG00000121152	-0.0244548	0.0423832	-3.17764	0.00157585	0.0139179	-2.89287	-1.22274	NCAPH	23397
ENSG00000042980	-0.0198408	3.15937	-3.17673	0.00158068	0.013952	-3.56916	-0.992038	ADAM28	10863
ENSG00000134962	-0.0172241	-0.858601	-3.174	0.00159536	0.0140215	-2.70417	-0.861206	KLB	152831
ENSG00000123689	-0.0159506	2.63218	-3.17366	0.00159719	0.0140247	-3.4479	-0.797528	G0S2	50486
ENSG00000110400	-0.0129174	4.0355	-3.17305	0.00160044	0.0140404	-3.76828	-0.645869	NECTIN1	5818
ENSG00000171320	-0.0302065	-1.62054	-3.16738	0.00163136	0.0142193	-2.56945	-1.51032	ESCO2	157570
ENSG00000087494	0.0186214	0.20201	3.16574	0.00164042	0.0142351	-2.84853	0.931071	PTHLH	5744
ENSG00000180660	0.0138907	1.42914	3.16442	0.00164775	0.0142729	-3.14851	0.694533	MAB21L1	4081
ENSG00000147536	-0.0133564	-0.303997	-3.16367	0.00165192	0.0142832	-2.81138	-0.667819	GINS4	84296
ENSG00000035499	-0.0270752	-0.689491	-3.15947	0.00167543	0.0144173	-2.78115	-1.35376	DEPDC1B	55789
ENSG00000105851	-0.0120501	0.877854	-3.15784	0.0016846	0.0144273	-3.11012	-0.602505	PIK3CG	5294
ENSG00000108700	-0.0272406	0.262944	-3.15818	0.00168268	0.0144273	-2.96999	-1.36203	CCL8	6355
ENSG00000205795	0.016263	3.48687	3.15822	0.00168246	0.0144273	-3.62824	0.813152	CYS1	192668
ENSG00000109063	0.0127018	3.57711	3.15755	0.00168629	0.0144331	-3.66242	0.635092	MYH3	4621
ENSG00000112486	-0.0167302	-0.527589	-3.15717	0.00168841	0.0144383	-2.77814	-0.836512	CCR6	1235
ENSG00000163545	-0.0218904	2.56656	-3.14833	0.0017393	0.0147815	-3.55337	-1.09452	NUAK2	81788
ENSG00000110881	0.0137311	3.60268	3.14773	0.00174283	0.0148004	-3.6935	0.686553	ASIC1	41
ENSG00000160791	-0.0133481	0.648706	-3.14722	0.0017458	0.0148018	-3.08342	-0.667407	CCR5	1234
ENSG00000124882	-0.0137902	1.26928	-3.14666	0.00174905	0.0148191	-3.24642	-0.689509	EREG	2069
ENSG00000072274	-0.0134865	6.29597	-3.14616	0.00175203	0.0148236	-4.0194	-0.674323	TFRC	7037
ENSG00000105246	-0.0125323	0.586571	-3.14376	0.00176613	0.0148953	-3.10461	-0.626613	EBI3	10148
ENSG00000132563	0.0159234	3.97772	3.13735	0.00180445	0.0151027	-3.79245	0.796168	REEP2	51308
ENSG00000178295	-0.0179344	3.02222	-3.13549	0.0018157	0.0151712	-3.69227	-0.896722	GEN1	348654
ENSG00000166928	0.0128673	1.91325	3.13474	0.00182031	0.0152009	-3.36017	0.643366	MS4A14	84689
ENSG00000198483	0.0127224	3.09426	3.13429	0.00182301	0.0152146	-3.62842	0.636122	ANKRD35	148741
ENSG00000162981	-0.0247849	3.57218	-3.13351	0.00182779	0.0152281	-3.83262	-1.23924	FAM84A	151354
ENSG00000198542	0.0162331	0.413473	3.13352	0.00182772	0.0152281	-2.9997	0.811653	ITGBL1	9358
ENSG00000206579	0.0190683	3.07749	3.13333	0.00182886	0.0152282	-3.60126	0.953416	XKR4	114786
ENSG00000181585	0.0124657	-0.076224	3.13257	0.00183356	0.0152326	-2.89155	0.623285	TMIE	259236
ENSG00000138778	-0.0131794	1.47481	-3.13059	0.00184572	0.0152803	-3.34173	-0.65897	CENPE	1062
ENSG00000148773	-0.0340305	2.2389	-3.13061	0.00184557	0.0152803	-3.57311	-1.70153	MKI67	4288
ENSG00000054219	-0.0220329	2.88142	-3.12959	0.00185189	0.0153169	-3.68502	-1.10164	LY75	4065
ENSG00000142149	-0.0137462	2.56721	-3.12871	0.00185729	0.0153429	-3.57977	-0.687308	HUNK	30811
ENSG00000106868	-0.0121031	2.51696	-3.12596	0.00187443	0.0154471	-3.58982	-0.605156	SUSD1	64420
ENSG00000173406	0.0138328	0.719202	3.12536	0.00187817	0.0154471	-3.09914	0.69164	DAB1	1600
ENSG00000024526	-0.0312546	-0.997538	-3.12445	0.00188392	0.0154519	-2.82656	-1.56273	DEPDC1	55635
ENSG00000113263	-0.0176211	1.43102	-3.12432	0.00188469	0.0154519	-3.33861	-0.881055	ITK	3702
ENSG00000170439	-0.0338301	0.393271	-3.12491	0.00188103	0.0154519	-3.23627	-1.69151	METTL7B	196410
ENSG00000182010	-0.0270444	-0.738346	-3.12338	0.0018906	0.0154739	-2.8556	-1.35222	RTKN2	219790
ENSG00000078295	0.0152652	3.28697	3.121	0.00190566	0.0155442	-3.70787	0.76326	ADCY2	108
ENSG00000197380	0.0185816	5.69109	3.11994	0.00191243	0.0155729	-4.08011	0.929081	DACT3	147906
ENSG00000168754	0.0160701	0.132591	3.11619	0.00193644	0.015671	-2.9857	0.803507	FAM178B	51252
ENSG00000122025	-0.0136086	-0.19949	-3.11555	0.00194057	0.0156868	-3.00673	-0.680428	FLT3	2322
ENSG00000144191	0.0188744	2.54048	3.1139	0.00195126	0.0157415	-3.55621	0.943718	CNGA3	1261
ENSG00000204060	0.0140621	1.16264	3.11365	0.00195285	0.0157419	-3.24841	0.703107	FOXO6	100132074
ENSG00000115556	0.0174162	4.6172	3.11224	0.00196204	0.0157983	-3.9873	0.870809	PLCD4	84812
ENSG00000108830	0.0163117	2.2767	3.1113	0.0019682	0.0158234	-3.50743	0.815585	RND2	8153
ENSG00000021488	0.0137215	-0.492692	3.10668	0.00199857	0.0159975	-2.87428	0.686074	SLC7A9	11136
ENSG00000093009	-0.0275346	-0.735042	-3.10614	0.00200218	0.0160052	-2.92761	-1.37673	CDC45	8318
ENSG00000132623	-0.0150028	0.576665	-3.10493	0.00201025	0.0160519	-3.22601	-0.750139	ANKEF1	63926
ENSG00000103044	-0.0142881	1.99652	-3.10436	0.00201401	0.0160642	-3.53884	-0.714407	HAS3	3038
ENSG00000062282	-0.0144161	1.30808	-3.0993	0.00204808	0.016209	-3.42693	-0.720806	DGAT2	84649
ENSG00000100626	0.0127762	3.51407	3.09938	0.00204753	0.016209	-3.81275	0.638811	GALNT16	57452
ENSG00000146411	0.0166226	1.23215	3.09971	0.00204528	0.016209	-3.31345	0.831131	SLC2A12	154091
ENSG00000162552	-0.0213909	0.818042	-3.09916	0.00204905	0.016209	-3.28237	-1.06954	WNT4	54361
ENSG00000144810	0.0150141	4.57933	3.09716	0.00206265	0.0162719	-4.01547	0.750704	COL8A1	1295
ENSG00000112742	-0.0285587	-0.698631	-3.09626	0.00206883	0.0162922	-2.96964	-1.42794	TTK	7272
ENSG00000184811	-0.0250652	-0.965382	-3.09639	0.00206794	0.0162922	-2.93112	-1.25326	TUSC5	286753
ENSG00000197506	-0.0262578	-1.28616	-3.09411	0.00208361	0.0163381	-2.82633	-1.31289	SLC28A3	64078
ENSG00000154319	-0.0153994	-0.501511	-3.09376	0.00208599	0.0163396	-2.97514	-0.76997	FAM167A	83648
ENSG00000092621	0.0123844	4.67921	3.09325	0.00208952	0.0163407	-4.06862	0.61922	PHGDH	26227
ENSG00000134028	-0.0542535	2.20124	-3.09271	0.00209322	0.016343	-3.69738	-2.71268	ADAMDEC1	27299
ENSG00000163131	-0.0204272	5.43898	-3.09271	0.00209322	0.016343	-4.17473	-1.02136	CTSS	1520
ENSG00000169429	-0.0234512	-0.0365358	-3.09283	0.00209243	0.016343	-3.07262	-1.17256	CXCL8	3576
ENSG00000135451	-0.0304964	0.791689	-3.09251	0.00209463	0.0163451	-3.33242	-1.52482	TROAP	10024
ENSG00000009790	-0.0162785	1.81666	-3.09009	0.00211146	0.016392	-3.53614	-0.813923	TRAF3IP3	80342
ENSG00000063180	0.0132318	3.87036	3.09023	0.00211045	0.016392	-3.92774	0.66159	CA11	770
ENSG00000080166	0.0157083	-0.339963	3.08961	0.00211483	0.016392	-2.95468	0.785415	DCT	1638
ENSG00000136250	-0.0150574	2.08672	-3.08952	0.00211543	0.016392	-3.6032	-0.752869	AOAH	313
ENSG00000171812	0.011839	3.65594	3.08807	0.00212561	0.0164444	-3.89184	0.591952	COL8A2	1296
ENSG00000149054	-0.017817	0.768916	-3.08779	0.00212754	0.0164465	-3.31124	-0.89085	ZNF215	7762
ENSG00000137441	0.0153577	1.77596	3.08627	0.00213821	0.0164976	-3.46878	0.767883	FGFBP2	83888
ENSG00000146013	0.0163062	2.87089	3.08551	0.00214361	0.0165098	-3.71165	0.815309	GFRA3	2676
ENSG00000205362	-0.0212805	0.867459	-3.08454	0.00215045	0.0165272	-3.33829	-1.06402	MT1A	4489
ENSG00000171551	-0.0186498	-0.767345	-3.08334	0.00215899	0.0165691	-2.92089	-0.932492	ECEL1	9427
ENSG00000144354	-0.0291847	1.96262	-3.08065	0.00217828	0.0166374	-3.63742	-1.45924	CDCA7	83879
ENSG00000159618	-0.0284327	-0.750796	-3.08072	0.00217772	0.0166374	-2.98655	-1.42163	ADGRG5	221188
ENSG00000170298	-0.0408364	-1.42323	-3.08092	0.00217633	0.0166374	-2.93233	-2.04182	LGALS9B	284194
ENSG00000170956	-0.0275133	-1.76521	-3.07983	0.00218415	0.0166557	-2.79853	-1.37567	CEACAM3	1084
ENSG00000113161	-0.0143594	5.26248	-3.07894	0.00219057	0.0166679	-4.20926	-0.717968	HMGCR	3156
ENSG00000184905	0.0219941	3.89231	3.07849	0.00219379	0.0166679	-3.9475	1.0997	TCEAL2	140597
ENSG00000160606	-0.0234025	-0.363314	-3.07585	0.00221294	0.0167424	-3.10996	-1.17013	TLCD1	116238
ENSG00000007968	-0.0355438	0.413229	-3.0754	0.00221623	0.0167496	-3.34836	-1.77719	E2F2	1870
ENSG00000214575	0.0119863	2.29259	3.0747	0.00222137	0.0167797	-3.63389	0.599315	CPEB1	64506
ENSG00000124216	-0.0118728	2.09356	-3.0722	0.0022397	0.0168739	-3.63215	-0.59364	SNAI1	6615
ENSG00000147168	-0.0235688	2.79239	-3.07139	0.00224565	0.0169015	-3.84099	-1.17844	IL2RG	3561
ENSG00000164197	0.013497	2.77461	3.07072	0.00225058	0.0169204	-3.74708	0.674848	RNF180	285671
ENSG00000237330	-0.0291575	-2.07366	-3.06967	0.00225841	0.0169528	-2.78128	-1.45788	RNF223	401934
ENSG00000089639	-0.0125648	3.76768	-3.06931	0.00226103	0.0169548	-4.03532	-0.628241	GMIP	51291
ENSG00000119535	-0.0124399	3.19802	-3.0681	0.00227008	0.016996	-3.89808	-0.621997	CSF3R	1441
ENSG00000139865	-0.0331918	-2.91675	-3.0672	0.0022768	0.0169966	-2.64556	-1.65959	TTC6	319089
ENSG00000140563	-0.0241976	2.10331	-3.06727	0.00227627	0.0169966	-3.69344	-1.20988	MCTP2	55784
ENSG00000240563	-0.0290183	0.240202	-3.06714	0.00227722	0.0169966	-3.26472	-1.45092	L1TD1	54596
ENSG00000112175	-0.0235623	1.33022	-3.06558	0.00228893	0.0170663	-3.52512	-1.17812	BMP5	653
ENSG00000128645	-0.0158088	0.833945	-3.06284	0.00230957	0.0171634	-3.38661	-0.790441	HOXD1	3231
ENSG00000186529	-0.0319633	-0.193359	-3.06254	0.00231189	0.0171664	-3.23527	-1.59817	CYP4F3	4051
ENSG00000112799	-0.011949	0.371795	-3.0612	0.00232208	0.0172222	-3.28027	-0.597449	LY86	9450
ENSG00000117650	-0.0348755	-1.30936	-3.06055	0.00232698	0.0172251	-2.95876	-1.74378	NEK2	4751
ENSG00000165071	0.0136801	2.62932	3.05658	0.00235749	0.0173618	-3.75369	0.684007	TMEM71	137835
ENSG00000151136	-0.0138643	0.113559	-3.05482	0.00237105	0.0174349	-3.21605	-0.693214	BTBD11	121551
ENSG00000085831	-0.0274684	1.91106	-3.05357	0.00238077	0.0174618	-3.7325	-1.37342	TTC39A	22996
ENSG00000100336	-0.0127547	2.65247	-3.05371	0.00237973	0.0174618	-3.81688	-0.637734	APOL4	80832
ENSG00000197406	-0.0137976	0.881874	-3.05074	0.0024029	0.0175685	-3.44786	-0.689878	DIO3	1735
ENSG00000146904	-0.0152019	2.58827	-3.05012	0.00240779	0.0175794	-3.84219	-0.760096	EPHA1	2041
ENSG00000112303	-0.0146639	0.640551	-3.04653	0.00243624	0.0177271	-3.38356	-0.733194	VNN2	8875
ENSG00000111796	-0.020719	0.118257	-3.04288	0.00246541	0.0178643	-3.26674	-1.03595	KLRB1	3820
ENSG00000018625	0.0171806	6.78171	3.04187	0.00247356	0.0178964	-4.33928	0.859029	ATP1A2	477
ENSG00000138821	-0.01724	3.7454	-3.04199	0.00247258	0.0178964	-4.11846	-0.861998	SLC39A8	64116
ENSG00000128596	0.019313	4.24642	3.03899	0.00249685	0.0180467	-4.1376	0.965649	CCDC136	64753
ENSG00000227507	-0.0199469	0.177295	-3.03828	0.00250269	0.0180708	-3.29867	-0.997346	LTB	4050
ENSG00000132749	-0.025145	0.438365	-3.03698	0.00251327	0.018129	-3.4131	-1.25725	TESMIN	9633
ENSG00000104549	-0.0145052	3.60751	-3.03559	0.00252468	0.0181749	-4.10482	-0.725262	SQLE	6713
ENSG00000198488	-0.0452854	-0.793853	-3.03493	0.00253012	0.0181959	-3.28319	-2.26427	B3GNT6	192134
ENSG00000182575	0.0172397	3.62066	3.03258	0.00254954	0.0182808	-4.0406	0.861985	NXPH3	11248
ENSG00000013588	-0.0229386	4.67104	-3.03167	0.00255708	0.0183166	-4.29782	-1.14693	GPRC5A	9052
ENSG00000004468	-0.0141528	1.76794	-3.03095	0.00256307	0.0183311	-3.70117	-0.70764	CD38	952
ENSG00000051341	-0.0237478	0.263422	-3.0309	0.00256353	0.0183311	-3.39761	-1.18739	POLQ	10721
ENSG00000144410	0.0142329	-0.599433	3.03082	0.00256419	0.0183311	-3.07977	0.711644	CPO	130749
ENSG00000137561	-0.0169381	-0.258397	-3.03023	0.0025691	0.018357	-3.22894	-0.846905	TTPA	7274
ENSG00000183036	0.0306441	3.35214	3.03008	0.00257037	0.018357	-3.96452	1.53221	PCP4	5121
ENSG00000085840	-0.0173436	0.314479	-3.02882	0.00258088	0.0184034	-3.38088	-0.867178	ORC1	4998
ENSG00000173947	0.0185671	1.93484	3.02782	0.00258932	0.0184213	-3.68327	0.928353	PIFO	128344
ENSG00000134057	-0.016703	2.29907	-3.02761	0.00259112	0.018423	-3.85051	-0.835149	CCNB1	891
ENSG00000081923	-0.0190099	5.78614	-3.02474	0.00261538	0.0185214	-4.3928	-0.950497	ATP8B1	5205
ENSG00000184730	-0.0285017	3.2859	-3.02342	0.0026266	0.0185452	-4.13682	-1.42508	APOBR	55911
ENSG00000101311	-0.0322926	2.01449	-3.02009	0.00265514	0.01865	-3.84473	-1.61463	FERMT1	55612
ENSG00000143196	0.0190934	7.74176	3.02005	0.00265541	0.01865	-4.36601	0.95467	DPT	1805
ENSG00000197471	-0.0152722	1.36472	-3.01934	0.00266152	0.0186838	-3.65597	-0.763609	SPN	6693
ENSG00000197471	-0.0152722	1.36472	-3.01934	0.00266152	0.0186838	-3.65597	-0.763609	SPN	105369247
ENSG00000088538	0.0164444	3.4694	3.01783	0.00267459	0.0187183	-4.05845	0.82222	DOCK3	1795
ENSG00000121621	-0.017768	-0.548452	-3.01785	0.0026744	0.0187183	-3.1993	-0.888399	KIF18A	81930
ENSG00000257335	-0.0195009	-0.388991	-3.01772	0.00267553	0.0187183	-3.25867	-0.975043	MGAM	8972
ENSG00000051523	-0.0142891	5.68752	-3.01527	0.00269686	0.0188487	-4.42211	-0.714455	CYBA	1535
ENSG00000197584	0.0181004	-0.625235	3.01513	0.00269809	0.0188487	-3.1257	0.905019	KCNMB2	10242
ENSG00000187908	-0.0474365	1.44788	-3.01024	0.00274117	0.0190664	-3.88992	-2.37182	DMBT1	1755
ENSG00000136002	0.0169526	4.00849	3.00996	0.00274361	0.0190742	-4.18076	0.847629	ARHGEF4	50649
ENSG00000140284	-0.0376781	-0.0578635	-3.00928	0.00274964	0.0191069	-3.47975	-1.88391	SLC27A2	11001
ENSG00000007171	-0.0242436	1.36036	-3.00241	0.00281136	0.0194192	-3.72685	-1.21218	NOS2	4843
ENSG00000164841	0.0175234	-0.396645	3.00233	0.00281211	0.0194192	-3.1993	0.87617	TMEM74	157753
ENSG00000174946	-0.0164109	0.00623576	-3.00259	0.00280976	0.0194192	-3.37934	-0.820543	GPR171	29909
ENSG00000126522	-0.0124327	5.30485	-2.99821	0.00284971	0.0195756	-4.45315	-0.621636	ASL	435
ENSG00000134533	0.0149745	4.92624	2.9964	0.00286636	0.0196338	-4.37454	0.748726	RERG	85004
ENSG00000143674	-0.0253507	1.43893	-2.99617	0.00286848	0.019639	-3.77965	-1.26754	MAP3K21	84451
ENSG00000161888	-0.0117301	1.1658	-2.99331	0.00289507	0.0197273	-3.68646	-0.586503	SPC24	147841
ENSG00000153563	-0.0178519	1.02839	-2.99261	0.00290161	0.0197532	-3.65797	-0.892597	CD8A	925
ENSG00000204335	0.0124345	0.702212	2.98897	0.00293576	0.0199044	-3.51554	0.621726	SP5	389058
ENSG00000131153	-0.0195558	0.622009	-2.98819	0.00294315	0.0199417	-3.57968	-0.977789	GINS2	51659
ENSG00000170786	-0.0221699	-0.516531	-2.98788	0.00294604	0.0199519	-3.31409	-1.10849	SDR16C5	195814
ENSG00000104321	-0.0312246	1.22379	-2.98686	0.00295568	0.0199703	-3.75529	-1.56123	TRPA1	8989
ENSG00000189045	-0.018272	1.07614	-2.98585	0.00296535	0.0199906	-3.68659	-0.913599	ANKDD1B	728780
ENSG00000221955	-0.0241022	0.438493	-2.97965	0.00302497	0.020185	-3.56909	-1.20511	SLC12A8	84561
ENSG00000117525	-0.0153742	5.56767	-2.97745	0.00304637	0.0202716	-4.52892	-0.768711	F3	2152
ENSG00000161243	0.0124097	1.58165	2.97541	0.00306633	0.0203644	-3.76806	0.620483	FBXO27	126433
ENSG00000019505	-0.017965	2.60954	-2.97509	0.00306942	0.0203756	-4.07277	-0.898251	SYT13	57586
ENSG00000204632	-0.0142258	0.2282	-2.97376	0.00308254	0.0204156	-3.50626	-0.711289	HLA-G	3135
ENSG00000118094	-0.0224609	-1.20964	-2.9732	0.00308808	0.0204243	-3.22945	-1.12304	TREH	11181
ENSG00000126368	0.0126918	5.67732	2.96967	0.00312317	0.0205234	-4.52791	0.634588	NR1D1	9572
ENSG00000135750	-0.0223157	1.85153	-2.96993	0.00312055	0.0205234	-3.93749	-1.11578	KCNK1	3775
ENSG00000006432	-0.017808	1.77262	-2.96867	0.00313315	0.0205419	-3.91006	-0.8904	MAP3K9	4293
ENSG00000123570	0.0149207	3.20972	2.96877	0.00313213	0.0205419	-4.1474	0.746036	RAB9B	51209
ENSG00000163145	0.0124781	3.92883	2.96544	0.0031657	0.0206718	-4.31599	0.623904	C1QTNF7	114905
ENSG00000125851	0.0152316	3.08048	2.96501	0.00317004	0.0206908	-4.1237	0.761579	PCSK2	5126
ENSG00000137809	0.0118584	2.71185	2.96475	0.00317269	0.0206986	-4.04996	0.59292	ITGA11	22801
ENSG00000214595	-0.0119237	1.87511	-2.96343	0.00318607	0.0207766	-3.92481	-0.596184	EML6	400954
ENSG00000158315	-0.0252504	0.783814	-2.96304	0.00319008	0.0207839	-3.71682	-1.26252	RHBDL2	54933
ENSG00000143318	0.0144494	1.21413	2.96143	0.00320649	0.0208625	-3.71145	0.722471	CASQ1	844
ENSG00000115163	-0.0268041	-1.49367	-2.96034	0.0032176	0.0208876	-3.19002	-1.3402	CENPA	1058
ENSG00000179915	0.0146336	4.22346	2.96	0.00322114	0.0209012	-4.34567	0.73168	NRXN1	9378
ENSG00000154556	0.0144433	7.28202	2.95782	0.00324361	0.0209714	-4.56681	0.722165	SORBS2	8470
ENSG00000013725	-0.0207686	0.930993	-2.95637	0.00325866	0.0210403	-3.73156	-1.03843	CD6	923
ENSG00000106823	0.013391	2.98867	2.95607	0.00326176	0.0210509	-4.12796	0.66955	ECM2	1842
ENSG00000158560	0.0212056	3.92254	2.95532	0.00326956	0.0210824	-4.33275	1.06028	DYNC1I1	1780
ENSG00000083454	-0.0204767	0.770013	-2.94992	0.00332619	0.0213247	-3.72031	-1.02383	P2RX5	5026
ENSG00000161328	-0.0139264	0.964493	-2.94965	0.00332914	0.0213329	-3.76012	-0.696318	LRRC56	115399
ENSG00000150281	0.0131858	3.14374	2.94816	0.00334495	0.0214246	-4.1953	0.65929	CTF1	1489
ENSG00000180921	-0.0292497	2.56873	-2.9477	0.0033498	0.0214366	-4.20488	-1.46249	FAM83H	286077
ENSG00000116852	-0.0156879	2.86903	-2.94652	0.00336236	0.0214884	-4.20454	-0.784396	KIF21B	23046
ENSG00000065621	-0.017501	1.72755	-2.94377	0.00339189	0.0215813	-3.96521	-0.875048	GSTO2	119391
ENSG00000108924	0.0172167	5.15028	2.94403	0.00338909	0.0215813	-4.56041	0.860833	HLF	3131
ENSG00000170190	-0.0121826	3.66587	-2.94443	0.0033848	0.0215813	-4.38634	-0.60913	SLC16A5	9121
ENSG00000175707	-0.0394882	-0.612534	-2.94361	0.00339366	0.0215813	-3.51925	-1.97441	KDF1	126695
ENSG00000172116	-0.0194007	-0.911319	-2.94234	0.00340729	0.0216506	-3.33814	-0.970035	CD8B	926
ENSG00000116833	-0.0200079	2.7996	-2.9418	0.00341319	0.0216676	-4.20937	-1.00039	NR5A2	2494
ENSG00000121797	-0.0179593	1.26349	-2.94175	0.00341373	0.0216676	-3.87274	-0.897965	CCRL2	9034
ENSG00000104689	-0.0117716	2.02948	-2.93911	0.00344248	0.0217495	-4.01531	-0.58858	TNFRSF10A	8797
ENSG00000183742	-0.0298223	-0.329186	-2.93935	0.00343983	0.0217495	-3.54296	-1.49111	MACC1	346389
ENSG00000099866	-0.0168472	1.71718	-2.93862	0.00344781	0.0217736	-3.95826	-0.842362	MADCAM1	8174
ENSG00000163814	-0.0260295	2.90835	-2.93546	0.00348253	0.0219241	-4.31178	-1.30148	CDCP1	64866
ENSG00000165905	-0.0247282	-1.2596	-2.9332	0.00350747	0.0220345	-3.29492	-1.23641	LARGE2	120071
ENSG00000074410	-0.0325787	4.70491	-2.93267	0.00351336	0.0220532	-4.59552	-1.62893	CA12	771
ENSG00000158859	-0.0231146	4.72759	-2.93149	0.00352655	0.022087	-4.58097	-1.15573	ADAMTS4	9507
ENSG00000196684	-0.0300797	1.59334	-2.93122	0.00352952	0.0220959	-3.99148	-1.50399	HSH2D	84941
ENSG00000100290	-0.0341727	-1.00413	-2.93064	0.00353609	0.0221274	-3.42591	-1.70863	BIK	638
ENSG00000164087	-0.0135464	1.19967	-2.92736	0.00357292	0.0222825	-3.89333	-0.677322	POC1A	25886
ENSG00000183856	-0.0267533	1.70592	-2.92733	0.00357325	0.0222825	-4.01915	-1.33766	IQGAP3	128239
ENSG00000011426	-0.0125983	1.98464	-2.92671	0.00358024	0.0223068	-4.06071	-0.629917	ANLN	54443
ENSG00000100985	-0.0214899	-0.404597	-2.92435	0.00360709	0.0224596	-3.51055	-1.07449	MMP9	4318
ENSG00000130475	-0.0119796	1.34072	-2.92199	0.00363408	0.0225934	-3.91647	-0.598979	FCHO1	23149
ENSG00000110934	-0.0133347	2.53596	-2.92047	0.00365156	0.0226923	-4.1999	-0.666733	BIN2	51411
ENSG00000149968	-0.0259668	0.633732	-2.91856	0.00367356	0.0227701	-3.77329	-1.29834	MMP3	4314
ENSG00000112425	0.0135598	4.59429	2.91641	0.00369851	0.0228558	-4.57738	0.677992	EPM2A	7957
ENSG00000164300	-0.0117174	1.98656	-2.91578	0.00370595	0.0228822	-4.08815	-0.585869	SERINC5	256987
ENSG00000155011	0.0259561	0.608852	2.91434	0.00372275	0.0229663	-3.68925	1.29781	DKK2	27123
ENSG00000115896	0.012451	3.50161	2.9105	0.00376801	0.0231398	-4.38539	0.622548	PLCL1	5334
ENSG00000169442	-0.0175225	1.34574	-2.90902	0.00378556	0.0231874	-3.96958	-0.876123	CD52	1043
ENSG00000185774	0.0142768	2.59953	2.90916	0.00378398	0.0231874	-4.18584	0.713841	KCNIP4	80333
ENSG00000131096	-0.0443129	0.247048	-2.90607	0.00382086	0.0233493	-3.85476	-2.21565	PYY	5697
ENSG00000154252	-0.031797	-1.24327	-2.90597	0.00382213	0.0233493	-3.47495	-1.58985	GAL3ST2	64090
ENSG00000204610	-0.0374441	0.554976	-2.90463	0.00383818	0.0234189	-3.90566	-1.87221	TRIM15	89870
ENSG00000082497	0.0120209	3.53144	2.90362	0.00385042	0.0234625	-4.41586	0.601046	SERTAD4	56256
ENSG00000112759	0.0130618	6.96112	2.90268	0.00386174	0.023505	-4.74132	0.653088	SLC29A1	2030
ENSG00000112699	-0.0202392	4.01659	-2.90184	0.00387197	0.0235359	-4.58687	-1.01196	GMDS	2762
ENSG00000158402	-0.0298951	-1.96644	-2.90182	0.00387227	0.0235359	-3.27054	-1.49475	CDC25C	995
ENSG00000136383	0.0154255	5.05837	2.90111	0.00388086	0.0235682	-4.67239	0.771273	ALPK3	57538
ENSG00000233493	-0.0263301	-0.0436092	-2.89974	0.00389765	0.0236204	-3.72752	-1.31651	TMEM238	388564
ENSG00000132429	0.0160676	0.528846	2.89901	0.00390646	0.023639	-3.72536	0.803381	POPDC3	64208
ENSG00000164199	-0.0147116	-0.397426	-2.89868	0.00391057	0.023639	-3.57971	-0.735581	ADGRV1	84059
ENSG00000215845	-0.0152914	3.06731	-2.89879	0.00390925	0.023639	-4.39357	-0.764571	TSTD1	100131187
ENSG00000139734	-0.0216834	-0.768388	-2.89796	0.00391945	0.0236827	-3.49773	-1.08417	DIAPH3	81624
ENSG00000189367	0.0125167	4.00021	2.8958	0.00394598	0.0237932	-4.53422	0.625836	KIAA0408	9729
ENSG00000177602	-0.0237894	-1.77679	-2.8955	0.0039498	0.0238062	-3.31835	-1.18947	HASPIN	83903
ENSG00000007952	-0.0343327	1.64326	-2.89518	0.00395375	0.0238201	-4.16089	-1.71664	NOX1	27035
ENSG00000160471	-0.0296209	0.535557	-2.89411	0.00396695	0.0238819	-3.88146	-1.48104	COX6B2	125965
ENSG00000169122	0.0129604	3.33353	2.89359	0.00397343	0.0238827	-4.38953	0.648021	FAM110B	90362
ENSG00000235098	0.0117044	3.31265	2.89282	0.00398301	0.0239064	-4.39279	0.585218	ANKRD65	441869
ENSG00000203499	-0.0302151	-0.511501	-2.89193	0.00399414	0.0239333	-3.63373	-1.51076	IQANK1	NA
ENSG00000017483	-0.017549	2.39372	-2.89083	0.00400789	0.0239465	-4.24696	-0.877448	SLC38A5	92745
ENSG00000140749	-0.0138408	-0.294728	-2.89054	0.00401156	0.0239465	-3.62244	-0.69204	IGSF6	10261
ENSG00000165304	-0.0258079	-0.092487	-2.89151	0.00399936	0.0239465	-3.71477	-1.29039	MELK	9833
ENSG00000140279	-0.0228319	1.7088	-2.8879	0.00404481	0.0239973	-4.11926	-1.1416	DUOX2	50506
ENSG00000165105	-0.0286838	2.04077	-2.88847	0.00403759	0.0239973	-4.23759	-1.43419	RASEF	158158
ENSG00000041353	-0.0184262	1.44947	-2.88739	0.00405125	0.0240157	-4.07271	-0.921309	RAB27B	5874
ENSG00000048540	0.0211797	6.30902	2.88674	0.00405946	0.0240214	-4.79154	1.05898	LMO3	55885
ENSG00000175463	-0.0168123	1.69107	-2.88483	0.00408381	0.0240996	-4.11172	-0.840613	TBC1D10C	374403
ENSG00000128266	0.01759	3.89419	2.88321	0.00410453	0.0241625	-4.53512	0.8795	GNAZ	2781
ENSG00000157445	0.0155585	1.86085	2.88206	0.00411935	0.02423	-4.09085	0.777926	CACNA2D3	55799
ENSG00000135525	-0.0190249	3.14009	-2.88047	0.00413983	0.0243207	-4.47861	-0.951243	MAP7	9053
ENSG00000178821	-0.0135975	-0.224074	-2.8797	0.00414979	0.0243467	-3.67994	-0.679873	TMEM52	339456
ENSG00000187098	0.0131485	5.19756	2.8782	0.00416925	0.0244238	-4.76476	0.657423	MITF	4286
ENSG00000165507	0.0124667	6.91413	2.87658	0.00419026	0.0244862	-4.81794	0.623337	DEPP1	11067
ENSG00000172578	-0.0169837	2.55202	-2.87705	0.00418416	0.0244862	-4.32175	-0.849187	KLHL6	89857
ENSG00000076944	-0.0206527	4.22254	-2.87458	0.00421645	0.0245803	-4.70261	-1.03263	STXBP2	6813
ENSG00000176971	0.0137297	4.647	2.87247	0.00424429	0.0246778	-4.70186	0.686483	FIBIN	387758
ENSG00000111879	0.0123752	2.32453	2.87217	0.00424828	0.0246859	-4.22586	0.618759	FAM184A	79632
ENSG00000111679	-0.0137742	4.14663	-2.87153	0.00425679	0.0247071	-4.68432	-0.688709	PTPN6	5777
ENSG00000175084	0.0257524	11.8798	2.87065	0.00426837	0.0247528	-4.48914	1.28762	DES	1674
ENSG00000196584	-0.0127215	-0.143851	-2.87069	0.00426792	0.0247528	-3.71397	-0.636077	XRCC2	7516
ENSG00000163808	-0.013089	1.15408	-2.87041	0.00427163	0.0247617	-4.03645	-0.65445	KIF15	56992
ENSG00000069535	0.0126514	5.70152	2.86926	0.00428695	0.0248107	-4.83166	0.632568	MAOB	4129
ENSG00000136943	-0.0210578	-1.22135	-2.86816	0.00430163	0.0248656	-3.52227	-1.05289	CTSV	1515
ENSG00000123836	-0.0158937	4.99433	-2.86785	0.00430575	0.0248781	-4.80723	-0.794685	PFKFB2	5208
ENSG00000147041	-0.0221009	0.65753	-2.8675	0.00431048	0.0248781	-3.95593	-1.10504	SYTL5	94122
ENSG00000160867	-0.0178481	3.88747	-2.86574	0.00433414	0.0249745	-4.65705	-0.892405	FGFR4	2264
ENSG00000186314	-0.0157794	1.89121	-2.86559	0.00433607	0.0249745	-4.22472	-0.788972	PRELID2	153768
ENSG00000124102	-0.0378454	0.054031	-2.86447	0.0043512	0.0250516	-3.95344	-1.89227	PI3	5266
ENSG00000135127	-0.0130918	1.73402	-2.86401	0.00435737	0.0250571	-4.17436	-0.654589	BICDL1	92558
ENSG00000135245	-0.011832	3.03636	-2.86245	0.00437857	0.0251219	-4.4439	-0.591602	HILPDA	29923
ENSG00000240654	0.0123275	-0.49202	2.86241	0.0043791	0.0251219	-3.58992	0.616377	C1QTNF9	338872
ENSG00000125398	-0.0254668	2.59974	-2.86189	0.00438626	0.0251303	-4.4322	-1.27334	SOX9	6662
ENSG00000129167	-0.0165236	1.43848	-2.86161	0.00438996	0.0251303	-4.13488	-0.826182	TPH1	7166
ENSG00000180644	-0.0137275	0.937695	-2.86161	0.00439006	0.0251303	-4.00584	-0.686373	PRF1	5551
ENSG00000229474	-0.0135801	0.218076	-2.86208	0.00438368	0.0251303	-3.81724	-0.679004	PATL2	197135
ENSG00000143847	0.0125258	2.38719	2.86067	0.00440281	0.0251676	-4.2708	0.626289	PPFIA4	8497
ENSG00000018236	0.0135442	2.81609	2.85897	0.00442619	0.025228	-4.37103	0.677209	CNTN1	1272
ENSG00000104972	-0.0126226	1.9575	-2.85811	0.00443789	0.025228	-4.23216	-0.631132	LILRB1	10859
ENSG00000118322	-0.042063	2.19041	-2.85832	0.00443506	0.025228	-4.42123	-2.10315	ATP10B	23120
ENSG00000149451	0.01289	8.12993	2.85912	0.0044241	0.025228	-4.80268	0.644501	ADAM33	80332
ENSG00000184992	-0.0180894	3.47617	-2.85841	0.00443387	0.025228	-4.61277	-0.904468	BRI3BP	140707
ENSG00000130224	0.0139578	4.12522	2.85751	0.00444627	0.0252358	-4.6614	0.697891	LRCH2	57631
ENSG00000134824	0.0119253	4.83733	2.85751	0.00444623	0.0252358	-4.7712	0.596265	FADS2	9415
ENSG00000172183	-0.0137434	2.91415	-2.85668	0.00445773	0.025261	-4.4577	-0.687171	ISG20	3669
ENSG00000160460	0.0125924	2.51755	2.85562	0.00447235	0.0253041	-4.31989	0.629621	SPTBN4	57731
ENSG00000181284	-0.0180821	1.00927	-2.8558	0.00446978	0.0253041	-4.09058	-0.904107	TMEM102	284114
[truncated: 353 more rows]

## Sheet: Esophagus
ensembl_id	logFC	AveExpr	t	P.Value	adj.P.Val	B	logFC_50	external_gene_name	entrezgene
[truncated: 112 more rows]

[truncated: 18 more sheets: Heart, Liver, Lung, Muscle, Nerve, Ovary, Pancreas, Pituitary, Prostate, Salivary_Gland, Skin, Small_Intestine, Spleen, Stomach, Testis, Thyroid, Uterus, Vagina]
