# Supplementary material for: A human tissue‐specific transcriptomic analysis reveals a complex relationship between aging, cancer, and cellular senescence
Source: Aging Cell. 2019 Sep 27;18(6):e13041. doi: 10.1111/acel.13041 (PMC6826163; doi:10.1111/acel.13041)
Supplement: Supplementary file 2 [file ACEL-18-e13041-s002.zip › Supporting_tables/Data S3.xlsx]

## Sheet: Nine_tissues
Data S3: List of enriched terms from GO enrichment analysis of overlap genes between age-DEGs and cancer-DEGs
Nine tissues in the main text
	Cluster	ID	Description	GeneRatio	BgRatio	pvalue	p.adjust	qvalue	geneID	Count	tissue	condition
1	uterus_up_up	GO:0022402	cell cycle process	34/84	246/1717	1.29778e-09	9.2145e-07	8.70285e-07	10926/9319/10615/22974/26227/7430/990/5427/9837/1869/2146/55722/1718/1063/84440/9700/83990/51203/9585/55521/10309/146956/9232/220042/81620/27085/79915/7298/225689/9735/1978/9055/4439/3833	34	uterus	up with age, up in cancer
2	uterus_up_up	GO:0007049	cell cycle	39/84	316/1717	1.3335e-09	9.2145e-07	8.70285e-07	10926/9319/10615/22974/79968/26227/7430/990/5427/9837/1869/2146/55722/1718/1063/3070/84440/9700/83990/51203/9585/55521/10309/146956/8208/9232/220042/81620/27085/79915/7298/225689/9735/54821/1978/11169/9055/4439/3833	39	uterus	up with age, up in cancer
3	uterus_up_up	GO:1903047	mitotic cell cycle process	26/84	177/1717	6.87481e-08	3.167e-05	2.99115e-05	10926/9319/10615/22974/990/5427/9837/1869/2146/55722/1063/9700/51203/9585/55521/10309/146956/9232/81620/27085/79915/7298/9735/1978/9055/3833	26	uterus	up with age, up in cancer
4	uterus_up_up	GO:0051726	regulation of cell cycle	27/84	192/1717	9.20623e-08	3.18075e-05	3.00414e-05	9319/10615/22974/79968/990/1869/2146/55722/1718/1063/84440/9700/83990/51203/9585/55521/10309/146956/9232/220042/81620/27085/79915/225689/9735/1978/9055	27	uterus	up with age, up in cancer
5	uterus_up_up	GO:0000278	mitotic cell cycle	27/84	202/1717	2.78737e-07	7.70429e-05	7.27651e-05	10926/9319/10615/22974/990/5427/9837/1869/2146/55722/1063/9700/51203/9585/55521/10309/146956/9232/81620/27085/79915/7298/9735/1978/11169/9055/3833	27	uterus	up with age, up in cancer
6	uterus_up_up	GO:0000280	nuclear division	19/84	113/1717	7.38627e-07	0.00017013	0.000160684	9319/10615/22974/990/1063/9700/83990/51203/9585/10309/146956/9232/81620/27085/225689/9735/9055/4439/3833	19	uterus	up with age, up in cancer
7	uterus_up_up	GO:0048285	organelle fission	19/84	119/1717	1.70442e-06	0.000336502	0.000317818	9319/10615/22974/990/1063/9700/83990/51203/9585/10309/146956/9232/81620/27085/225689/9735/9055/4439/3833	19	uterus	up with age, up in cancer
8	uterus_up_up	GO:0010564	regulation of cell cycle process	20/84	137/1717	3.74905e-06	0.000647649	0.000611687	9319/10615/22974/990/1869/2146/55722/1063/84440/9700/51203/9585/10309/9232/81620/27085/79915/225689/9735/9055	20	uterus	up with age, up in cancer
9	uterus_up_up	GO:0007346	regulation of mitotic cell cycle	18/84	116/1717	5.20393e-06	0.000799092	0.000754722	9319/22974/990/1869/2146/55722/1063/9700/51203/9585/10309/146956/9232/81620/27085/79915/9735/1978	18	uterus	up with age, up in cancer
10	uterus_up_up	GO:0140014	mitotic nuclear division	15/84	86/1717	8.30306e-06	0.00114748	0.00108377	9319/10615/22974/990/1063/9700/51203/9585/10309/9232/81620/27085/9735/9055/3833	15	uterus	up with age, up in cancer
11	uterus_up_up	GO:0051783	regulation of nuclear division	12/84	57/1717	1.00125e-05	0.00125794	0.00118809	9319/990/1063/9700/51203/9585/10309/9232/81620/27085/225689/9735	12	uterus	up with age, up in cancer
12	uterus_up_up	GO:0045786	negative regulation of cell cycle	16/84	100/1717	1.27643e-05	0.00147002	0.00138839	9319/79968/990/1869/2146/1718/1063/9700/83990/9585/146956/9232/220042/81620/27085/9735	16	uterus	up with age, up in cancer
13	uterus_up_up	GO:0098813	nuclear chromosome segregation	14/84	79/1717	1.4328e-05	0.00152318	0.0014386	9319/10615/990/1063/9700/83990/51203/146956/9232/81620/225689/9055/4439/3833	14	uterus	up with age, up in cancer
14	uterus_up_up	GO:0006259	DNA metabolic process	21/84	166/1717	2.14542e-05	0.00210968	0.00199254	10926/9319/990/5427/9837/2146/10635/1063/3070/51659/83990/84296/146956/8208/9232/81620/79915/7298/225689/11169/4439	21	uterus	up with age, up in cancer
15	uterus_up_up	GO:0044770	cell cycle phase transition	17/84	117/1717	2.49354e-05	0.00210968	0.00199254	10926/9319/22974/990/5427/1869/2146/55722/1063/9700/81620/27085/79915/7298/225689/9735/1978	17	uterus	up with age, up in cancer
16	uterus_up_up	GO:0090068	positive regulation of cell cycle process	12/84	62/1717	2.50035e-05	0.00210968	0.00199254	10615/990/1869/2146/84440/9700/51203/9585/81620/27085/79915/225689	12	uterus	up with age, up in cancer
17	uterus_up_up	GO:0045787	positive regulation of cell cycle	14/84	83/1717	2.59512e-05	0.00210968	0.00199254	10615/990/1869/2146/84440/9700/51203/9585/10309/81620/27085/79915/225689/1978	14	uterus	up with age, up in cancer
18	uterus_up_up	GO:0007088	regulation of mitotic nuclear division	11/84	54/1717	3.40151e-05	0.0026116	0.00246659	9319/990/1063/9700/51203/9585/10309/9232/81620/27085/9735	11	uterus	up with age, up in cancer
19	uterus_up_up	GO:0044772	mitotic cell cycle phase transition	16/84	109/1717	3.95781e-05	0.00287879	0.00271894	10926/9319/22974/990/5427/1869/2146/55722/1063/9700/81620/27085/79915/7298/9735/1978	16	uterus	up with age, up in cancer
20	uterus_up_up	GO:1901989	positive regulation of cell cycle phase transition	7/84	23/1717	6.77427e-05	0.00468102	0.0044211	990/2146/9700/81620/27085/79915/225689	7	uterus	up with age, up in cancer
21	uterus_up_up	GO:1901987	regulation of cell cycle phase transition	13/84	81/1717	9.01994e-05	0.00538751	0.00508837	9319/22974/990/1869/2146/55722/1063/9700/81620/27085/79915/225689/9735	13	uterus	up with age, up in cancer
22	uterus_up_up	GO:1905818	regulation of chromosome separation	7/84	24/1717	9.18795e-05	0.00538751	0.00508837	9319/990/1063/9700/9232/81620/225689	7	uterus	up with age, up in cancer
23	uterus_up_up	GO:0051301	cell division	18/84	142/1717	9.3031e-05	0.00538751	0.00508837	10615/22974/990/1063/3070/84440/9700/83990/51203/9585/55521/10309/9232/81620/9735/54821/9055/3833	18	uterus	up with age, up in cancer
24	uterus_up_up	GO:0051304	chromosome separation	8/84	32/1717	9.45301e-05	0.00538751	0.00508837	9319/990/1063/9700/146956/9232/81620/225689	8	uterus	up with age, up in cancer
25	uterus_up_up	GO:0007059	chromosome segregation	14/84	93/1717	9.74586e-05	0.00538751	0.00508837	9319/10615/990/1063/9700/83990/51203/146956/9232/81620/225689/9055/4439/3833	14	uterus	up with age, up in cancer
26	uterus_up_up	GO:0045930	negative regulation of mitotic cell cycle	10/84	52/1717	0.000134253	0.00713607	0.00673983	9319/990/1869/2146/1063/146956/9232/81620/27085/9735	10	uterus	up with age, up in cancer
27	uterus_up_up	GO:0000910	cytokinesis	8/84	34/1717	0.000150542	0.00745985	0.00704563	990/84440/9700/51203/9585/55521/81620/9055	8	uterus	up with age, up in cancer
28	uterus_up_up	GO:0000819	sister chromatid segregation	11/84	63/1717	0.000152109	0.00745985	0.00704563	9319/10615/990/1063/9700/51203/9232/81620/225689/9055/3833	11	uterus	up with age, up in cancer
29	uterus_up_up	GO:1901990	regulation of mitotic cell cycle phase transition	12/84	74/1717	0.000156538	0.00745985	0.00704563	9319/22974/990/1869/2146/55722/1063/9700/81620/27085/79915/9735	12	uterus	up with age, up in cancer
30	uterus_up_up	GO:0007051	spindle organization	9/84	44/1717	0.000181488	0.00836055	0.00789632	10615/22974/7430/55722/9700/55521/225689/9055/3833	9	uterus	up with age, up in cancer
31	uterus_up_up	GO:0006260	DNA replication	12/84	76/1717	0.000204123	0.00902827	0.00852697	10926/990/5427/9837/51659/83990/84296/146956/8208/81620/79915/11169	12	uterus	up with age, up in cancer
32	uterus_up_up	GO:0045132	meiotic chromosome segregation	7/84	27/1717	0.000209048	0.00902827	0.00852697	9319/9700/83990/146956/9232/225689/4439	7	uterus	up with age, up in cancer
33	uterus_up_up	GO:0000070	mitotic sister chromatid segregation	10/84	55/1717	0.000219851	0.00920708	0.00869585	9319/10615/990/1063/9700/51203/9232/81620/9055/3833	10	uterus	up with age, up in cancer
34	uterus_up_up	GO:0045143	homologous chromosome segregation	5/84	13/1717	0.000235012	0.00955256	0.00902215	9319/9700/83990/9232/4439	5	uterus	up with age, up in cancer
35	uterus_up_up	GO:0061982	meiosis I cell cycle process	7/84	28/1717	0.000267791	0.0105739	0.0099868	9319/9700/83990/146956/9232/225689/4439	7	uterus	up with age, up in cancer
36	uterus_up_up	GO:0051983	regulation of chromosome segregation	8/84	37/1717	0.000283685	0.0108904	0.0102857	9319/10615/990/1063/9700/9232/81620/225689	8	uterus	up with age, up in cancer
37	uterus_up_up	GO:0033045	regulation of sister chromatid segregation	7/84	29/1717	0.000339147	0.0126676	0.0119642	9319/990/1063/9700/9232/81620/225689	7	uterus	up with age, up in cancer
38	uterus_up_up	GO:0006996	organelle organization	38/84	481/1717	0.000408214	0.0148461	0.0140218	440193/9319/10615/55604/22974/7430/990/9837/1869/2146/55722/1063/3070/64105/51659/9700/83990/51203/56924/9585/2886/84296/55521/10309/64946/146956/8208/83858/9232/81620/27085/225689/9735/3861/57698/9055/4439/3833	38	uterus	up with age, up in cancer
39	uterus_up_up	GO:1902099	regulation of metaphase/anaphase transition of cell cycle	6/84	22/1717	0.000455196	0.0161303	0.0152346	9319/990/1063/9700/81620/225689	6	uterus	up with age, up in cancer
40	uterus_up_up	GO:0000075	cell cycle checkpoint	9/84	50/1717	0.000503344	0.0173906	0.0164249	9319/79968/990/1869/1063/83990/146956/81620/9735	9	uterus	up with age, up in cancer
41	uterus_up_up	GO:0051276	chromosome organization	21/84	207/1717	0.000584655	0.0185924	0.0175601	9319/10615/990/9837/2146/1063/3070/64105/51659/9700/83990/51203/84296/64946/8208/9232/81620/225689/9055/4439/3833	21	uterus	up with age, up in cancer
42	uterus_up_up	GO:0010965	regulation of mitotic sister chromatid separation	6/84	23/1717	0.000591944	0.0185924	0.0175601	9319/990/1063/9700/9232/81620	6	uterus	up with age, up in cancer
43	uterus_up_up	GO:0044784	metaphase/anaphase transition of cell cycle	6/84	23/1717	0.000591944	0.0185924	0.0175601	9319/990/1063/9700/81620/225689	6	uterus	up with age, up in cancer
44	uterus_up_up	GO:0051306	mitotic sister chromatid separation	6/84	23/1717	0.000591944	0.0185924	0.0175601	9319/990/1063/9700/9232/81620	6	uterus	up with age, up in cancer
45	uterus_up_up	GO:0000082	G1/S transition of mitotic cell cycle	9/84	52/1717	0.000681772	0.020938	0.0197754	10926/990/5427/1869/2146/81620/27085/7298/1978	9	uterus	up with age, up in cancer
46	uterus_up_up	GO:0006974	cellular response to DNA damage stimulus	16/84	139/1717	0.000756823	0.022307	0.0210684	9319/79968/5427/1869/10635/51659/83990/84296/146956/8208/9232/220042/79915/225689/11169/4439	16	uterus	up with age, up in cancer
47	uterus_up_up	GO:0033047	regulation of mitotic sister chromatid segregation	6/84	24/1717	0.000758633	0.022307	0.0210684	9319/990/1063/9700/9232/81620	6	uterus	up with age, up in cancer
48	uterus_up_up	GO:0045931	positive regulation of mitotic cell cycle	7/84	33/1717	0.000791034	0.0227752	0.0215106	990/9700/51203/9585/81620/27085/1978	7	uterus	up with age, up in cancer
49	uterus_up_up	GO:0007127	meiosis I	6/84	25/1717	0.000959485	0.0262024	0.0247474	9319/9700/83990/146956/9232/4439	6	uterus	up with age, up in cancer
50	uterus_up_up	GO:0033046	negative regulation of sister chromatid segregation	5/84	17/1717	0.000966947	0.0262024	0.0247474	9319/1063/9700/9232/81620	5	uterus	up with age, up in cancer
51	uterus_up_up	GO:0051985	negative regulation of chromosome segregation	5/84	17/1717	0.000966947	0.0262024	0.0247474	9319/1063/9700/9232/81620	5	uterus	up with age, up in cancer
52	uterus_up_up	GO:0006261	DNA-dependent DNA replication	9/84	55/1717	0.00104384	0.0272185	0.0257072	990/5427/9837/51659/84296/146956/81620/79915/11169	9	uterus	up with age, up in cancer
53	uterus_up_up	GO:0044843	cell cycle G1/S phase transition	9/84	55/1717	0.00104384	0.0272185	0.0257072	10926/990/5427/1869/2146/81620/27085/7298/1978	9	uterus	up with age, up in cancer
54	uterus_up_up	GO:0051984	positive regulation of chromosome segregation	4/84	11/1717	0.00135289	0.034624	0.0327014	990/9700/81620/225689	4	uterus	up with age, up in cancer
55	uterus_up_up	GO:0033043	regulation of organelle organization	18/84	176/1717	0.00143496	0.0360567	0.0340546	9319/10615/55604/22974/7430/990/1869/1063/9700/51203/9585/55521/10309/9232/81620/27085/225689/9735	18	uterus	up with age, up in cancer
56	uterus_up_up	GO:0045839	negative regulation of mitotic nuclear division	5/84	19/1717	0.00168115	0.0414885	0.0391848	9319/1063/9232/81620/27085	5	uterus	up with age, up in cancer
57	uterus_up_up	GO:0000083	regulation of transcription involved in G1/S transition of mitotic cell cycle	4/84	12/1717	0.00195415	0.0465626	0.0439772	990/1869/81620/7298	4	uterus	up with age, up in cancer
58	uterus_up_up	GO:0051383	kinetochore organization	4/84	12/1717	0.00195415	0.0465626	0.0439772	1063/64105/64946/81620	4	uterus	up with age, up in cancer
59	uterus_up_up	GO:0051784	negative regulation of nuclear division	5/84	20/1717	0.00215622	0.0505066	0.0477022	9319/1063/9232/81620/27085	5	uterus	up with age, up in cancer
60	uterus_up_up	GO:0010948	negative regulation of cell cycle process	9/84	61/1717	0.00223451	0.0514682	0.0486104	9319/990/1869/2146/1063/9700/9232/81620/27085	9	uterus	up with age, up in cancer
61	uterus_up_up	GO:0070925	organelle assembly	11/84	87/1717	0.00261815	0.0593162	0.0560226	10615/22974/7430/55722/1063/64105/2886/10309/64946/225689/3833	11	uterus	up with age, up in cancer
62	uterus_up_up	GO:0051785	positive regulation of nuclear division	8/84	13/1717	0.00271821	0.0597199	0.0564039	9700/51203/81620/225689	4	uterus	up with age, up in cancer
63	uterus_up_up	GO:0030071	regulation of mitotic metaphase/anaphase transition	5/84	21/1717	0.0027224	0.0597199	0.0564039	9319/990/1063/9700/81620	5	uterus	up with age, up in cancer
64	uterus_up_up	GO:0007093	mitotic cell cycle checkpoint	7/84	41/1717	0.00302472	0.065315	0.0616884	9319/990/1869/1063/146956/81620/9735	7	uterus	up with age, up in cancer
65	uterus_up_up	GO:0007091	metaphase/anaphase transition of mitotic cell cycle	5/84	22/1717	0.00338922	0.0720601	0.0680589	9319/990/1063/9700/81620	5	uterus	up with age, up in cancer
66	uterus_up_up	GO:0007131	reciprocal meiotic recombination	4/84	14/1717	0.00366485	0.0755944	0.0713969	9319/83990/146956/4439	4	uterus	up with age, up in cancer
67	uterus_up_up	GO:0035825	homologous recombination	4/84	14/1717	0.00366485	0.0755944	0.0713969	9319/83990/146956/4439	4	uterus	up with age, up in cancer
68	uterus_up_up	GO:0140013	meiotic nuclear division	7/84	43/1717	0.00400329	0.081361	0.0768433	9319/9700/83990/146956/9232/225689/4439	7	uterus	up with age, up in cancer
69	uterus_up_up	GO:0000281	mitotic cytokinesis	5/84	23/1717	0.00416625	0.0834457	0.0788123	9700/51203/9585/55521/81620	5	uterus	up with age, up in cancer
70	uterus_up_up	GO:0120031	plasma membrane bounded cell projection assembly	8/84	56/1717	0.00486265	0.0960026	0.090672	5909/55604/7430/55722/10309/64787/225689/57698	8	uterus	up with age, up in cancer
71	uterus_up_up	GO:0061640	cytoskeleton-dependent cytokinesis	5/84	24/1717	0.00506299	0.0980593	0.0926144	9700/51203/9585/55521/81620	5	uterus	up with age, up in cancer
72	uterus_up_up	GO:0031570	DNA integrity checkpoint	6/84	34/1717	0.00510873	0.0980593	0.0926144	79968/990/1869/83990/146956/81620	6	uterus	up with age, up in cancer
73	colon_up_down	GO:0061061	muscle structure development	16/86	131/2101	4.77911e-05	0.0793332	0.0793332	2273/93166/8736/4223/3131/1410/221662/11149/845/11155/1489/8470/84814/25802/23414/8912	16	colon	up with age, down in cancer
74	esophagus_up_down	GO:0006898	receptor-mediated endocytosis	3/16	32/1299	2.3709e-05	0.00694675	0.00618931	5648/286133/3040/3039/3043	5	esophagus	up with age, down in cancer
75	esophagus_up_down	GO:0098869	cellular oxidant detoxification	3/16	12/1299	0.000315798	0.0308429	0.0274799	3040/3039/3043	3	esophagus	up with age, down in cancer
76	esophagus_up_down	GO:1990748	cellular detoxification	3/16	12/1299	0.000315798	0.0308429	0.0274799	3040/3039/3043	3	esophagus	up with age, down in cancer
77	esophagus_up_down	GO:0042542	response to hydrogen peroxide	3/16	15/1299	0.000638482	0.0409971	0.036527	3040/3039/3043	3	esophagus	up with age, down in cancer
78	esophagus_up_down	GO:0051259	protein complex oligomerization	4/16	37/1299	0.000795243	0.0409971	0.036527	286133/3040/3039/3043	4	esophagus	up with age, down in cancer
79	esophagus_up_down	GO:0006897	endocytosis	5/16	70/1299	0.00108154	0.0409971	0.036527	5648/286133/3040/3039/3043	5	esophagus	up with age, down in cancer
80	esophagus_up_down	GO:0042737	drug catabolic process	3/16	18/1299	0.00111937	0.0409971	0.036527	3040/3039/3043	3	esophagus	up with age, down in cancer
81	esophagus_up_down	GO:0098754	detoxification	3/16	18/1299	0.00111937	0.0409971	0.036527	3040/3039/3043	3	esophagus	up with age, down in cancer
82	esophagus_up_down	GO:0016999	antibiotic metabolic process	3/16	21/1299	0.00178354	0.0532603	0.0474531	3040/3039/3043	3	esophagus	up with age, down in cancer
83	esophagus_up_down	GO:0006810	transport	11/16	400/1299	0.00186685	0.0532603	0.0474531	2259/5648/10350/23460/10349/54102/286133/3040/1675/3039/3043	11	esophagus	up with age, down in cancer
84	esophagus_up_down	GO:0051234	establishment of localization	11/16	403/1299	0.00199954	0.0532603	0.0474531	2259/5648/10350/23460/10349/54102/286133/3040/1675/3039/3043	11	esophagus	up with age, down in cancer
85	esophagus_up_down	GO:0000302	response to reactive oxygen species	3/16	25/1299	0.00299237	0.0674435	0.0600898	3040/3039/3043	3	esophagus	up with age, down in cancer
86	esophagus_up_down	GO:0097237	cellular response to toxic substance	3/16	25/1299	0.00299237	0.0674435	0.0600898	3040/3039/3043	3	esophagus	up with age, down in cancer
87	esophagus_up_down	GO:0006820	anion transport	4/16	54/1299	0.00334998	0.0695631	0.0619783	54102/3040/3039/3043	4	esophagus	up with age, down in cancer
88	esophagus_up_down	GO:0098657	import into cell	5/16	91/1299	0.00356125	0.0695631	0.0619783	5648/286133/3040/3039/3043	5	esophagus	up with age, down in cancer
89	esophagus_up_down	GO:0015893	drug transport	3/16	28/1299	0.00416651	0.0762992	0.0679799	3040/3039/3043	3	esophagus	up with age, down in cancer
90	esophagus_up_down	GO:0006869	lipid transport	3/16	29/1299	0.00461222	0.0794929	0.0708254	10350/23460/10349	3	esophagus	up with age, down in cancer
91	esophagus_up_down	GO:0010876	lipid localization	3/16	31/1299	0.00558851	0.0909685	0.0810497	10350/23460/10349	3	esophagus	up with age, down in cancer
92	esophagus_up_down	GO:0072593	reactive oxygen species metabolic process	3/16	32/1299	0.00612013	0.0943788	0.0840881	3040/3039/3043	3	esophagus	up with age, down in cancer
93	esophagus_up_down	GO:0016192	vesicle-mediated transport	6/16	153/1299	0.00708448	0.0977112	0.0870572	5648/286133/3040/1675/3039/3043	6	esophagus	up with age, down in cancer
94	esophagus_up_down	GO:0006959	humoral immune response	2/16	11/1299	0.00733668	0.0977112	0.0870572	5648/1675	2	esophagus	up with age, down in cancer
95	esophagus_up_down	GO:0072376	protein activation cascade	2/16	11/1299	0.00733668	0.0977112	0.0870572	5648/1675	2	esophagus	up with age, down in cancer
96	colon_down_up	GO:0007049	cell cycle	106/193	288/1664	5.57836e-38	1.09169e-34	9.43037e-35	10926/54443/55388/259266/55771/9319/3161/4171/51512/284403/10615/8438/6790/22974/332/24137/23594/63967/8318/990/8317/5427/1033/9837/4605/4173/2146/64151/1594/2305/7272/10112/1058/991/4751/1063/9928/3070/23397/81930/6491/55355/1164/2069/6662/9787/9088/3976/54478/7153/891/55143/9700/83990/4609/51203/9493/3832/55165/1062/22822/675/10733/11004/83540/51514/2177/113130/4288/57405/220134/701/995/147841/…	106	colon	down with age, up in cancer
97	colon_down_up	GO:0000278	mitotic cell cycle	86/193	192/1664	3.1582e-37	3.0903e-34	2.66951e-34	10926/54443/55388/9319/3161/4171/51512/284403/10615/6790/22974/24137/23594/63967/8318/990/8317/5427/1033/9837/4605/4173/2146/64151/2305/7272/10112/1058/991/4751/1063/9928/23397/81930/6491/1164/2069/9787/9088/7153/891/55143/9700/4609/51203/9493/3832/55165/1062/22822/675/10733/11004/83540/51514/113130/4288/57405/220134/701/995/899/56992/993/4085/7015/9232/9833/221150/144455/5347/81620/55872/699/983…	86	colon	down with age, up in cancer
98	colon_down_up	GO:1903047	mitotic cell cycle process	81/193	172/1664	9.40482e-37	6.13508e-34	5.2997e-34	10926/54443/55388/9319/3161/4171/51512/284403/10615/6790/22974/24137/23594/63967/8318/990/8317/5427/1033/9837/4605/4173/2146/64151/2305/7272/10112/1058/991/4751/1063/9928/23397/81930/6491/1164/2069/9787/9088/7153/891/55143/9700/4609/51203/9493/3832/55165/1062/22822/675/10733/11004/83540/51514/113130/4288/57405/701/995/899/993/4085/7015/9232/9833/144455/5347/81620/699/983/6241/11065/83903/9212/128…	81	colon	down with age, up in cancer
99	colon_down_up	GO:0022402	cell cycle process	94/193	235/1664	3.29763e-36	1.61336e-33	1.39368e-33	10926/54443/55388/259266/55771/9319/3161/4171/51512/284403/10615/6790/22974/24137/23594/63967/8318/990/8317/5427/1033/9837/4605/4173/2146/64151/1594/2305/7272/10112/1058/991/4751/1063/9928/23397/81930/6491/1164/2069/6662/9787/9088/3976/7153/891/55143/9700/83990/4609/51203/9493/3832/55165/1062/22822/675/10733/11004/83540/51514/2177/113130/4288/57405/701/995/899/993/4085/7015/9232/9833/220042/14445…	94	colon	down with age, up in cancer
100	colon_down_up	GO:0051301	cell division	63/193	121/1664	5.15531e-31	2.01779e-28	1.74304e-28	54443/259266/10615/6790/22974/332/24137/23594/990/8317/64151/10112/1058/991/4751/1063/9928/3070/23397/1164/2069/54478/7153/891/55143/9700/83990/4609/51203/9493/3832/55165/1062/51176/675/11004/83540/113130/57405/220134/701/995/147841/899/993/4085/9232/6469/221150/144455/5347/81620/699/983/11065/9212/346389/157313/146909/89958/641/9055/3833	63	colon	down with age, up in cancer
101	colon_down_up	GO:0048285	organelle fission	53/193	106/1664	1.15272e-24	3.75978e-22	3.24783e-22	54443/259266/9319/10615/6790/22974/24137/990/4605/64151/7272/991/4751/1063/9928/23397/81930/1164/2069/9787/9088/3976/7153/891/55143/9700/83990/51203/9493/3832/1062/11004/83540/2177/113115/113130/4288/701/995/899/4085/9232/5347/81620/699/11065/83903/9212/146909/2175/641/9055/3833	53	colon	down with age, up in cancer
102	colon_down_up	GO:0000280	nuclear division	52/193	105/1664	6.39036e-24	1.78656e-21	1.54329e-21	54443/259266/9319/10615/6790/22974/24137/990/4605/64151/7272/991/4751/1063/9928/23397/81930/1164/2069/9787/9088/3976/7153/891/55143/9700/83990/51203/9493/3832/1062/11004/83540/2177/113130/4288/701/995/899/4085/9232/5347/81620/699/11065/83903/9212/146909/2175/641/9055/3833	52	colon	down with age, up in cancer
103	colon_down_up	GO:0007059	chromosome segregation	43/193	77/1664	2.01639e-22	4.93259e-20	4.26094e-20	9319/10615/332/24137/990/64151/7272/991/4751/1063/9928/23397/81930/55355/9787/7153/891/55143/9700/83990/51203/9493/1062/11004/83540/2177/113130/4288/57405/220134/701/4085/9232/221150/5347/81620/699/83903/9212/146909/641/9055/3833	43	colon	down with age, up in cancer
104	colon_down_up	GO:0140014	mitotic nuclear division	44/193	81/1664	2.77319e-22	6.03014e-20	5.20905e-20	54443/9319/10615/6790/22974/24137/990/4605/64151/7272/991/4751/1063/9928/23397/81930/2069/9787/9088/891/55143/9700/51203/9493/3832/1062/11004/83540/113130/4288/701/995/899/4085/9232/5347/81620/699/11065/83903/9212/146909/9055/3833	44	colon	down with age, up in cancer
105	colon_down_up	GO:0044772	mitotic cell cycle phase transition	51/193	108/1664	3.25691e-22	6.37377e-20	5.50589e-20	10926/54443/55388/9319/3161/4171/51512/6790/22974/23594/63967/8318/990/8317/5427/1033/4173/2146/2305/7272/991/4751/1063/9928/1164/9787/9088/891/9700/4609/1062/22822/10733/51514/113130/701/995/993/4085/7015/9833/144455/5347/81620/699/983/6241/11065/9212/128239/641	51	colon	down with age, up in cancer
106	colon_down_up	GO:0000070	mitotic sister chromatid segregation	33/193	48/1664	2.44049e-21	4.34186e-19	3.75065e-19	9319/10615/24137/990/64151/7272/991/4751/1063/9928/23397/81930/9787/891/55143/9700/51203/9493/1062/11004/83540/113130/701/4085/9232/5347/81620/699/83903/9212/146909/9055/3833	33	colon	down with age, up in cancer
107	colon_down_up	GO:0044770	cell cycle phase transition	51/193	113/1664	4.42489e-21	7.21626e-19	6.23366e-19	10926/54443/55388/9319/3161/4171/51512/6790/22974/23594/63967/8318/990/8317/5427/1033/4173/2146/2305/7272/991/4751/1063/9928/1164/9787/9088/891/9700/4609/1062/22822/10733/51514/113130/701/995/993/4085/7015/9833/144455/5347/81620/699/983/6241/11065/9212/128239/641	51	colon	down with age, up in cancer
108	colon_down_up	GO:0051276	chromosome organization	62/193	171/1664	1.05492e-19	1.55967e-17	1.3473e-17	9319/4171/10615/8438/6790/24137/8318/990/9837/4173/2146/64151/7272/1058/991/4751/1063/9928/3070/23397/81930/64105/55355/6615/6662/3170/9787/3976/51659/7153/891/55143/9700/83990/4609/3159/51203/9493/1062/51176/675/11004/83540/2177/113130/84296/4288/701/4085/7015/9232/5347/81620/699/983/9156/83903/9212/146909/641/9055/3833	62	colon	down with age, up in cancer
109	colon_down_up	GO:0098813	nuclear chromosome segregation	37/193	65/1664	1.11576e-19	1.55967e-17	1.3473e-17	9319/10615/24137/990/64151/7272/991/4751/1063/9928/23397/81930/9787/7153/891/55143/9700/83990/51203/9493/1062/11004/83540/2177/113130/701/4085/9232/5347/81620/699/83903/9212/146909/641/9055/3833	37	colon	down with age, up in cancer
110	colon_down_up	GO:0000819	sister chromatid segregation	34/193	56/1664	2.3391e-19	3.05175e-17	2.63621e-17	9319/10615/24137/990/64151/7272/991/4751/1063/9928/23397/81930/9787/7153/891/55143/9700/51203/9493/1062/11004/83540/113130/701/4085/9232/5347/81620/699/83903/9212/146909/9055/3833	34	colon	down with age, up in cancer
111	colon_down_up	GO:0051726	regulation of cell cycle	64/193	190/1664	2.06931e-18	2.53102e-16	2.18639e-16	54443/259266/55771/9319/3161/51512/10615/6790/22974/63967/8318/990/8317/1033/4605/2146/2305/7272/10112/991/4751/1063/9928/6491/1164/2069/6662/9787/9088/3976/7153/891/9700/83990/4609/51203/9493/3832/1062/10733/51514/113130/4288/701/995/899/993/4085/7015/9232/220042/144455/9768/5347/81620/3576/699/983/6241/11065/8061/9212/641/9055	64	colon	down with age, up in cancer
112	colon_down_up	GO:0010564	regulation of cell cycle process	52/193	140/1664	6.92137e-17	7.96771e-15	6.88279e-15	54443/9319/3161/51512/10615/6790/22974/63967/8318/990/8317/2146/2305/7272/10112/991/4751/1063/9928/6491/2069/6662/9787/9088/3976/891/9700/51203/9493/3832/1062/10733/51514/113130/4288/701/995/899/993/4085/7015/9232/144455/5347/81620/699/983/6241/11065/9212/641/9055	52	colon	down with age, up in cancer
113	colon_down_up	GO:1901990	regulation of mitotic cell cycle phase transition	36/193	73/1664	2.05478e-16	2.23401e-14	1.92981e-14	54443/9319/3161/51512/6790/22974/63967/8318/990/8317/2146/7272/991/4751/1063/9928/9787/891/9700/1062/10733/51514/113130/701/995/993/4085/7015/144455/5347/81620/699/983/11065/9212/641	36	colon	down with age, up in cancer
114	colon_down_up	GO:1901987	regulation of cell cycle phase transition	36/193	76/1664	1.08124e-15	1.11368e-13	9.62033e-14	54443/9319/3161/51512/6790/22974/63967/8318/990/8317/2146/7272/991/4751/1063/9928/9787/891/9700/1062/10733/51514/113130/701/995/993/4085/7015/144455/5347/81620/699/983/11065/9212/641	36	colon	down with age, up in cancer
115	colon_down_up	GO:0007346	regulation of mitotic cell cycle	45/193	116/1664	2.0489e-15	2.00484e-13	1.73186e-13	54443/9319/3161/51512/6790/22974/63967/8318/990/8317/2146/7272/991/4751/1063/9928/1164/2069/9787/9088/7153/891/9700/51203/3832/1062/10733/51514/113130/4288/701/995/899/993/4085/7015/9232/144455/5347/81620/699/983/11065/9212/641	45	colon	down with age, up in cancer
116	colon_down_up	GO:0007017	microtubule-based process	42/193	106/1664	8.87343e-15	8.26919e-13	7.14322e-13	259266/51512/284403/10615/6790/22974/24137/4605/7272/10112/1058/23046/991/4751/9928/81930/6491/9787/891/9700/51203/9493/3832/1062/675/10733/11004/83540/57405/220134/899/56992/221150/9768/5347/983/9212/146909/89958/7516/9055/3833	42	colon	down with age, up in cancer
117	colon_down_up	GO:0051321	meiotic cell cycle	28/193	50/1664	9.39168e-15	8.35433e-13	7.21677e-13	259266/9319/8438/6790/7272/991/4751/23397/81930/1164/2069/9088/3976/7153/9700/83990/83540/2177/701/995/993/9232/5347/699/9156/2175/7516/641	28	colon	down with age, up in cancer
118	colon_down_up	GO:0000226	microtubule cytoskeleton organization	37/193	85/1664	1.26562e-14	1.07688e-12	9.30249e-13	259266/284403/10615/6790/22974/24137/4605/7272/10112/1058/991/4751/81930/6491/891/9700/51203/9493/3832/1062/675/10733/11004/83540/57405/220134/899/221150/9768/5347/983/9212/146909/89958/7516/9055/3833	37	colon	down with age, up in cancer
119	colon_down_up	GO:1902850	microtubule cytoskeleton organization involved in mitosis	23/193	35/1664	2.13832e-14	1.74362e-12	1.5062e-12	284403/6790/22974/24137/4605/7272/1058/991/4751/6491/891/9700/51203/9493/3832/1062/83540/57405/5347/9212/89958/9055/3833	23	colon	down with age, up in cancer
120	colon_down_up	GO:0006996	organelle organization	91/193	404/1664	1.11095e-13	8.6965e-12	7.51235e-12	54443/259266/9319/4171/284403/10615/8438/6790/22974/24137/8318/990/9837/4605/4173/2146/64151/7272/10112/1058/991/4751/1063/9928/3070/23397/81930/64105/6491/55355/1164/6615/2069/6662/3170/9787/9088/3976/51659/7153/891/55143/29923/9700/83990/4609/3159/51203/9493/56924/3832/1062/51176/675/81624/5366/10733/11004/83540/2177/113115/113130/84296/4288/57405/220134/701/995/899/2919/4085/7015/9232/6469/221…	91	colon	down with age, up in cancer
121	colon_down_up	GO:0007088	regulation of mitotic nuclear division	28/193	54/1664	1.3127e-13	9.8806e-12	8.53521e-12	54443/9319/6790/990/7272/991/4751/1063/2069/9787/9088/891/9700/51203/3832/1062/113130/4288/701/995/899/4085/9232/5347/81620/699/11065/9212	28	colon	down with age, up in cancer
122	colon_down_up	GO:0051783	regulation of nuclear division	29/193	61/1664	8.36981e-13	6.06656e-11	5.24051e-11	54443/9319/6790/990/7272/991/4751/1063/2069/9787/9088/3976/891/9700/51203/3832/1062/113130/4288/701/995/899/4085/9232/5347/81620/699/11065/9212	29	colon	down with age, up in cancer
123	colon_down_up	GO:0051304	chromosome separation	19/193	28/1664	1.9752e-12	1.3699e-10	1.18337e-10	9319/990/7272/991/1063/23397/9787/7153/891/9700/1062/701/4085/9232/5347/81620/699/9212/641	19	colon	down with age, up in cancer
124	colon_down_up	GO:1903046	meiotic cell cycle process	24/193	44/1664	2.03e-12	1.3699e-10	1.18337e-10	259266/9319/6790/7272/991/23397/81930/1164/2069/3976/7153/9700/83990/83540/2177/701/995/993/9232/5347/699/9156/2175/641	24	colon	down with age, up in cancer
125	colon_down_up	GO:0045786	negative regulation of cell cycle	37/193	98/1664	2.78871e-12	1.81917e-10	1.57146e-10	55771/9319/51512/6790/63967/8318/990/8317/1033/2146/2305/7272/991/4751/1063/3976/7153/891/9700/83990/4609/51514/701/995/899/4085/9232/220042/144455/5347/81620/3576/699/983/6241/9212/641	37	colon	down with age, up in cancer
126	colon_down_up	GO:0051983	regulation of chromosome segregation	21/193	36/1664	9.44976e-12	5.96554e-10	5.15325e-10	9319/10615/990/7272/991/4751/1063/9787/891/9700/1062/11004/113130/4288/701/4085/9232/5347/81620/699/9212	21	colon	down with age, up in cancer
127	colon_down_up	GO:0010948	negative regulation of cell cycle process	28/193	62/1664	1.06482e-11	6.51203e-10	5.62532e-10	9319/51512/6790/63967/990/8317/2146/7272/991/4751/1063/3976/891/9700/51514/701/995/899/4085/9232/144455/5347/81620/699/983/6241/9212/641	28	colon	down with age, up in cancer
128	colon_down_up	GO:0007052	mitotic spindle organization	19/193	30/1664	1.26326e-11	7.49153e-10	6.47145e-10	284403/6790/22974/24137/4605/7272/991/4751/6491/891/9493/3832/1062/83540/57405/5347/9212/9055/3833	19	colon	down with age, up in cancer
129	colon_down_up	GO:0007051	spindle organization	22/193	40/1664	1.47498e-11	8.48983e-10	7.33382e-10	259266/284403/10615/6790/22974/24137/4605/7272/991/4751/6491/891/9700/9493/3832/1062/83540/57405/5347/9212/9055/3833	22	colon	down with age, up in cancer
130	colon_down_up	GO:0010965	regulation of mitotic sister chromatid separation	16/193	22/1664	2.39508e-11	1.2668e-09	1.09431e-09	9319/990/7272/991/1063/9787/891/9700/1062/701/4085/9232/5347/81620/699/9212	16	colon	down with age, up in cancer
131	colon_down_up	GO:0033047	regulation of mitotic sister chromatid segregation	16/193	22/1664	2.39508e-11	1.2668e-09	1.09431e-09	9319/990/7272/991/1063/9787/891/9700/1062/701/4085/9232/5347/81620/699/9212	16	colon	down with age, up in cancer
132	colon_down_up	GO:0051306	mitotic sister chromatid separation	16/193	22/1664	2.39508e-11	1.2668e-09	1.09431e-09	9319/990/7272/991/1063/9787/891/9700/1062/701/4085/9232/5347/81620/699/9212	16	colon	down with age, up in cancer
133	colon_down_up	GO:0030071	regulation of mitotic metaphase/anaphase transition	15/193	20/1664	5.12657e-11	2.64018e-09	2.28068e-09	9319/990/7272/991/1063/9787/891/9700/1062/701/4085/5347/81620/699/9212	15	colon	down with age, up in cancer
134	colon_down_up	GO:1905818	regulation of chromosome separation	16/193	23/1664	7.07325e-11	3.54932e-09	3.06603e-09	9319/990/7272/991/1063/9787/891/9700/1062/701/4085/9232/5347/81620/699/9212	16	colon	down with age, up in cancer
135	colon_down_up	GO:0000086	G2/M transition of mitotic cell cycle	22/193	43/1664	9.96794e-11	4.87682e-09	4.21277e-09	3161/6790/22974/63967/990/8317/2305/4751/1063/9928/9088/891/22822/10733/51514/995/993/9833/5347/983/9212/641	22	colon	down with age, up in cancer
136	colon_down_up	GO:0044839	cell cycle G2/M phase transition	23/193	47/1664	1.168e-10	5.57505e-09	4.81593e-09	3161/51512/6790/22974/63967/990/8317/2305/4751/1063/9928/9088/891/22822/10733/51514/995/993/9833/5347/983/9212/641	23	colon	down with age, up in cancer
137	colon_down_up	GO:0000082	G1/S transition of mitotic cell cycle	24/193	51/1664	1.26765e-10	5.90664e-09	5.10237e-09	10926/55388/4171/51512/6790/23594/8318/990/8317/5427/1033/4173/2146/9928/891/4609/995/993/7015/144455/81620/983/6241/128239	24	colon	down with age, up in cancer
138	colon_down_up	GO:0140013	meiotic nuclear division	21/193	40/1664	1.45878e-10	6.63916e-09	5.73514e-09	259266/9319/6790/7272/991/23397/81930/1164/2069/3976/7153/9700/83990/83540/2177/701/9232/5347/699/2175/641	21	colon	down with age, up in cancer
139	colon_down_up	GO:0007091	metaphase/anaphase transition of mitotic cell cycle	15/193	21/1664	1.61262e-10	7.01309e-09	6.05816e-09	9319/990/7272/991/1063/9787/891/9700/1062/701/4085/5347/81620/699/9212	15	colon	down with age, up in cancer
140	colon_down_up	GO:1902099	regulation of metaphase/anaphase transition of cell cycle	15/193	21/1664	1.61262e-10	7.01309e-09	6.05816e-09	9319/990/7272/991/1063/9787/891/9700/1062/701/4085/5347/81620/699/9212	15	colon	down with age, up in cancer
141	colon_down_up	GO:0000910	cytokinesis	17/193	27/1664	1.90101e-10	8.08754e-09	6.98631e-09	54443/6790/24137/990/10112/1058/9928/9700/51203/9493/55165/675/144455/5347/81620/9212/9055	17	colon	down with age, up in cancer
142	colon_down_up	GO:0044843	cell cycle G1/S phase transition	24/193	52/1664	2.11887e-10	8.82263e-09	7.6213e-09	10926/55388/4171/51512/6790/23594/8318/990/8317/5427/1033/4173/2146/9928/891/4609/995/993/7015/144455/81620/983/6241/128239	24	colon	down with age, up in cancer
143	colon_down_up	GO:0006259	DNA metabolic process	45/193	154/1664	2.58252e-10	1.05291e-08	9.09545e-09	10926/10721/55388/9319/4171/8438/23594/63967/8318/990/8317/5427/9837/4173/2146/2305/10635/4751/1063/3070/2069/51659/7153/83990/4609/3159/51176/675/51514/2177/113130/84296/7015/9232/144455/9768/81620/983/6241/9156/9212/55010/2175/7516/641	45	colon	down with age, up in cancer
144	colon_down_up	GO:1901988	negative regulation of cell cycle phase transition	21/193	41/1664	2.68981e-10	1.07428e-08	9.27998e-09	9319/51512/6790/63967/990/2146/7272/991/1063/891/51514/701/995/4085/144455/5347/81620/699/983/9212/641	21	colon	down with age, up in cancer
145	colon_down_up	GO:0033044	regulation of chromosome organization	25/193	57/1664	3.37625e-10	1.31311e-08	1.13431e-08	9319/4171/8318/990/7272/991/4751/1063/9787/3976/7153/891/9700/4609/3159/1062/113130/4288/701/4085/9232/5347/81620/699/9212	25	colon	down with age, up in cancer
146	colon_down_up	GO:0000075	cell cycle checkpoint	23/193	49/1664	3.42199e-10	1.31311e-08	1.13431e-08	9319/51512/6790/63967/8318/990/7272/991/1063/7153/891/83990/51514/701/995/4085/144455/5347/81620/699/983/9212/641	23	colon	down with age, up in cancer
147	colon_down_up	GO:0033045	regulation of sister chromatid segregation	17/193	28/1664	4.34956e-10	1.63694e-08	1.41405e-08	9319/990/7272/991/1063/9787/891/9700/1062/113130/701/4085/9232/5347/81620/699/9212	17	colon	down with age, up in cancer
148	colon_down_up	GO:0044784	metaphase/anaphase transition of cell cycle	15/193	22/1664	4.55499e-10	1.68191e-08	1.45289e-08	9319/990/7272/991/1063/9787/891/9700/1062/701/4085/5347/81620/699/9212	15	colon	down with age, up in cancer
149	colon_down_up	GO:0006974	cellular response to DNA damage stimulus	38/193	120/1664	6.54962e-10	2.37363e-08	2.05043e-08	10721/55388/9319/51512/8438/6790/63967/8318/8317/5427/2305/10635/6615/51659/7153/891/83990/4609/3159/8870/675/5366/51514/2177/113130/84296/995/9232/220042/144455/9768/5347/983/9156/55010/2175/7516/641	38	colon	down with age, up in cancer
150	colon_down_up	GO:1901991	negative regulation of mitotic cell cycle phase transition	20/193	39/1664	7.23677e-10	2.45543e-08	2.12109e-08	9319/51512/6790/63967/990/2146/7272/991/1063/891/701/995/4085/144455/5347/81620/699/983/9212/641	20	colon	down with age, up in cancer
151	colon_down_up	GO:0033046	negative regulation of sister chromatid segregation	13/193	17/1664	7.40269e-10	2.45543e-08	2.12109e-08	9319/7272/991/1063/891/9700/701/4085/9232/5347/81620/699/9212	13	colon	down with age, up in cancer
152	colon_down_up	GO:0050000	chromosome localization	13/193	17/1664	7.40269e-10	2.45543e-08	2.12109e-08	10615/1063/9928/81930/9787/891/55143/1062/11004/83540/113130/81620/3833	13	colon	down with age, up in cancer
153	colon_down_up	GO:0051303	establishment of chromosome localization	13/193	17/1664	7.40269e-10	2.45543e-08	2.12109e-08	10615/1063/9928/81930/9787/891/55143/1062/11004/83540/113130/81620/3833	13	colon	down with age, up in cancer
154	colon_down_up	GO:0051985	negative regulation of chromosome segregation	13/193	17/1664	7.40269e-10	2.45543e-08	2.12109e-08	9319/7272/991/1063/891/9700/701/4085/9232/5347/81620/699/9212	13	colon	down with age, up in cancer
155	colon_down_up	GO:1901992	positive regulation of mitotic cell cycle phase transition	14/193	20/1664	1.06151e-09	3.46229e-08	2.99085e-08	8318/990/8317/9787/891/9700/51514/113130/995/993/7015/81620/983/11065	14	colon	down with age, up in cancer
156	colon_down_up	GO:0007093	mitotic cell cycle checkpoint	20/193	41/1664	2.2848e-09	7.3301e-08	6.332e-08	9319/51512/6790/63967/990/7272/991/1063/7153/891/701/995/4085/144455/5347/81620/699/983/9212/641	20	colon	down with age, up in cancer
157	colon_down_up	GO:0010389	regulation of G2/M transition of mitotic cell cycle	18/193	34/1664	2.80689e-09	8.76186e-08	7.5688e-08	3161/6790/22974/63967/990/8317/4751/1063/9928/891/10733/51514/995/993/5347/983/9212/641	18	colon	down with age, up in cancer
158	colon_down_up	GO:1901989	positive regulation of cell cycle phase transition	15/193	24/1664	2.82063e-09	8.76186e-08	7.5688e-08	8318/990/8317/2146/9787/891/9700/51514/113130/995/993/7015/81620/983/11065	15	colon	down with age, up in cancer
159	colon_down_up	GO:1902749	regulation of cell cycle G2/M phase transition	19/193	38/1664	3.49091e-09	1.06746e-07	9.22106e-08	3161/51512/6790/22974/63967/990/8317/4751/1063/9928/891/10733/51514/995/993/5347/983/9212/641	19	colon	down with age, up in cancer
160	colon_down_up	GO:0090068	positive regulation of cell cycle process	26/193	67/1664	3.71024e-09	1.11707e-07	9.64963e-08	51512/10615/6790/8318/990/8317/2146/9928/2069/9787/891/9700/51203/9493/10733/51514/113130/995/993/4085/7015/144455/81620/983/11065/9212	26	colon	down with age, up in cancer
161	colon_down_up	GO:0033048	negative regulation of mitotic sister chromatid segregation	12/193	16/1664	5.16939e-09	1.45228e-07	1.25453e-07	9319/7272/991/1063/891/701/4085/9232/5347/81620/699/9212	12	colon	down with age, up in cancer
162	colon_down_up	GO:0051310	metaphase plate congression	12/193	16/1664	5.16939e-09	1.45228e-07	1.25453e-07	10615/1063/9928/81930/891/55143/1062/11004/83540/113130/81620/3833	12	colon	down with age, up in cancer
163	colon_down_up	GO:1905819	negative regulation of chromosome separation	12/193	16/1664	5.16939e-09	1.45228e-07	1.25453e-07	9319/7272/991/1063/891/701/4085/9232/5347/81620/699/9212	12	colon	down with age, up in cancer
164	colon_down_up	GO:2000816	negative regulation of mitotic sister chromatid separation	12/193	16/1664	5.16939e-09	1.45228e-07	1.25453e-07	9319/7272/991/1063/891/701/4085/9232/5347/81620/699/9212	12	colon	down with age, up in cancer
165	colon_down_up	GO:0045931	positive regulation of mitotic cell cycle	18/193	35/1664	5.19466e-09	1.45228e-07	1.25453e-07	6790/8318/990/8317/2069/9787/891/9700/51203/51514/113130/995/993/4085/7015/81620/983/11065	18	colon	down with age, up in cancer
166	colon_down_up	GO:0071103	DNA conformation change	22/193	51/1664	6.33984e-09	1.74748e-07	1.50953e-07	4171/8438/8318/9837/4173/64151/1058/3070/23397/64105/55355/6662/51659/7153/891/83990/3159/51203/113130/84296/983/641	22	colon	down with age, up in cancer
167	colon_down_up	GO:2001251	negative regulation of chromosome organization	16/193	29/1664	1.03203e-08	2.80511e-07	2.42316e-07	9319/4171/7272/991/1063/7153/891/9700/3159/701/4085/9232/5347/81620/699/9212	16	colon	down with age, up in cancer
168	colon_down_up	GO:0006260	DNA replication	26/193	70/1664	1.1184e-08	2.99822e-07	2.58997e-07	10926/10721/55388/4171/23594/63967/8318/990/8317/5427/9837/4173/2069/51659/83990/3159/675/51514/84296/144455/9768/81620/983/6241/9156/641	26	colon	down with age, up in cancer
169	colon_down_up	GO:0045132	meiotic chromosome segregation	13/193	20/1664	1.7506e-08	4.62963e-07	3.99924e-07	9319/7272/23397/7153/9700/83990/83540/2177/701/9232/5347/699/641	13	colon	down with age, up in cancer
170	colon_down_up	GO:0031145	anaphase-promoting complex-dependent catabolic process	10/193	12/1664	1.9069e-08	4.97574e-07	4.29822e-07	6790/991/891/701/4085/9232/5347/983/11065/9212	10	colon	down with age, up in cancer
171	colon_down_up	GO:0045930	negative regulation of mitotic cell cycle	22/193	54/1664	2.30641e-08	5.939e-07	5.13032e-07	9319/51512/6790/63967/990/2146/7272/991/1063/7153/891/701/995/4085/9232/144455/5347/81620/699/983/9212/641	22	colon	down with age, up in cancer
172	colon_down_up	GO:0045787	positive regulation of cell cycle	29/193	88/1664	3.48332e-08	8.311e-07	7.17934e-07	51512/10615/6790/8318/990/8317/2146/9928/1164/2069/9787/891/9700/51203/9493/10733/51514/113130/995/899/993/4085/7015/144455/81620/983/11065/8061/9212	29	colon	down with age, up in cancer
173	colon_down_up	GO:0007094	mitotic spindle assembly checkpoint	11/193	15/1664	3.52485e-08	8.311e-07	7.17934e-07	9319/7272/991/1063/891/701/4085/5347/81620/699/9212	11	colon	down with age, up in cancer
174	colon_down_up	GO:0031577	spindle checkpoint	11/193	15/1664	3.52485e-08	8.311e-07	7.17934e-07	9319/7272/991/1063/891/701/4085/5347/81620/699/9212	11	colon	down with age, up in cancer
175	colon_down_up	GO:0045841	negative regulation of mitotic metaphase/anaphase transition	11/193	15/1664	3.52485e-08	8.311e-07	7.17934e-07	9319/7272/991/1063/891/701/4085/5347/81620/699/9212	11	colon	down with age, up in cancer
176	colon_down_up	GO:0071173	spindle assembly checkpoint	11/193	15/1664	3.52485e-08	8.311e-07	7.17934e-07	9319/7272/991/1063/891/701/4085/5347/81620/699/9212	11	colon	down with age, up in cancer
177	colon_down_up	GO:0071174	mitotic spindle checkpoint	11/193	15/1664	3.52485e-08	8.311e-07	7.17934e-07	9319/7272/991/1063/891/701/4085/5347/81620/699/9212	11	colon	down with age, up in cancer
178	colon_down_up	GO:1902100	negative regulation of metaphase/anaphase transition of cell cycle	11/193	15/1664	3.52485e-08	8.311e-07	7.17934e-07	9319/7272/991/1063/891/701/4085/5347/81620/699/9212	11	colon	down with age, up in cancer
179	colon_down_up	GO:0007010	cytoskeleton organization	43/193	165/1664	3.67175e-08	8.55431e-07	7.38951e-07	54443/259266/284403/10615/6790/22974/24137/4605/7272/10112/1058/991/4751/81930/6491/6662/891/9700/51203/9493/56924/3832/1062/675/81624/10733/11004/83540/57405/220134/899/2919/6469/221150/9768/5347/983/9212/146909/89958/7516/9055/3833	43	colon	down with age, up in cancer
180	colon_down_up	GO:0051225	spindle assembly	13/193	21/1664	4.13025e-08	9.39873e-07	8.11896e-07	259266/10615/6790/22974/24137/4605/991/4751/9493/3832/5347/9212/3833	13	colon	down with age, up in cancer
181	colon_down_up	GO:0051784	negative regulation of nuclear division	13/193	21/1664	4.13025e-08	9.39873e-07	8.11896e-07	9319/7272/991/1063/3976/891/701/4085/9232/5347/81620/699/9212	13	colon	down with age, up in cancer
182	colon_down_up	GO:0061640	cytoskeleton-dependent cytokinesis	12/193	18/1664	4.26074e-08	9.58423e-07	8.2792e-07	54443/24137/10112/1058/9700/51203/9493/55165/675/5347/81620/9212	12	colon	down with age, up in cancer
183	colon_down_up	GO:0051302	regulation of cell division	17/193	35/1664	4.35511e-08	9.62471e-07	8.31417e-07	259266/6790/23594/990/10112/9928/2069/4609/9493/6469/144455/5347/9212/346389/146909/641/9055	17	colon	down with age, up in cancer
184	colon_down_up	GO:0033043	regulation of organelle organization	42/193	160/1664	4.3771e-08	9.62471e-07	8.31417e-07	54443/9319/4171/10615/6790/22974/8318/990/7272/991/4751/1063/81930/6491/2069/9787/9088/3976/7153/891/9700/4609/3159/51203/3832/1062/5366/10733/113130/4288/220134/701/995/899/4085/9232/221150/5347/81620/699/11065/9212	42	colon	down with age, up in cancer
185	colon_down_up	GO:0090307	mitotic spindle assembly	10/193	13/1664	7.43275e-08	1.61621e-06	1.39614e-06	22974/24137/4605/991/4751/9493/3832/5347/9212/3833	10	colon	down with age, up in cancer
186	colon_down_up	GO:0010498	proteasomal protein catabolic process	16/193	33/1664	1.1575e-07	2.48927e-06	2.15032e-06	6790/991/9928/891/5366/701/899/4085/9232/6469/5347/55872/983/8507/11065/9212	16	colon	down with age, up in cancer
187	colon_down_up	GO:0043161	proteasome-mediated ubiquitin-dependent protein catabolic process	14/193	26/1664	1.39367e-07	2.96459e-06	2.56092e-06	6790/991/9928/891/701/899/4085/9232/6469/5347/55872/983/11065/9212	14	colon	down with age, up in cancer
188	colon_down_up	GO:0045839	negative regulation of mitotic nuclear division	12/193	20/1664	2.33647e-07	4.87192e-06	4.20854e-06	9319/7272/991/1063/891/701/4085/9232/5347/81620/699/9212	12	colon	down with age, up in cancer
189	colon_down_up	GO:0007080	mitotic metaphase plate congression	10/193	14/1664	2.34012e-07	4.87192e-06	4.20854e-06	9928/81930/891/55143/1062/11004/83540/113130/81620/3833	10	colon	down with age, up in cancer
190	colon_down_up	GO:0000281	mitotic cytokinesis	11/193	17/1664	2.58398e-07	5.32301e-06	4.5982e-06	54443/24137/10112/1058/9700/51203/9493/55165/675/5347/81620	11	colon	down with age, up in cancer
191	colon_down_up	GO:0051603	proteolysis involved in cellular protein catabolic process	18/193	43/1664	2.96662e-07	6.04758e-06	5.22411e-06	6790/991/9928/891/1515/5366/51514/701/899/4085/9232/6469/5347/55872/983/8507/11065/9212	18	colon	down with age, up in cancer
192	colon_down_up	GO:0034502	protein localization to chromosome	12/193	21/1664	4.90106e-07	9.88801e-06	8.54162e-06	2146/7272/1058/675/113130/701/7015/5347/81620/983/83903/9212	12	colon	down with age, up in cancer
193	colon_down_up	GO:0006511	ubiquitin-dependent protein catabolic process	15/193	32/1664	5.19273e-07	1.02648e-05	8.86711e-06	6790/991/9928/891/51514/701/899/4085/9232/6469/5347/55872/983/11065/9212	15	colon	down with age, up in cancer
194	colon_down_up	GO:0019941	modification-dependent protein catabolic process	15/193	32/1664	5.19273e-07	1.02648e-05	8.86711e-06	6790/991/9928/891/51514/701/899/4085/9232/6469/5347/55872/983/11065/9212	15	colon	down with age, up in cancer
195	colon_down_up	GO:0000003	reproduction	47/193	205/1664	5.6863e-07	1.10179e-05	9.51766e-06	259266/9319/8438/6790/1594/7272/991/4751/23397/81930/1164/6615/2069/6662/9088/3976/7153/891/9700/83990/1515/51176/8549/675/81624/10733/83540/2177/701/995/899/993/9232/6469/144455/5347/699/983/9156/8061/430/2175/2707/7516/641/9289/3833	47	colon	down with age, up in cancer
196	colon_down_up	GO:0022414	reproductive process	47/193	205/1664	5.6863e-07	1.10179e-05	9.51766e-06	259266/9319/8438/6790/1594/7272/991/4751/23397/81930/1164/6615/2069/6662/9088/3976/7153/891/9700/83990/1515/51176/8549/675/81624/10733/83540/2177/701/995/899/993/9232/6469/144455/5347/699/983/9156/8061/430/2175/2707/7516/641/9289/3833	47	colon	down with age, up in cancer
197	colon_down_up	GO:0048002	antigen processing and presentation of peptide antigen	10/193	15/1664	6.31538e-07	1.20209e-05	1.03841e-05	6556/24137/81930/1515/9493/3832/1062/11004/130340/56992	10	colon	down with age, up in cancer
198	colon_down_up	GO:0006281	DNA repair	25/193	78/1664	6.32678e-07	1.20209e-05	1.03841e-05	10721/9319/8438/63967/8318/8317/5427/2305/10635/51659/83990/3159/675/51514/2177/113130/84296/9232/9768/983/9156/55010/2175/7516/641	25	colon	down with age, up in cancer
199	colon_down_up	GO:0044257	cellular protein catabolic process	18/193	45/1664	6.75851e-07	1.27177e-05	1.0986e-05	6790/991/9928/891/1515/5366/51514/701/899/4085/9232/6469/5347/55872/983/8507/11065/9212	18	colon	down with age, up in cancer
200	colon_down_up	GO:0010639	negative regulation of organelle organization	19/193	50/1664	8.35668e-07	1.55753e-05	1.34545e-05	9319/4171/7272/991/4751/1063/3976/7153/891/9700/3159/701/899/4085/9232/5347/81620/699/9212	19	colon	down with age, up in cancer
201	colon_down_up	GO:0031570	DNA integrity checkpoint	15/193	33/1664	8.55541e-07	1.57952e-05	1.36445e-05	51512/6790/63967/8318/990/7153/891/83990/51514/995/144455/5347/81620/983/641	15	colon	down with age, up in cancer
202	colon_down_up	GO:0061982	meiosis I cell cycle process	12/193	22/1664	9.69339e-07	1.77289e-05	1.53149e-05	9319/6790/1164/7153/9700/83990/2177/995/993/9232/5347/641	12	colon	down with age, up in cancer
203	colon_down_up	GO:0008283	cell proliferation	66/193	341/1664	1.49224e-06	2.68135e-05	2.31624e-05	6556/55388/259266/22974/332/990/8317/1033/9837/55612/9388/2146/1594/2305/7272/991/1063/9928/3070/5328/6491/1164/2069/6662/9787/3976/891/29923/83990/4609/3159/51176/8549/675/11004/83879/84296/4288/23657/701/995/861/899/11009/2919/56992/993/7015/6469/9833/144455/5347/3576/699/983/79801/8061/9212/219790/430/128239/89958/2175/641/9055/9289	66	colon	down with age, up in cancer
204	colon_down_up	GO:0002495	antigen processing and presentation of peptide antigen via MHC class II	9/193	13/1664	1.50715e-06	2.68135e-05	2.31624e-05	24137/81930/1515/9493/3832/1062/11004/130340/56992	9	colon	down with age, up in cancer
205	colon_down_up	GO:0019886	antigen processing and presentation of exogenous peptide antigen via MHC class II	9/193	13/1664	1.50715e-06	2.68135e-05	2.31624e-05	24137/81930/1515/9493/3832/1062/11004/130340/56992	9	colon	down with age, up in cancer
206	colon_down_up	GO:0033554	cellular response to stress	52/193	246/1664	1.92308e-06	3.39052e-05	2.92885e-05	10721/55388/9319/51512/8438/6790/63967/8318/8317/5427/2146/2305/10635/6615/51659/7153/891/29923/83990/3557/1515/4609/3159/8870/56924/121506/675/5366/51514/2177/113130/84296/3934/4314/23657/995/7015/9232/9833/220042/144455/9768/5347/55872/3576/983/9156/5831/55010/2175/7516/641	52	colon	down with age, up in cancer
207	colon_down_up	GO:0043632	modification-dependent macromolecule catabolic process	15/193	35/1664	2.16377e-06	3.78081e-05	3.266e-05	6790/991/9928/891/51514/701/899/4085/9232/6469/5347/55872/983/11065/9212	15	colon	down with age, up in cancer
208	colon_down_up	GO:0051640	organelle localization	25/193	84/1664	3.02045e-06	5.231e-05	4.51872e-05	259266/10615/6790/1058/4751/1063/9928/81930/9787/891/55143/9700/51203/9493/1062/376267/10733/11004/83540/113130/5347/81620/983/89958/3833	25	colon	down with age, up in cancer
209	colon_down_up	GO:0006323	DNA packaging	14/193	32/1664	3.58514e-06	6.15449e-05	5.31647e-05	4171/64151/1058/3070/23397/64105/55355/6662/7153/891/3159/51203/113130/983	14	colon	down with age, up in cancer
210	colon_down_up	GO:0002478	antigen processing and presentation of exogenous peptide antigen	9/193	14/1664	3.79879e-06	6.40881e-05	5.53616e-05	24137/81930/1515/9493/3832/1062/11004/130340/56992	9	colon	down with age, up in cancer
211	colon_down_up	GO:0002504	antigen processing and presentation of peptide or polysaccharide antigen via MHC class II	9/193	14/1664	3.79879e-06	6.40881e-05	5.53616e-05	24137/81930/1515/9493/3832/1062/11004/130340/56992	9	colon	down with age, up in cancer
212	colon_down_up	GO:0006302	double-strand break repair	16/193	41/1664	4.34963e-06	7.27541e-05	6.28476e-05	10721/9319/8438/8318/8317/2305/10635/51659/83990/675/113130/84296/9156/55010/7516/641	16	colon	down with age, up in cancer
213	colon_down_up	GO:0007276	gamete generation	23/193	75/1664	4.42841e-06	7.34441e-05	6.34436e-05	259266/9319/6790/7272/23397/81930/2069/6662/7153/891/83990/1515/8549/675/81624/2177/995/9232/5347/8061/2175/2707/3833	23	colon	down with age, up in cancer
214	colon_down_up	GO:0006261	DNA-dependent DNA replication	17/193	46/1664	5.18564e-06	8.49799e-05	7.34086e-05	10721/55388/4171/23594/8318/990/8317/5427/9837/4173/51659/3159/675/84296/144455/81620/641	17	colon	down with age, up in cancer
215	colon_down_up	GO:0051128	regulation of cellular component organization	58/193	295/1664	5.21083e-06	8.49799e-05	7.34086e-05	54443/6556/9319/4171/10615/6790/22974/8318/990/5054/2146/1594/7272/991/4751/1063/9928/81930/6491/55355/6615/2069/6662/9787/9088/3976/7153/891/9700/4609/3159/51203/3832/1062/51176/5366/10733/113130/3934/4288/4314/23657/220134/701/7804/995/861/899/4085/9232/221150/5347/81620/699/8507/11065/8061/9212	58	colon	down with age, up in cancer
216	colon_down_up	GO:0019884	antigen processing and presentation of exogenous antigen	9/193	15/1664	8.54966e-06	0.000138278	0.00011945	24137/81930/1515/9493/3832/1062/11004/130340/56992	9	colon	down with age, up in cancer
217	colon_down_up	GO:0032392	DNA geometric change	11/193	22/1664	8.66341e-06	0.00013897	0.000120047	4171/8438/8318/9837/4173/51659/7153/83990/3159/84296/641	11	colon	down with age, up in cancer
218	colon_down_up	GO:0045840	positive regulation of mitotic nuclear division	8/193	12/1664	9.37304e-06	0.00014913	0.000128824	6790/2069/9787/9700/51203/113130/81620/11065	8	colon	down with age, up in cancer
219	colon_down_up	GO:0007098	centrosome cycle	12/193	26/1664	9.45907e-06	0.000149286	0.000128958	284403/6790/4751/6491/3832/675/10733/899/9768/5347/983/7516	12	colon	down with age, up in cancer
220	colon_down_up	GO:0007127	meiosis I	10/193	19/1664	1.27293e-05	0.00019929	0.000172154	9319/6790/1164/7153/9700/83990/2177/9232/5347/641	10	colon	down with age, up in cancer
221	colon_down_up	GO:0031023	microtubule organizing center organization	12/193	27/1664	1.53089e-05	0.000237774	0.000205398	284403/6790/4751/6491/3832/675/10733/899/9768/5347/983/7516	12	colon	down with age, up in cancer
222	colon_down_up	GO:1902750	negative regulation of cell cycle G2/M phase transition	8/193	13/1664	2.19585e-05	0.000338368	0.000292294	6790/63967/990/51514/5347/983/9212/641	8	colon	down with age, up in cancer
223	colon_down_up	GO:0032504	multicellular organism reproduction	25/193	93/1664	2.26436e-05	0.000343516	0.000296741	259266/9319/6790/1594/7272/23397/81930/2069/6662/3976/7153/891/83990/1515/8549/675/81624/2177/995/9232/5347/8061/2175/2707/3833	25	colon	down with age, up in cancer
224	colon_down_up	GO:0048609	multicellular organismal reproductive process	25/193	93/1664	2.26436e-05	0.000343516	0.000296741	259266/9319/6790/1594/7272/23397/81930/2069/6662/3976/7153/891/83990/1515/8549/675/81624/2177/995/9232/5347/8061/2175/2707/3833	25	colon	down with age, up in cancer
225	colon_down_up	GO:0032508	DNA duplex unwinding	10/193	20/1664	2.29083e-05	0.000344859	0.000297901	4171/8318/9837/4173/51659/7153/83990/3159/84296/641	10	colon	down with age, up in cancer
226	colon_down_up	GO:1902806	regulation of cell cycle G1/S phase transition	11/193	24/1664	2.47991e-05	0.000367666	0.000317603	51512/6790/8318/990/2146/9928/891/995/7015/144455/983	11	colon	down with age, up in cancer
227	colon_down_up	GO:2000045	regulation of G1/S transition of mitotic cell cycle	11/193	24/1664	2.47991e-05	0.000367666	0.000317603	51512/6790/8318/990/2146/9928/891/995/7015/144455/983	11	colon	down with age, up in cancer
228	colon_down_up	GO:0019953	sexual reproduction	24/193	89/1664	3.17303e-05	0.000466889	0.000403315	259266/9319/6790/7272/23397/81930/2069/6662/7153/891/83990/1515/8549/675/81624/2177/995/9232/5347/983/8061/2175/2707/3833	24	colon	down with age, up in cancer
229	colon_down_up	GO:0032465	regulation of cytokinesis	9/193	17/1664	3.36634e-05	0.000491637	0.000424694	6790/990/10112/9928/9493/144455/5347/9212/9055	9	colon	down with age, up in cancer
230	colon_down_up	GO:0022412	cellular process involved in reproduction in multicellular organism	14/193	38/1664	3.87644e-05	0.00056194	0.000485424	259266/9319/6790/7272/23397/81930/2069/7153/891/83990/8549/5347/8061/2175	14	colon	down with age, up in cancer
231	colon_down_up	GO:0000077	DNA damage checkpoint	11/193	25/1664	3.98332e-05	0.000569004	0.000491526	51512/6790/63967/891/83990/51514/995/144455/5347/983/641	11	colon	down with age, up in cancer
232	colon_down_up	GO:0007292	female gamete generation	11/193	25/1664	3.98332e-05	0.000569004	0.000491526	259266/9319/6790/7272/23397/2069/7153/891/8549/5347/8061	11	colon	down with age, up in cancer
233	colon_down_up	GO:0006270	DNA replication initiation	8/193	14/1664	4.61714e-05	0.000650054	0.00056154	55388/4171/23594/8318/990/8317/4173/81620	8	colon	down with age, up in cancer
234	colon_down_up	GO:0008608	attachment of spindle microtubules to kinetochore	8/193	14/1664	4.61714e-05	0.000650054	0.00056154	10615/4751/891/1062/11004/83540/81620/9212	8	colon	down with age, up in cancer
235	colon_down_up	GO:0030163	protein catabolic process	19/193	64/1664	5.36959e-05	0.000750592	0.000648388	6790/991/9928/6662/891/1515/5366/51514/701/899/4085/9232/6469/5347/55872/983/8507/11065/9212	19	colon	down with age, up in cancer
236	colon_down_up	GO:0071459	protein localization to chromosome, centromeric region	7/193	11/1664	5.59482e-05	0.000776529	0.000670794	7272/1058/701/81620/983/83903/9212	7	colon	down with age, up in cancer
237	colon_down_up	GO:0051656	establishment of organelle localization	18/193	59/1664	5.71187e-05	0.000787192	0.000680005	10615/1058/1063/9928/81930/9787/891/55143/9700/51203/9493/1062/11004/83540/113130/81620/89958/3833	18	colon	down with age, up in cancer
238	colon_down_up	GO:0070507	regulation of microtubule cytoskeleton organization	12/193	31/1664	8.12503e-05	0.00110421	0.000953859	10615/6790/22974/4751/81930/6491/3832/10733/220134/899/221150/5347	12	colon	down with age, up in cancer
239	colon_down_up	GO:0071824	protein-DNA complex subunit organization	12/193	31/1664	8.12503e-05	0.00110421	0.000953859	4171/8318/1058/1063/3070/64105/55355/6662/4609/3159/1062/81620	12	colon	down with age, up in cancer
240	colon_down_up	GO:0051338	regulation of transferase activity	32/193	144/1664	0.000102493	0.00136715	0.001181	10926/6556/22974/63967/990/1033/57214/2146/991/4751/9928/1164/2069/3170/9088/1116/891/4609/56924/1062/7804/1844/995/899/993/4085/5347/983/11065/9212/128239/641	32	colon	down with age, up in cancer
241	colon_down_up	GO:0000079	regulation of cyclin-dependent protein serine/threonine kinase activity	10/193	23/1664	0.000103392	0.00136715	0.001181	990/1033/1164/9088/891/995/899/993/5347/641	10	colon	down with age, up in cancer
242	colon_down_up	GO:0019882	antigen processing and presentation	10/193	23/1664	0.000103392	0.00136715	0.001181	6556/24137/81930/1515/9493/3832/1062/11004/130340/56992	10	colon	down with age, up in cancer
243	colon_down_up	GO:0044774	mitotic DNA integrity checkpoint	10/193	23/1664	0.000103392	0.00136715	0.001181	51512/6790/63967/990/7153/891/995/144455/983/641	10	colon	down with age, up in cancer
244	colon_down_up	GO:0051641	cellular localization	49/193	259/1664	0.000110648	0.00145328	0.0012554	54443/259266/51512/10615/6790/24137/55612/57214/56704/2146/7272/1058/4751/1063/9928/81930/6491/6662/3170/9787/3976/891/55143/92558/9700/3159/51203/9493/1062/675/376267/5366/10733/11004/83540/113130/23657/130340/701/7015/6469/5347/81620/983/83903/9212/89958/54830/3833	49	colon	down with age, up in cancer
245	colon_down_up	GO:0032886	regulation of microtubule-based process	12/193	32/1664	0.000116908	0.00152526	0.00131757	10615/6790/22974/4751/81930/6491/3832/10733/220134/899/221150/5347	12	colon	down with age, up in cancer
246	colon_down_up	GO:1904029	regulation of cyclin-dependent protein kinase activity	10/193	24/1664	0.00015953	0.00206755	0.00178603	990/1033/1164/9088/891/995/899/993/5347/641	10	colon	down with age, up in cancer
247	colon_down_up	GO:0033365	protein localization to organelle	22/193	86/1664	0.000165854	0.00213537	0.00184461	54443/51512/10615/6790/55612/2146/7272/1058/6491/6662/3976/675/5366/113130/701/7015/6469/5347/81620/983/83903/9212	22	colon	down with age, up in cancer
248	colon_down_up	GO:0007018	microtubule-based movement	13/193	38/1664	0.000179596	0.00229719	0.00198439	24137/10112/23046/9928/81930/9787/9493/3832/1062/11004/56992/146909/3833	13	colon	down with age, up in cancer
249	colon_down_up	GO:0000724	double-strand break repair via homologous recombination	11/193	29/1664	0.000202492	0.00255662	0.0022085	10721/8438/8318/8317/10635/51659/675/84296/55010/7516/641	11	colon	down with age, up in cancer
250	colon_down_up	GO:0000725	recombinational repair	11/193	29/1664	0.000202492	0.00255662	0.0022085	10721/8438/8318/8317/10635/51659/675/84296/55010/7516/641	11	colon	down with age, up in cancer
251	colon_down_up	GO:0018107	peptidyl-threonine phosphorylation	8/193	17/1664	0.000273699	0.00343352	0.002966	8317/57214/7272/1116/5347/983/83903/388228	8	colon	down with age, up in cancer
252	colon_down_up	GO:0010972	negative regulation of G2/M transition of mitotic cell cycle	6/193	10/1664	0.000317942	0.00393805	0.00340183	6790/63967/990/983/9212/641	6	colon	down with age, up in cancer
253	colon_down_up	GO:0051383	kinetochore organization	6/193	10/1664	0.000317942	0.00393805	0.00340183	1058/1063/64105/1062/83540/81620	6	colon	down with age, up in cancer
254	colon_down_up	GO:0006310	DNA recombination	16/193	56/1664	0.000353797	0.0043546	0.00376166	10721/9319/8438/8318/8317/10635/51659/7153/83990/51176/675/84296/9156/55010/7516/641	16	colon	down with age, up in cancer
255	colon_down_up	GO:0051347	positive regulation of transferase activity	23/193	97/1664	0.000399887	0.00489112	0.00422513	10926/6556/22974/63967/990/57214/2146/991/4751/9928/1164/2069/1116/891/4609/56924/1062/7804/5347/983/11065/9212/128239	23	colon	down with age, up in cancer
256	colon_down_up	GO:0007062	sister chromatid cohesion	7/193	14/1664	0.00042759	0.00519748	0.00448977	991/9700/113130/701/5347/699/83903	7	colon	down with age, up in cancer
257	colon_down_up	GO:0018210	peptidyl-threonine modification	8/193	18/1664	0.000444158	0.00533263	0.00460651	8317/57214/7272/1116/5347/983/83903/388228	8	colon	down with age, up in cancer
258	colon_down_up	GO:0051785	positive regulation of nuclear division	8/193	18/1664	0.000444158	0.00533263	0.00460651	6790/2069/9787/9700/51203/113130/81620/11065	8	colon	down with age, up in cancer
259	colon_down_up	GO:0006325	chromatin organization	21/193	86/1664	0.000474296	0.00564522	0.00487654	4171/6790/8318/2146/1058/3070/64105/55355/6615/6662/3170/3976/891/4609/3159/51176/675/4288/983/83903/9212	21	colon	down with age, up in cancer
260	colon_down_up	GO:0006468	protein phosphorylation	45/193	245/1664	0.000475964	0.00564522	0.00487654	10926/6556/6790/22974/332/63967/990/8317/1033/57214/2146/2305/7272/6364/4751/9928/1164/2069/6662/9088/3976/1116/891/3557/4609/56924/1062/10733/701/7804/1844/995/899/11009/993/9833/5347/55872/699/983/83903/9212/128239/388228/641	45	colon	down with age, up in cancer
261	colon_down_up	GO:0006508	proteolysis	35/193	176/1664	0.000500531	0.00586594	0.0050672	6790/56265/332/63967/5054/991/9928/5328/2161/891/9700/1515/4609/140766/51176/5366/51514/1944/8038/4314/701/7804/9507/899/993/4085/9232/6469/5347/55872/983/8507/11065/9212/629	35	colon	down with age, up in cancer
262	colon_down_up	GO:0065004	protein-DNA complex assembly	10/193	27/1664	0.000500568	0.00586594	0.0050672	4171/8318/1058/1063/3070/64105/55355/6662/1062/81620	10	colon	down with age, up in cancer
263	colon_down_up	GO:0048232	male gamete generation	14/193	47/1664	0.000524853	0.00611391	0.00528141	259266/9319/81930/6662/891/83990/1515/675/81624/995/9232/2175/2707/3833	14	colon	down with age, up in cancer
264	colon_down_up	GO:0042770	signal transduction in response to DNA damage	11/193	32/1664	0.0005501	0.00637009	0.00550271	51512/6790/2305/6615/891/5366/51514/995/144455/5347/983	11	colon	down with age, up in cancer
265	colon_down_up	GO:0044703	multi-organism reproductive process	26/193	118/1664	0.000572442	0.00658982	0.00569252	259266/9319/6790/1594/7272/23397/81930/2069/6662/3976/7153/891/83990/1515/8549/675/81624/2177/995/9232/5347/983/8061/2175/2707/3833	26	colon	down with age, up in cancer
266	colon_down_up	GO:0010971	positive regulation of G2/M transition of mitotic cell cycle	6/193	11/1664	0.000632334	0.00723672	0.00625133	8317/891/51514/995/993/983	6	colon	down with age, up in cancer
267	colon_down_up	GO:0044773	mitotic DNA damage checkpoint	8/193	19/1664	0.000691741	0.0077801	0.00672073	51512/6790/63967/891/995/144455/983/641	8	colon	down with age, up in cancer
268	colon_down_up	GO:0072401	signal transduction involved in DNA integrity checkpoint	8/193	19/1664	0.000691741	0.0077801	0.00672073	51512/6790/891/51514/995/144455/5347/983	8	colon	down with age, up in cancer
269	colon_down_up	GO:0072422	signal transduction involved in DNA damage checkpoint	8/193	19/1664	0.000691741	0.0077801	0.00672073	51512/6790/891/51514/995/144455/5347/983	8	colon	down with age, up in cancer
270	colon_down_up	GO:0051445	regulation of meiotic cell cycle	7/193	15/1664	0.00072371	0.00809314	0.00699115	259266/9319/7272/991/3976/995/993	7	colon	down with age, up in cancer
271	colon_down_up	GO:0065009	regulation of molecular function	64/193	392/1664	0.000795936	0.00885027	0.00764518	10926/6556/55789/4171/6790/22974/332/63967/990/1033/57214/56704/5054/2146/1594/6364/991/4751/9928/23397/5328/55355/1164/2069/3170/9088/3976/1116/891/3557/4609/56924/1062/51176/8549/5366/1944/2177/113130/7804/1844/995/899/11009/2921/2919/993/4085/7015/9232/6469/4982/5347/81620/3576/983/11065/8061/9212/346389/128239/2175/641/9824	64	colon	down with age, up in cancer
272	colon_down_up	GO:0070925	organelle assembly	22/193	96/1664	0.000893112	0.00987469	0.00853011	54443/259266/284403/10615/6790/22974/24137/4605/1058/991/4751/1063/64105/6491/9493/3832/1062/10733/5347/983/9212/3833	22	colon	down with age, up in cancer
273	colon_down_up	GO:0044265	cellular macromolecule catabolic process	19/193	78/1664	0.000924245	0.0100532	0.00868427	6556/6790/991/9928/891/1515/5366/51514/701/899/4085/9232/6469/5347/55872/983/8507/11065/9212	19	colon	down with age, up in cancer
274	colon_down_up	GO:0048608	reproductive structure development	20/193	84/1664	0.000924664	0.0100532	0.00868427	259266/1594/81930/6615/2069/6662/3976/83990/1515/51176/675/10733/899/6469/144455/8061/430/2175/2707/9289	20	colon	down with age, up in cancer
275	colon_down_up	GO:0061458	reproductive system development	20/193	84/1664	0.000924664	0.0100532	0.00868427	259266/1594/81930/6615/2069/6662/3976/83990/1515/51176/675/10733/899/6469/144455/8061/430/2175/2707/9289	20	colon	down with age, up in cancer
276	colon_down_up	GO:0003006	developmental process involved in reproduction	24/193	109/1664	0.000958845	0.0103672	0.00895554	259266/9319/6790/1594/81930/6615/2069/6662/3976/891/83990/1515/51176/8549/675/10733/899/6469/144455/8061/430/2175/2707/9289	24	colon	down with age, up in cancer
277	colon_down_up	GO:0018105	peptidyl-serine phosphorylation	11/193	34/1664	0.000987842	0.010622	0.00917567	6790/63967/8317/7272/3976/891/11009/5347/983/9212/388228	11	colon	down with age, up in cancer
278	colon_down_up	GO:0072395	signal transduction involved in cell cycle checkpoint	8/193	20/1664	0.00103966	0.0111181	0.00960423	51512/6790/891/51514/995/144455/5347/983	8	colon	down with age, up in cancer
279	colon_down_up	GO:0070192	chromosome organization involved in meiotic cell cycle	6/193	12/1664	0.00114352	0.0120965	0.0104494	9319/23397/83990/2177/701/699	6	colon	down with age, up in cancer
280	colon_down_up	GO:1900182	positive regulation of protein localization to nucleus	6/193	12/1664	0.00114352	0.0120965	0.0104494	51512/3976/7015/6469/5347/983	6	colon	down with age, up in cancer
281	colon_down_up	GO:0030330	DNA damage response, signal transduction by p53 class mediator	9/193	25/1664	0.00122596	0.012899	0.0111426	51512/6790/2305/6615/891/5366/995/144455/983	9	colon	down with age, up in cancer
282	colon_down_up	GO:0001890	placenta development	11/193	35/1664	0.00129655	0.0135687	0.0117211	1594/6615/3976/1515/51176/10733/899/144455/8061/430/2707	11	colon	down with age, up in cancer
283	colon_down_up	GO:0045859	regulation of protein kinase activity	25/193	118/1664	0.00136174	0.0141752	0.012245	10926/6556/22974/63967/990/1033/57214/2146/9928/1164/2069/9088/1116/891/56924/1062/7804/1844/995/899/993/5347/983/128239/641	25	colon	down with age, up in cancer
284	colon_down_up	GO:0043549	regulation of kinase activity	26/193	126/1664	0.00164162	0.0169982	0.0146836	10926/6556/22974/63967/990/1033/57214/2146/9928/1164/2069/3170/9088/1116/891/56924/1062/7804/1844/995/899/993/5347/983/128239/641	26	colon	down with age, up in cancer
285	colon_down_up	GO:2000241	regulation of reproductive process	11/193	36/1664	0.00168045	0.0173087	0.0149518	259266/9319/6790/7272/991/6615/6662/3976/995/993/6469	11	colon	down with age, up in cancer
286	colon_down_up	GO:0051129	negative regulation of cellular component organization	20/193	88/1664	0.00172536	0.0176332	0.0152322	9319/4171/7272/991/4751/1063/9928/3976/7153/891/9700/3159/701/899/4085/9232/5347/81620/699/9212	20	colon	down with age, up in cancer
287	colon_down_up	GO:0071897	DNA biosynthetic process	10/193	31/1664	0.00172999	0.0176332	0.0152322	10721/5427/4751/1063/4609/51514/7015/9768/9212/641	10	colon	down with age, up in cancer
288	colon_down_up	GO:0021543	pallium development	7/193	17/1664	0.00178309	0.0179871	0.0155379	259266/284403/2146/9928/51176/7804/9289	7	colon	down with age, up in cancer
289	colon_down_up	GO:1900180	regulation of protein localization to nucleus	7/193	17/1664	0.00178309	0.0179871	0.0155379	51512/55612/3976/7015/6469/5347/983	7	colon	down with age, up in cancer
290	colon_down_up	GO:0006977	DNA damage response, signal transduction by p53 class mediator resulting in cell cycle arrest	6/193	13/1664	0.00192063	0.0190796	0.0164816	51512/6790/891/995/144455/983	6	colon	down with age, up in cancer
291	colon_down_up	GO:0045740	positive regulation of DNA replication	6/193	13/1664	0.00192063	0.0190796	0.0164816	10926/8317/2069/144455/81620/983	6	colon	down with age, up in cancer
292	colon_down_up	GO:1902751	positive regulation of cell cycle G2/M phase transition	6/193	13/1664	0.00192063	0.0190796	0.0164816	8317/891/51514/995/993/983	6	colon	down with age, up in cancer
293	colon_down_up	GO:0007050	cell cycle arrest	12/193	42/1664	0.00198565	0.0196258	0.0169535	55771/51512/6790/1033/2305/891/4609/995/220042/144455/3576/983	12	colon	down with age, up in cancer
294	colon_down_up	GO:0018209	peptidyl-serine modification	11/193	37/1664	0.00215259	0.0211689	0.0182865	6790/63967/8317/7272/3976/891/11009/5347/983/9212/388228	11	colon	down with age, up in cancer
295	colon_down_up	GO:0016310	phosphorylation	46/193	270/1664	0.00230941	0.0225976	0.0195206	10926/6556/6790/22974/332/63967/990/8317/1033/57214/2146/2305/7272/6364/4751/9928/1164/2069/6662/3170/9088/3976/1116/891/3557/4609/56924/1062/10733/701/7804/1844/995/899/11009/993/9833/5347/55872/699/983/83903/9212/128239/388228/641	46	colon	down with age, up in cancer
296	colon_down_up	GO:0007283	spermatogenesis	12/193	43/1664	0.00247825	0.0241291	0.0208436	259266/9319/6662/891/83990/1515/675/81624/995/9232/2707/3833	12	colon	down with age, up in cancer
297	colon_down_up	GO:1902807	negative regulation of cell cycle G1/S phase transition	7/193	18/1664	0.00263513	0.0254037	0.0219446	51512/6790/2146/891/995/144455/983	7	colon	down with age, up in cancer
298	colon_down_up	GO:2000134	negative regulation of G1/S transition of mitotic cell cycle	7/193	18/1664	0.00263513	0.0254037	0.0219446	51512/6790/2146/891/995/144455/983	7	colon	down with age, up in cancer
299	colon_down_up	GO:0001701	in utero embryonic development	14/193	55/1664	0.00285673	0.027405	0.0236734	9837/4751/6491/6615/3976/891/51176/10733/84296/144455/8061/430/2707/7516	14	colon	down with age, up in cancer
300	colon_down_up	GO:2001020	regulation of response to DNA damage stimulus	10/193	33/1664	0.0029288	0.0279593	0.0241523	10721/2305/10635/6615/4609/8870/5366/220042/55010/641	10	colon	down with age, up in cancer
301	colon_down_up	GO:0042063	gliogenesis	9/193	28/1664	0.00303412	0.0281995	0.0243597	2146/6662/3976/51176/7015/6469/983/430/9289	9	colon	down with age, up in cancer
302	colon_down_up	GO:0072413	signal transduction involved in mitotic cell cycle checkpoint	6/193	14/1664	0.00304041	0.0281995	0.0243597	51512/6790/891/995/144455/983	6	colon	down with age, up in cancer
303	colon_down_up	GO:0072431	signal transduction involved in mitotic G1 DNA damage checkpoint	6/193	14/1664	0.00304041	0.0281995	0.0243597	51512/6790/891/995/144455/983	6	colon	down with age, up in cancer
304	colon_down_up	GO:1902400	intracellular signal transduction involved in G1 DNA damage checkpoint	6/193	14/1664	0.00304041	0.0281995	0.0243597	51512/6790/891/995/144455/983	6	colon	down with age, up in cancer
305	colon_down_up	GO:1902402	signal transduction involved in mitotic DNA damage checkpoint	6/193	14/1664	0.00304041	0.0281995	0.0243597	51512/6790/891/995/144455/983	6	colon	down with age, up in cancer
306	colon_down_up	GO:1902403	signal transduction involved in mitotic DNA integrity checkpoint	6/193	14/1664	0.00304041	0.0281995	0.0243597	51512/6790/891/995/144455/983	6	colon	down with age, up in cancer
307	colon_down_up	GO:0050790	regulation of catalytic activity	47/193	281/1664	0.00306316	0.0282764	0.0244262	10926/6556/55789/4171/22974/332/63967/990/1033/57214/5054/2146/1594/6364/991/4751/9928/23397/1164/2069/3170/9088/1116/891/4609/56924/1062/51176/8549/5366/1944/7804/1844/995/899/2919/993/4085/7015/9232/5347/983/11065/9212/128239/641/9824	47	colon	down with age, up in cancer
308	colon_down_up	GO:0016572	histone phosphorylation	5/193	10/1664	0.00308393	0.0283345	0.0244763	6790/891/983/83903/9212	5	colon	down with age, up in cancer
309	colon_down_up	GO:0051246	regulation of protein metabolic process	53/193	329/1664	0.0037423	0.0341458	0.0294964	10926/6556/84649/6790/22974/332/63967/990/1033/9388/57214/5054/2146/2305/7272/6364/991/9928/1164/2069/6662/9088/3976/2161/1116/891/3557/4609/56924/1062/51176/5366/51514/1944/7804/1844/995/899/11009/993/4085/9232/6469/5347/55872/983/8507/11065/128239/157313/641/1734/629	53	colon	down with age, up in cancer
310	colon_down_up	GO:0051781	positive regulation of cell division	7/193	19/1664	0.00376878	0.0341458	0.0294964	990/9928/2069/9493/6469/9212/346389	7	colon	down with age, up in cancer
311	colon_down_up	GO:0061351	neural precursor cell proliferation	7/193	19/1664	0.00376878	0.0341458	0.0294964	259266/9928/51176/6469/9833/79801/9289	7	colon	down with age, up in cancer
312	colon_down_up	GO:0001932	regulation of protein phosphorylation	34/193	189/1664	0.00386557	0.0348614	0.0301145	10926/6556/22974/63967/990/1033/57214/2146/2305/7272/6364/9928/1164/2069/6662/9088/3976/1116/891/3557/4609/56924/1062/7804/1844/995/899/11009/993/5347/55872/983/128239/641	34	colon	down with age, up in cancer
313	colon_down_up	GO:0009057	macromolecule catabolic process	22/193	107/1664	0.00399212	0.0358375	0.0309577	6556/3161/6790/57214/991/9928/6662/891/1515/5366/51514/701/899/4085/9232/6469/5347/55872/983/8507/11065/9212	22	colon	down with age, up in cancer
314	colon_down_up	GO:0042127	regulation of cell proliferation	44/193	263/1664	0.00427392	0.0381921	0.0329917	259266/332/990/8317/1033/55612/2146/1594/2305/7272/991/9928/5328/2069/6662/3976/891/29923/83990/4609/3159/51176/8549/675/83879/23657/899/11009/2919/7015/6469/144455/3576/983/79801/8061/219790/430/128239/89958/2175/641/9055/9289	44	colon	down with age, up in cancer
315	colon_down_up	GO:0014013	regulation of gliogenesis	6/193	15/1664	0.00458488	0.0398783	0.0344483	2146/3976/7015/6469/983/430	6	colon	down with age, up in cancer
316	colon_down_up	GO:0031571	mitotic G1 DNA damage checkpoint	6/193	15/1664	0.00458488	0.0398783	0.0344483	51512/6790/891/995/144455/983	6	colon	down with age, up in cancer
317	colon_down_up	GO:0044783	G1 DNA damage checkpoint	6/193	15/1664	0.00458488	0.0398783	0.0344483	51512/6790/891/995/144455/983	6	colon	down with age, up in cancer
318	colon_down_up	GO:0044819	mitotic G1/S transition checkpoint	6/193	15/1664	0.00458488	0.0398783	0.0344483	51512/6790/891/995/144455/983	6	colon	down with age, up in cancer
319	colon_down_up	GO:0046605	regulation of centrosome cycle	6/193	15/1664	0.00458488	0.0398783	0.0344483	6790/4751/6491/3832/10733/899	6	colon	down with age, up in cancer
320	colon_down_up	GO:0048477	oogenesis	6/193	15/1664	0.00458488	0.0398783	0.0344483	259266/9319/6790/2069/891/8549	6	colon	down with age, up in cancer
321	colon_down_up	GO:0043085	positive regulation of catalytic activity	32/193	177/1664	0.0047195	0.0408675	0.0353028	10926/6556/55789/22974/63967/990/57214/2146/1594/6364/991/4751/9928/23397/1164/2069/1116/891/4609/56924/1062/5366/1944/7804/2919/7015/5347/983/11065/9212/128239/9824	32	colon	down with age, up in cancer
322	colon_down_up	GO:0006915	apoptotic process	42/193	250/1664	0.00492254	0.0424379	0.0366594	84957/4171/6790/22974/332/4605/5054/9928/6491/6615/6662/84951/7153/1116/9700/4609/8870/56924/51176/121506/22822/5366/83879/3934/23657/701/11009/4085/7015/6469/4982/9833/220042/5347/699/983/8061/9212/7262/7516/641/8771	42	colon	down with age, up in cancer
323	colon_down_up	GO:0031399	regulation of protein modification process	38/193	221/1664	0.00508252	0.0436234	0.0376834	10926/6556/22974/63967/990/1033/57214/2146/2305/7272/6364/991/9928/1164/2069/6662/9088/3976/1116/891/3557/4609/56924/1062/7804/1844/995/899/11009/993/4085/5347/55872/983/11065/128239/157313/641	38	colon	down with age, up in cancer
324	colon_down_up	GO:0000083	regulation of transcription involved in G1/S transition of mitotic cell cycle	5/193	11/1664	0.00512692	0.0436234	0.0376834	8318/990/144455/81620/6241	5	colon	down with age, up in cancer
325	colon_down_up	GO:0009994	oocyte differentiation	5/193	11/1664	0.00512692	0.0436234	0.0376834	9319/6790/2069/891/8549	5	colon	down with age, up in cancer
326	colon_down_up	GO:0072331	signal transduction by p53 class mediator	11/193	41/1664	0.00522599	0.0442738	0.0382453	51512/6790/22974/2305/6615/891/5366/995/144455/983/9212	11	colon	down with age, up in cancer
327	colon_down_up	GO:0032268	regulation of cellular protein metabolic process	49/193	305/1664	0.00587588	0.0495651	0.0428161	10926/6556/6790/22974/332/63967/990/1033/57214/5054/2146/2305/7272/6364/991/9928/1164/2069/6662/9088/3976/2161/1116/891/3557/4609/56924/1062/51176/5366/1944/7804/1844/995/899/11009/993/4085/9232/6469/5347/55872/983/8507/11065/128239/157313/641/1734	49	colon	down with age, up in cancer
328	colon_down_up	GO:0045860	positive regulation of protein kinase activity	17/193	78/1664	0.00608454	0.0511049	0.0441462	10926/6556/22974/63967/990/57214/2146/9928/1164/2069/1116/891/56924/1062/7804/983/128239	17	colon	down with age, up in cancer
329	colon_down_up	GO:0034508	centromere complex assembly	6/193	16/1664	0.00663886	0.0552862	0.0477582	1058/1063/3070/64105/55355/1062	6	colon	down with age, up in cancer
330	colon_down_up	GO:0098727	maintenance of cell number	6/193	16/1664	0.00663886	0.0552862	0.0477582	259266/2146/6662/3976/2177/430	6	colon	down with age, up in cancer
331	colon_down_up	GO:0051649	establishment of localization in cell	32/193	181/1664	0.00674463	0.055929	0.0483135	51512/10615/24137/55612/57214/56704/1058/1063/9928/81930/3170/9787/891/55143/92558/9700/3159/51203/9493/1062/376267/5366/11004/83540/113130/130340/6469/81620/983/89958/54830/3833	32	colon	down with age, up in cancer
332	colon_down_up	GO:0046661	male sex differentiation	8/193	26/1664	0.0069538	0.0574202	0.0496016	259266/81930/6662/83990/1515/6469/2175/9289	8	colon	down with age, up in cancer
333	colon_down_up	GO:0048193	Golgi vesicle transport	7/193	21/1664	0.00710011	0.058382	0.0504324	24137/81930/9493/3832/1062/11004/56992	7	colon	down with age, up in cancer
334	colon_down_up	GO:0022607	cellular component assembly	49/193	308/1664	0.00720532	0.0589992	0.0509656	54443/10721/259266/9319/4171/284403/10615/6790/22974/24137/8318/4605/1058/991/4751/1063/9928/3070/64105/6491/55355/6615/6662/23149/891/83990/4609/3159/9493/3832/1062/51176/81624/5366/10733/3934/4314/861/7015/5347/81620/983/9156/11065/8061/9212/2175/641/3833	49	colon	down with age, up in cancer
335	colon_down_up	GO:0042325	regulation of phosphorylation	35/193	204/1664	0.00754174	0.0614966	0.053123	10926/6556/22974/63967/990/1033/57214/2146/2305/7272/6364/9928/1164/2069/6662/3170/9088/3976/1116/891/3557/4609/56924/1062/7804/1844/995/899/11009/993/5347/55872/983/128239/641	35	colon	down with age, up in cancer
336	colon_down_up	GO:1901565	organonitrogen compound catabolic process	21/193	106/1664	0.00771603	0.0626567	0.0541251	3161/6790/57214/991/9928/6662/891/1515/5366/51514/701/899/4085/9232/6469/5347/55872/983/8507/11065/9212	21	colon	down with age, up in cancer
337	colon_down_up	GO:0033674	positive regulation of kinase activity	17/193	80/1664	0.00795429	0.0634212	0.0547855	10926/6556/22974/63967/990/57214/2146/9928/1164/2069/1116/891/56924/1062/7804/983/128239	17	colon	down with age, up in cancer
338	colon_down_up	GO:0044093	positive regulation of molecular function	36/193	212/1664	0.00797105	0.0634212	0.0547855	10926/6556/55789/22974/63967/990/57214/2146/1594/6364/991/4751/9928/23397/1164/2069/1116/891/4609/56924/1062/5366/1944/113130/7804/2919/7015/6469/5347/81620/983/11065/8061/9212/128239/9824	36	colon	down with age, up in cancer
339	colon_down_up	GO:0021987	cerebral cortex development	5/193	12/1664	0.00797221	0.0634212	0.0547855	259266/284403/9928/7804/9289	5	colon	down with age, up in cancer
340	colon_down_up	GO:0044380	protein localization to cytoskeleton	5/193	12/1664	0.00797221	0.0634212	0.0547855	54443/10615/6790/7272/6491	5	colon	down with age, up in cancer
341	colon_down_up	GO:0060706	cell differentiation involved in embryonic placenta development	5/193	12/1664	0.00797221	0.0634212	0.0547855	6615/3976/10733/144455/430	5	colon	down with age, up in cancer
342	colon_down_up	GO:0006275	regulation of DNA replication	8/193	27/1664	0.00891994	0.0706734	0.0610502	10926/990/8317/2069/144455/81620/983/641	8	colon	down with age, up in cancer
343	colon_down_up	GO:0008219	cell death	45/193	281/1664	0.00909936	0.0718042	0.062027	84957/4171/6790/22974/332/4605/5054/9928/6491/6615/6662/84951/7153/1116/9700/1515/4609/8870/56924/51176/121506/22822/5366/83879/3934/4314/23657/701/11009/4085/7015/6469/4982/9833/220042/5347/699/983/8061/9212/7262/5831/7516/641/8771	45	colon	down with age, up in cancer
344	colon_down_up	GO:0071158	positive regulation of cell cycle arrest	6/193	17/1664	0.00928746	0.0729942	0.063055	51512/6790/891/995/144455/983	6	colon	down with age, up in cancer
345	colon_down_up	GO:0031497	chromatin assembly	7/193	22/1664	0.00941155	0.0736737	0.0636419	4171/1058/3070/64105/55355/6662/3159	7	colon	down with age, up in cancer
346	colon_down_up	GO:0012501	programmed cell death	43/193	269/1664	0.0112699	0.0878694	0.0759047	84957/4171/6790/22974/332/4605/5054/9928/6491/6615/6662/84951/7153/1116/9700/1515/4609/8870/56924/51176/121506/22822/5366/83879/3934/23657/701/11009/4085/7015/6469/4982/9833/220042/5347/699/983/8061/9212/7262/7516/641/8771	43	colon	down with age, up in cancer
347	colon_down_up	GO:0031109	microtubule polymerization or depolymerization	5/193	13/1664	0.0117544	0.0912835	0.078854	81930/11004/220134/221150/146909	5	colon	down with age, up in cancer
348	colon_down_up	GO:0051130	positive regulation of cellular component organization	26/193	145/1664	0.0121601	0.0938575	0.0810775	54443/6556/10615/6790/5054/2146/991/4751/2069/6662/9787/3976/891/9700/51203/5366/10733/113130/3934/4314/7804/81620/8507/11065/8061/9212	26	colon	down with age, up in cancer
349	colon_down_up	GO:0008584	male gonad development	7/193	23/1664	0.0122298	0.0938575	0.0810775	259266/81930/6662/83990/1515/2175/9289	7	colon	down with age, up in cancer
350	colon_down_up	GO:0046546	development of primary male sexual characteristics	7/193	23/1664	0.0122298	0.0938575	0.0810775	259266/81930/6662/83990/1515/2175/9289	7	colon	down with age, up in cancer
351	colon_down_up	GO:1903827	regulation of cellular protein localization	13/193	58/1664	0.0125814	0.0960501	0.0829715	51512/55612/57214/3976/5366/113130/23657/7015/6469/5347/81620/983/89958	13	colon	down with age, up in cancer
352	colon_down_up	GO:0044786	cell cycle DNA replication	6/193	18/1664	0.0126136	0.0960501	0.0829715	8318/8317/9837/675/144455/81620	6	colon	down with age, up in cancer
353	colon_down_up	GO:0051054	positive regulation of DNA metabolic process	11/193	46/1664	0.0130772	0.0991939	0.0856872	10926/8317/2305/4751/2069/4609/144455/81620/983/9212/641	11	colon	down with age, up in cancer
354	colon_down_up	GO:0051052	regulation of DNA metabolic process	15/193	71/1664	0.0131476	0.0993431	0.0858161	10926/10721/990/8317/2305/10635/4751/2069/4609/144455/81620/983/9212/55010/641	15	colon	down with age, up in cancer
355	colon_down_up	GO:0006464	cellular protein modification process	58/193	388/1664	0.0132527	0.09937	0.0858393	10926/6556/6790/22974/332/63967/990/8317/1033/57214/2146/2305/7272/6364/991/4751/9928/1164/2069/6662/9787/9088/3976/1116/891/3557/4609/56924/1062/51176/121506/675/11226/10733/51514/701/7804/1844/995/899/11009/993/4085/9833/120071/5347/55872/699/983/8507/253982/11065/83903/9212/128239/157313/388228/641	58	colon	down with age, up in cancer
356	colon_down_up	GO:0036211	protein modification process	58/193	388/1664	0.0132527	0.09937	0.0858393	10926/6556/6790/22974/332/63967/990/8317/1033/57214/2146/2305/7272/6364/991/4751/9928/1164/2069/6662/9787/9088/3976/1116/891/3557/4609/56924/1062/51176/121506/675/11226/10733/51514/701/7804/1844/995/899/11009/993/4085/9833/120071/5347/55872/699/983/8507/253982/11065/83903/9212/128239/157313/388228/641	58	colon	down with age, up in cancer
357	lung_down_up	GO:0022402	cell cycle process	81/118	177/1193	7.23528e-47	7.4388e-44	5.88111e-44	54443/5888/55388/259266/55771/9319/3161/4171/51512/4998/6790/22974/24137/23594/63967/8318/990/1033/9837/4605/1869/4173/64151/2305/7272/10112/991/4751/1063/9928/23397/11130/9787/9088/79733/7153/63979/891/55143/9700/83990/79075/51203/9493/57082/3832/55165/1062/10733/11004/83540/51514/113130/4288/57405/146956/701/9133/151246/993/4085/9232/9833/144455/9768/5347/81620/2237/699/983/6241/11065/116028/72…	81	lung	down with age, up in cancer
358	lung_down_up	GO:0007049	cell cycle	88/118	219/1193	1.27268e-46	7.4388e-44	5.88111e-44	1870/54443/5888/55388/259266/55771/9319/3161/4171/51512/4998/8438/6790/22974/332/24137/23594/63967/8318/990/1033/9837/4605/1869/4173/64151/2305/7272/10112/991/4751/1063/9928/3070/23397/11130/55355/9787/9088/79733/7153/63979/891/55143/9700/83990/79075/51203/9493/57082/3832/55165/1062/10733/11004/83540/51514/113130/4288/57405/146956/701/9133/147841/151246/56992/993/4085/9232/9833/144455/9768/5347/8…	88	lung	down with age, up in cancer
359	lung_down_up	GO:1903047	mitotic cell cycle process	71/118	137/1193	3.37737e-44	1.31605e-41	1.04047e-41	54443/5888/55388/9319/3161/4171/51512/4998/6790/22974/24137/23594/63967/8318/990/1033/9837/4605/1869/4173/64151/2305/7272/10112/991/4751/1063/9928/23397/11130/9787/9088/79733/7153/891/55143/9700/79075/51203/9493/3832/55165/1062/10733/11004/83540/51514/113130/4288/57405/146956/701/9133/993/4085/9232/9833/144455/5347/81620/699/983/6241/11065/7298/9212/128239/146909/89958/1978/3833	71	lung	down with age, up in cancer
360	lung_down_up	GO:0000278	mitotic cell cycle	73/118	154/1193	3.76077e-42	1.09909e-39	8.68936e-40	54443/5888/55388/9319/3161/4171/51512/4998/6790/22974/24137/23594/63967/8318/990/1033/9837/4605/1869/4173/64151/2305/7272/10112/991/4751/1063/9928/23397/11130/9787/9088/79733/7153/891/55143/9700/79075/51203/9493/3832/55165/1062/10733/11004/83540/51514/113130/4288/57405/146956/701/9133/56992/993/4085/9232/9833/144455/5347/81620/699/983/6241/11065/7298/9212/128239/146909/89958/1978/7516/3833	73	lung	down with age, up in cancer
361	lung_down_up	GO:0051726	regulation of cell cycle	59/118	134/1193	4.31212e-30	1.00817e-27	7.97061e-28	1870/54443/5888/259266/55771/9319/3161/51512/4998/6790/22974/63967/8318/990/1033/4605/1869/2305/7272/10112/991/4751/1063/9928/11130/9787/9088/79733/7153/63979/891/9700/83990/51203/9493/3832/1062/10733/51514/113130/4288/146956/701/9133/993/4085/9232/144455/9768/5347/81620/2237/699/983/6241/11065/116028/9212/1978	59	lung	down with age, up in cancer
362	lung_down_up	GO:0051301	cell division	50/118	98/1193	1.03538e-28	2.01727e-26	1.59485e-26	54443/259266/6790/22974/332/24137/23594/990/64151/10112/991/4751/1063/9928/3070/23397/11130/79733/7153/891/55143/9700/83990/51203/9493/57082/3832/55165/1062/11004/83540/113130/57405/701/9133/147841/151246/993/4085/9232/144455/5347/81620/699/983/11065/9212/146909/89958/3833	50	lung	down with age, up in cancer
363	lung_down_up	GO:0044772	mitotic cell cycle phase transition	47/118	90/1193	2.11681e-27	3.53508e-25	2.79483e-25	54443/55388/9319/3161/4171/51512/4998/6790/22974/23594/63967/8318/990/1033/1869/4173/2305/7272/991/4751/1063/9928/9787/9088/79733/891/9700/1062/10733/51514/113130/701/9133/993/4085/9833/144455/5347/81620/699/983/6241/11065/7298/9212/128239/1978	47	lung	down with age, up in cancer
364	lung_down_up	GO:0000280	nuclear division	47/118	92/1193	7.85966e-27	1.14849e-24	9.07998e-25	54443/5888/259266/9319/6790/22974/24137/990/4605/64151/7272/991/4751/1063/9928/23397/11130/9787/9088/7153/63979/891/55143/9700/83990/79075/51203/9493/3832/1062/11004/83540/113130/4288/146956/701/9133/151246/4085/9232/5347/81620/699/11065/9212/146909/3833	47	lung	down with age, up in cancer
365	lung_down_up	GO:0044770	cell cycle phase transition	47/118	94/1193	2.79008e-26	3.62401e-24	2.86514e-24	54443/55388/9319/3161/4171/51512/4998/6790/22974/23594/63967/8318/990/1033/1869/4173/2305/7272/991/4751/1063/9928/9787/9088/79733/891/9700/1062/10733/51514/113130/701/9133/993/4085/9833/144455/5347/81620/699/983/6241/11065/7298/9212/128239/1978	47	lung	down with age, up in cancer
366	lung_down_up	GO:0048285	organelle fission	47/118	98/1193	3.10634e-25	3.63132e-23	2.87092e-23	54443/5888/259266/9319/6790/22974/24137/990/4605/64151/7272/991/4751/1063/9928/23397/11130/9787/9088/7153/63979/891/55143/9700/83990/79075/51203/9493/3832/1062/11004/83540/113130/4288/146956/701/9133/151246/4085/9232/5347/81620/699/11065/9212/146909/3833	47	lung	down with age, up in cancer
367	lung_down_up	GO:0007059	chromosome segregation	42/118	78/1193	5.9074e-25	6.27795e-23	4.96334e-23	9319/332/24137/990/64151/7272/991/4751/1063/9928/23397/11130/55355/9787/7153/891/55143/9700/83990/79075/51203/9493/57082/1062/11004/83540/113130/4288/57405/146956/701/151246/4085/9232/5347/81620/2237/699/116028/9212/146909/3833	42	lung	down with age, up in cancer
368	lung_down_up	GO:0000819	sister chromatid segregation	35/118	54/1193	1.8813e-24	1.8327e-22	1.44893e-22	9319/24137/990/64151/7272/991/4751/1063/9928/23397/11130/9787/7153/891/55143/9700/79075/51203/9493/1062/11004/83540/113130/701/151246/4085/9232/5347/81620/2237/699/116028/9212/146909/3833	35	lung	down with age, up in cancer
369	lung_down_up	GO:0140014	mitotic nuclear division	40/118	72/1193	2.14807e-24	1.93161e-22	1.52713e-22	54443/9319/6790/22974/24137/990/4605/64151/7272/991/4751/1063/9928/23397/11130/9787/9088/891/55143/9700/79075/51203/9493/3832/1062/11004/83540/113130/4288/701/9133/4085/9232/5347/81620/699/11065/9212/146909/3833	40	lung	down with age, up in cancer
370	lung_down_up	GO:0010564	regulation of cell cycle process	47/118	103/1193	5.13012e-24	4.28365e-22	3.38665e-22	54443/5888/9319/3161/51512/4998/6790/22974/63967/8318/990/1869/2305/7272/10112/991/4751/1063/9928/9787/9088/79733/891/9700/51203/9493/3832/1062/10733/51514/113130/4288/701/9133/993/4085/9232/144455/5347/81620/2237/699/983/6241/11065/116028/9212	47	lung	down with age, up in cancer
371	lung_down_up	GO:0007346	regulation of mitotic cell cycle	44/118	90/1193	6.45205e-24	5.01084e-22	3.96157e-22	54443/9319/3161/51512/4998/6790/22974/63967/8318/990/1869/7272/991/4751/1063/9928/11130/9787/9088/79733/7153/891/9700/51203/3832/1062/10733/51514/113130/4288/146956/701/9133/993/4085/9232/144455/5347/81620/699/983/11065/9212/1978	44	lung	down with age, up in cancer
372	lung_down_up	GO:0098813	nuclear chromosome segregation	38/118	66/1193	6.8583e-24	5.01084e-22	3.96157e-22	9319/24137/990/64151/7272/991/4751/1063/9928/23397/11130/9787/7153/891/55143/9700/83990/79075/51203/9493/57082/1062/11004/83540/113130/146956/701/151246/4085/9232/5347/81620/2237/699/116028/9212/146909/3833	38	lung	down with age, up in cancer
373	lung_down_up	GO:0000070	mitotic sister chromatid segregation	31/118	47/1193	6.20079e-22	4.26396e-20	3.37108e-20	9319/24137/990/64151/7272/991/4751/1063/9928/23397/11130/9787/891/55143/9700/79075/51203/9493/1062/11004/83540/113130/701/4085/9232/5347/81620/699/9212/146909/3833	31	lung	down with age, up in cancer
374	lung_down_up	GO:0051276	chromosome organization	53/118	147/1193	2.09437e-21	1.36017e-19	1.07535e-19	5888/9319/4171/8438/6790/24137/8318/990/79019/9837/2491/4173/55723/64151/7272/991/4751/1063/9928/3070/23397/11130/55355/9787/51659/7153/891/55143/9700/83990/79075/51203/9493/57082/1062/11004/83540/113130/4288/79682/701/151246/4085/9232/5347/81620/2237/699/983/116028/9212/146909/3833	53	lung	down with age, up in cancer
375	lung_down_up	GO:1901990	regulation of mitotic cell cycle phase transition	34/118	60/1193	5.78528e-21	3.55947e-19	2.81411e-19	54443/9319/3161/51512/4998/6790/22974/63967/8318/990/1869/7272/991/4751/1063/9928/9787/79733/891/9700/1062/10733/51514/113130/701/993/4085/144455/5347/81620/699/983/11065/9212	34	lung	down with age, up in cancer
376	lung_down_up	GO:1901987	regulation of cell cycle phase transition	34/118	63/1193	5.02632e-20	2.93788e-18	2.32269e-18	54443/9319/3161/51512/4998/6790/22974/63967/8318/990/1869/7272/991/4751/1063/9928/9787/79733/891/9700/1062/10733/51514/113130/701/993/4085/144455/5347/81620/699/983/11065/9212	34	lung	down with age, up in cancer
377	lung_down_up	GO:0006996	organelle organization	72/118	302/1193	3.27974e-18	1.82572e-16	1.44341e-16	54443/5888/259266/9319/4171/8438/6790/22974/24137/8318/990/79019/26499/9837/4605/1869/2491/4173/55723/64151/7272/10112/991/4751/1063/9928/3070/23397/11130/55355/9787/9088/51659/7153/63979/891/55143/9700/83990/79075/51203/9493/57082/3832/1062/10733/11004/83540/113130/4288/79682/57405/146956/701/9133/151246/4085/9232/9768/5347/81620/2237/699/983/7368/11065/116028/9212/146909/89958/7516/3833	72	lung	down with age, up in cancer
378	lung_down_up	GO:0045786	negative regulation of cell cycle	34/118	71/1193	7.60457e-18	4.04079e-16	3.19465e-16	5888/55771/9319/51512/4998/6790/63967/8318/990/1033/1869/2305/7272/991/4751/1063/11130/79733/7153/891/9700/83990/51514/146956/701/4085/9232/144455/5347/81620/699/983/6241/9212	34	lung	down with age, up in cancer
379	lung_down_up	GO:0007088	regulation of mitotic nuclear division	26/118	45/1193	2.71451e-16	1.37968e-14	1.09077e-14	54443/9319/6790/990/7272/991/4751/1063/9787/9088/891/9700/51203/3832/1062/113130/4288/701/9133/4085/9232/5347/81620/699/11065/9212	26	lung	down with age, up in cancer
380	lung_down_up	GO:0051983	regulation of chromosome segregation	22/118	32/1193	3.36286e-16	1.63799e-14	1.29499e-14	9319/990/7272/991/4751/1063/9787/891/9700/1062/11004/113130/4288/701/4085/9232/5347/81620/2237/699/116028/9212	22	lung	down with age, up in cancer
381	lung_down_up	GO:0051783	regulation of nuclear division	26/118	46/1193	5.763e-16	2.69478e-14	2.13049e-14	54443/9319/6790/990/7272/991/4751/1063/9787/9088/891/9700/51203/3832/1062/113130/4288/701/9133/4085/9232/5347/81620/699/11065/9212	26	lung	down with age, up in cancer
382	lung_down_up	GO:0000075	cell cycle checkpoint	26/118	47/1193	1.1905e-15	5.35268e-14	4.23183e-14	9319/51512/4998/6790/63967/8318/990/1869/7272/991/1063/11130/79733/7153/891/83990/51514/146956/701/4085/144455/5347/81620/699/983/9212	26	lung	down with age, up in cancer
383	lung_down_up	GO:0033045	regulation of sister chromatid segregation	19/118	25/1193	2.17453e-15	9.41493e-14	7.44343e-14	9319/990/7272/991/1063/9787/891/9700/1062/113130/701/4085/9232/5347/81620/2237/699/116028/9212	19	lung	down with age, up in cancer
384	lung_down_up	GO:0051304	chromosome separation	19/118	26/1193	7.42752e-15	3.10099e-13	2.45164e-13	9319/990/7272/991/1063/23397/9787/7153/891/9700/1062/146956/701/4085/9232/5347/81620/699/9212	19	lung	down with age, up in cancer
385	lung_down_up	GO:0007093	mitotic cell cycle checkpoint	23/118	39/1193	9.93453e-15	4.00464e-13	3.16607e-13	9319/51512/4998/6790/63967/990/1869/7272/991/1063/11130/79733/7153/891/146956/701/4085/144455/5347/81620/699/983/9212	23	lung	down with age, up in cancer
386	lung_down_up	GO:0010948	negative regulation of cell cycle process	26/118	51/1193	1.70594e-14	6.64749e-13	5.2555e-13	5888/9319/51512/4998/6790/63967/990/1869/7272/991/4751/1063/79733/891/9700/51514/701/4085/9232/144455/5347/81620/699/983/6241/9212	26	lung	down with age, up in cancer
387	lung_down_up	GO:0045930	negative regulation of mitotic cell cycle	24/118	45/1193	5.43137e-14	2.04815e-12	1.61927e-12	9319/51512/4998/6790/63967/990/1869/7272/991/1063/11130/79733/7153/891/146956/701/4085/9232/144455/5347/81620/699/983/9212	24	lung	down with age, up in cancer
388	lung_down_up	GO:0007017	microtubule-based process	32/118	82/1193	1.37815e-13	5.03457e-12	3.98033e-12	259266/51512/6790/22974/24137/4605/7272/10112/991/4751/9928/9787/63979/891/9700/51203/9493/3832/1062/10733/11004/83540/57405/56992/9768/5347/983/9212/146909/89958/7516/3833	32	lung	down with age, up in cancer
389	lung_down_up	GO:0006259	DNA metabolic process	41/118	131/1193	1.44703e-13	5.12598e-12	4.0526e-12	5888/10721/55388/9319/4171/29089/4998/8438/23594/63967/8318/990/9837/4173/2305/10635/4751/1063/3070/79733/51659/7153/63979/83990/79075/51514/113130/146956/9232/144455/9768/81620/7083/2237/983/6241/116028/7298/9212/9582/7516	41	lung	down with age, up in cancer
390	lung_down_up	GO:0033044	regulation of chromosome organization	24/118	48/1193	3.63358e-13	1.24931e-11	9.87704e-12	9319/4171/8318/990/7272/991/4751/1063/9787/7153/891/9700/1062/113130/4288/701/4085/9232/5347/81620/2237/699/116028/9212	24	lung	down with age, up in cancer
391	lung_down_up	GO:0010965	regulation of mitotic sister chromatid separation	16/118	21/1193	4.25568e-13	1.30918e-11	1.03504e-11	9319/990/7272/991/1063/9787/891/9700/1062/701/4085/9232/5347/81620/699/9212	16	lung	down with age, up in cancer
392	lung_down_up	GO:0033047	regulation of mitotic sister chromatid segregation	16/118	21/1193	4.25568e-13	1.30918e-11	1.03504e-11	9319/990/7272/991/1063/9787/891/9700/1062/701/4085/9232/5347/81620/699/9212	16	lung	down with age, up in cancer
393	lung_down_up	GO:0051306	mitotic sister chromatid separation	16/118	21/1193	4.25568e-13	1.30918e-11	1.03504e-11	9319/990/7272/991/1063/9787/891/9700/1062/701/4085/9232/5347/81620/699/9212	16	lung	down with age, up in cancer
394	lung_down_up	GO:1905818	regulation of chromosome separation	16/118	21/1193	4.25568e-13	1.30918e-11	1.03504e-11	9319/990/7272/991/1063/9787/891/9700/1062/701/4085/9232/5347/81620/699/9212	16	lung	down with age, up in cancer
395	lung_down_up	GO:0000082	G1/S transition of mitotic cell cycle	22/118	41/1193	6.07315e-13	1.82039e-11	1.4392e-11	55388/4171/51512/4998/6790/23594/8318/990/1033/1869/4173/9928/79733/891/993/144455/81620/983/6241/7298/128239/1978	22	lung	down with age, up in cancer
396	lung_down_up	GO:0051321	meiotic cell cycle	23/118	45/1193	6.6286e-13	1.93721e-11	1.53156e-11	5888/259266/9319/8438/6790/7272/991/4751/23397/9088/7153/63979/9700/83990/83540/146956/701/151246/993/9232/5347/699/7516	23	lung	down with age, up in cancer
397	lung_down_up	GO:0044839	cell cycle G2/M phase transition	21/118	38/1193	1.00754e-12	2.73985e-11	2.16613e-11	3161/51512/4998/6790/22974/63967/990/2305/4751/1063/9928/9088/891/10733/51514/9133/993/9833/5347/983/9212	21	lung	down with age, up in cancer
398	lung_down_up	GO:0030071	regulation of mitotic metaphase/anaphase transition	15/118	19/1193	1.00782e-12	2.73985e-11	2.16613e-11	9319/990/7272/991/1063/9787/891/9700/1062/701/4085/5347/81620/699/9212	15	lung	down with age, up in cancer
399	lung_down_up	GO:1902099	regulation of metaphase/anaphase transition of cell cycle	15/118	19/1193	1.00782e-12	2.73985e-11	2.16613e-11	9319/990/7272/991/1063/9787/891/9700/1062/701/4085/5347/81620/699/9212	15	lung	down with age, up in cancer
400	lung_down_up	GO:0000086	G2/M transition of mitotic cell cycle	20/118	35/1193	1.59263e-12	4.23133e-11	3.34529e-11	3161/4998/6790/22974/63967/990/2305/4751/1063/9928/9088/891/10733/51514/9133/993/9833/5347/983/9212	20	lung	down with age, up in cancer
401	lung_down_up	GO:1901988	negative regulation of cell cycle phase transition	21/118	39/1193	2.0087e-12	5.21817e-11	4.12548e-11	9319/51512/4998/6790/63967/990/1869/7272/991/1063/79733/891/51514/701/4085/144455/5347/81620/699/983/9212	21	lung	down with age, up in cancer
402	lung_down_up	GO:0044843	cell cycle G1/S phase transition	22/118	43/1193	2.21317e-12	5.62435e-11	4.44661e-11	55388/4171/51512/4998/6790/23594/8318/990/1033/1869/4173/9928/79733/891/993/144455/81620/983/6241/7298/128239/1978	22	lung	down with age, up in cancer
403	lung_down_up	GO:0000226	microtubule cytoskeleton organization	28/118	70/1193	3.1761e-12	7.89971e-11	6.2455e-11	259266/6790/22974/24137/4605/7272/10112/991/4751/63979/891/9700/51203/9493/3832/1062/10733/11004/83540/57405/9768/5347/983/9212/146909/89958/7516/3833	28	lung	down with age, up in cancer
404	lung_down_up	GO:1901991	negative regulation of mitotic cell cycle phase transition	20/118	36/1193	3.2957e-12	8.02641e-11	6.34567e-11	9319/51512/4998/6790/63967/990/1869/7272/991/1063/79733/891/701/4085/144455/5347/81620/699/983/9212	20	lung	down with age, up in cancer
405	lung_down_up	GO:0007091	metaphase/anaphase transition of mitotic cell cycle	15/118	20/1193	3.70024e-12	8.65115e-11	6.8396e-11	9319/990/7272/991/1063/9787/891/9700/1062/701/4085/5347/81620/699/9212	15	lung	down with age, up in cancer
406	lung_down_up	GO:0044784	metaphase/anaphase transition of cell cycle	15/118	20/1193	3.70024e-12	8.65115e-11	6.8396e-11	9319/990/7272/991/1063/9787/891/9700/1062/701/4085/5347/81620/699/9212	15	lung	down with age, up in cancer
407	lung_down_up	GO:1902850	microtubule cytoskeleton organization involved in mitosis	19/118	33/1193	5.13497e-12	1.17702e-10	9.30548e-11	6790/22974/24137/4605/7272/991/4751/891/9700/51203/9493/3832/1062/83540/57405/5347/9212/89958/3833	19	lung	down with age, up in cancer
408	lung_down_up	GO:0090068	positive regulation of cell cycle process	23/118	49/1193	6.75834e-12	1.51933e-10	1.20118e-10	51512/6790/8318/990/1869/9928/9787/79733/891/9700/51203/9493/10733/51514/113130/993/4085/144455/81620/2237/983/11065/9212	23	lung	down with age, up in cancer
409	lung_down_up	GO:0007051	spindle organization	18/118	33/1193	6.96808e-11	1.53692e-09	1.21509e-09	259266/6790/22974/24137/4605/7272/991/4751/891/9700/9493/3832/1062/83540/57405/5347/9212/3833	18	lung	down with age, up in cancer
410	lung_down_up	GO:0033046	negative regulation of sister chromatid segregation	13/118	17/1193	7.86203e-11	1.67104e-09	1.32112e-09	9319/7272/991/1063/891/9700/701/4085/9232/5347/81620/699/9212	13	lung	down with age, up in cancer
411	lung_down_up	GO:0051985	negative regulation of chromosome segregation	13/118	17/1193	7.86203e-11	1.67104e-09	1.32112e-09	9319/7272/991/1063/891/9700/701/4085/9232/5347/81620/699/9212	13	lung	down with age, up in cancer
412	lung_down_up	GO:0000910	cytokinesis	15/118	23/1193	9.04742e-11	1.88865e-09	1.49316e-09	54443/6790/24137/990/10112/9928/79733/9700/51203/9493/55165/144455/5347/81620/9212	15	lung	down with age, up in cancer
413	lung_down_up	GO:0033043	regulation of organelle organization	34/118	113/1193	1.23539e-10	2.53363e-09	2.00308e-09	54443/9319/4171/6790/22974/8318/990/1869/7272/991/4751/1063/9787/9088/7153/891/9700/51203/3832/1062/10733/113130/4288/701/9133/4085/9232/5347/81620/2237/699/11065/116028/9212	34	lung	down with age, up in cancer
414	lung_down_up	GO:1902749	regulation of cell cycle G2/M phase transition	17/118	31/1193	2.24179e-10	4.51837e-09	3.57222e-09	3161/51512/4998/6790/22974/63967/990/4751/1063/9928/891/10733/51514/993/5347/983/9212	17	lung	down with age, up in cancer
415	lung_down_up	GO:0006260	DNA replication	24/118	61/1193	2.30494e-10	4.5669e-09	3.61059e-09	5888/10721/55388/4171/4998/23594/63967/8318/990/9837/4173/79733/51659/83990/79075/51514/146956/144455/9768/81620/2237/983/6241/116028	24	lung	down with age, up in cancer
416	lung_down_up	GO:0140013	meiotic nuclear division	18/118	35/1193	2.57293e-10	5.01293e-09	3.96322e-09	5888/259266/9319/6790/7272/991/23397/7153/63979/9700/83990/83540/146956/701/151246/9232/5347/699	18	lung	down with age, up in cancer
417	lung_down_up	GO:0007052	mitotic spindle organization	16/118	28/1193	3.49881e-10	6.59695e-09	5.21555e-09	6790/22974/24137/4605/7272/991/4751/891/9493/3832/1062/83540/57405/5347/9212/3833	16	lung	down with age, up in cancer
418	lung_down_up	GO:0010389	regulation of G2/M transition of mitotic cell cycle	16/118	28/1193	3.49881e-10	6.59695e-09	5.21555e-09	3161/4998/6790/22974/63967/990/4751/1063/9928/891/10733/51514/993/5347/983/9212	16	lung	down with age, up in cancer
419	lung_down_up	GO:0006974	cellular response to DNA damage stimulus	30/118	94/1193	4.03529e-10	7.48771e-09	5.91978e-09	5888/10721/55388/9319/51512/29089/8438/6790/63967/8318/1869/2305/10635/79733/51659/7153/63979/891/83990/51514/113130/146956/9232/144455/9768/5347/2237/983/116028/7516	30	lung	down with age, up in cancer
420	lung_down_up	GO:1903046	meiotic cell cycle process	19/118	40/1193	4.56155e-10	8.33195e-09	6.58724e-09	5888/259266/9319/6790/7272/991/23397/7153/63979/9700/83990/83540/146956/701/151246/993/9232/5347/699	19	lung	down with age, up in cancer
421	lung_down_up	GO:0045787	positive regulation of cell cycle	25/118	68/1193	5.17456e-10	9.30625e-09	7.35751e-09	51512/6790/8318/990/1869/9928/9787/79733/891/9700/51203/9493/10733/51514/113130/9133/993/4085/144455/81620/2237/983/11065/9212/1978	25	lung	down with age, up in cancer
422	lung_down_up	GO:0031145	anaphase-promoting complex-dependent catabolic process	10/118	11/1193	6.34385e-10	1.12363e-08	8.88341e-09	6790/991/891/701/4085/9232/5347/983/11065/9212	10	lung	down with age, up in cancer
423	lung_down_up	GO:0033048	negative regulation of mitotic sister chromatid segregation	12/118	16/1193	6.69221e-10	1.1338e-08	8.96378e-09	9319/7272/991/1063/891/701/4085/9232/5347/81620/699/9212	12	lung	down with age, up in cancer
424	lung_down_up	GO:1905819	negative regulation of chromosome separation	12/118	16/1193	6.69221e-10	1.1338e-08	8.96378e-09	9319/7272/991/1063/891/701/4085/9232/5347/81620/699/9212	12	lung	down with age, up in cancer
425	lung_down_up	GO:2000816	negative regulation of mitotic sister chromatid separation	12/118	16/1193	6.69221e-10	1.1338e-08	8.96378e-09	9319/7272/991/1063/891/701/4085/9232/5347/81620/699/9212	12	lung	down with age, up in cancer
426	lung_down_up	GO:0031570	DNA integrity checkpoint	17/118	33/1193	8.31769e-10	1.38905e-08	1.09819e-08	51512/4998/6790/63967/8318/990/1869/79733/7153/891/83990/51514/146956/144455/5347/81620/983	17	lung	down with age, up in cancer
427	lung_down_up	GO:0045931	positive regulation of mitotic cell cycle	15/118	26/1193	1.10188e-09	1.81422e-08	1.43432e-08	6790/8318/990/9787/891/9700/51203/51514/113130/993/4085/81620/983/11065/1978	15	lung	down with age, up in cancer
428	lung_down_up	GO:0071103	DNA conformation change	22/118	56/1193	1.52929e-09	2.48297e-08	1.96303e-08	5888/4171/8438/8318/79019/9837/2491/4173/55723/64151/3070/23397/55355/51659/7153/891/83990/51203/57082/113130/79682/983	22	lung	down with age, up in cancer
429	lung_down_up	GO:0051225	spindle assembly	12/118	17/1193	2.08666e-09	3.34152e-08	2.6418e-08	259266/6790/22974/24137/4605/991/4751/9493/3832/5347/9212/3833	12	lung	down with age, up in cancer
430	lung_down_up	GO:0007094	mitotic spindle assembly checkpoint	11/118	15/1193	5.54168e-09	8.20028e-08	6.48313e-08	9319/7272/991/1063/891/701/4085/5347/81620/699/9212	11	lung	down with age, up in cancer
431	lung_down_up	GO:0031577	spindle checkpoint	11/118	15/1193	5.54168e-09	8.20028e-08	6.48313e-08	9319/7272/991/1063/891/701/4085/5347/81620/699/9212	11	lung	down with age, up in cancer
432	lung_down_up	GO:0045841	negative regulation of mitotic metaphase/anaphase transition	11/118	15/1193	5.54168e-09	8.20028e-08	6.48313e-08	9319/7272/991/1063/891/701/4085/5347/81620/699/9212	11	lung	down with age, up in cancer
433	lung_down_up	GO:0071173	spindle assembly checkpoint	11/118	15/1193	5.54168e-09	8.20028e-08	6.48313e-08	9319/7272/991/1063/891/701/4085/5347/81620/699/9212	11	lung	down with age, up in cancer
434	lung_down_up	GO:0071174	mitotic spindle checkpoint	11/118	15/1193	5.54168e-09	8.20028e-08	6.48313e-08	9319/7272/991/1063/891/701/4085/5347/81620/699/9212	11	lung	down with age, up in cancer
435	lung_down_up	GO:1902100	negative regulation of metaphase/anaphase transition of cell cycle	11/118	15/1193	5.54168e-09	8.20028e-08	6.48313e-08	9319/7272/991/1063/891/701/4085/5347/81620/699/9212	11	lung	down with age, up in cancer
436	lung_down_up	GO:0045839	negative regulation of mitotic nuclear division	12/118	18/1193	5.74075e-09	8.38868e-08	6.63208e-08	9319/7272/991/1063/891/701/4085/9232/5347/81620/699/9212	12	lung	down with age, up in cancer
437	lung_down_up	GO:2001251	negative regulation of chromosome organization	15/118	29/1193	8.54629e-09	1.23341e-07	9.75132e-08	9319/4171/7272/991/1063/7153/891/9700/701/4085/9232/5347/81620/699/9212	15	lung	down with age, up in cancer
438	lung_down_up	GO:0045132	meiotic chromosome segregation	13/118	22/1193	1.06671e-08	1.52072e-07	1.20228e-07	9319/7272/23397/7153/9700/83990/83540/146956/701/151246/9232/5347/699	13	lung	down with age, up in cancer
439	lung_down_up	GO:0090307	mitotic spindle assembly	10/118	13/1193	1.38698e-08	1.95347e-07	1.54441e-07	22974/24137/4605/991/4751/9493/3832/5347/9212/3833	10	lung	down with age, up in cancer
440	lung_down_up	GO:0051784	negative regulation of nuclear division	12/118	19/1193	1.42893e-08	1.9886e-07	1.57218e-07	9319/7272/991/1063/891/701/4085/9232/5347/81620/699/9212	12	lung	down with age, up in cancer
441	lung_down_up	GO:1901992	positive regulation of mitotic cell cycle phase transition	11/118	16/1193	1.62611e-08	2.23638e-07	1.76808e-07	8318/990/9787/891/9700/51514/113130/993/81620/983/11065	11	lung	down with age, up in cancer
442	lung_down_up	GO:0007010	cytoskeleton organization	31/118	119/1193	5.32607e-08	7.23973e-07	5.72373e-07	54443/259266/6790/22974/24137/26499/4605/7272/10112/991/4751/63979/891/9700/51203/9493/3832/1062/10733/11004/83540/57405/9768/5347/983/7368/9212/146909/89958/7516/3833	31	lung	down with age, up in cancer
443	lung_down_up	GO:0051640	organelle localization	21/118	61/1193	6.20438e-08	8.33669e-07	6.59098e-07	259266/6790/4751/1063/9928/9787/891/55143/9700/51203/9493/1062/10733/11004/83540/113130/5347/81620/983/89958/3833	21	lung	down with age, up in cancer
444	lung_down_up	GO:0050000	chromosome localization	11/118	18/1193	9.96153e-08	1.30843e-06	1.03444e-06	1063/9928/9787/891/55143/1062/11004/83540/113130/81620/3833	11	lung	down with age, up in cancer
445	lung_down_up	GO:0051303	establishment of chromosome localization	11/118	18/1193	9.96153e-08	1.30843e-06	1.03444e-06	1063/9928/9787/891/55143/1062/11004/83540/113130/81620/3833	11	lung	down with age, up in cancer
446	lung_down_up	GO:0006261	DNA-dependent DNA replication	17/118	43/1193	1.27683e-07	1.65847e-06	1.31118e-06	5888/10721/55388/4171/4998/23594/8318/990/9837/4173/79733/51659/79075/146956/144455/81620/2237	17	lung	down with age, up in cancer
447	lung_down_up	GO:0044774	mitotic DNA integrity checkpoint	12/118	22/1193	1.41406e-07	1.81652e-06	1.43614e-06	51512/4998/6790/63967/990/1869/79733/7153/891/146956/144455/983	12	lung	down with age, up in cancer
448	lung_down_up	GO:1901989	positive regulation of cell cycle phase transition	11/118	19/1193	2.16938e-07	2.75653e-06	2.17931e-06	8318/990/9787/891/9700/51514/113130/993/81620/983/11065	11	lung	down with age, up in cancer
449	lung_down_up	GO:0051302	regulation of cell division	12/118	23/1193	2.7112e-07	3.40795e-06	2.69432e-06	259266/6790/23594/990/10112/9928/79733/9493/144455/5347/9212/146909	12	lung	down with age, up in cancer
450	lung_down_up	GO:0061640	cytoskeleton-dependent cytokinesis	10/118	16/1193	2.99465e-07	3.7242e-06	2.94435e-06	54443/24137/10112/9700/51203/9493/55165/5347/81620/9212	10	lung	down with age, up in cancer
451	lung_down_up	GO:0000003	reproduction	33/118	143/1193	4.45583e-07	5.4259e-06	4.28971e-06	5888/259266/9319/8438/6790/1869/2491/55723/7272/991/4751/23397/9088/79733/7153/63979/891/9700/83990/57082/10733/83540/146956/701/151246/993/9232/144455/5347/699/983/7516/3833	33	lung	down with age, up in cancer
452	lung_down_up	GO:0022414	reproductive process	33/118	143/1193	4.45583e-07	5.4259e-06	4.28971e-06	5888/259266/9319/8438/6790/1869/2491/55723/7272/991/4751/23397/9088/79733/7153/63979/891/9700/83990/57082/10733/83540/146956/701/151246/993/9232/144455/5347/699/983/7516/3833	33	lung	down with age, up in cancer
453	lung_down_up	GO:0051310	metaphase plate congression	10/118	17/1193	6.66919e-07	7.95539e-06	6.28952e-06	1063/9928/891/55143/1062/11004/83540/113130/81620/3833	10	lung	down with age, up in cancer
454	lung_down_up	GO:2000045	regulation of G1/S transition of mitotic cell cycle	10/118	17/1193	6.66919e-07	7.95539e-06	6.28952e-06	51512/6790/8318/990/1869/9928/79733/891/144455/983	10	lung	down with age, up in cancer
455	lung_down_up	GO:0006281	DNA repair	21/118	69/1193	6.9883e-07	8.25184e-06	6.5239e-06	5888/10721/9319/29089/8438/63967/8318/2305/10635/51659/63979/83990/51514/113130/146956/9232/9768/2237/983/116028/7516	21	lung	down with age, up in cancer
456	lung_down_up	GO:0006323	DNA packaging	15/118	38/1193	7.84885e-07	9.1753e-06	7.25399e-06	4171/79019/2491/55723/64151/3070/23397/55355/7153/891/51203/57082/113130/79682/983	15	lung	down with age, up in cancer
457	lung_down_up	GO:0000077	DNA damage checkpoint	12/118	25/1193	8.76768e-07	1.01479e-05	8.02296e-06	51512/6790/63967/1869/79733/891/83990/51514/146956/144455/5347/983	12	lung	down with age, up in cancer
458	lung_down_up	GO:0007080	mitotic metaphase plate congression	9/118	14/1193	8.87633e-07	1.0173e-05	8.04274e-06	9928/891/55143/1062/11004/83540/113130/81620/3833	9	lung	down with age, up in cancer
459	lung_down_up	GO:1902806	regulation of cell cycle G1/S phase transition	10/118	18/1193	1.37605e-06	1.56175e-05	1.23472e-05	51512/6790/8318/990/1869/9928/79733/891/144455/983	10	lung	down with age, up in cancer
460	lung_down_up	GO:0043161	proteasome-mediated ubiquitin-dependent protein catabolic process	12/118	26/1193	1.49303e-06	1.67823e-05	1.32681e-05	6790/57761/991/9928/891/701/4085/9232/5347/983/11065/9212	12	lung	down with age, up in cancer
461	lung_down_up	GO:0006302	double-strand break repair	15/118	40/1193	1.71699e-06	1.90435e-05	1.50558e-05	5888/10721/9319/8438/8318/2305/10635/51659/63979/83990/113130/146956/2237/116028/7516	15	lung	down with age, up in cancer
462	lung_down_up	GO:0010639	negative regulation of organelle organization	16/118	45/1193	1.72678e-06	1.90435e-05	1.50558e-05	9319/4171/7272/991/4751/1063/7153/891/9700/701/4085/9232/5347/81620/699/9212	16	lung	down with age, up in cancer
463	lung_down_up	GO:0070925	organelle assembly	18/118	56/1193	2.0066e-06	2.12444e-05	1.67958e-05	54443/259266/6790/22974/24137/4605/991/4751/1063/9493/57082/3832/1062/10733/5347/983/9212/3833	18	lung	down with age, up in cancer
464	lung_down_up	GO:0006511	ubiquitin-dependent protein catabolic process	13/118	31/1193	2.02923e-06	2.12444e-05	1.67958e-05	6790/57761/991/9928/891/51514/701/4085/9232/5347/983/11065/9212	13	lung	down with age, up in cancer
465	lung_down_up	GO:0019941	modification-dependent protein catabolic process	13/118	31/1193	2.02923e-06	2.12444e-05	1.67958e-05	6790/57761/991/9928/891/51514/701/4085/9232/5347/983/11065/9212	13	lung	down with age, up in cancer
466	lung_down_up	GO:0043632	modification-dependent macromolecule catabolic process	13/118	31/1193	2.02923e-06	2.12444e-05	1.67958e-05	6790/57761/991/9928/891/51514/701/4085/9232/5347/983/11065/9212	13	lung	down with age, up in cancer
467	lung_down_up	GO:0000281	mitotic cytokinesis	9/118	15/1193	2.03539e-06	2.12444e-05	1.67958e-05	54443/24137/10112/9700/51203/9493/55165/5347/81620	9	lung	down with age, up in cancer
468	lung_down_up	GO:0007062	sister chromatid cohesion	9/118	15/1193	2.03539e-06	2.12444e-05	1.67958e-05	991/9700/79075/113130/701/151246/5347/2237/699	9	lung	down with age, up in cancer
469	lung_down_up	GO:0007018	microtubule-based movement	11/118	23/1193	2.74336e-06	2.83804e-05	2.24375e-05	24137/10112/9928/9787/9493/3832/1062/11004/56992/146909/3833	11	lung	down with age, up in cancer
470	lung_down_up	GO:0032465	regulation of cytokinesis	9/118	16/1193	4.26729e-06	4.37584e-05	3.45954e-05	6790/990/10112/9928/79733/9493/144455/5347/9212	9	lung	down with age, up in cancer
471	lung_down_up	GO:0065004	protein-DNA complex assembly	13/118	33/1193	4.74149e-06	4.81982e-05	3.81055e-05	5888/4171/8318/79019/2491/55723/1063/3070/55355/57082/1062/79682/81620	13	lung	down with age, up in cancer
472	lung_down_up	GO:0008608	attachment of spindle microtubules to kinetochore	8/118	13/1193	6.15986e-06	6.1794e-05	4.88543e-05	4751/891/57082/1062/11004/83540/81620/9212	8	lung	down with age, up in cancer
473	lung_down_up	GO:0010498	proteasomal protein catabolic process	12/118	29/1193	6.18469e-06	6.1794e-05	4.88543e-05	6790/57761/991/9928/891/701/4085/9232/5347/983/11065/9212	12	lung	down with age, up in cancer
474	lung_down_up	GO:0030261	chromosome condensation	7/118	10/1193	7.30367e-06	7.23559e-05	5.72045e-05	64151/23397/7153/891/51203/113130/983	7	lung	down with age, up in cancer
475	lung_down_up	GO:0072395	signal transduction involved in cell cycle checkpoint	9/118	17/1193	8.31771e-06	8.03587e-05	6.35315e-05	51512/6790/1869/79733/891/51514/144455/5347/983	9	lung	down with age, up in cancer
476	lung_down_up	GO:0072401	signal transduction involved in DNA integrity checkpoint	9/118	17/1193	8.31771e-06	8.03587e-05	6.35315e-05	51512/6790/1869/79733/891/51514/144455/5347/983	9	lung	down with age, up in cancer
477	lung_down_up	GO:0072422	signal transduction involved in DNA damage checkpoint	9/118	17/1193	8.31771e-06	8.03587e-05	6.35315e-05	51512/6790/1869/79733/891/51514/144455/5347/983	9	lung	down with age, up in cancer
478	lung_down_up	GO:0051656	establishment of organelle localization	15/118	45/1193	9.55357e-06	9.1542e-05	7.2373e-05	1063/9928/9787/891/55143/9700/51203/9493/1062/11004/83540/113130/81620/89958/3833	15	lung	down with age, up in cancer
479	lung_down_up	GO:0071824	protein-DNA complex subunit organization	13/118	35/1193	1.02681e-05	9.75891e-05	7.71539e-05	5888/4171/8318/79019/2491/55723/1063/3070/55355/57082/1062/79682/81620	13	lung	down with age, up in cancer
480	lung_down_up	GO:0006270	DNA replication initiation	8/118	14/1193	1.31895e-05	0.000123348	9.75189e-05	55388/4171/4998/23594/8318/990/4173/81620	8	lung	down with age, up in cancer
481	lung_down_up	GO:0007292	female gamete generation	8/118	14/1193	1.31895e-05	0.000123348	9.75189e-05	259266/9319/6790/7272/23397/7153/891/5347	8	lung	down with age, up in cancer
482	lung_down_up	GO:0006310	DNA recombination	14/118	41/1193	1.42227e-05	0.000131955	0.000104324	5888/10721/9319/8438/8318/10635/51659/7153/63979/83990/146956/2237/116028/7516	14	lung	down with age, up in cancer
483	lung_down_up	GO:0044773	mitotic DNA damage checkpoint	9/118	18/1193	1.52594e-05	0.000140458	0.000111046	51512/6790/63967/1869/79733/891/146956/144455/983	9	lung	down with age, up in cancer
484	lung_down_up	GO:0072331	signal transduction by p53 class mediator	11/118	27/1193	1.86995e-05	0.000170779	0.000135018	1870/51512/6790/22974/1869/2305/79733/891/144455/983/9212	11	lung	down with age, up in cancer
485	lung_down_up	GO:1902750	negative regulation of cell cycle G2/M phase transition	8/118	15/1193	2.5937e-05	0.000235042	0.000185824	4998/6790/63967/990/51514/5347/983/9212	8	lung	down with age, up in cancer
486	lung_down_up	GO:0033554	cellular response to stress	34/118	177/1193	2.71724e-05	0.000244343	0.000193177	5888/10721/55388/9319/51512/29089/8438/6790/63967/8318/57761/1869/10551/2305/10635/79733/51659/7153/63979/891/83990/51514/113130/146956/9232/9833/144455/9768/5347/2237/983/116028/5831/7516	34	lung	down with age, up in cancer
487	lung_down_up	GO:0051603	proteolysis involved in cellular protein catabolic process	13/118	38/1193	2.90307e-05	0.000259061	0.000204813	6790/57761/991/9928/891/51514/701/4085/9232/5347/983/11065/9212	13	lung	down with age, up in cancer
488	lung_down_up	GO:0000724	double-strand break repair via homologous recombination	10/118	24/1193	3.66824e-05	0.000317642	0.000251128	5888/10721/8438/8318/10635/51659/63979/2237/116028/7516	10	lung	down with age, up in cancer
489	lung_down_up	GO:0000725	recombinational repair	10/118	24/1193	3.66824e-05	0.000317642	0.000251128	5888/10721/8438/8318/10635/51659/63979/2237/116028/7516	10	lung	down with age, up in cancer
490	lung_down_up	GO:0042770	signal transduction in response to DNA damage	10/118	24/1193	3.66824e-05	0.000317642	0.000251128	51512/6790/1869/2305/79733/891/51514/144455/5347/983	10	lung	down with age, up in cancer
491	lung_down_up	GO:0061982	meiosis I cell cycle process	10/118	24/1193	3.66824e-05	0.000317642	0.000251128	5888/9319/6790/7153/9700/83990/146956/993/9232/5347	10	lung	down with age, up in cancer
492	lung_down_up	GO:0006977	DNA damage response, signal transduction by p53 class mediator resulting in cell cycle arrest	7/118	12/1193	4.06503e-05	0.000328972	0.000260085	51512/6790/1869/79733/891/144455/983	7	lung	down with age, up in cancer
493	lung_down_up	GO:0031571	mitotic G1 DNA damage checkpoint	7/118	12/1193	4.06503e-05	0.000328972	0.000260085	51512/6790/1869/79733/891/144455/983	7	lung	down with age, up in cancer
494	lung_down_up	GO:0044783	G1 DNA damage checkpoint	7/118	12/1193	4.06503e-05	0.000328972	0.000260085	51512/6790/1869/79733/891/144455/983	7	lung	down with age, up in cancer
495	lung_down_up	GO:0044819	mitotic G1/S transition checkpoint	7/118	12/1193	4.06503e-05	0.000328972	0.000260085	51512/6790/1869/79733/891/144455/983	7	lung	down with age, up in cancer
496	lung_down_up	GO:0072413	signal transduction involved in mitotic cell cycle checkpoint	7/118	12/1193	4.06503e-05	0.000328972	0.000260085	51512/6790/1869/79733/891/144455/983	7	lung	down with age, up in cancer
497	lung_down_up	GO:0072431	signal transduction involved in mitotic G1 DNA damage checkpoint	7/118	12/1193	4.06503e-05	0.000328972	0.000260085	51512/6790/1869/79733/891/144455/983	7	lung	down with age, up in cancer
498	lung_down_up	GO:1902400	intracellular signal transduction involved in G1 DNA damage checkpoint	7/118	12/1193	4.06503e-05	0.000328972	0.000260085	51512/6790/1869/79733/891/144455/983	7	lung	down with age, up in cancer
499	lung_down_up	GO:1902402	signal transduction involved in mitotic DNA damage checkpoint	7/118	12/1193	4.06503e-05	0.000328972	0.000260085	51512/6790/1869/79733/891/144455/983	7	lung	down with age, up in cancer
500	lung_down_up	GO:1902403	signal transduction involved in mitotic DNA integrity checkpoint	7/118	12/1193	4.06503e-05	0.000328972	0.000260085	51512/6790/1869/79733/891/144455/983	7	lung	down with age, up in cancer
501	lung_down_up	GO:0090304	nucleic acid metabolic process	52/118	330/1193	4.08049e-05	0.000328972	0.000260085	1870/5888/10721/55388/9319/4171/29089/4998/8438/332/23594/63967/8318/990/9837/4605/57761/1869/4173/2305/10635/4751/1063/3070/10799/9787/79733/51659/7153/63979/891/83990/79075/51514/113130/146956/9232/144455/9768/5347/81620/7083/2237/983/6241/116028/7298/9212/9582/10293/7516/8187	52	lung	down with age, up in cancer
502	lung_down_up	GO:0051641	cellular localization	33/118	176/1193	6.38714e-05	0.000511409	0.000404319	54443/259266/51512/6790/24137/1869/10551/7272/4751/1063/9928/11130/9787/891/55143/9700/51203/9493/57082/1062/10733/11004/83540/113130/401647/701/5347/81620/983/7368/9212/89958/3833	33	lung	down with age, up in cancer
503	lung_down_up	GO:0032392	DNA geometric change	9/118	21/1193	7.12103e-05	0.000562465	0.000444685	5888/4171/8438/8318/9837/4173/51659/7153/83990	9	lung	down with age, up in cancer
504	lung_down_up	GO:0071897	DNA biosynthetic process	9/118	21/1193	7.12103e-05	0.000562465	0.000444685	10721/4751/1063/79075/51514/9768/7083/7298/9212	9	lung	down with age, up in cancer
505	lung_down_up	GO:0044257	cellular protein catabolic process	13/118	41/1193	7.28073e-05	0.00057122	0.000451606	6790/57761/991/9928/891/51514/701/4085/9232/5347/983/11065/9212	13	lung	down with age, up in cancer
506	lung_down_up	GO:0070192	chromosome organization involved in meiotic cell cycle	7/118	13/1193	8.08893e-05	0.000622102	0.000491834	5888/9319/23397/83990/701/151246/699	7	lung	down with age, up in cancer
507	lung_down_up	GO:1902807	negative regulation of cell cycle G1/S phase transition	7/118	13/1193	8.08893e-05	0.000622102	0.000491834	51512/6790/1869/79733/891/144455/983	7	lung	down with age, up in cancer
508	lung_down_up	GO:2000134	negative regulation of G1/S transition of mitotic cell cycle	7/118	13/1193	8.08893e-05	0.000622102	0.000491834	51512/6790/1869/79733/891/144455/983	7	lung	down with age, up in cancer
509	lung_down_up	GO:0051128	regulation of cellular component organization	37/118	210/1193	8.44589e-05	0.00064531	0.000510182	54443/9319/4171/6790/22974/8318/990/26499/1869/7272/991/4751/1063/9928/55355/9787/9088/7153/891/9700/51203/3832/1062/10733/113130/4288/701/9133/4085/9232/5347/81620/2237/699/11065/116028/9212	37	lung	down with age, up in cancer
510	lung_down_up	GO:0022412	cellular process involved in reproduction in multicellular organism	11/118	31/1193	8.58452e-05	0.000651643	0.000515189	259266/9319/6790/7272/23397/7153/63979/891/83990/57082/5347	11	lung	down with age, up in cancer
511	lung_down_up	GO:0007127	meiosis I	9/118	22/1193	0.000110554	0.000833789	0.000659193	5888/9319/6790/7153/9700/83990/146956/9232/5347	9	lung	down with age, up in cancer
512	lung_down_up	GO:0007050	cell cycle arrest	10/118	27/1193	0.000121709	0.000912037	0.000721056	55771/51512/6790/1033/1869/2305/79733/891/144455/983	10	lung	down with age, up in cancer
513	lung_down_up	GO:0051129	negative regulation of cellular component organization	17/118	68/1193	0.000158064	0.00117692	0.000930474	9319/4171/7272/991/4751/1063/9928/7153/891/9700/701/4085/9232/5347/81620/699/9212	17	lung	down with age, up in cancer
514	lung_down_up	GO:0048523	negative regulation of cellular process	55/118	375/1193	0.000197807	0.00146352	0.00115706	1870/5888/10721/259266/55771/9319/4171/51512/4998/6790/332/23594/63967/8318/990/1033/57761/1869/10551/2305/7272/991/4751/1063/9928/3070/11130/9088/79733/7153/63979/891/9700/83990/57082/51514/146956/701/4085/9232/144455/5347/81620/699/983/6241/116028/7298/9212/9582/5831/10293/1978/7516/8187	55	lung	down with age, up in cancer
515	lung_down_up	GO:0030330	DNA damage response, signal transduction by p53 class mediator	8/118	19/1193	0.000216167	0.00155987	0.00123323	51512/6790/1869/2305/79733/891/144455/983	8	lung	down with age, up in cancer
516	lung_down_up	GO:0032508	DNA duplex unwinding	8/118	19/1193	0.000216167	0.00155987	0.00123323	5888/4171/8318/9837/4173/51659/7153/83990	8	lung	down with age, up in cancer
517	lung_down_up	GO:0034508	centromere complex assembly	8/118	19/1193	0.000216167	0.00155987	0.00123323	79019/2491/1063/3070/55355/57082/1062/79682	8	lung	down with age, up in cancer
518	lung_down_up	GO:0071156	regulation of cell cycle arrest	8/118	19/1193	0.000216167	0.00155987	0.00123323	51512/6790/1869/2305/79733/891/144455/983	8	lung	down with age, up in cancer
519	lung_down_up	GO:0051098	regulation of binding	9/118	24/1193	0.000244589	0.00175414	0.00138682	6790/57761/1869/4751/55355/113130/5347/81620/9212	9	lung	down with age, up in cancer
520	lung_down_up	GO:0006890	retrograde vesicle-mediated transport, Golgi to ER	6/118	11/1193	0.000252803	0.00179107	0.00141602	24137/9493/3832/1062/11004/56992	6	lung	down with age, up in cancer
521	lung_down_up	GO:0071459	protein localization to chromosome, centromeric region	6/118	11/1193	0.000252803	0.00179107	0.00141602	7272/57082/701/81620/983/9212	6	lung	down with age, up in cancer
522	lung_down_up	GO:0008283	cell proliferation	35/118	204/1193	0.000254939	0.00179137	0.00141625	55388/259266/22974/332/990/1033/9837/1869/2305/7272/991/1063/9928/3070/9787/79733/63979/891/83990/11004/4288/701/9133/56992/993/9833/144455/5347/699/983/79801/9212/10293/128239/89958	35	lung	down with age, up in cancer
523	lung_down_up	GO:0044786	cell cycle DNA replication	7/118	15/1193	0.00025591	0.00179137	0.00141625	5888/8318/9837/79733/144455/81620/2237	7	lung	down with age, up in cancer
524	lung_down_up	GO:0051338	regulation of transferase activity	20/118	92/1193	0.000321221	0.00223466	0.00176672	22974/63967/990/1033/57761/991/4751/9928/9088/891/79075/1062/9133/993/4085/5347/983/11065/9212/128239	20	lung	down with age, up in cancer
525	lung_down_up	GO:0044265	cellular macromolecule catabolic process	15/118	59/1193	0.000328292	0.00223466	0.00176672	6790/57761/1869/991/9928/891/51514/701/4085/9232/5347/2237/983/11065/9212	15	lung	down with age, up in cancer
526	lung_down_up	GO:0051347	positive regulation of transferase activity	15/118	59/1193	0.000328292	0.00223466	0.00176672	22974/63967/990/57761/991/4751/9928/891/79075/1062/5347/983/11065/9212/128239	15	lung	down with age, up in cancer
527	lung_down_up	GO:0007098	centrosome cycle	8/118	20/1193	0.000330706	0.00223466	0.00176672	6790/4751/3832/10733/9768/5347/983/7516	8	lung	down with age, up in cancer
528	lung_down_up	GO:0031023	microtubule organizing center organization	8/118	20/1193	0.000330706	0.00223466	0.00176672	6790/4751/3832/10733/9768/5347/983/7516	8	lung	down with age, up in cancer
529	lung_down_up	GO:0034502	protein localization to chromosome	8/118	20/1193	0.000330706	0.00223466	0.00176672	7272/57082/113130/701/5347/81620/983/9212	8	lung	down with age, up in cancer
530	lung_down_up	GO:0051052	regulation of DNA metabolic process	14/118	53/1193	0.00034241	0.00230044	0.00181873	5888/10721/990/2305/10635/4751/79733/63979/79075/144455/81620/983/116028/9212	14	lung	down with age, up in cancer
531	lung_down_up	GO:0010638	positive regulation of organelle organization	13/118	47/1193	0.000345204	0.00230597	0.00182309	6790/1869/4751/9787/891/9700/51203/10733/113130/81620/2237/11065/9212	13	lung	down with age, up in cancer
532	lung_down_up	GO:0046483	heterocycle metabolic process	56/118	393/1193	0.000395251	0.00262527	0.00207554	1870/5888/10721/55388/9319/4171/29089/4998/8438/332/23594/63967/8318/990/9837/4605/57761/1869/4173/2305/10635/4751/1063/3070/10799/9787/79733/51659/7153/63979/891/29968/83990/79075/51514/113130/146956/80201/9232/220963/144455/9768/5347/81620/7083/2237/983/6241/116028/7298/9212/9582/5831/10293/7516/8187	56	lung	down with age, up in cancer
533	lung_down_up	GO:0071158	positive regulation of cell cycle arrest	7/118	16/1193	0.000417923	0.00276018	0.0021822	51512/6790/1869/79733/891/144455/983	7	lung	down with age, up in cancer
534	lung_down_up	GO:0022607	cellular component assembly	37/118	226/1193	0.000442571	0.00290655	0.00229792	54443/5888/10721/259266/9319/4171/6790/22974/24137/8318/79019/26499/4605/2491/55723/991/4751/1063/9928/3070/55355/891/83990/9493/57082/3832/1062/10733/79682/5347/81620/7083/983/7368/11065/9212/3833	37	lung	down with age, up in cancer
535	lung_down_up	GO:0010972	negative regulation of G2/M transition of mitotic cell cycle	6/118	12/1193	0.000464955	0.0030365	0.00240065	4998/6790/63967/990/983/9212	6	lung	down with age, up in cancer
536	lung_down_up	GO:0018105	peptidyl-serine phosphorylation	8/118	21/1193	0.000490396	0.00316725	0.00250403	6790/63967/7272/891/5347/202374/983/9212	8	lung	down with age, up in cancer
537	lung_down_up	GO:0018209	peptidyl-serine modification	8/118	21/1193	0.000490396	0.00316725	0.00250403	6790/63967/7272/891/5347/202374/983/9212	8	lung	down with age, up in cancer
538	lung_down_up	GO:0034641	cellular nitrogen compound metabolic process	58/118	419/1193	0.000674526	0.00433253	0.0034253	1870/5888/10721/55388/9319/4171/29089/4998/8438/332/23594/63967/8318/990/9837/4605/57761/1869/4173/2305/10635/4751/1063/3070/10799/9787/79733/51659/7153/63979/891/29968/83990/79075/51514/113130/146956/80201/9232/220963/144455/9768/5347/81620/7083/2237/983/2525/6241/7368/116028/7298/9212/9582/10293/1978/7516/8187	58	lung	down with age, up in cancer
539	lung_down_up	GO:0006139	nucleobase-containing compound metabolic process	53/118	374/1193	0.000772182	0.00491199	0.00388342	1870/5888/10721/55388/9319/4171/29089/4998/8438/332/23594/63967/8318/990/9837/4605/57761/1869/4173/2305/10635/4751/1063/3070/10799/9787/79733/51659/7153/63979/891/83990/79075/51514/113130/146956/80201/9232/144455/9768/5347/81620/7083/2237/983/6241/116028/7298/9212/9582/10293/7516/8187	53	lung	down with age, up in cancer
540	lung_down_up	GO:0002478	antigen processing and presentation of exogenous peptide antigen	6/118	13/1193	0.000794155	0.00491199	0.00388342	24137/9493/3832/1062/11004/56992	6	lung	down with age, up in cancer
541	lung_down_up	GO:0002495	antigen processing and presentation of peptide antigen via MHC class II	6/118	13/1193	0.000794155	0.00491199	0.00388342	24137/9493/3832/1062/11004/56992	6	lung	down with age, up in cancer
542	lung_down_up	GO:0002504	antigen processing and presentation of peptide or polysaccharide antigen via MHC class II	6/118	13/1193	0.000794155	0.00491199	0.00388342	24137/9493/3832/1062/11004/56992	6	lung	down with age, up in cancer
543	lung_down_up	GO:0019884	antigen processing and presentation of exogenous antigen	6/118	13/1193	0.000794155	0.00491199	0.00388342	24137/9493/3832/1062/11004/56992	6	lung	down with age, up in cancer
544	lung_down_up	GO:0019886	antigen processing and presentation of exogenous peptide antigen via MHC class II	6/118	13/1193	0.000794155	0.00491199	0.00388342	24137/9493/3832/1062/11004/56992	6	lung	down with age, up in cancer
545	lung_down_up	GO:0048002	antigen processing and presentation of peptide antigen	6/118	13/1193	0.000794155	0.00491199	0.00388342	24137/9493/3832/1062/11004/56992	6	lung	down with age, up in cancer
546	lung_down_up	GO:0048519	negative regulation of biological process	57/118	412/1193	0.000804916	0.00495235	0.00391533	1870/5888/10721/259266/55771/9319/4171/51512/4998/6790/332/23594/63967/8318/990/1033/57761/1869/10551/2305/7272/991/4751/1063/9928/3070/11130/9088/79733/7153/63979/891/9700/83990/57082/51514/146956/701/4085/9232/144455/5347/81620/699/983/6241/116028/7298/9212/9582/5831/10293/128239/89958/1978/7516/8187	57	lung	down with age, up in cancer
547	lung_down_up	GO:0030163	protein catabolic process	13/118	51/1193	0.000825593	0.00505298	0.00399488	6790/57761/991/9928/891/51514/701/4085/9232/5347/983/11065/9212	13	lung	down with age, up in cancer
548	lung_down_up	GO:0006725	cellular aromatic compound metabolic process	55/118	394/1193	0.000853488	0.0051965	0.00410835	1870/5888/10721/55388/9319/4171/29089/4998/8438/332/23594/63967/8318/990/9837/4605/57761/1869/4173/2305/10635/4751/1063/3070/10799/9787/79733/51659/7153/63979/891/29968/83990/79075/51514/113130/146956/80201/9232/220963/144455/9768/5347/81620/7083/2237/983/6241/116028/7298/9212/9582/10293/7516/8187	55	lung	down with age, up in cancer
549	lung_down_up	GO:0044085	cellular component biogenesis	37/118	234/1193	0.000924641	0.00560055	0.00442779	54443/5888/10721/259266/9319/4171/6790/22974/24137/8318/79019/26499/4605/2491/55723/991/4751/1063/9928/3070/55355/891/83990/9493/57082/3832/1062/10733/79682/5347/81620/7083/983/7368/11065/9212/3833	37	lung	down with age, up in cancer
550	lung_down_up	GO:0007276	gamete generation	15/118	66/1193	0.00120184	0.00724201	0.00572553	259266/9319/6790/1869/55723/7272/23397/7153/63979/891/83990/57082/9232/5347/3833	15	lung	down with age, up in cancer
551	lung_down_up	GO:1901360	organic cyclic compound metabolic process	56/118	409/1193	0.0012656	0.0075871	0.00599836	1870/5888/10721/55388/9319/4171/29089/4998/8438/332/23594/63967/8318/990/9837/4605/57761/1869/4173/2305/10635/4751/1063/3070/10799/9787/79733/51659/7153/63979/891/29968/83990/79075/51514/113130/146956/80201/9232/220963/144455/9768/5347/81620/7083/2237/983/6241/116028/7298/9212/9582/5831/10293/7516/8187	56	lung	down with age, up in cancer
552	lung_down_up	GO:2001252	positive regulation of chromosome organization	7/118	19/1193	0.0014276	0.00851463	0.00673166	4751/9787/891/9700/81620/2237/9212	7	lung	down with age, up in cancer
553	lung_down_up	GO:0034645	cellular macromolecule biosynthetic process	46/118	320/1193	0.00162184	0.00962399	0.00760872	1870/5888/10721/55388/9319/4171/4998/332/23594/63967/8318/990/9837/4605/57761/1869/4173/2305/4751/1063/3070/9787/79733/51659/7153/83990/79075/51514/146956/401647/9232/144455/9768/5347/81620/7083/2237/983/2525/6241/116028/7298/9212/10293/1978/8187	46	lung	down with age, up in cancer
554	lung_down_up	GO:0019953	sexual reproduction	16/118	75/1193	0.0016974	0.0100215	0.007923	259266/9319/6790/1869/55723/7272/23397/7153/63979/891/83990/57082/9232/5347/983/3833	16	lung	down with age, up in cancer
555	lung_down_up	GO:0019882	antigen processing and presentation	6/118	15/1193	0.00195994	0.0114559	0.00905699	24137/9493/3832/1062/11004/56992	6	lung	down with age, up in cancer
556	lung_down_up	GO:2000779	regulation of double-strand break repair	6/118	15/1193	0.00195994	0.0114559	0.00905699	5888/10721/2305/10635/63979/116028	6	lung	down with age, up in cancer
557	lung_down_up	GO:0051054	positive regulation of DNA metabolic process	9/118	31/1193	0.00206545	0.0120125	0.00949707	5888/2305/4751/79733/79075/144455/81620/983/9212	9	lung	down with age, up in cancer
558	lung_down_up	GO:0009057	macromolecule catabolic process	16/118	77/1193	0.00228057	0.0131979	0.0104343	3161/6790/57761/1869/991/9928/891/51514/701/4085/9232/5347/2237/983/11065/9212	16	lung	down with age, up in cancer
559	lung_down_up	GO:0007131	reciprocal meiotic recombination	5/118	11/1193	0.00247196	0.0140277	0.0110903	5888/9319/7153/83990/146956	5	lung	down with age, up in cancer
560	lung_down_up	GO:0009411	response to UV	5/118	11/1193	0.00247196	0.0140277	0.0110903	51514/993/9768/2237/9212	5	lung	down with age, up in cancer
561	lung_down_up	GO:0035825	homologous recombination	5/118	11/1193	0.00247196	0.0140277	0.0110903	5888/9319/7153/83990/146956	5	lung	down with age, up in cancer
562	lung_down_up	GO:0045143	homologous chromosome segregation	5/118	11/1193	0.00247196	0.0140277	0.0110903	9319/9700/83990/9232/5347	5	lung	down with age, up in cancer
563	lung_down_up	GO:0034622	cellular protein-containing complex assembly	15/118	72/1193	0.00307027	0.0173388	0.0137081	54443/5888/4171/8318/79019/2491/55723/1063/3070/55355/57082/1062/79682/81620/11065	15	lung	down with age, up in cancer
564	lung_down_up	GO:0001701	in utero embryonic development	8/118	27/1193	0.00320552	0.0180156	0.0142431	9837/4751/79733/891/10733/9133/144455/7516	8	lung	down with age, up in cancer
565	lung_down_up	GO:0009059	macromolecule biosynthetic process	46/118	330/1193	0.00328771	0.0183892	0.0145385	1870/5888/10721/55388/9319/4171/4998/332/23594/63967/8318/990/9837/4605/57761/1869/4173/2305/4751/1063/3070/9787/79733/51659/7153/83990/79075/51514/146956/401647/9232/144455/9768/5347/81620/7083/2237/983/2525/6241/116028/7298/9212/10293/1978/8187	46	lung	down with age, up in cancer
566	lung_down_up	GO:0051101	regulation of DNA binding	5/118	12/1193	0.00390553	0.0217408	0.0171882	1869/4751/55355/113130/81620	5	lung	down with age, up in cancer
567	lung_down_up	GO:0031055	chromatin remodeling at centromere	6/118	17/1193	0.00410286	0.022731	0.0179711	79019/2491/3070/55355/57082/79682	6	lung	down with age, up in cancer
568	lung_down_up	GO:0006325	chromatin organization	14/118	68/1193	0.00476361	0.0262673	0.0207669	4171/6790/8318/79019/2491/55723/3070/55355/891/57082/4288/79682/983/9212	14	lung	down with age, up in cancer
569	lung_down_up	GO:0000079	regulation of cyclin-dependent protein serine/threonine kinase activity	7/118	23/1193	0.00495544	0.0270697	0.0214013	990/1033/9088/891/9133/993/5347	7	lung	down with age, up in cancer
570	lung_down_up	GO:1904029	regulation of cyclin-dependent protein kinase activity	7/118	23/1193	0.00495544	0.0270697	0.0214013	990/1033/9088/891/9133/993/5347	7	lung	down with age, up in cancer
571	lung_down_up	GO:0031497	chromatin assembly	8/118	29/1193	0.00522737	0.0284223	0.0224707	4171/79019/2491/55723/3070/55355/57082/79682	8	lung	down with age, up in cancer
572	lung_down_up	GO:0032504	multicellular organism reproduction	15/118	76/1193	0.00532899	0.0287078	0.0226964	259266/9319/6790/1869/55723/7272/23397/7153/63979/891/83990/57082/9232/5347/3833	15	lung	down with age, up in cancer
573	lung_down_up	GO:0048609	multicellular organismal reproductive process	15/118	76/1193	0.00532899	0.0287078	0.0226964	259266/9319/6790/1869/55723/7272/23397/7153/63979/891/83990/57082/9232/5347/3833	15	lung	down with age, up in cancer
574	lung_down_up	GO:0033365	protein localization to organelle	12/118	55/1193	0.00547718	0.0293708	0.0232205	54443/51512/6790/1869/7272/57082/113130/701/5347/81620/983/9212	12	lung	down with age, up in cancer
575	lung_down_up	GO:0006282	regulation of DNA repair	6/118	18/1193	0.00566364	0.0299584	0.0236851	5888/10721/2305/10635/63979/116028	6	lung	down with age, up in cancer
576	lung_down_up	GO:0006336	DNA replication-independent nucleosome assembly	6/118	18/1193	0.00566364	0.0299584	0.0236851	79019/2491/55723/55355/57082/79682	6	lung	down with age, up in cancer
577	lung_down_up	GO:0034724	DNA replication-independent nucleosome organization	6/118	18/1193	0.00566364	0.0299584	0.0236851	79019/2491/55723/55355/57082/79682	6	lung	down with age, up in cancer
578	lung_down_up	GO:0000018	regulation of DNA recombination	5/118	13/1193	0.00585013	0.0306673	0.0242455	5888/10721/10635/63979/116028	5	lung	down with age, up in cancer
579	lung_down_up	GO:0033260	nuclear DNA replication	5/118	13/1193	0.00585013	0.0306673	0.0242455	5888/8318/9837/81620/2237	5	lung	down with age, up in cancer
580	lung_down_up	GO:0009314	response to radiation	10/118	43/1193	0.00695287	0.0362853	0.0286871	5888/8438/10635/63979/51514/993/9768/2237/9212/7516	10	lung	down with age, up in cancer
581	lung_down_up	GO:0051649	establishment of localization in cell	21/118	125/1193	0.00750708	0.0390035	0.0308361	51512/24137/1869/1063/9928/11130/9787/891/55143/9700/51203/9493/1062/11004/83540/113130/401647/81620/983/89958/3833	21	lung	down with age, up in cancer
582	lung_down_up	GO:2000241	regulation of reproductive process	6/118	19/1193	0.00761874	0.0394084	0.0311563	259266/9319/6790/7272/991/993	6	lung	down with age, up in cancer
583	lung_down_up	GO:0006333	chromatin assembly or disassembly	8/118	31/1193	0.00810636	0.041746	0.0330043	4171/79019/2491/55723/3070/55355/57082/79682	8	lung	down with age, up in cancer
584	lung_down_up	GO:0006334	nucleosome assembly	7/118	25/1193	0.00821196	0.0421043	0.0332876	4171/79019/2491/55723/55355/57082/79682	7	lung	down with age, up in cancer
585	lung_down_up	GO:0006468	protein phosphorylation	26/118	168/1193	0.00895355	0.0457061	0.0361352	6790/22974/332/63967/990/1033/57761/2305/7272/4751/9928/9088/79924/891/1062/10733/701/9133/993/9833/5347/202374/699/983/9212/128239	26	lung	down with age, up in cancer
586	lung_down_up	GO:0007281	germ cell development	6/118	20/1193	0.010019	0.0509224	0.0402592	259266/9319/6790/891/83990/57082	6	lung	down with age, up in cancer
587	lung_down_up	GO:0045859	regulation of protein kinase activity	14/118	75/1193	0.0117911	0.058356	0.0461362	22974/63967/990/1033/57761/9928/9088/891/1062/9133/993/5347/983/128239	14	lung	down with age, up in cancer
588	lung_down_up	GO:0031398	positive regulation of protein ubiquitination	4/118	10/1193	0.0119308	0.058356	0.0461362	57761/991/5347/11065	4	lung	down with age, up in cancer
589	lung_down_up	GO:0031572	G2 DNA damage checkpoint	4/118	10/1193	0.0119308	0.058356	0.0461362	63967/51514/5347/983	4	lung	down with age, up in cancer
590	lung_down_up	GO:0043393	regulation of protein binding	4/118	10/1193	0.0119308	0.058356	0.0461362	6790/57761/5347/9212	4	lung	down with age, up in cancer
591	lung_down_up	GO:0044818	mitotic G2/M transition checkpoint	4/118	10/1193	0.0119308	0.058356	0.0461362	4998/63967/990/983	4	lung	down with age, up in cancer
592	lung_down_up	GO:0045732	positive regulation of protein catabolic process	4/118	10/1193	0.0119308	0.058356	0.0461362	6790/57761/51514/5347	4	lung	down with age, up in cancer
593	lung_down_up	GO:0045740	positive regulation of DNA replication	4/118	10/1193	0.0119308	0.058356	0.0461362	79733/144455/81620/983	4	lung	down with age, up in cancer
594	lung_down_up	GO:0051100	negative regulation of binding	4/118	10/1193	0.0119308	0.058356	0.0461362	6790/1869/4751/9212	4	lung	down with age, up in cancer
595	lung_down_up	GO:0051781	positive regulation of cell division	4/118	10/1193	0.0119308	0.058356	0.0461362	990/9928/9493/9212	4	lung	down with age, up in cancer
596	lung_down_up	GO:1901565	organonitrogen compound catabolic process	15/118	83/1193	0.0124088	0.060441	0.0477846	3161/6790/57761/991/9928/891/51514/701/4085/9232/5347/983/11065/9212/9582	15	lung	down with age, up in cancer
597	lung_down_up	GO:0034728	nucleosome organization	7/118	27/1193	0.0128269	0.0622183	0.0491897	4171/79019/2491/55723/55355/57082/79682	7	lung	down with age, up in cancer
598	lung_down_up	GO:0043549	regulation of kinase activity	14/118	76/1193	0.0132503	0.0640065	0.0506035	22974/63967/990/1033/57761/9928/9088/891/1062/9133/993/5347/983/128239	14	lung	down with age, up in cancer
599	lung_down_up	GO:0016310	phosphorylation	29/118	199/1193	0.0134436	0.0646732	0.0511306	6790/22974/332/63967/9942/990/1033/57761/2305/7272/4751/9928/9088/79924/891/1062/10733/80201/701/9133/993/9833/5347/7083/202374/699/983/9212/128239	29	lung	down with age, up in cancer
600	lung_down_up	GO:0044703	multi-organism reproductive process	16/118	92/1193	0.0142439	0.0682422	0.0539522	259266/9319/6790/1869/55723/7272/23397/7153/63979/891/83990/57082/9232/5347/983/3833	16	lung	down with age, up in cancer
601	lung_down_up	GO:0022411	cellular component disassembly	8/118	34/1193	0.0144686	0.0690359	0.0545797	7153/891/11004/9133/5347/2237/983/146909	8	lung	down with age, up in cancer
602	lung_down_up	GO:0034080	CENP-A containing nucleosome assembly	5/118	16/1193	0.0155687	0.0730914	0.057786	79019/2491/55355/57082/79682	5	lung	down with age, up in cancer
603	lung_down_up	GO:0043044	ATP-dependent chromatin remodeling	5/118	16/1193	0.0155687	0.0730914	0.057786	79019/2491/55355/57082/79682	5	lung	down with age, up in cancer
604	lung_down_up	GO:0043486	histone exchange	5/118	16/1193	0.0155687	0.0730914	0.057786	79019/2491/55355/57082/79682	5	lung	down with age, up in cancer
605	lung_down_up	GO:0061641	CENP-A containing chromatin organization	5/118	16/1193	0.0155687	0.0730914	0.057786	79019/2491/55355/57082/79682	5	lung	down with age, up in cancer
606	lung_down_up	GO:0006275	regulation of DNA replication	6/118	22/1193	0.0163499	0.0764522	0.060443	990/79733/79075/144455/81620/983	6	lung	down with age, up in cancer
607	lung_down_up	GO:0036297	interstrand cross-link repair	4/118	11/1193	0.0173358	0.0801011	0.0633279	5888/29089/10635/146956	4	lung	down with age, up in cancer
608	lung_down_up	GO:0046605	regulation of centrosome cycle	4/118	11/1193	0.0173358	0.0801011	0.0633279	6790/4751/3832/10733	4	lung	down with age, up in cancer
609	lung_down_up	GO:1903322	positive regulation of protein modification by small protein conjugation or removal	4/118	11/1193	0.0173358	0.0801011	0.0633279	57761/991/5347/11065	4	lung	down with age, up in cancer
610	lung_down_up	GO:0070647	protein modification by small protein conjugation or removal	11/118	57/1193	0.0197426	0.0908627	0.0718359	29089/63967/57761/991/51514/993/4085/5347/983/11065/10293	11	lung	down with age, up in cancer
611	lung_down_up	GO:1903827	regulation of cellular protein localization	8/118	36/1193	0.0203636	0.0926625	0.0732589	51512/1869/10551/113130/5347/81620/983/89958	8	lung	down with age, up in cancer
612	lung_down_up	GO:0048193	Golgi vesicle transport	6/118	23/1193	0.0203715	0.0926625	0.0732589	24137/9493/3832/1062/11004/56992	6	lung	down with age, up in cancer
613	lung_down_up	GO:0120031	plasma membrane bounded cell projection assembly	6/118	23/1193	0.0203715	0.0926625	0.0732589	54443/26499/4751/10733/5347/983	6	lung	down with age, up in cancer
614	colon_down_down	GO:0006955	immune response	86/187	461/2477	2.63334e-19	5.73805e-16	5.11423e-16	952/3683/64386/933/55655/5788/2533/3594/3162/84174/3055/10859/10148/5294/6355/5608/5450/51411/3820/9450/3702/7535/7850/3554/8807/6504/962/11240/4033/54440/54900/4502/8698/1236/11035/11005/27299/10451/8638/9840/55619/3936/64005/3662/8477/10261/89790/963/6097/10225/925/64092/931/912/653361/120425/917/1234/2672/1520/915/11314/3575/3965/3669/10663/89857/6363/10855/924/257144/374403/930/940/9582/14672…	86	colon	down with age, down in cancer
615	colon_down_down	GO:0002250	adaptive immune response	35/187	124/2477	7.09889e-13	7.73424e-10	6.89339e-10	5788/3594/84174/10859/10148/5294/3702/7535/3554/8807/6504/962/54440/54900/11035/64005/3662/89790/6097/925/64092/912/917/1520/915/3575/89857/6363/924/940/6693/919/916/1378/3135	35	colon	down with age, down in cancer
616	colon_down_down	GO:0050776	regulation of immune response	49/187	235/2477	2.99788e-12	2.17746e-09	1.94073e-09	952/3683/933/5788/2533/3594/3162/84174/3055/10859/5608/3820/3702/7535/3554/8807/962/54440/1236/11035/11005/10451/9840/64005/3662/10225/925/64092/912/120425/917/2672/1520/915/11314/3575/3965/89857/6363/257144/930/940/146722/1755/6402/919/916/1378/3135	49	colon	down with age, down in cancer
617	colon_down_down	GO:0046649	lymphocyte activation	44/187	202/2477	1.07536e-11	5.85801e-09	5.22115e-09	952/3683/933/5788/3594/84174/10859/10148/5294/3702/7535/6504/54440/54900/1236/11035/11005/10451/9840/55619/3936/3662/6097/925/64092/931/912/120425/917/915/11314/399/3575/3965/51237/6363/924/374403/940/10320/6693/916/1378/3135	44	colon	down with age, down in cancer
618	colon_down_down	GO:0002252	immune effector process	50/187	254/2477	1.7252e-11	7.5184e-09	6.70102e-09	3683/64386/933/5788/3594/3162/84174/3055/10859/5294/51411/3554/8807/6504/11240/4033/54440/11035/11005/10451/8638/55619/3936/64005/3662/963/6097/10225/925/912/917/1520/11314/3575/3965/51237/3669/6363/10855/374403/930/940/9582/1755/6402/6693/919/1378/3135/100049587	50	colon	down with age, down in cancer
619	colon_down_down	GO:0045321	leukocyte activation	57/187	323/2477	4.89419e-11	1.77741e-08	1.58417e-08	952/3683/64386/933/5788/3594/3162/84174/10859/10148/5294/51411/3702/7535/8807/6504/11240/4033/54440/54900/4495/1236/11035/11005/10451/9840/55619/3936/3662/963/6097/925/64092/931/912/120425/917/1520/915/11314/399/3575/3965/51237/6363/10855/924/374403/940/10320/146722/6402/6693/916/1378/3135/100049587	57	colon	down with age, down in cancer
620	colon_down_down	GO:0002682	regulation of immune system process	60/187	374/2477	8.05442e-10	2.50723e-07	2.23465e-07	952/3683/933/5788/2533/3594/3162/623/84174/3055/10859/10148/6355/5608/3820/84830/653/3702/7535/3554/8807/962/11240/54440/54900/1236/11035/11005/10451/9840/64005/3662/10225/925/64092/912/120425/917/2672/1520/915/11314/3575/3965/51237/89857/6363/257144/29909/374403/930/940/146722/1755/6402/6693/919/916/1378/3135	60	colon	down with age, down in cancer
621	colon_down_down	GO:0001775	cell activation	57/187	352/2477	1.78112e-09	4.30696e-07	3.83872e-07	952/3683/64386/933/5788/3594/3162/84174/10859/10148/5294/51411/3702/7535/8807/6504/11240/4033/54440/54900/4495/1236/11035/11005/10451/9840/55619/3936/3662/963/6097/925/64092/931/912/120425/917/1520/915/11314/399/3575/3965/51237/6363/10855/924/374403/940/10320/146722/6402/6693/916/1378/3135/100049587	57	colon	down with age, down in cancer
622	colon_down_down	GO:0042110	T cell activation	34/187	152/2477	1.79104e-09	4.30696e-07	3.83872e-07	3683/5788/3594/84174/10859/10148/5294/3702/7535/54440/54900/1236/11035/11005/9840/3936/3662/6097/925/912/120425/917/915/11314/399/3575/3965/6363/924/940/6693/916/1378/3135	34	colon	down with age, down in cancer
623	colon_down_down	GO:0050778	positive regulation of immune response	37/187	176/2477	1.97657e-09	4.30696e-07	3.83872e-07	952/933/5788/2533/3594/84174/3055/10859/5608/3702/7535/3554/8807/54440/1236/10451/9840/64005/3662/912/917/2672/1520/915/11314/3965/89857/6363/257144/930/940/146722/1755/919/916/1378/3135	37	colon	down with age, down in cancer
624	colon_down_down	GO:0030217	T cell differentiation	24/187	84/2477	3.34608e-09	6.62827e-07	5.90767e-07	5788/3594/3702/7535/54440/1236/11035/11005/9840/3662/6097/925/912/917/915/399/3575/3965/6363/940/6693/916/1378/3135	24	colon	down with age, down in cancer
625	colon_down_down	GO:0002764	immune response-regulating signaling pathway	30/187	128/2477	5.78351e-09	1.05019e-06	9.36016e-07	952/933/5788/2533/84174/3055/10859/5608/3702/7535/1236/10451/9840/64005/3662/917/2672/1520/915/11314/89857/257144/930/940/146722/1755/919/916/1378/3135	30	colon	down with age, down in cancer
626	colon_down_down	GO:0051249	regulation of lymphocyte activation	29/187	127/2477	2.03894e-08	3.41758e-06	3.04603e-06	952/933/5788/3594/84174/10859/10148/7535/54440/54900/1236/11035/11005/10451/9840/3662/64092/912/11314/3575/3965/51237/6363/374403/940/6693/916/1378/3135	29	colon	down with age, down in cancer
627	colon_down_down	GO:0002757	immune response-activating signal transduction	28/187	120/2477	2.22116e-08	3.45708e-06	3.08124e-06	952/933/5788/2533/84174/3055/5608/3702/7535/1236/10451/9840/64005/3662/917/2672/1520/915/11314/89857/257144/930/940/146722/1755/919/916/1378	28	colon	down with age, down in cancer
628	colon_down_down	GO:0050851	antigen receptor-mediated signaling pathway	19/187	60/2477	2.57005e-08	3.73343e-06	3.32754e-06	952/933/5788/2533/84174/3702/7535/1236/10451/9840/917/915/11314/89857/257144/930/940/919/916	19	colon	down with age, down in cancer
629	colon_down_down	GO:0002768	immune response-regulating cell surface receptor signaling pathway	24/187	93/2477	3.10566e-08	4.22953e-06	3.7697e-06	952/933/5788/2533/84174/3055/10859/3702/7535/1236/10451/9840/64005/917/915/11314/89857/257144/930/940/919/916/1378/3135	24	colon	down with age, down in cancer
630	colon_down_down	GO:0002460	adaptive immune response based on somatic recombination of immune receptors built from immunoglobulin superfamily domains	21/187	74/2477	4.00198e-08	5.1296e-06	4.57193e-06	5788/3594/84174/10859/10148/3554/8807/54440/11035/64005/3662/6097/925/912/3575/89857/6363/940/6693/1378/3135	21	colon	down with age, down in cancer
631	colon_down_down	GO:0002694	regulation of leukocyte activation	31/187	152/2477	1.069e-07	1.26858e-05	1.13066e-05	952/933/5788/3594/3162/84174/10859/10148/7535/54440/54900/1236/11035/11005/10451/9840/3662/64092/912/11314/3575/3965/51237/6363/374403/940/146722/6693/916/1378/3135	31	colon	down with age, down in cancer
632	colon_down_down	GO:0045058	T cell selection	11/187	22/2477	1.1534e-07	1.26858e-05	1.13066e-05	5788/3594/7535/1236/3662/912/917/915/940/6693/916	11	colon	down with age, down in cancer
633	colon_down_down	GO:0002429	immune response-activating cell surface receptor signaling pathway	22/187	85/2477	1.16437e-07	1.26858e-05	1.13066e-05	952/933/5788/2533/84174/3055/3702/7535/1236/10451/9840/64005/917/915/11314/89857/257144/930/940/919/916/1378	22	colon	down with age, down in cancer
634	colon_down_down	GO:0030098	lymphocyte differentiation	26/187	115/2477	1.49804e-07	1.55439e-05	1.3854e-05	5788/3594/3702/7535/54440/1236/11035/11005/9840/55619/3662/6097/925/912/917/915/399/3575/3965/6363/940/10320/6693/916/1378/3135	26	colon	down with age, down in cancer
635	colon_down_down	GO:0002684	positive regulation of immune system process	44/187	272/2477	2.40213e-07	2.3792e-05	2.12054e-05	952/933/5788/2533/3594/3162/623/84174/3055/10859/10148/6355/5608/3702/7535/3554/8807/54440/1236/10451/9840/64005/3662/912/917/2672/1520/915/11314/3575/3965/51237/89857/6363/257144/930/940/146722/1755/6693/919/916/1378/3135	44	colon	down with age, down in cancer
636	colon_down_down	GO:0002253	activation of immune response	28/187	135/2477	3.331e-07	3.05347e-05	2.72151e-05	952/933/5788/2533/84174/3055/5608/3702/7535/1236/10451/9840/64005/3662/917/2672/1520/915/11314/89857/257144/930/940/146722/1755/919/916/1378	28	colon	down with age, down in cancer
637	colon_down_down	GO:0070661	leukocyte proliferation	23/187	97/2477	3.36868e-07	3.05347e-05	2.72151e-05	952/933/5788/3594/10859/10148/5294/6355/7535/54440/11035/10451/931/912/11314/3575/3965/51237/6363/940/6693/916/3135	23	colon	down with age, down in cancer
638	colon_down_down	GO:0046651	lymphocyte proliferation	22/187	90/2477	3.50329e-07	3.05347e-05	2.72151e-05	952/933/5788/3594/10859/10148/5294/7535/54440/11035/10451/931/912/11314/3575/3965/51237/6363/940/6693/916/3135	22	colon	down with age, down in cancer
639	colon_down_down	GO:0050865	regulation of cell activation	31/187	160/2477	3.67706e-07	3.08166e-05	2.74663e-05	952/933/5788/3594/3162/84174/10859/10148/7535/54440/54900/1236/11035/11005/10451/9840/3662/64092/912/11314/3575/3965/51237/6363/374403/940/146722/6693/916/1378/3135	31	colon	down with age, down in cancer
640	colon_down_down	GO:0032943	mononuclear cell proliferation	22/187	91/2477	4.31863e-07	3.3629e-05	2.9973e-05	952/933/5788/3594/10859/10148/5294/7535/54440/11035/10451/931/912/11314/3575/3965/51237/6363/940/6693/916/3135	22	colon	down with age, down in cancer
641	colon_down_down	GO:0070663	regulation of leukocyte proliferation	20/187	77/2477	4.32131e-07	3.3629e-05	2.9973e-05	952/933/5788/3594/10859/10148/6355/7535/54440/11035/10451/912/11314/3965/51237/6363/940/6693/916/3135	20	colon	down with age, down in cancer
642	colon_down_down	GO:0006952	defense response	52/187	358/2477	5.49204e-07	4.12661e-05	3.67797e-05	3683/64386/55655/56925/11262/5788/3594/3162/623/3055/10859/5294/6355/5608/9450/3702/7850/3554/8807/6504/962/4502/5732/1236/11005/8638/3662/89790/10225/912/653361/1234/2672/9214/1520/11314/624/3965/3669/10663/6363/930/940/9582/146722/338557/1755/5320/6693/1378/3135/100049587	52	colon	down with age, down in cancer
643	colon_down_down	GO:0002456	T cell mediated immunity	12/187	30/2477	6.27333e-07	4.55653e-05	4.06115e-05	5788/3594/10859/3554/8807/54440/11035/64005/925/912/3575/3135	12	colon	down with age, down in cancer
644	colon_down_down	GO:0002706	regulation of lymphocyte mediated immunity	14/187	41/2477	6.9457e-07	4.88215e-05	4.35138e-05	5788/3594/10859/3554/8807/54440/11035/10225/912/3575/3965/940/1378/3135	14	colon	down with age, down in cancer
645	colon_down_down	GO:0050670	regulation of lymphocyte proliferation	19/187	73/2477	8.29548e-07	5.6487e-05	5.03459e-05	952/933/5788/3594/10859/10148/7535/54440/11035/10451/912/11314/3965/51237/6363/940/6693/916/3135	19	colon	down with age, down in cancer
646	colon_down_down	GO:0032944	regulation of mononuclear cell proliferation	19/187	74/2477	1.04296e-06	6.88673e-05	6.13802e-05	952/933/5788/3594/10859/10148/7535/54440/11035/10451/912/11314/3965/51237/6363/940/6693/916/3135	19	colon	down with age, down in cancer
647	colon_down_down	GO:0045061	thymic T cell selection	7/187	10/2477	1.23922e-06	7.94195e-05	7.07852e-05	5788/7535/1236/917/915/940/916	7	colon	down with age, down in cancer
648	colon_down_down	GO:0046634	regulation of alpha-beta T cell activation	12/187	32/2477	1.43036e-06	8.90504e-05	7.93691e-05	5788/3594/10859/10148/7535/54440/3662/11314/3965/6363/940/916	12	colon	down with age, down in cancer
649	colon_down_down	GO:0002521	leukocyte differentiation	29/187	154/2477	1.73092e-06	0.000104768	9.33783e-05	5788/3594/1943/10859/3702/7535/54440/4495/1236/11035/11005/9840/55619/3662/6097/925/912/917/915/399/3575/3965/6363/940/10320/6693/916/1378/3135	29	colon	down with age, down in cancer
650	colon_down_down	GO:0046631	alpha-beta T cell activation	15/187	50/2477	1.81155e-06	0.000105994	9.44707e-05	5788/3594/10859/10148/3702/7535/54440/3662/6097/11314/3965/6363/940/6693/916	15	colon	down with age, down in cancer
651	colon_down_down	GO:0002819	regulation of adaptive immune response	14/187	44/2477	1.84845e-06	0.000105994	9.44707e-05	5788/3594/10859/3554/962/54440/11035/64092/912/3575/6363/940/1378/3135	14	colon	down with age, down in cancer
652	colon_down_down	GO:0002697	regulation of immune effector process	22/187	100/2477	2.452e-06	0.000136998	0.000122104	933/5788/3594/3162/10859/3554/8807/54440/11035/11005/3662/10225/912/11314/3575/3965/51237/6363/930/940/1378/3135	22	colon	down with age, down in cancer
653	colon_down_down	GO:0050863	regulation of T cell activation	22/187	102/2477	3.49113e-06	0.000187414	0.000167039	5788/3594/10859/10148/7535/54440/54900/1236/11035/11005/9840/3662/912/11314/3575/3965/6363/940/6693/916/1378/3135	22	colon	down with age, down in cancer
654	colon_down_down	GO:0050777	negative regulation of immune response	11/187	29/2477	3.52638e-06	0.000187414	0.000167039	5788/3162/10859/11005/10225/64092/11314/3575/3965/1378/3135	11	colon	down with age, down in cancer
655	colon_down_down	GO:0033077	T cell differentiation in thymus	10/187	24/2477	3.66292e-06	0.000190036	0.000169376	5788/7535/1236/11035/9840/917/915/3575/940/916	10	colon	down with age, down in cancer
656	colon_down_down	GO:0002703	regulation of leukocyte mediated immunity	16/187	61/2477	5.79519e-06	0.000293668	0.000261741	5788/3594/3162/10859/3554/8807/54440/11035/10225/912/11314/3575/3965/940/1378/3135	16	colon	down with age, down in cancer
657	colon_down_down	GO:0043368	positive T cell selection	8/187	16/2477	6.93265e-06	0.000343324	0.000305999	5788/3594/7535/3662/917/915/6693/916	8	colon	down with age, down in cancer
658	colon_down_down	GO:0001914	regulation of T cell mediated cytotoxicity	7/187	12/2477	7.1716e-06	0.000347265	0.000309511	5788/3594/10859/11035/912/3575/3135	7	colon	down with age, down in cancer
659	colon_down_down	GO:0002449	lymphocyte mediated immunity	17/187	69/2477	7.39216e-06	0.000349628	0.000311617	5788/3594/84174/10859/3554/8807/54440/11035/64005/10225/925/912/3575/3965/940/1378/3135	17	colon	down with age, down in cancer
660	colon_down_down	GO:0050864	regulation of B cell activation	11/187	31/2477	7.5413e-06	0.000349628	0.000311617	952/933/5788/84174/54440/10451/64092/11314/51237/374403/940	11	colon	down with age, down in cancer
661	colon_down_down	GO:0002443	leukocyte mediated immunity	31/187	184/2477	8.69523e-06	0.000388975	0.000346687	3683/64386/5788/3594/3162/84174/10859/5294/51411/3554/8807/11240/4033/54440/11035/64005/963/10225/925/912/1520/11314/3575/3965/10855/374403/940/6402/1378/3135/100049587	31	colon	down with age, down in cancer
662	colon_down_down	GO:0002709	regulation of T cell mediated immunity	9/187	21/2477	8.74703e-06	0.000388975	0.000346687	5788/3594/10859/3554/54440/11035/912/3575/3135	9	colon	down with age, down in cancer
663	colon_down_down	GO:0002683	negative regulation of immune system process	23/187	116/2477	9.41723e-06	0.000410403	0.000365785	933/5788/3162/84174/10859/84830/653/11240/54900/11005/3662/10225/64092/11314/3575/3965/257144/29909/374403/146722/6693/1378/3135	23	colon	down with age, down in cancer
664	colon_down_down	GO:0032609	interferon-gamma production	13/187	44/2477	1.10599e-05	0.000472541	0.000421168	3594/10859/10148/3702/3554/8807/54440/1236/11035/10225/3965/6693/916	13	colon	down with age, down in cancer
665	colon_down_down	GO:0002704	negative regulation of leukocyte mediated immunity	8/187	17/2477	1.22548e-05	0.000513521	0.000457693	5788/3162/10859/10225/11314/3575/3965/1378	8	colon	down with age, down in cancer
666	colon_down_down	GO:0045580	regulation of T cell differentiation	13/187	45/2477	1.45345e-05	0.000597559	0.000532594	5788/3594/7535/54440/11005/9840/3662/3575/3965/6363/940/1378/3135	13	colon	down with age, down in cancer
667	colon_down_down	GO:0042113	B cell activation	16/187	66/2477	1.7406e-05	0.000702365	0.000626006	952/933/5788/84174/7535/54440/54900/10451/55619/64092/931/11314/3575/51237/374403/940	16	colon	down with age, down in cancer
668	colon_down_down	GO:0002822	regulation of adaptive immune response based on somatic recombination of immune receptors built from immunoglobulin superfamily domains	12/187	40/2477	2.06045e-05	0.000802512	0.000715265	5788/3594/10859/3554/54440/11035/912/3575/6363/940/1378/3135	12	colon	down with age, down in cancer
669	colon_down_down	GO:0007159	leukocyte cell-cell adhesion	21/187	105/2477	2.07098e-05	0.000802512	0.000715265	3683/5788/3594/10859/10148/84830/7535/54440/54900/1236/9840/912/11314/3575/3965/6363/940/6402/6693/916/3135	21	colon	down with age, down in cancer
670	colon_down_down	GO:0042129	regulation of T cell proliferation	14/187	53/2477	2.09927e-05	0.000802512	0.000715265	5788/3594/10859/10148/7535/54440/11035/912/3965/6363/940/6693/916/3135	14	colon	down with age, down in cancer
671	colon_down_down	GO:0002698	negative regulation of immune effector process	10/187	29/2477	2.67395e-05	0.000988798	0.000881299	933/5788/3162/10859/11005/10225/11314/3575/3965/1378	10	colon	down with age, down in cancer
672	colon_down_down	GO:0042098	T cell proliferation	15/187	61/2477	2.69054e-05	0.000988798	0.000881299	5788/3594/10859/10148/5294/7535/54440/11035/912/3965/6363/940/6693/916/3135	15	colon	down with age, down in cancer
673	colon_down_down	GO:0050852	T cell receptor signaling pathway	12/187	41/2477	2.72271e-05	0.000988798	0.000881299	5788/2533/3702/7535/1236/9840/917/915/11314/940/919/916	12	colon	down with age, down in cancer
674	colon_down_down	GO:0046635	positive regulation of alpha-beta T cell activation	9/187	24/2477	3.18475e-05	0.00113763	0.00101395	5788/3594/10148/7535/54440/3965/6363/940/916	9	colon	down with age, down in cancer
675	colon_down_down	GO:0001913	T cell mediated cytotoxicity	7/187	15/2477	4.78629e-05	0.00168215	0.00149927	5788/3594/10859/11035/912/3575/3135	7	colon	down with age, down in cancer
676	colon_down_down	GO:0030097	hemopoiesis	32/187	210/2477	5.21216e-05	0.00179521	0.00160004	5788/3594/1943/10859/3702/7535/54440/4495/1236/11035/11005/9840/55619/3662/6097/925/912/917/2672/54502/915/399/3575/3965/6363/29909/940/10320/6693/916/1378/3135	32	colon	down with age, down in cancer
677	colon_down_down	GO:1903037	regulation of leukocyte cell-cell adhesion	19/187	95/2477	5.27276e-05	0.00179521	0.00160004	5788/3594/10859/10148/84830/7535/54440/54900/1236/9840/912/11314/3575/3965/6363/940/6693/916/3135	19	colon	down with age, down in cancer
678	colon_down_down	GO:0002707	negative regulation of lymphocyte mediated immunity	6/187	11/2477	5.74235e-05	0.00189584	0.00168973	5788/10859/10225/3575/3965/1378	6	colon	down with age, down in cancer
679	colon_down_down	GO:0046641	positive regulation of alpha-beta T cell proliferation	6/187	11/2477	5.74235e-05	0.00189584	0.00168973	5788/10148/7535/3965/940/916	6	colon	down with age, down in cancer
680	colon_down_down	GO:0048534	hematopoietic or lymphoid organ development	33/187	221/2477	5.97164e-05	0.00194212	0.00173098	5788/3594/1943/10859/3702/7535/54440/4495/1236/11035/11005/9840/55619/3662/6097/925/912/917/2672/54502/915/399/3575/3965/6363/29909/940/10320/6693/916/1378/3135/4050	33	colon	down with age, down in cancer
681	colon_down_down	GO:0001910	regulation of leukocyte mediated cytotoxicity	9/187	26/2477	6.66039e-05	0.00210333	0.00187466	5788/3594/10859/8807/11035/912/3575/3965/3135	9	colon	down with age, down in cancer
682	colon_down_down	GO:0050853	B cell receptor signaling pathway	9/187	26/2477	6.66039e-05	0.00210333	0.00187466	952/933/5788/3702/10451/11314/89857/257144/930	9	colon	down with age, down in cancer
683	colon_down_down	GO:0002520	immune system development	33/187	223/2477	7.19936e-05	0.00224106	0.00199742	5788/3594/1943/10859/3702/7535/54440/4495/1236/11035/11005/9840/55619/3662/6097/925/912/917/2672/54502/915/399/3575/3965/6363/29909/940/10320/6693/916/1378/3135/4050	33	colon	down with age, down in cancer
684	colon_down_down	GO:0050900	leukocyte migration	24/187	140/2477	7.64728e-05	0.00234696	0.00209181	3683/3162/623/3055/5294/6355/84830/653/7535/3554/962/11240/1236/11035/10451/64005/120425/1234/11314/3965/6363/257144/6402/6693	24	colon	down with age, down in cancer
685	colon_down_down	GO:0051251	positive regulation of lymphocyte activation	17/187	82/2477	8.30346e-05	0.00247495	0.00220588	952/5788/3594/10859/10148/7535/54440/1236/10451/9840/912/3575/3965/6363/940/916/3135	17	colon	down with age, down in cancer
686	colon_down_down	GO:0072503	cellular divalent inorganic cation homeostasis	23/187	132/2477	8.41024e-05	0.00247495	0.00220588	952/489/5788/623/8989/5294/6355/7421/4495/4502/5732/8698/1236/84239/8477/1234/624/1043/10663/6363/930/286530/4489	23	colon	down with age, down in cancer
687	colon_down_down	GO:0002263	cell activation involved in immune response	27/187	168/2477	8.51866e-05	0.00247495	0.00220588	3683/64386/5788/3594/3162/10859/5294/51411/6504/11240/4033/55619/3936/3662/963/6097/1520/11314/3965/6363/10855/374403/940/6402/6693/1378/100049587	27	colon	down with age, down in cancer
688	colon_down_down	GO:0002366	leukocyte activation involved in immune response	27/187	168/2477	8.51866e-05	0.00247495	0.00220588	3683/64386/5788/3594/3162/10859/5294/51411/6504/11240/4033/55619/3936/3662/963/6097/1520/11314/3965/6363/10855/374403/940/6402/6693/1378/100049587	27	colon	down with age, down in cancer
689	colon_down_down	GO:0002699	positive regulation of immune effector process	14/187	60/2477	9.42388e-05	0.00267422	0.00238348	5788/3594/3162/10859/3554/8807/54440/912/11314/3965/51237/6363/940/3135	14	colon	down with age, down in cancer
690	colon_down_down	GO:0002700	regulation of production of molecular mediator of immune response	10/187	33/2477	9.44996e-05	0.00267422	0.00238348	933/5788/3162/10859/3554/54440/11005/10225/51237/940	10	colon	down with age, down in cancer
691	colon_down_down	GO:0050870	positive regulation of T cell activation	15/187	68/2477	0.000105224	0.00293952	0.00261995	5788/3594/10859/10148/7535/54440/1236/9840/912/3575/3965/6363/940/916/3135	15	colon	down with age, down in cancer
692	colon_down_down	GO:0019221	cytokine-mediated signaling pathway	28/187	180/2477	0.000113015	0.00311721	0.00277831	5788/3594/3162/1439/3560/3055/10148/6355/7850/3554/8807/11240/4502/1236/8638/3936/3662/6775/6097/1234/2672/3575/3669/10663/6363/146722/3135/4050	28	colon	down with age, down in cancer
693	colon_down_down	GO:0045619	regulation of lymphocyte differentiation	13/187	54/2477	0.000119971	0.00323125	0.00287995	5788/3594/7535/54440/11005/9840/3662/3575/3965/6363/940/1378/3135	13	colon	down with age, down in cancer
694	colon_down_down	GO:0002440	production of molecular mediator of immune response	12/187	47/2477	0.000120115	0.00323125	0.00287995	933/5788/3162/10859/3554/8807/54440/11005/10225/3575/51237/940	12	colon	down with age, down in cancer
695	colon_down_down	GO:0032615	interleukin-12 production	7/187	17/2477	0.000126908	0.00330348	0.00294434	10859/6504/1236/3965/6363/3135/4050	7	colon	down with age, down in cancer
696	colon_down_down	GO:0032655	regulation of interleukin-12 production	7/187	17/2477	0.000126908	0.00330348	0.00294434	10859/6504/1236/3965/6363/3135/4050	7	colon	down with age, down in cancer
697	colon_down_down	GO:0031341	regulation of cell killing	9/187	28/2477	0.000128865	0.00330348	0.00294434	5788/3594/10859/8807/11035/912/3575/3965/3135	9	colon	down with age, down in cancer
698	colon_down_down	GO:0045582	positive regulation of T cell differentiation	9/187	28/2477	0.000128865	0.00330348	0.00294434	5788/3594/7535/54440/9840/3575/3965/6363/3135	9	colon	down with age, down in cancer
699	colon_down_down	GO:0045087	innate immune response	29/187	192/2477	0.000145185	0.00367859	0.00327867	55655/3594/3055/10859/5294/6355/5608/9450/8807/6504/4502/8638/3662/89790/10225/912/653361/2672/1520/11314/3965/3669/6363/9582/146722/1755/1378/3135/100049587	29	colon	down with age, down in cancer
700	colon_down_down	GO:0022409	positive regulation of cell-cell adhesion	16/187	78/2477	0.000154905	0.00387975	0.00345796	5788/3594/10859/10148/7535/54440/1236/3169/9840/912/3575/3965/6363/940/916/3135	16	colon	down with age, down in cancer
701	colon_down_down	GO:0042100	B cell proliferation	9/187	29/2477	0.000174821	0.0043288	0.00385819	952/933/5788/54440/10451/931/11314/3575/51237	9	colon	down with age, down in cancer
702	colon_down_down	GO:1903039	positive regulation of leukocyte cell-cell adhesion	15/187	71/2477	0.000177001	0.00433355	0.00386242	5788/3594/10859/10148/7535/54440/1236/9840/912/3575/3965/6363/940/916/3135	15	colon	down with age, down in cancer
703	colon_down_down	GO:0097028	dendritic cell differentiation	6/187	13/2477	0.000187496	0.00453948	0.00404596	10859/1236/3662/3965/6363/3135	6	colon	down with age, down in cancer
704	colon_down_down	GO:0072507	divalent inorganic cation homeostasis	23/187	139/2477	0.000191359	0.0045821	0.00408394	952/489/5788/623/8989/5294/6355/7421/4495/4502/5732/8698/1236/84239/8477/1234/624/1043/10663/6363/930/286530/4489	23	colon	down with age, down in cancer
705	colon_down_down	GO:0048584	positive regulation of response to stimulus	57/187	492/2477	0.000210272	0.00498023	0.0044388	952/933/153/4058/5788/2533/3594/3162/84174/3055/6299/10859/5294/6355/5608/653/9450/3702/7535/3554/8807/6504/54440/1236/11035/3169/10451/9840/64005/3662/8477/6574/3084/912/653361/917/2672/1520/915/11314/3575/3965/89857/6363/10855/257144/930/940/286530/146722/338557/1755/5320/919/916/1378/3135	57	colon	down with age, down in cancer
706	colon_down_down	GO:0002285	lymphocyte activation involved in immune response	12/187	50/2477	0.000227945	0.00524177	0.0046719	3683/5788/3594/10859/55619/3936/3662/6097/3965/6363/940/6693	12	colon	down with age, down in cancer
707	colon_down_down	GO:0050671	positive regulation of lymphocyte proliferation	12/187	50/2477	0.000227945	0.00524177	0.0046719	952/5788/3594/10148/7535/54440/10451/912/3965/6363/940/916	12	colon	down with age, down in cancer
708	colon_down_down	GO:0022407	regulation of cell-cell adhesion	20/187	114/2477	0.00022915	0.00524177	0.0046719	5788/3594/10859/10148/84830/7535/54440/54900/1236/3169/9840/912/11314/3575/3965/6363/940/6693/916/3135	20	colon	down with age, down in cancer
709	colon_down_down	GO:0002824	positive regulation of adaptive immune response based on somatic recombination of immune receptors built from immunoglobulin superfamily domains	8/187	24/2477	0.000233342	0.00524177	0.0046719	5788/3594/3554/54440/912/6363/940/3135	8	colon	down with age, down in cancer
710	colon_down_down	GO:0042108	positive regulation of cytokine biosynthetic process	8/187	24/2477	0.000233342	0.00524177	0.0046719	5788/3162/10148/3662/940/6693/916/4050	8	colon	down with age, down in cancer
711	colon_down_down	GO:0031347	regulation of defense response	26/187	170/2477	0.000270999	0.00602558	0.0053705	5788/3594/3055/10859/5294/5608/7850/3554/8807/1236/11005/3662/89790/10225/912/2672/1520/11314/3965/930/940/146722/338557/1755/5320/1378	26	colon	down with age, down in cancer
712	colon_down_down	GO:0032946	positive regulation of mononuclear cell proliferation	12/187	51/2477	0.000278648	0.00613306	0.00546629	952/5788/3594/10148/7535/54440/10451/912/3965/6363/940/916	12	colon	down with age, down in cancer
713	colon_down_down	GO:0072676	lymphocyte migration	11/187	44/2477	0.000284727	0.00620421	0.00552971	5294/6355/84830/7535/11240/1236/11035/64005/6363/257144/6693	11	colon	down with age, down in cancer
714	colon_down_down	GO:0002711	positive regulation of T cell mediated immunity	6/187	14/2477	0.000307676	0.00651755	0.00580898	5788/3594/3554/54440/912/3135	6	colon	down with age, down in cancer
715	colon_down_down	GO:0046640	regulation of alpha-beta T cell proliferation	6/187	14/2477	0.000307676	0.00651755	0.00580898	5788/10148/7535/3965/940/916	6	colon	down with age, down in cancer
716	colon_down_down	GO:0042035	regulation of cytokine biosynthetic process	9/187	31/2477	0.000308081	0.00651755	0.00580898	5788/3162/10859/10148/3662/940/6693/916/4050	9	colon	down with age, down in cancer
717	colon_down_down	GO:0002821	positive regulation of adaptive immune response	8/187	25/2477	0.000321243	0.00673066	0.00599892	5788/3594/3554/54440/912/6363/940/3135	8	colon	down with age, down in cancer
718	colon_down_down	GO:0070665	positive regulation of leukocyte proliferation	12/187	52/2477	0.00033863	0.00702737	0.00626337	952/5788/3594/10148/7535/54440/10451/912/3965/6363/940/916	12	colon	down with age, down in cancer
719	colon_down_down	GO:0006875	cellular metal ion homeostasis	24/187	154/2477	0.000356199	0.00732224	0.00652618	952/489/5788/3162/623/8989/5294/6355/7421/4495/4502/5732/8698/1236/84239/8477/1234/624/1043/10663/6363/930/286530/4489	24	colon	down with age, down in cancer
720	colon_down_down	GO:0006873	cellular ion homeostasis	26/187	173/2477	0.000361527	0.00736232	0.00656191	952/489/5788/3162/623/8989/5294/6355/7421/6549/4495/4502/5732/8698/1236/84239/8477/1234/624/1043/10663/6363/5029/930/286530/4489	26	colon	down with age, down in cancer
721	colon_down_down	GO:0002286	T cell activation involved in immune response	9/187	32/2477	0.000401075	0.00801783	0.00714615	3683/3594/10859/3936/3662/6097/3965/6363/6693	9	colon	down with age, down in cancer
722	colon_down_down	GO:0045621	positive regulation of lymphocyte differentiation	9/187	32/2477	0.000401075	0.00801783	0.00714615	5788/3594/7535/54440/9840/3575/3965/6363/3135	9	colon	down with age, down in cancer
723	colon_down_down	GO:0002695	negative regulation of leukocyte activation	12/187	53/2477	0.000409214	0.00807159	0.00719407	5788/3162/84174/10859/54900/64092/11314/3965/374403/146722/6693/3135	12	colon	down with age, down in cancer
724	colon_down_down	GO:0001816	cytokine production	27/187	184/2477	0.000411654	0.00807159	0.00719407	55655/5788/3594/3162/10859/10148/5294/3702/7850/3554/8807/6504/54440/1236/11035/3662/10225/3965/6363/10855/940/338557/6693/919/916/3135/4050	27	colon	down with age, down in cancer
725	colon_down_down	GO:0030888	regulation of B cell proliferation	7/187	20/2477	0.000415874	0.00807159	0.00719407	952/933/5788/54440/10451/11314/51237	7	colon	down with age, down in cancer
726	colon_down_down	GO:0002696	positive regulation of leukocyte activation	17/187	93/2477	0.000418582	0.00807159	0.00719407	952/5788/3594/10859/10148/7535/54440/1236/10451/9840/912/3575/3965/6363/940/916/3135	17	colon	down with age, down in cancer
727	colon_down_down	GO:0032743	positive regulation of interleukin-2 production	5/187	10/2477	0.000428815	0.00819639	0.0073053	5788/54440/3662/940/916	5	colon	down with age, down in cancer
728	colon_down_down	GO:0042102	positive regulation of T cell proliferation	10/187	39/2477	0.000434439	0.00823167	0.00733675	5788/3594/10148/7535/54440/912/3965/6363/940/916	10	colon	down with age, down in cancer
729	colon_down_down	GO:0002685	regulation of leukocyte migration	14/187	69/2477	0.000456551	0.00857607	0.00764371	3162/623/6355/84830/653/3554/11240/1236/11035/11314/3965/6363/257144/6693	14	colon	down with age, down in cancer
730	colon_down_down	GO:0006874	cellular calcium ion homeostasis	20/187	120/2477	0.000466931	0.00858892	0.00765516	952/489/5788/623/8989/5294/6355/7421/5732/8698/1236/84239/8477/1234/624/1043/10663/6363/930/286530	20	colon	down with age, down in cancer
731	colon_down_down	GO:0002431	Fc receptor mediated stimulatory signaling pathway	6/187	15/2477	0.000480885	0.00858892	0.00765516	5788/3055/10451/64005/917/919	6	colon	down with age, down in cancer
732	colon_down_down	GO:0002433	immune response-regulating cell surface receptor signaling pathway involved in phagocytosis	6/187	15/2477	0.000480885	0.00858892	0.00765516	5788/3055/10451/64005/917/919	6	colon	down with age, down in cancer
733	colon_down_down	GO:0038094	Fc-gamma receptor signaling pathway	6/187	15/2477	0.000480885	0.00858892	0.00765516	5788/3055/10451/64005/917/919	6	colon	down with age, down in cancer
734	colon_down_down	GO:0038096	Fc-gamma receptor signaling pathway involved in phagocytosis	6/187	15/2477	0.000480885	0.00858892	0.00765516	5788/3055/10451/64005/917/919	6	colon	down with age, down in cancer
735	colon_down_down	GO:0046633	alpha-beta T cell proliferation	6/187	15/2477	0.000480885	0.00858892	0.00765516	5788/10148/7535/3965/940/916	6	colon	down with age, down in cancer
736	colon_down_down	GO:0042089	cytokine biosynthetic process	9/187	33/2477	0.000516041	0.00906817	0.00808231	5788/3162/10859/10148/3662/940/6693/916/4050	9	colon	down with age, down in cancer
737	colon_down_down	GO:0042107	cytokine metabolic process	9/187	33/2477	0.000516041	0.00906817	0.00808231	5788/3162/10859/10148/3662/940/6693/916/4050	9	colon	down with age, down in cancer
738	colon_down_down	GO:0032649	regulation of interferon-gamma production	10/187	40/2477	0.000541817	0.00944495	0.00841812	3594/10859/10148/3554/54440/1236/11035/10225/3965/916	10	colon	down with age, down in cancer
739	colon_down_down	GO:0002708	positive regulation of lymphocyte mediated immunity	8/187	27/2477	0.000577974	0.00999529	0.00890863	5788/3594/3554/8807/54440/912/940/3135	8	colon	down with age, down in cancer
740	colon_down_down	GO:0055074	calcium ion homeostasis	20/187	122/2477	0.000583981	0.0100196	0.00893034	952/489/5788/623/8989/5294/6355/7421/5732/8698/1236/84239/8477/1234/624/1043/10663/6363/930/286530	20	colon	down with age, down in cancer
741	colon_down_down	GO:0030003	cellular cation homeostasis	25/187	169/2477	0.000606739	0.0103288	0.00920587	952/489/5788/3162/623/8989/5294/6355/7421/6549/4495/4502/5732/8698/1236/84239/8477/1234/624/1043/10663/6363/930/286530/4489	25	colon	down with age, down in cancer
742	colon_down_down	GO:0050867	positive regulation of cell activation	17/187	96/2477	0.00061684	0.0104193	0.00928658	952/5788/3594/10859/10148/7535/54440/1236/10451/9840/912/3575/3965/6363/940/916/3135	17	colon	down with age, down in cancer
743	colon_down_down	GO:0042088	T-helper 1 type immune response	6/187	16/2477	0.000721597	0.0120951	0.0107801	3594/10148/3554/8807/6363/6693	6	colon	down with age, down in cancer
744	colon_down_down	GO:0002407	dendritic cell chemotaxis	5/187	11/2477	0.000738309	0.0121877	0.0108627	5294/1236/1234/3965/6363	5	colon	down with age, down in cancer
745	colon_down_down	GO:0032735	positive regulation of interleukin-12 production	5/187	11/2477	0.000738309	0.0121877	0.0108627	1236/3965/6363/3135/4050	5	colon	down with age, down in cancer
746	colon_down_down	GO:0006968	cellular defense response	7/187	22/2477	0.000803171	0.0131587	0.0117281	3702/653361/1234/9214/930/6693/3135	7	colon	down with age, down in cancer
747	colon_down_down	GO:0001909	leukocyte mediated cytotoxicity	9/187	35/2477	0.000827333	0.0134534	0.0119908	5788/3594/10859/8807/11035/912/3575/3965/3135	9	colon	down with age, down in cancer
748	colon_down_down	GO:0050866	negative regulation of cell activation	12/187	58/2477	0.000976901	0.0157679	0.0140537	5788/3162/84174/10859/54900/64092/11314/3965/374403/146722/6693/3135	12	colon	down with age, down in cancer
749	colon_down_down	GO:0032623	interleukin-2 production	6/187	17/2477	0.00104597	0.0166363	0.0148277	5788/54440/3662/940/919/916	6	colon	down with age, down in cancer
750	colon_down_down	GO:0050854	regulation of antigen receptor-mediated signaling pathway	6/187	17/2477	0.00104597	0.0166363	0.0148277	933/5788/1236/9840/11314/257144	6	colon	down with age, down in cancer
751	colon_down_down	GO:0055082	cellular chemical homeostasis	27/187	195/2477	0.00105388	0.0166406	0.0148315	952/489/5788/3162/623/8989/5294/6355/7421/6549/4495/4502/5732/8698/1236/84239/8477/3099/1234/624/1043/10663/6363/5029/930/286530/4489	27	colon	down with age, down in cancer
752	colon_down_down	GO:0002637	regulation of immunoglobulin production	5/187	12/2477	0.00118876	0.018371	0.0163738	933/5788/54440/51237/940	5	colon	down with age, down in cancer
753	colon_down_down	GO:0032653	regulation of interleukin-10 production	5/187	12/2477	0.00118876	0.018371	0.0163738	10859/54440/3662/3965/940	5	colon	down with age, down in cancer
754	colon_down_down	GO:0036336	dendritic cell migration	5/187	12/2477	0.00118876	0.018371	0.0163738	5294/1236/1234/3965/6363	5	colon	down with age, down in cancer
755	colon_down_down	GO:0006954	inflammatory response	28/187	208/2477	0.00132832	0.0203832	0.0181672	3683/64386/55655/56925/5788/3162/623/3055/5294/6355/9450/7850/3554/8807/5732/1236/89790/10225/1234/624/3965/10663/6363/930/940/338557/5320/1378	28	colon	down with age, down in cancer
756	colon_down_down	GO:0038093	Fc receptor signaling pathway	7/187	24/2477	0.00143124	0.021809	0.019438	5788/3055/3702/10451/64005/917/919	7	colon	down with age, down in cancer
757	colon_down_down	GO:0002686	negative regulation of leukocyte migration	6/187	18/2477	0.0014717	0.0222696	0.0198485	3162/84830/653/11240/11314/257144	6	colon	down with age, down in cancer
758	colon_down_down	GO:0006959	humoral immune response	12/187	61/2477	0.00155966	0.0230891	0.0205789	5788/10148/5450/9450/1236/11005/931/930/940/1755/5320/1378	12	colon	down with age, down in cancer
759	colon_down_down	GO:0046632	alpha-beta T cell differentiation	9/187	38/2477	0.00156576	0.0230891	0.0205789	3594/3702/7535/54440/3662/6097/3965/6363/6693	9	colon	down with age, down in cancer
760	colon_down_down	GO:0043207	response to external biotic stimulus	26/187	190/2477	0.00156934	0.0230891	0.0205789	5788/3594/1439/623/3055/10859/6355/9450/5732/1236/11005/8638/3662/10225/931/912/1234/2672/3965/3669/89857/6363/9582/1755/5320/6693	26	colon	down with age, down in cancer
761	colon_down_down	GO:0051707	response to other organism	26/187	190/2477	0.00156934	0.0230891	0.0205789	5788/3594/1439/623/3055/10859/6355/9450/5732/1236/11005/8638/3662/10225/931/912/1234/2672/3965/3669/89857/6363/9582/1755/5320/6693	26	colon	down with age, down in cancer
762	colon_down_down	GO:2000106	regulation of leukocyte apoptotic process	8/187	31/2477	0.00157883	0.0230891	0.0205789	10859/1236/11035/917/1234/3575/3965/6363	8	colon	down with age, down in cancer
763	colon_down_down	GO:0007204	positive regulation of cytosolic calcium ion concentration	16/187	96/2477	0.00175799	0.0255378	0.0227614	952/5788/623/8989/5294/5732/8698/1236/8477/1234/624/1043/10663/6363/930/286530	16	colon	down with age, down in cancer
764	colon_down_down	GO:0032613	interleukin-10 production	5/187	13/2477	0.00181455	0.0258425	0.023033	10859/54440/3662/3965/940	5	colon	down with age, down in cancer
765	colon_down_down	GO:0032663	regulation of interleukin-2 production	5/187	13/2477	0.00181455	0.0258425	0.023033	5788/54440/3662/940/916	5	colon	down with age, down in cancer
766	colon_down_down	GO:0050704	regulation of interleukin-1 secretion	5/187	13/2477	0.00181455	0.0258425	0.023033	55655/7850/1236/3965/6363	5	colon	down with age, down in cancer
767	colon_down_down	GO:0009607	response to biotic stimulus	26/187	192/2477	0.00183393	0.0259489	0.0231278	5788/3594/1439/623/3055/10859/6355/9450/5732/1236/11005/8638/3662/10225/931/912/1234/2672/3965/3669/89857/6363/9582/1755/5320/6693	26	colon	down with age, down in cancer
768	colon_down_down	GO:0001819	positive regulation of cytokine production	17/187	106/2477	0.00195917	0.0269737	0.0240412	55655/5788/3594/3162/10148/3554/54440/1236/3662/3965/6363/10855/940/6693/916/3135/4050	17	colon	down with age, down in cancer
769	colon_down_down	GO:0001817	regulation of cytokine production	23/187	163/2477	0.00196608	0.0269737	0.0240412	55655/5788/3594/3162/10859/10148/7850/3554/6504/54440/1236/11035/3662/10225/3965/6363/10855/940/338557/6693/916/3135/4050	23	colon	down with age, down in cancer
770	colon_down_down	GO:0002274	myeloid leukocyte activation	23/187	163/2477	0.00196608	0.0269737	0.0240412	3683/64386/5788/3162/5294/51411/8807/6504/11240/4033/4495/3662/963/1520/11314/399/3965/10855/374403/146722/6402/1378/100049587	23	colon	down with age, down in cancer
771	colon_down_down	GO:0055065	metal ion homeostasis	24/187	173/2477	0.0019857	0.0269737	0.0240412	952/489/5788/3162/623/8989/5294/6355/7421/4495/4502/5732/8698/1236/84239/8477/1234/624/1043/10663/6363/930/286530/4489	24	colon	down with age, down in cancer
772	colon_down_down	GO:0002287	alpha-beta T cell activation involved in immune response	6/187	19/2477	0.00201777	0.0269737	0.0240412	3594/3662/6097/3965/6363/6693	6	colon	down with age, down in cancer
773	colon_down_down	GO:0002292	T cell differentiation involved in immune response	6/187	19/2477	0.00201777	0.0269737	0.0240412	3594/3662/6097/3965/6363/6693	6	colon	down with age, down in cancer
774	colon_down_down	GO:0002293	alpha-beta T cell differentiation involved in immune response	6/187	19/2477	0.00201777	0.0269737	0.0240412	3594/3662/6097/3965/6363/6693	6	colon	down with age, down in cancer
775	colon_down_down	GO:0002294	CD4-positive, alpha-beta T cell differentiation involved in immune response	6/187	19/2477	0.00201777	0.0269737	0.0240412	3594/3662/6097/3965/6363/6693	6	colon	down with age, down in cancer
776	colon_down_down	GO:0046637	regulation of alpha-beta T cell differentiation	6/187	19/2477	0.00201777	0.0269737	0.0240412	3594/7535/54440/3662/3965/6363	6	colon	down with age, down in cancer
777	colon_down_down	GO:0006909	phagocytosis	12/187	63/2477	0.00208862	0.0277506	0.0247336	3683/5788/23616/3055/51411/6504/10451/64005/917/11314/146722/919	12	colon	down with age, down in cancer
778	colon_down_down	GO:0001906	cell killing	9/187	40/2477	0.00230096	0.0302252	0.0269392	5788/3594/10859/8807/11035/912/3575/3965/3135	9	colon	down with age, down in cancer
779	colon_down_down	GO:0098771	inorganic ion homeostasis	26/187	195/2477	0.00230261	0.0302252	0.0269392	952/489/771/5788/3162/623/8989/5294/6355/7421/6549/4495/4502/5732/8698/1236/84239/8477/1234/624/1043/10663/6363/930/286530/4489	26	colon	down with age, down in cancer
780	colon_down_down	GO:0045088	regulation of innate immune response	14/187	81/2477	0.00239168	0.0312064	0.0278137	3055/10859/5608/8807/3662/10225/912/2672/1520/11314/3965/146722/1755/1378	14	colon	down with age, down in cancer
781	colon_down_down	GO:0071345	cellular response to cytokine stimulus	31/187	248/2477	0.00249746	0.0323927	0.028871	5788/3594/3162/1439/3560/3055/10148/6355/7850/3554/8807/2494/11240/4502/1236/8638/3936/3662/6775/6097/3099/1234/2672/3575/3965/3669/10663/6363/146722/3135/4050	31	colon	down with age, down in cancer
782	colon_down_down	GO:0009605	response to external stimulus	53/187	494/2477	0.00259304	0.0334333	0.0297985	153/56925/5788/3594/1943/3162/1439/623/3055/8989/10859/5294/6355/51411/7421/84830/9450/7850/3554/11240/5732/1236/11005/10451/8638/3662/838/89790/10225/931/3084/912/120425/1234/2672/3965/3669/10663/474/89857/6363/10855/5029/930/940/9582/338557/1755/5320/6402/6693/916/1378	53	colon	down with age, down in cancer
783	colon_down_down	GO:0002820	negative regulation of adaptive immune response	5/187	14/2477	0.0026517	0.0337898	0.0301163	5788/10859/64092/3575/1378	5	colon	down with age, down in cancer
784	colon_down_down	GO:0043370	regulation of CD4-positive, alpha-beta T cell differentiation	5/187	14/2477	0.0026517	0.0337898	0.0301163	3594/54440/3662/3965/6363	5	colon	down with age, down in cancer
785	colon_down_down	GO:1902105	regulation of leukocyte differentiation	14/187	82/2477	0.00269573	0.0341512	0.0304384	5788/3594/10859/7535/54440/11005/9840/3662/3575/3965/6363/940/1378/3135	14	colon	down with age, down in cancer
786	colon_down_down	GO:0046903	secretion	40/187	347/2477	0.00271896	0.0342463	0.0305231	952/3683/64386/933/57586/55655/5874/5788/3162/3055/10859/5294/6355/5608/51411/7421/84830/7850/11240/4033/1236/64005/963/94122/3084/3099/1520/11314/624/3965/6363/10855/374403/5029/338557/5320/6402/6583/1378/100049587	40	colon	down with age, down in cancer
787	colon_down_down	GO:0080134	regulation of response to stress	33/187	272/2477	0.0029618	0.0370265	0.0330011	5788/3594/91319/3055/10859/5294/5608/84830/7850/3554/8807/6504/1236/11005/3662/89790/10225/912/653361/2672/1520/11314/624/3965/6363/10855/930/940/146722/338557/1755/5320/1378	33	colon	down with age, down in cancer
788	colon_down_down	GO:0071887	leukocyte apoptotic process	8/187	34/2477	0.00298495	0.0370265	0.0330011	10859/1236/11035/917/1234/3575/3965/6363	8	colon	down with age, down in cancer
789	colon_down_down	GO:0050801	ion homeostasis	27/187	209/2477	0.00301888	0.0370265	0.0330011	952/489/771/5788/3162/623/8989/5294/6355/7421/6549/4495/4502/5732/8698/1236/84239/8477/1234/624/1043/10663/6363/5029/930/286530/4489	27	colon	down with age, down in cancer
790	colon_down_down	GO:0043367	CD4-positive, alpha-beta T cell differentiation	7/187	27/2477	0.00302313	0.0370265	0.0330011	3594/54440/3662/6097/3965/6363/6693	7	colon	down with age, down in cancer
791	colon_down_down	GO:0051480	regulation of cytosolic calcium ion concentration	16/187	101/2477	0.00302465	0.0370265	0.0330011	952/5788/623/8989/5294/5732/8698/1236/8477/1234/624/1043/10663/6363/930/286530	16	colon	down with age, down in cancer
792	colon_down_down	GO:0055080	cation homeostasis	25/187	190/2477	0.00337419	0.0410747	0.0366091	952/489/5788/3162/623/8989/5294/6355/7421/6549/4495/4502/5732/8698/1236/84239/8477/1234/624/1043/10663/6363/930/286530/4489	25	colon	down with age, down in cancer
793	colon_down_down	GO:0002705	positive regulation of leukocyte mediated immunity	8/187	35/2477	0.00362425	0.0438736	0.0391037	5788/3594/3554/8807/54440/912/940/3135	8	colon	down with age, down in cancer
794	colon_down_down	GO:0034097	response to cytokine	32/187	265/2477	0.00372098	0.0444982	0.0396605	952/5788/3594/3162/1439/3560/3055/10148/6355/7850/3554/8807/2494/11240/4502/1236/8638/3936/3662/6775/6097/3099/1234/2672/3575/3965/3669/10663/6363/146722/3135/4050	32	colon	down with age, down in cancer
795	colon_down_down	GO:0071276	cellular response to cadmium ion	5/187	15/2477	0.00373711	0.0444982	0.0396605	3162/4495/4502/653361/4489	5	colon	down with age, down in cancer
796	colon_down_down	GO:2000514	regulation of CD4-positive, alpha-beta T cell activation	5/187	15/2477	0.00373711	0.0444982	0.0396605	3594/54440/3662/3965/6363	5	colon	down with age, down in cancer
797	colon_down_down	GO:0035710	CD4-positive, alpha-beta T cell activation	7/187	28/2477	0.0037783	0.0447441	0.0398796	3594/54440/3662/6097/3965/6363/6693	7	colon	down with age, down in cancer
798	colon_down_down	GO:0031348	negative regulation of defense response	9/187	43/2477	0.00389249	0.0458473	0.0408629	5788/10859/7850/11005/89790/10225/3965/338557/1378	9	colon	down with age, down in cancer
799	colon_down_down	GO:0009615	response to virus	10/187	51/2477	0.00392524	0.0459844	0.0409851	5788/3594/10859/6355/8638/3965/3669/6363/9582/1755	10	colon	down with age, down in cancer
800	colon_down_down	GO:0019725	cellular homeostasis	27/187	213/2477	0.00397055	0.0462665	0.0412365	952/489/5788/3162/623/8989/5294/6355/7421/6549/4495/4502/5732/8698/1236/84239/8477/3099/1234/624/1043/10663/6363/5029/930/286530/4489	27	colon	down with age, down in cancer
801	colon_down_down	GO:0042592	homeostatic process	42/187	377/2477	0.00405588	0.0470094	0.0418987	952/6296/153/489/771/5788/3162/623/8989/5294/6355/5608/7421/6549/2494/54440/4495/4502/5732/8698/1236/84239/11035/3169/55619/3662/8477/3099/1234/84059/624/3575/3965/1043/10663/6363/5029/930/286530/10320/338557/4489	42	colon	down with age, down in cancer
802	colon_down_down	GO:0051345	positive regulation of hydrolase activity	21/187	153/2477	0.00435615	0.0502224	0.0447624	55200/55655/153/5788/23616/6355/3702/8698/1236/11035/10451/55619/838/8477/64407/11314/3965/6363/374403/257106/1378	21	colon	down with age, down in cancer
803	colon_down_down	GO:0051250	negative regulation of lymphocyte activation	9/187	44/2477	0.00458113	0.0516789	0.0460605	84174/10859/54900/64092/11314/3965/374403/6693/3135	9	colon	down with age, down in cancer
804	colon_down_down	GO:1902107	positive regulation of leukocyte differentiation	9/187	44/2477	0.00458113	0.0516789	0.0460605	5788/3594/7535/54440/9840/3575/3965/6363/3135	9	colon	down with age, down in cancer
805	colon_down_down	GO:0002377	immunoglobulin production	6/187	22/2477	0.00458312	0.0516789	0.0460605	933/5788/54440/3575/51237/940	6	colon	down with age, down in cancer
806	colon_down_down	GO:0070664	negative regulation of leukocyte proliferation	6/187	22/2477	0.00458312	0.0516789	0.0460605	10859/6355/11314/3965/6693/3135	6	colon	down with age, down in cancer
807	colon_down_down	GO:0050869	negative regulation of B cell activation	4/187	10/2477	0.00460105	0.0516789	0.0460605	84174/64092/11314/374403	4	colon	down with age, down in cancer
808	colon_down_down	GO:0048878	chemical homeostasis	31/187	258/2477	0.00466579	0.0521372	0.046469	952/6296/489/771/5788/3162/623/8989/5294/6355/7421/6549/2494/4495/4502/5732/8698/1236/84239/3169/8477/3099/1234/624/1043/10663/6363/5029/930/286530/4489	31	colon	down with age, down in cancer
809	colon_down_down	GO:0043299	leukocyte degranulation	18/187	125/2477	0.00492129	0.0547116	0.0487635	3683/64386/5788/3162/3055/5294/51411/11240/4033/963/1520/11314/3965/10855/374403/6402/1378/100049587	18	colon	down with age, down in cancer
810	colon_down_down	GO:0032652	regulation of interleukin-1 production	5/187	16/2477	0.0051078	0.0562116	0.0501005	55655/7850/1236/3965/6363	5	colon	down with age, down in cancer
811	colon_down_down	GO:0046638	positive regulation of alpha-beta T cell differentiation	5/187	16/2477	0.0051078	0.0562116	0.0501005	3594/7535/54440/3965/6363	5	colon	down with age, down in cancer
812	colon_down_down	GO:0002275	myeloid cell activation involved in immune response	18/187	126/2477	0.00536455	0.0587404	0.0523543	3683/64386/5788/3162/5294/51411/6504/11240/4033/963/1520/11314/3965/10855/374403/6402/1378/100049587	18	colon	down with age, down in cancer
813	colon_down_down	GO:0045785	positive regulation of cell adhesion	17/187	117/2477	0.0056896	0.0619882	0.055249	5788/3594/10859/10148/7535/54440/1236/3169/10451/9840/912/3575/3965/6363/940/916/3135	17	colon	down with age, down in cancer
814	colon_down_down	GO:0030155	regulation of cell adhesion	24/187	189/2477	0.00647017	0.0699484	0.0623438	5788/3594/10859/10148/5294/84830/7535/54440/54900/1236/3169/11005/27299/10451/9840/912/11314/3575/3965/6363/940/6693/916/3135	24	colon	down with age, down in cancer
815	colon_down_down	GO:0098609	cell-cell adhesion	26/187	210/2477	0.00648443	0.0699484	0.0623438	3683/5788/3594/10859/10148/5294/84830/653/7535/54440/54900/1236/3169/9840/912/120425/84059/11314/3575/3965/6363/940/6402/6693/916/3135	26	colon	down with age, down in cancer
816	colon_down_down	GO:0001912	positive regulation of leukocyte mediated cytotoxicity	5/187	17/2477	0.00680023	0.0720164	0.0641869	5788/3594/8807/912/3135	5	colon	down with age, down in cancer
817	colon_down_down	GO:0050871	positive regulation of B cell activation	5/187	17/2477	0.00680023	0.0720164	0.0641869	952/5788/54440/10451/940	5	colon	down with age, down in cancer
818	colon_down_down	GO:0050706	regulation of interleukin-1 beta secretion	4/187	11/2477	0.00680834	0.0720164	0.0641869	55655/1236/3965/6363	4	colon	down with age, down in cancer
819	colon_down_down	GO:0050855	regulation of B cell receptor signaling pathway	4/187	11/2477	0.00680834	0.0720164	0.0641869	933/5788/11314/257144	4	colon	down with age, down in cancer
820	colon_down_down	GO:0071346	cellular response to interferon-gamma	9/187	47/2477	0.00722706	0.0760761	0.0678053	3594/3055/6355/4502/8638/3662/3965/6363/3135	9	colon	down with age, down in cancer
821	colon_down_down	GO:0045576	mast cell activation	6/187	24/2477	0.00728141	0.0762797	0.0679868	3162/5294/11314/399/3965/146722	6	colon	down with age, down in cancer
822	colon_down_down	GO:0042093	T-helper cell differentiation	5/187	18/2477	0.00884967	0.0918259	0.0818428	3594/3662/6097/6363/6693	5	colon	down with age, down in cancer
823	colon_down_down	GO:0050701	interleukin-1 secretion	5/187	18/2477	0.00884967	0.0918259	0.0818428	55655/7850/1236/3965/6363	5	colon	down with age, down in cancer
824	colon_down_down	GO:0002367	cytokine production involved in immune response	6/187	25/2477	0.00899251	0.0928658	0.0827697	3162/10859/3554/8807/54440/10225	6	colon	down with age, down in cancer
825	colon_down_down	GO:1903706	regulation of hemopoiesis	15/187	103/2477	0.00905322	0.0930517	0.0829354	5788/3594/10859/7535/54440/11005/9840/3662/3575/3965/6363/29909/940/1378/3135	15	colon	down with age, down in cancer
826	colon_down_down	GO:0032651	regulation of interleukin-1 beta production	4/187	12/2477	0.00961813	0.0970273	0.0864788	55655/1236/3965/6363	4	colon	down with age, down in cancer
827	colon_down_down	GO:0034340	response to type I interferon	4/187	12/2477	0.00961813	0.0970273	0.0864788	8638/3662/3669/3135	4	colon	down with age, down in cancer
828	colon_down_down	GO:0060337	type I interferon signaling pathway	4/187	12/2477	0.00961813	0.0970273	0.0864788	8638/3662/3669/3135	4	colon	down with age, down in cancer
829	colon_down_down	GO:0071357	cellular response to type I interferon	4/187	12/2477	0.00961813	0.0970273	0.0864788	8638/3662/3669/3135	4	colon	down with age, down in cancer

## Sheet: Brain
Data S3: List of enriched terms from GO enrichment analysis of overlap genes between age-DEGs and cancer-DEGs
Brain only
	Cluster	ID	Description	GeneRatio	BgRatio	pvalue	p.adjust	qvalue	geneID	Count	tissue	condition
1	brain_up_up	GO:0006952	defense response	69/207	318/2161	7.14e-13	1.63e-09	1.36e-09	6915/23166/920/7305/6556/972/7431/960/1535/10758/7132/8692/54209/2687/3162/2000/7076/7040/5054/81622/10312/2633/8673/3764/7852/4502/6608/3958/1116/301/834/55647/84166/10410/710/51267/11326/2207/714/715/3689/58191/2634/1520/11314/79155/3965/6039/929/713/712/26472/26471/9332/8651/3123/12/837/5265/5696/3122/3426/63940/1903/10437/3115/3113/3106/27350	69	brain	up with age, up in cancer
2	brain_up_up	GO:0006955	immune response	81/207	432/2161	1.53e-11	1.75e-08	1.45e-08	4267/920/7305/6556/972/7431/8635/960/1535/10758/2512/5996/54209/56241/4242/3956/3162/4689/2000/2217/7040/3955/1277/81622/10312/2633/8673/10577/7852/4502/22918/5880/968/27180/10095/3958/1116/301/834/55647/84166/123920/10410/963/2212/710/11326/2207/714/715/3689/58191/2634/1520/6282/3903/11314/79155/3965/6039/929/713/712/26472/302/8651/3123/12/837/5265/2214/3108/5696/3122/3426/10437/3115/3113/3106/3…	81	brain	up with age, up in cancer
3	brain_up_up	GO:0045087	innate immune response	45/207	187/2161	6.47e-10	4.93e-07	4.11e-07	7305/6556/7431/960/1535/54209/2000/7040/81622/2633/4502/3958/301/834/55647/84166/10410/710/11326/2207/714/715/3689/58191/2634/1520/11314/79155/3965/6039/929/713/712/26472/8651/3123/837/5696/3122/3426/10437/3115/3113/3106/27350	45	brain	up with age, up in cancer
4	brain_up_up	GO:0002252	immune effector process	55/207	266/2161	2.63e-09	1.5e-06	1.25e-06	7305/6556/972/8635/960/1535/10758/8692/2512/4242/3956/3162/7040/3955/81622/10312/2633/8673/10577/3764/22918/5880/968/27180/10095/3958/1116/301/84166/10410/963/2212/710/11326/2207/714/715/3689/1520/6282/3903/11314/3965/6039/929/713/712/302/12/5265/2214/3426/3106/3109/27350	55	brain	up with age, up in cancer
5	brain_up_up	GO:0001775	cell activation	59/207	305/2161	9.01e-09	3.62e-06	3.01e-06	920/7305/6556/972/864/8635/960/1535/6688/8692/2512/2323/1947/4242/3956/3162/2000/7076/7040/3955/3315/1277/10312/7450/1490/8673/10577/22918/5880/6608/968/27180/3958/1116/301/10457/11117/963/2212/83706/678/112616/2207/3689/1520/6282/3903/11314/79155/3965/929/302/8651/12/5265/1192/3115/3113/3109	59	brain	up with age, up in cancer
6	brain_up_up	GO:0002682	regulation of immune system process	57/207	290/2161	9.49e-09	3.62e-06	3.01e-06	4267/920/7305/6556/972/864/1535/10758/6688/2323/1947/54209/3956/3162/7040/5054/28959/1277/81622/2633/8673/5880/27180/10095/3958/301/10457/11117/84166/123920/2212/710/678/11326/2207/714/715/3689/1520/3903/11314/79155/3965/929/713/712/284114/8651/3123/2214/3122/3426/63940/3115/3113/3106/3109	57	brain	up with age, up in cancer
7	brain_up_up	GO:0050776	regulation of immune response	44/207	198/2161	1.58e-08	5.16e-06	4.3e-06	4267/920/7305/6556/972/1535/54209/3162/7040/1277/81622/2633/8673/5880/27180/10095/3958/301/84166/123920/2212/710/11326/2207/714/715/3689/1520/3903/11314/79155/3965/929/713/712/8651/3123/2214/3122/3426/3115/3113/3106/3109	44	brain	up with age, up in cancer
8	brain_up_up	GO:0002684	positive regulation of immune system process	46/207	217/2161	3.4e-08	9.71e-06	8.09e-06	920/6556/972/864/1535/2323/1947/54209/3956/3162/7040/5054/81622/2633/8673/5880/10095/3958/301/84166/123920/2212/710/11326/2207/714/715/3689/1520/11314/79155/3965/929/713/712/284114/8651/3123/2214/3122/3426/63940/3115/3113/3106/3109	46	brain	up with age, up in cancer
9	brain_up_up	GO:0009605	response to external stimulus	67/207	385/2161	6.27e-08	1.59e-05	1.33e-05	6915/23166/920/6556/972/1890/7431/1535/10758/7132/8692/5996/1947/285/54209/80270/3162/706/5355/5251/7040/3315/5054/2022/1277/81622/2633/8673/10577/8795/3764/7852/1026/7408/5880/6608/3958/1116/301/10457/834/84166/123920/10410/5872/710/112616/2207/714/715/3689/58191/79155/3965/6039/929/713/712/7351/284114/302/25959/3426/63940/358/27350/641700	67	brain	up with age, up in cancer
10	brain_up_up	GO:0048584	positive regulation of response to stimulus	67/207	389/2161	9.74e-08	2.23e-05	1.85e-05	51330/6915/920/6556/972/960/1535/10758/7132/8692/7205/54209/4242/3956/3162/7040/3955/3315/5054/2022/1277/81622/2633/1490/8673/8795/7852/5880/6608/10095/3958/1116/301/10457/834/7041/84166/123920/2212/710/389/11326/2207/714/715/3689/1520/4487/11314/79155/3965/929/713/712/2828/284114/8651/3123/837/2214/3122/3426/63940/3115/3113/3106/3109	67	brain	up with age, up in cancer
11	brain_up_up	GO:0071310	cellular response to organic substance	74/207	452/2161	1.44e-07	2.99e-05	2.49e-05	51330/6915/920/972/7431/960/1535/3784/8531/6688/7132/8692/8463/2323/285/54209/3956/3162/706/5355/5251/7076/7040/3315/5054/2022/1277/10312/2633/3399/1490/7852/1026/4502/6608/79652/1116/3601/301/834/11117/55647/7041/84166/10410/5872/5778/678/2207/3689/7805/2634/1520/4487/3490/79155/3965/929/7351/7050/57085/302/8651/3123/837/25959/5696/3122/10437/1052/3115/3113/3106/358	74	brain	up with age, up in cancer
12	brain_up_up	GO:0034097	response to cytokine	50/207	261/2161	2.51e-07	4.79e-05	3.99e-05	51330/920/6556/972/7431/960/1535/8531/7132/8692/2323/54209/3162/5355/7076/7040/1277/2633/7852/1026/4502/1116/3601/301/834/55647/84166/10410/5778/678/2207/3689/58191/7805/2634/79155/3965/929/284114/302/8651/3123/837/5696/3122/10437/1052/3115/3113/3106	50	brain	up with age, up in cancer
13	brain_up_up	GO:0050778	positive regulation of immune response	35/207	156/2161	4.84e-07	8.38e-05	6.98e-05	920/6556/972/1535/7040/81622/2633/8673/10095/3958/301/84166/123920/2212/710/11326/2207/714/715/3689/1520/11314/79155/3965/929/713/712/3123/2214/3122/3426/3115/3113/3106/3109	35	brain	up with age, up in cancer
14	brain_up_up	GO:0071345	cellular response to cytokine stimulus	46/207	236/2161	5.13e-07	8.38e-05	6.98e-05	51330/920/972/7431/960/1535/8531/7132/8692/2323/54209/3162/5355/7076/7040/1277/2633/7852/1026/4502/1116/3601/301/834/55647/84166/10410/5778/678/2207/3689/7805/2634/79155/3965/302/8651/3123/837/5696/3122/10437/1052/3115/3113/3106	46	brain	up with age, up in cancer
15	brain_up_up	GO:0006954	inflammatory response	35/207	160/2161	9.31e-07	0.00014195	0.00011825	6915/23166/6556/960/1535/7132/8692/2687/3162/7076/7040/5054/8673/7852/6608/1116/301/710/2207/714/715/3689/79155/3965/929/713/712/26471/9332/12/837/5265/3426/63940/1903	35	brain	up with age, up in cancer
16	brain_up_up	GO:0006935	chemotaxis	26/207	101/2161	1.08e-06	0.00014585	0.00012149	972/1890/1947/285/80270/5355/7040/3315/5054/7852/7408/5880/6608/3958/301/10457/123920/5872/112616/2207/3689/58191/3965/284114/63940/641700	26	brain	up with age, up in cancer
17	brain_up_up	GO:0042330	taxis	26/207	101/2161	1.08e-06	0.00014585	0.00012149	972/1890/1947/285/80270/5355/7040/3315/5054/7852/7408/5880/6608/3958/301/10457/123920/5872/112616/2207/3689/58191/3965/284114/63940/641700	26	brain	up with age, up in cancer
18	brain_up_up	GO:0034341	response to interferon-gamma	19/207	60/2161	1.16e-06	0.00014714	0.00012257	6556/7431/960/2633/4502/834/55647/84166/10410/58191/2634/3965/8651/3123/3122/10437/3115/3113/3106	19	brain	up with age, up in cancer
19	brain_up_up	GO:0045321	leukocyte activation	50/207	275/2161	1.4e-06	0.00016848	0.00014035	920/7305/6556/972/864/8635/960/1535/6688/8692/2512/2323/1947/4242/3956/3162/2000/7040/3955/10312/8673/10577/22918/5880/968/27180/3958/1116/301/10457/963/2212/678/112616/2207/3689/1520/6282/3903/11314/79155/3965/929/302/8651/12/5265/3115/3113/3109	50	brain	up with age, up in cancer
20	brain_up_up	GO:0046903	secretion	51/207	286/2161	1.99e-06	0.00022734	0.00018937	7305/6556/972/8635/960/1535/3784/10758/7132/8692/2512/3162/7076/6510/7040/5054/2022/10312/7450/55240/2633/1490/8673/10577/22918/5880/968/27180/3958/1116/301/834/963/2212/710/83706/8407/2207/3689/1520/6282/3903/11314/3965/929/7351/302/8651/12/5265/358	51	brain	up with age, up in cancer
21	brain_up_up	GO:0045055	regulated exocytosis	36/207	173/2161	2.3e-06	0.00025071	0.00020883	7305/6556/8635/960/1535/2512/3162/7076/7040/5054/10312/7450/8673/10577/22918/5880/968/27180/3958/1116/963/2212/710/83706/8407/2207/3689/1520/6282/3903/11314/3965/929/302/12/5265	36	brain	up with age, up in cancer
22	brain_up_up	GO:0006887	exocytosis	37/207	182/2161	2.96e-06	0.00030783	0.00025642	7305/6556/8635/960/1535/2512/3162/7076/7040/5054/10312/7450/8673/10577/22918/5880/968/27180/3958/1116/301/963/2212/710/83706/8407/2207/3689/1520/6282/3903/11314/3965/929/302/12/5265	37	brain	up with age, up in cancer
23	brain_up_up	GO:0002274	myeloid leukocyte activation	35/207	169/2161	3.67e-06	0.00036504	0.00030408	7305/6556/972/8635/960/1535/6688/8692/2512/2323/3162/7040/10312/8673/10577/22918/5880/968/27180/3958/1116/963/2212/2207/3689/1520/6282/3903/11314/79155/3965/929/302/12/5265	35	brain	up with age, up in cancer
24	brain_up_up	GO:0019221	cytokine-mediated signaling pathway	36/207	177/2161	4.09e-06	0.00038958	0.00032451	51330/920/972/7431/960/7132/2323/54209/3162/5355/7076/7040/2633/7852/1026/4502/3601/301/834/84166/10410/2207/3689/2634/79155/302/8651/3123/837/5696/3122/10437/1052/3115/3113/3106	36	brain	up with age, up in cancer
25	brain_up_up	GO:0098657	import into cell	30/207	135/2161	4.44e-06	0.000406	0.00033819	23166/6556/30846/4481/1535/54209/56241/4689/79890/6510/7040/5054/3764/9322/22918/341/10095/3958/301/55647/2212/2207/3689/58191/11314/929/9332/302/2214/3426	30	brain	up with age, up in cancer
26	brain_up_up	GO:0032940	secretion by cell	48/207	270/2161	4.81e-06	0.00042275	0.00035214	7305/6556/8635/960/1535/10758/7132/8692/2512/3162/7076/6510/7040/5054/2022/10312/7450/55240/2633/1490/8673/10577/22918/5880/968/27180/3958/1116/301/834/963/2212/710/83706/8407/2207/3689/1520/6282/3903/11314/3965/929/7351/302/8651/12/5265	48	brain	up with age, up in cancer
27	brain_up_up	GO:0002263	cell activation involved in immune response	35/207	173/2161	6.48e-06	0.00052925	0.00044086	7305/6556/8635/960/1535/2512/4242/3956/3162/7040/3955/10312/8673/10577/22918/5880/968/27180/3958/1116/301/963/2212/2207/3689/1520/6282/3903/11314/3965/929/302/12/5265/3109	35	brain	up with age, up in cancer
28	brain_up_up	GO:0002366	leukocyte activation involved in immune response	35/207	173/2161	6.48e-06	0.00052925	0.00044086	7305/6556/8635/960/1535/2512/4242/3956/3162/7040/3955/10312/8673/10577/22918/5880/968/27180/3958/1116/301/963/2212/2207/3689/1520/6282/3903/11314/3965/929/302/12/5265/3109	35	brain	up with age, up in cancer
29	brain_up_up	GO:0006897	endocytosis	28/207	124/2161	6.92e-06	0.00054537	0.00045429	23166/6556/30846/4481/1535/54209/56241/4689/79890/7040/5054/9322/22918/341/10095/3958/301/55647/2212/2207/3689/58191/11314/929/9332/302/2214/3426	28	brain	up with age, up in cancer
30	brain_up_up	GO:0002443	leukocyte mediated immunity	38/207	196/2161	7.21e-06	0.00054911	0.0004574	7305/6556/972/8635/960/1535/2512/3162/7040/10312/8673/10577/22918/5880/968/27180/3958/1116/963/2212/710/2207/714/715/3689/1520/6282/3903/11314/3965/929/713/712/302/12/5265/3426/3106	38	brain	up with age, up in cancer
31	brain_up_up	GO:0016192	vesicle-mediated transport	55/207	332/2161	8.04e-06	0.00059311	0.00049406	23166/7305/6556/30846/8635/960/4481/1535/2512/54209/56241/3162/4689/79890/7076/2217/7040/5054/10312/7450/8673/10577/9322/22918/5880/968/27180/341/10095/3958/1116/301/55647/963/2212/5872/710/83706/8407/2207/3689/58191/1520/6282/3903/11314/10791/3965/929/9332/302/12/5265/2214/3426	55	brain	up with age, up in cancer
32	brain_up_up	GO:0051239	regulation of multicellular organismal process	71/207	472/2161	9.53e-06	0.00068102	0.00056728	126393/51330/6915/23166/920/7305/6556/972/864/1890/7431/1535/3784/8531/6688/7132/8692/2323/285/3956/3162/706/7076/85360/7040/3955/3315/5054/28959/2022/1277/397/2202/2633/3399/1490/8673/6909/7852/6237/6608/341/3958/1116/301/10457/834/11117/7041/84166/710/678/2207/714/3689/9249/4487/3965/929/7351/26471/2828/302/8651/63940/1903/1192/3115/3113/358/641700	71	brain	up with age, up in cancer
33	brain_up_up	GO:2000026	regulation of multicellular organismal development	53/207	318/2161	1.04e-05	0.00071879	0.00059874	126393/51330/6915/23166/920/7305/972/864/1890/7431/8531/6688/7132/2323/285/3956/3162/706/7076/85360/7040/3955/3315/5054/28959/2022/1277/397/2202/3399/1490/6909/7852/6237/6608/3958/1116/301/10457/11117/7041/678/714/3689/4487/3965/26471/2828/302/8651/1903/358/641700	53	brain	up with age, up in cancer
34	brain_up_up	GO:0050793	regulation of developmental process	63/207	407/2161	1.5e-05	0.00100924	0.00084069	126393/51330/6915/23166/920/7305/972/864/30846/1890/7431/960/4481/8531/6688/7132/8463/2323/285/3956/3162/706/7076/85360/7040/3955/3315/5054/28959/2022/1277/397/4739/2202/2633/3399/1490/6909/7852/6237/6608/3958/1116/301/10457/11117/7041/963/9095/678/389/714/3689/4487/3965/26471/2828/302/8651/1903/1192/358/641700	63	brain	up with age, up in cancer
35	brain_up_up	GO:0006909	phagocytosis	16/207	53/2161	1.7e-05	0.0010784	0.00089829	6556/4481/1535/54209/4689/7040/22918/10095/301/55647/2212/2207/3689/11314/929/2214	16	brain	up with age, up in cancer
36	brain_up_up	GO:0071346	cellular response to interferon-gamma	16/207	53/2161	1.7e-05	0.0010784	0.00089829	7431/960/2633/4502/834/55647/84166/2634/3965/8651/3123/3122/10437/3115/3113/3106	16	brain	up with age, up in cancer
37	brain_up_up	GO:0040011	locomotion	50/207	302/2161	2.45e-05	0.00151075	0.00125844	51330/6915/972/1890/960/8692/7205/1947/285/80270/3162/706/5355/7076/85360/7040/3315/5054/2022/51225/1277/397/4739/1490/8795/7852/7408/6237/5880/6608/3958/301/10457/2995/11117/2028/123920/5872/83706/112616/389/2207/3689/58191/11314/3965/284114/25959/63940/641700	50	brain	up with age, up in cancer
38	brain_up_up	GO:0050865	regulation of cell activation	25/207	112/2161	2.8e-05	0.0016846	0.00140326	920/972/864/2323/1947/3956/3162/7040/1490/8673/5880/3958/301/10457/11117/678/2207/3689/11314/79155/3965/8651/3115/3113/3109	25	brain	up with age, up in cancer
39	brain_up_up	GO:0002697	regulation of immune effector process	20/207	80/2161	3.35e-05	0.00196108	0.00163356	972/10758/3162/7040/8673/5880/3958/301/710/2207/714/715/3689/11314/3965/713/712/3426/3106/3109	20	brain	up with age, up in cancer
40	brain_up_up	GO:0002495	antigen processing and presentation of peptide antigen via MHC class II	11/207	29/2161	3.52e-05	0.00196285	0.00163503	972/54209/2207/1520/3123/3108/3122/10437/3115/3113/3109	11	brain	up with age, up in cancer
41	brain_up_up	GO:0002504	antigen processing and presentation of peptide or polysaccharide antigen via MHC class II	11/207	29/2161	3.52e-05	0.00196285	0.00163503	972/54209/2207/1520/3123/3108/3122/10437/3115/3113/3109	11	brain	up with age, up in cancer
42	brain_up_up	GO:0043299	leukocyte degranulation	29/207	142/2161	3.73e-05	0.0020315	0.00169222	7305/6556/8635/960/1535/2512/3162/10312/8673/10577/22918/5880/968/27180/3958/1116/963/2212/2207/3689/1520/6282/3903/11314/3965/929/302/12/5265	29	brain	up with age, up in cancer
43	brain_up_up	GO:0002253	activation of immune response	26/207	122/2161	4.54e-05	0.00241543	0.00201202	920/1535/81622/2633/10095/3958/123920/2212/710/11326/2207/714/715/3689/1520/11314/79155/929/713/712/3123/2214/3122/3426/3115/3113	26	brain	up with age, up in cancer
44	brain_up_up	GO:0002275	myeloid cell activation involved in immune response	29/207	144/2161	4.92e-05	0.00255802	0.0021308	7305/6556/8635/960/1535/2512/3162/10312/8673/10577/22918/5880/968/27180/3958/1116/963/2212/2207/3689/1520/6282/3903/11314/3965/929/302/12/5265	29	brain	up with age, up in cancer
45	brain_up_up	GO:0048002	antigen processing and presentation of peptide antigen	14/207	46/2161	5.3e-05	0.00269224	0.0022426	6556/972/54209/8673/2207/1520/3123/3108/3122/10437/3115/3113/3106/3109	14	brain	up with age, up in cancer
46	brain_up_up	GO:0002444	myeloid leukocyte mediated immunity	29/207	145/2161	5.64e-05	0.00280281	0.0023347	7305/6556/8635/960/1535/2512/3162/10312/8673/10577/22918/5880/968/27180/3958/1116/963/2212/2207/3689/1520/6282/3903/11314/3965/929/302/12/5265	29	brain	up with age, up in cancer
47	brain_up_up	GO:0016477	cell migration	44/207	263/2161	6.63e-05	0.00322515	0.00268651	51330/6915/972/960/8692/7205/1947/285/80270/3162/706/7076/85360/7040/3315/5054/2022/51225/1277/397/4739/1490/8795/7852/6237/5880/6608/3958/301/10457/2995/11117/2028/5872/83706/389/2207/3689/58191/11314/3965/284114/25959/63940	44	brain	up with age, up in cancer
48	brain_up_up	GO:0045765	regulation of angiogenesis	18/207	71/2161	6.93e-05	0.00329907	0.00274809	126393/51330/6915/23166/285/3162/3315/5054/2022/6237/1116/301/10457/11117/3689/2828/358/641700	18	brain	up with age, up in cancer
49	brain_up_up	GO:0007155	cell adhesion	44/207	264/2161	7.3e-05	0.00340698	0.00283797	4267/51330/23166/920/972/864/960/7205/53827/1947/285/3956/7040/3315/5054/2022/9124/1277/7450/397/4739/2633/1490/22918/5880/27180/3958/301/10457/11117/7041/83706/3689/6282/3490/11314/3965/284114/302/8651/1192/3115/3113/3109	44	brain	up with age, up in cancer
50	brain_up_up	GO:0051093	negative regulation of developmental process	31/207	162/2161	7.5e-05	0.00343005	0.00285719	6915/23166/972/864/7431/8531/285/3956/706/7076/7040/3955/5054/28959/397/2202/2633/3399/6909/6608/301/11117/7041/678/714/4487/2828/302/8651/1903/641700	31	brain	up with age, up in cancer
51	brain_up_up	GO:0022610	biological adhesion	44/207	265/2161	8.04e-05	0.00360223	0.00300061	4267/51330/23166/920/972/864/960/7205/53827/1947/285/3956/7040/3315/5054/2022/9124/1277/7450/397/4739/2633/1490/22918/5880/27180/3958/301/10457/11117/7041/83706/3689/6282/3490/11314/3965/284114/302/8651/1192/3115/3113/3109	44	brain	up with age, up in cancer
52	brain_up_up	GO:0002694	regulation of leukocyte activation	23/207	105/2161	8.25e-05	0.00362668	0.00302098	920/972/864/2323/1947/3956/3162/7040/8673/5880/3958/301/10457/678/2207/3689/11314/79155/3965/8651/3115/3113/3109	23	brain	up with age, up in cancer
53	brain_up_up	GO:0019882	antigen processing and presentation	15/207	54/2161	9.29e-05	0.00400751	0.00333821	6556/972/54209/8673/2207/1520/3123/3108/5696/3122/10437/3115/3113/3106/3109	15	brain	up with age, up in cancer
54	brain_up_up	GO:0060627	regulation of vesicle-mediated transport	18/207	73/2161	0.00010285	0.00428038	0.00356551	6556/30846/1535/3162/7040/5054/8673/5880/341/3958/301/55647/2207/3689/11314/3965/929/302	18	brain	up with age, up in cancer
55	brain_up_up	GO:0019886	antigen processing and presentation of exogenous peptide antigen via MHC class II	10/207	27/2161	0.00010298	0.00428038	0.00356551	972/2207/1520/3123/3108/3122/10437/3115/3113/3109	10	brain	up with age, up in cancer
56	brain_up_up	GO:0006958	complement activation, classical pathway	6/207	10/2161	0.00010888	0.00444468	0.00370237	710/714/715/713/712/3426	6	brain	up with age, up in cancer
57	brain_up_up	GO:0050900	leukocyte migration	22/207	101/2161	0.00013011	0.00521791	0.00434645	972/960/285/80270/3162/7040/5054/1277/8795/7852/5880/3958/301/2995/11117/2207/3689/58191/11314/3965/284114/63940	22	brain	up with age, up in cancer
58	brain_up_up	GO:0050867	positive regulation of cell activation	18/207	75/2161	0.00015004	0.00576122	0.00479903	920/972/864/2323/1947/3956/7040/1490/8673/301/2207/3689/79155/3965/8651/3115/3113/3109	18	brain	up with age, up in cancer
59	brain_up_up	GO:1901342	regulation of vasculature development	18/207	75/2161	0.00015004	0.00576122	0.00479903	126393/51330/6915/23166/285/3162/3315/5054/2022/6237/1116/301/10457/11117/3689/2828/358/641700	18	brain	up with age, up in cancer
60	brain_up_up	GO:0048870	cell motility	44/207	272/2161	0.00015373	0.00576122	0.00479903	51330/6915/972/960/8692/7205/1947/285/80270/3162/706/7076/85360/7040/3315/5054/2022/51225/1277/397/4739/1490/8795/7852/6237/5880/6608/3958/301/10457/2995/11117/2028/5872/83706/389/2207/3689/58191/11314/3965/284114/25959/63940	44	brain	up with age, up in cancer
61	brain_up_up	GO:0051674	localization of cell	44/207	272/2161	0.00015373	0.00576122	0.00479903	51330/6915/972/960/8692/7205/1947/285/80270/3162/706/7076/85360/7040/3315/5054/2022/51225/1277/397/4739/1490/8795/7852/6237/5880/6608/3958/301/10457/2995/11117/2028/5872/83706/389/2207/3689/58191/11314/3965/284114/25959/63940	44	brain	up with age, up in cancer
62	brain_up_up	GO:0060333	interferon-gamma-mediated signaling pathway	12/207	39/2161	0.00016481	0.00607682	0.00506191	960/2633/4502/84166/2634/8651/3123/3122/10437/3115/3113/3106	12	brain	up with age, up in cancer
63	brain_up_up	GO:0022603	regulation of anatomical structure morphogenesis	31/207	169/2161	0.00017315	0.00628285	0.00523354	126393/51330/6915/23166/30846/960/7132/2323/285/3162/7040/3955/3315/5054/2022/4739/2633/6909/6237/6608/1116/301/10457/11117/963/389/3689/4487/2828/358/641700	31	brain	up with age, up in cancer
64	brain_up_up	GO:0032101	regulation of response to external stimulus	27/207	139/2161	0.00017667	0.00631061	0.00525666	6915/972/1535/10758/7132/8692/285/7040/3315/5054/8673/7852/5880/301/710/2207/714/715/3689/3965/713/712/284114/302/25959/3426/63940	27	brain	up with age, up in cancer
65	brain_up_up	GO:0046649	lymphocyte activation	27/207	140/2161	0.00020052	0.0070523	0.00587448	920/6556/972/864/6688/2323/1947/4242/3956/2000/7040/3955/5880/3958/301/10457/678/112616/2207/3689/11314/79155/3965/8651/3115/3113/3109	27	brain	up with age, up in cancer
66	brain_up_up	GO:0007162	negative regulation of cell adhesion	16/207	64/2161	0.00021307	0.00736445	0.0061345	972/864/53827/285/3956/7040/5054/1277/397/2633/3958/301/10457/11314/3965/8651	16	brain	up with age, up in cancer
67	brain_up_up	GO:0002478	antigen processing and presentation of exogenous peptide antigen	12/207	40/2161	0.00021584	0.00736445	0.0061345	972/8673/2207/1520/3123/3108/3122/10437/3115/3113/3106/3109	12	brain	up with age, up in cancer
68	brain_up_up	GO:0072358	cardiovascular system development	30/207	164/2161	0.00023502	0.0079008	0.00658127	126393/51330/6915/23166/1890/3784/6688/8463/285/3162/7040/3315/5054/2022/1277/1490/6909/6237/6608/79652/1116/301/10457/11117/2028/3689/2828/302/358/641700	30	brain	up with age, up in cancer
69	brain_up_up	GO:0043312	neutrophil degranulation	26/207	134/2161	0.00023988	0.00794738	0.00662008	7305/6556/8635/960/1535/2512/10312/8673/10577/22918/968/27180/3958/1116/963/2212/2207/3689/1520/6282/3903/11314/929/302/12/5265	26	brain	up with age, up in cancer
70	brain_up_up	GO:0051241	negative regulation of multicellular organismal process	36/207	212/2161	0.0002563	0.00837018	0.00697226	6915/23166/6556/972/864/7431/1535/8531/7132/285/3956/3162/706/7076/7040/3955/5054/28959/397/2202/2633/3399/6909/6608/341/301/10457/11117/84166/710/714/3965/2828/302/8651/641700	36	brain	up with age, up in cancer
71	brain_up_up	GO:0032879	regulation of localization	56/207	382/2161	0.00026907	0.00864078	0.00719766	6915/920/6556/972/30846/4481/1535/3784/7132/8692/7205/53827/285/54209/3162/706/7076/85360/7040/3315/5054/2022/51225/1277/397/4739/2633/8673/3764/6237/5880/6608/341/3958/301/10457/834/11117/55647/83706/389/2207/3689/58191/1520/11314/3965/929/7351/284114/302/8651/63940/1192/30851/358	56	brain	up with age, up in cancer
72	brain_up_up	GO:0002283	neutrophil activation involved in immune response	26/207	135/2161	0.00027215	0.00864078	0.00719766	7305/6556/8635/960/1535/2512/10312/8673/10577/22918/968/27180/3958/1116/963/2212/2207/3689/1520/6282/3903/11314/929/302/12/5265	26	brain	up with age, up in cancer
73	brain_up_up	GO:0048514	blood vessel morphogenesis	27/207	144/2161	0.00032721	0.0098262	0.00818511	126393/51330/6915/23166/1890/6688/8463/285/3162/7040/3315/5054/2022/1490/6909/6237/6608/1116/301/10457/11117/2028/3689/2828/302/358/641700	27	brain	up with age, up in cancer
74	brain_up_up	GO:0060326	cell chemotaxis	15/207	60/2161	0.00033779	0.0098262	0.00818511	972/80270/3315/5054/7852/5880/3958/301/5872/2207/3689/58191/3965/284114/63940	15	brain	up with age, up in cancer
75	brain_up_up	GO:0002696	positive regulation of leukocyte activation	17/207	73/2161	0.00034065	0.0098262	0.00818511	920/972/864/2323/1947/3956/7040/8673/301/2207/3689/79155/3965/8651/3115/3113/3109	17	brain	up with age, up in cancer
76	brain_up_up	GO:0002446	neutrophil mediated immunity	26/207	137/2161	0.00034845	0.0098262	0.00818511	7305/6556/8635/960/1535/2512/10312/8673/10577/22918/968/27180/3958/1116/963/2212/2207/3689/1520/6282/3903/11314/929/302/12/5265	26	brain	up with age, up in cancer
77	brain_up_up	GO:0036230	granulocyte activation	26/207	137/2161	0.00034845	0.0098262	0.00818511	7305/6556/8635/960/1535/2512/10312/8673/10577/22918/968/27180/3958/1116/963/2212/2207/3689/1520/6282/3903/11314/929/302/12/5265	26	brain	up with age, up in cancer
78	brain_up_up	GO:0042119	neutrophil activation	26/207	137/2161	0.00034845	0.0098262	0.00818511	7305/6556/8635/960/1535/2512/10312/8673/10577/22918/968/27180/3958/1116/963/2212/2207/3689/1520/6282/3903/11314/929/302/12/5265	26	brain	up with age, up in cancer
79	brain_up_up	GO:0030334	regulation of cell migration	29/207	160/2161	0.00035637	0.0098262	0.00818511	6915/972/8692/7205/285/3162/7076/85360/7040/3315/5054/2022/51225/1277/397/4739/6237/5880/3958/301/10457/11117/83706/389/58191/11314/3965/284114/63940	29	brain	up with age, up in cancer
80	brain_up_up	GO:0032103	positive regulation of response to external stimulus	14/207	54/2161	0.00035637	0.0098262	0.00818511	972/1535/7132/8692/7040/3315/5054/8673/5880/2207/3689/3965/284114/63940	14	brain	up with age, up in cancer
81	brain_up_up	GO:0019884	antigen processing and presentation of exogenous antigen	12/207	42/2161	0.00035908	0.0098262	0.00818511	972/8673/2207/1520/3123/3108/3122/10437/3115/3113/3106/3109	12	brain	up with age, up in cancer
82	brain_up_up	GO:0002886	regulation of myeloid leukocyte mediated immunity	7/207	16/2161	0.00036107	0.0098262	0.00818511	3162/8673/5880/2207/3689/11314/3965	7	brain	up with age, up in cancer
83	brain_up_up	GO:0032964	collagen biosynthetic process	7/207	16/2161	0.00036107	0.0098262	0.00818511	7431/7040/2022/1277/1490/11117/871	7	brain	up with age, up in cancer
84	brain_up_up	GO:0043300	regulation of leukocyte degranulation	7/207	16/2161	0.00036107	0.0098262	0.00818511	3162/8673/5880/2207/3689/11314/3965	7	brain	up with age, up in cancer
85	brain_up_up	GO:0001944	vasculature development	29/207	161/2161	0.0003982	0.0107092	0.00892061	126393/51330/6915/23166/1890/6688/8463/285/3162/7040/3315/5054/2022/1277/1490/6909/6237/6608/79652/1116/301/10457/11117/2028/3689/2828/302/358/641700	29	brain	up with age, up in cancer
86	brain_up_up	GO:0016064	immunoglobulin mediated immune response	9/207	26/2161	0.00041894	0.0110079	0.00916946	972/7040/710/2207/714/715/713/712/3426	9	brain	up with age, up in cancer
87	brain_up_up	GO:0019724	B cell mediated immunity	9/207	26/2161	0.00041894	0.0110079	0.00916946	972/7040/710/2207/714/715/713/712/3426	9	brain	up with age, up in cancer
88	brain_up_up	GO:0002526	acute inflammatory response	11/207	37/2161	0.00043497	0.0112993	0.00941217	710/2207/714/715/713/712/26471/9332/12/5265/3426	11	brain	up with age, up in cancer
89	brain_up_up	GO:0009611	response to wounding	26/207	139/2161	0.00044311	0.0113814	0.00948054	51330/6915/6556/30846/960/3956/3162/706/7076/7040/3315/5054/1277/7450/3399/1490/301/710/83706/678/389/2207/2828/302/5265/1192	26	brain	up with age, up in cancer
90	brain_up_up	GO:0030595	leukocyte chemotaxis	13/207	49/2161	0.00045542	0.0114714	0.00955555	972/80270/5054/7852/5880/3958/301/2207/3689/58191/3965/284114/63940	13	brain	up with age, up in cancer
91	brain_up_up	GO:0030336	negative regulation of cell migration	12/207	43/2161	0.00045665	0.0114714	0.00955555	6915/8692/285/3162/7076/7040/5054/2022/397/6237/11117/11314	12	brain	up with age, up in cancer
92	brain_up_up	GO:0001667	ameboidal-type cell migration	15/207	62/2161	0.00049607	0.0122466	0.0102013	6915/8692/1947/285/3162/7076/85360/7040/3315/397/6608/301/5872/3689/25959	15	brain	up with age, up in cancer
93	brain_up_up	GO:0007159	leukocyte cell-cell adhesion	19/207	89/2161	0.00050358	0.0122466	0.0102013	920/972/864/960/1947/3956/7040/5880/3958/301/10457/83706/3689/11314/3965/8651/3115/3113/3109	19	brain	up with age, up in cancer
94	brain_up_up	GO:0051249	regulation of lymphocyte activation	19/207	89/2161	0.00050358	0.0122466	0.0102013	920/972/864/2323/1947/3956/7040/5880/3958/301/10457/678/11314/79155/3965/8651/3115/3113/3109	19	brain	up with age, up in cancer
95	brain_up_up	GO:0040012	regulation of locomotion	30/207	172/2161	0.00056012	0.0132944	0.0110741	6915/972/8692/7205/285/3162/7076/85360/7040/3315/5054/2022/51225/1277/397/4739/7852/6237/5880/3958/301/10457/11117/83706/389/58191/11314/3965/284114/63940	30	brain	up with age, up in cancer
96	brain_up_up	GO:0072659	protein localization to plasma membrane	11/207	38/2161	0.00056147	0.0132944	0.0110741	30846/7132/54209/7040/2633/8673/3958/5872/2207/10791/302	11	brain	up with age, up in cancer
97	brain_up_up	GO:0051216	cartilage development	13/207	50/2161	0.00056411	0.0132944	0.0110741	864/960/8692/7076/7040/1277/2202/1490/1116/871/4487/54360/302	13	brain	up with age, up in cancer
98	brain_up_up	GO:0001568	blood vessel development	28/207	157/2161	0.00059961	0.0139869	0.0116509	126393/51330/6915/23166/1890/6688/8463/285/3162/7040/3315/5054/2022/1277/1490/6909/6237/6608/1116/301/10457/11117/2028/3689/2828/302/358/641700	28	brain	up with age, up in cancer
99	brain_up_up	GO:2000145	regulation of cell motility	29/207	165/2161	0.00061238	0.0141404	0.0117788	6915/972/8692/7205/285/3162/7076/85360/7040/3315/5054/2022/51225/1277/397/4739/6237/5880/3958/301/10457/11117/83706/389/58191/11314/3965/284114/63940	29	brain	up with age, up in cancer
100	brain_up_up	GO:0046651	lymphocyte proliferation	16/207	70/2161	0.00063952	0.0146194	0.0121778	920/6556/972/2323/1947/2000/7040/5880/3958/301/10457/11314/3965/3115/3113/3109	16	brain	up with age, up in cancer
101	brain_up_up	GO:0050670	regulation of lymphocyte proliferation	14/207	57/2161	0.00065029	0.0147184	0.0122602	920/972/2323/1947/7040/5880/3958/301/10457/11314/3965/3115/3113/3109	14	brain	up with age, up in cancer
102	brain_up_up	GO:0033006	regulation of mast cell activation involved in immune response	6/207	13/2161	0.00069427	0.0154086	0.0128352	3162/8673/5880/2207/11314/3965	6	brain	up with age, up in cancer
103	brain_up_up	GO:0043304	regulation of mast cell degranulation	6/207	13/2161	0.00069427	0.0154086	0.0128352	3162/8673/5880/2207/11314/3965	6	brain	up with age, up in cancer
104	brain_up_up	GO:2000146	negative regulation of cell motility	12/207	45/2161	0.00071979	0.0158216	0.0131792	6915/8692/285/3162/7076/7040/5054/2022/397/6237/11117/11314	12	brain	up with age, up in cancer
105	brain_up_up	GO:0032943	mononuclear cell proliferation	16/207	71/2161	0.00075636	0.016467	0.0137168	920/6556/972/2323/1947/2000/7040/5880/3958/301/10457/11314/3965/3115/3113/3109	16	brain	up with age, up in cancer
106	brain_up_up	GO:0032944	regulation of mononuclear cell proliferation	14/207	58/2161	0.00078558	0.016942	0.0141124	920/972/2323/1947/7040/5880/3958/301/10457/11314/3965/3115/3113/3109	14	brain	up with age, up in cancer
107	brain_up_up	GO:0030155	regulation of cell adhesion	27/207	152/2161	0.00080785	0.0172592	0.0143767	920/972/864/960/53827/1947/285/3956/7040/5054/1277/397/4739/2633/5880/3958/301/10457/11117/83706/11314/3965/284114/8651/3115/3113/3109	27	brain	up with age, up in cancer
108	brain_up_up	GO:0051240	positive regulation of multicellular organismal process	43/207	284/2161	0.00084684	0.0177653	0.0147983	126393/51330/6915/920/6556/972/864/1535/3784/8531/8692/2323/285/3162/706/85360/7040/3315/5054/2022/1277/1490/8673/6909/7852/6237/6608/1116/301/834/7041/2207/3689/3965/929/7351/302/8651/63940/1192/3115/3113/358	43	brain	up with age, up in cancer
109	brain_up_up	GO:0006956	complement activation	7/207	18/2161	0.00084942	0.0177653	0.0147983	710/11326/714/715/713/712/3426	7	brain	up with age, up in cancer
110	brain_up_up	GO:0072376	protein activation cascade	8/207	23/2161	0.00085485	0.0177653	0.0147983	7450/710/11326/714/715/713/712/3426	8	brain	up with age, up in cancer
111	brain_up_up	GO:0048646	anatomical structure formation involved in morphogenesis	34/207	209/2161	0.00089061	0.0180642	0.0150473	126393/51330/6915/23166/30846/1890/8463/2323/285/3162/7040/3955/3315/5054/2022/1277/1490/6909/7408/6237/6608/1116/301/10457/11117/2028/963/6768/3689/4487/2828/302/358/641700	34	brain	up with age, up in cancer
112	brain_up_up	GO:0002685	regulation of leukocyte migration	12/207	46/2161	0.00089294	0.0180642	0.0150473	972/3162/7040/5054/5880/3958/301/11117/11314/3965/284114/63940	12	brain	up with age, up in cancer
113	brain_up_up	GO:0002699	positive regulation of immune effector process	12/207	46/2161	0.00089294	0.0180642	0.0150473	972/3162/7040/8673/5880/301/2207/3689/11314/3965/3106/3109	12	brain	up with age, up in cancer
114	brain_up_up	GO:0002521	leukocyte differentiation	21/207	108/2161	0.00095947	0.0190726	0.0158873	920/7305/972/864/6688/2323/54209/4242/3956/7040/3955/28959/6237/301/678/112616/2207/714/3965/302/8651	21	brain	up with age, up in cancer
115	brain_up_up	GO:0042110	T cell activation	21/207	108/2161	0.00095947	0.0190726	0.0158873	920/6556/972/864/1947/3956/2000/7040/3955/5880/3958/301/10457/678/2207/11314/3965/8651/3115/3113/3109	21	brain	up with age, up in cancer
116	brain_up_up	GO:0006812	cation transport	23/207	123/2161	0.00097127	0.0191407	0.0159439	920/6556/1535/3784/2512/53827/706/6510/7040/56606/51296/10312/55240/1490/8673/3764/3958/2207/1520/7351/302/56901/358	23	brain	up with age, up in cancer
117	brain_up_up	GO:0072359	circulatory system development	35/207	219/2161	0.00103922	0.0202528	0.0168704	126393/51330/6915/23166/1890/3784/6688/7132/8463/285/3162/7040/3315/5054/2022/1277/3399/1490/6909/3764/6237/6608/79652/1116/301/10457/11117/2028/3689/9249/4487/2828/302/358/641700	35	brain	up with age, up in cancer
118	brain_up_up	GO:0070661	leukocyte proliferation	16/207	73/2161	0.00104542	0.0202528	0.0168704	920/6556/972/2323/1947/2000/7040/5880/3958/301/10457/11314/3965/3115/3113/3109	16	brain	up with age, up in cancer
119	brain_up_up	GO:0098609	cell-cell adhesion	26/207	147/2161	0.00108664	0.0207728	0.0173035	920/972/864/960/53827/1947/3956/7040/3315/9124/22918/5880/3958/301/10457/83706/3689/6282/11314/3965/302/8651/1192/3115/3113/3109	26	brain	up with age, up in cancer
120	brain_up_up	GO:0006928	movement of cell or subcellular component	48/207	331/2161	0.00109559	0.0207728	0.0173035	51330/6915/972/7431/960/3784/8692/7205/1947/285/80270/3162/706/7076/85360/7040/3315/5054/2022/51225/1277/397/4739/1490/8795/3764/7852/7408/6237/5880/6608/3958/301/10457/2995/11117/2028/5872/83706/389/2207/3689/58191/11314/3965/284114/25959/63940	48	brain	up with age, up in cancer
121	brain_up_up	GO:0045766	positive regulation of angiogenesis	12/207	47/2161	0.00109952	0.0207728	0.0173035	126393/6915/285/3162/3315/5054/2022/6237/1116/301/3689/358	12	brain	up with age, up in cancer
122	brain_up_up	GO:0070663	regulation of leukocyte proliferation	14/207	60/2161	0.00112845	0.0211447	0.0176132	920/972/2323/1947/7040/5880/3958/301/10457/11314/3965/3115/3113/3109	14	brain	up with age, up in cancer
123	brain_up_up	GO:0017157	regulation of exocytosis	8/207	24/2161	0.00117825	0.0218983	0.018241	3162/8673/5880/301/2207/3689/11314/3965	8	brain	up with age, up in cancer
124	brain_up_up	GO:0050863	regulation of T cell activation	16/207	74/2161	0.00122206	0.0221074	0.0184152	920/972/864/1947/3956/7040/5880/3958/301/10457/11314/3965/8651/3115/3113/3109	16	brain	up with age, up in cancer
125	brain_up_up	GO:0042060	wound healing	21/207	110/2161	0.00123212	0.0221074	0.0184152	51330/6915/6556/30846/960/3162/7076/7040/3315/5054/1277/7450/301/710/83706/389/2207/2828/302/5265/1192	21	brain	up with age, up in cancer
126	brain_up_up	GO:0016525	negative regulation of angiogenesis	7/207	19/2161	0.00123699	0.0221074	0.0184152	6915/23166/285/5054/11117/2828/641700	7	brain	up with age, up in cancer
127	brain_up_up	GO:2000181	negative regulation of blood vessel morphogenesis	7/207	19/2161	0.00123699	0.0221074	0.0184152	6915/23166/285/5054/11117/2828/641700	7	brain	up with age, up in cancer
128	brain_up_up	GO:0051270	regulation of cellular component movement	29/207	172/2161	0.00123786	0.0221074	0.0184152	6915/972/8692/7205/285/3162/7076/85360/7040/3315/5054/2022/51225/1277/397/4739/6237/5880/3958/301/10457/11117/83706/389/58191/11314/3965/284114/63940	29	brain	up with age, up in cancer
129	brain_up_up	GO:0010324	membrane invagination	5/207	10/2161	0.00129745	0.0224696	0.0187169	4481/54209/2207/3689/11314	5	brain	up with age, up in cancer
130	brain_up_up	GO:0034381	plasma lipoprotein particle clearance	5/207	10/2161	0.00129745	0.0224696	0.0187169	4481/3162/10577/341/302	5	brain	up with age, up in cancer
131	brain_up_up	GO:0097028	dendritic cell differentiation	5/207	10/2161	0.00129745	0.0224696	0.0187169	6688/54209/7040/28959/3965	5	brain	up with age, up in cancer
132	brain_up_up	GO:0099024	plasma membrane invagination	5/207	10/2161	0.00129745	0.0224696	0.0187169	4481/54209/2207/3689/11314	5	brain	up with age, up in cancer
133	brain_up_up	GO:0061448	connective tissue development	14/207	61/2161	0.00134234	0.0229254	0.0190966	864/960/8692/7076/7040/1277/2202/1490/1116/871/4487/54360/2828/302	14	brain	up with age, up in cancer
134	brain_up_up	GO:1904018	positive regulation of vasculature development	12/207	48/2161	0.00134435	0.0229254	0.0190966	126393/6915/285/3162/3315/5054/2022/6237/1116/301/3689/358	12	brain	up with age, up in cancer
135	brain_up_up	GO:0033993	response to lipid	30/207	181/2161	0.00135386	0.0229254	0.0190966	6915/920/6556/7431/1535/8463/54209/706/5251/7040/5054/2022/1277/3399/1490/3764/1026/6608/10095/301/834/7041/678/3490/79155/3965/929/7351/25959/358	30	brain	up with age, up in cancer
136	brain_up_up	GO:1990778	protein localization to cell periphery	11/207	42/2161	0.00141395	0.0237669	0.0197975	30846/7132/54209/7040/2633/8673/3958/5872/2207/10791/302	11	brain	up with age, up in cancer
137	brain_up_up	GO:0002576	platelet degranulation	10/207	36/2161	0.00143024	0.0238651	0.0198794	7076/7040/5054/7450/710/83706/8407/2207/12/5265	10	brain	up with age, up in cancer
138	brain_up_up	GO:0042098	T cell proliferation	13/207	55/2161	0.00149334	0.0247376	0.0206061	920/6556/1947/2000/7040/5880/3958/301/10457/3965/3115/3113/3109	13	brain	up with age, up in cancer
139	brain_up_up	GO:0071260	cellular response to mechanical stimulus	8/207	25/2161	0.00159231	0.0261872	0.0218136	1535/7132/7040/2022/1277/8795/834/358	8	brain	up with age, up in cancer
140	brain_up_up	GO:0016485	protein processing	12/207	49/2161	0.00163265	0.0265284	0.0220979	5054/165/834/2028/710/714/715/1520/713/712/302/3426	12	brain	up with age, up in cancer
141	brain_up_up	GO:0001525	angiogenesis	22/207	120/2161	0.00165053	0.0265284	0.0220979	126393/51330/6915/23166/1890/285/3162/3315/5054/2022/1490/6237/1116/301/10457/11117/2028/3689/2828/302/358/641700	22	brain	up with age, up in cancer
142	brain_up_up	GO:0052548	regulation of endopeptidase activity	16/207	76/2161	0.00165187	0.0265284	0.0220979	960/7076/5054/1490/8795/834/25816/710/871/3965/12/837/5265/5696/5698/358	16	brain	up with age, up in cancer
143	brain_up_up	GO:0002279	mast cell activation involved in immune response	6/207	15/2161	0.0017175	0.0265284	0.0220979	3162/8673/5880/2207/11314/3965	6	brain	up with age, up in cancer
144	brain_up_up	GO:0002448	mast cell mediated immunity	6/207	15/2161	0.0017175	0.0265284	0.0220979	3162/8673/5880/2207/11314/3965	6	brain	up with age, up in cancer
145	brain_up_up	GO:0002455	humoral immune response mediated by circulating immunoglobulin	6/207	15/2161	0.0017175	0.0265284	0.0220979	710/714/715/713/712/3426	6	brain	up with age, up in cancer
146	brain_up_up	GO:0030449	regulation of complement activation	6/207	15/2161	0.0017175	0.0265284	0.0220979	710/714/715/713/712/3426	6	brain	up with age, up in cancer
147	brain_up_up	GO:0043303	mast cell degranulation	6/207	15/2161	0.0017175	0.0265284	0.0220979	3162/8673/5880/2207/11314/3965	6	brain	up with age, up in cancer
148	brain_up_up	GO:2000257	regulation of protein activation cascade	6/207	15/2161	0.0017175	0.0265284	0.0220979	710/714/715/713/712/3426	6	brain	up with age, up in cancer
149	brain_up_up	GO:0002673	regulation of acute inflammatory response	7/207	20/2161	0.00175056	0.0266786	0.0222229	710/2207/714/715/713/712/3426	7	brain	up with age, up in cancer
150	brain_up_up	GO:1903305	regulation of regulated secretory pathway	7/207	20/2161	0.00175056	0.0266786	0.0222229	3162/8673/5880/2207/3689/11314/3965	7	brain	up with age, up in cancer
151	brain_up_up	GO:1903037	regulation of leukocyte cell-cell adhesion	16/207	77/2161	0.00191053	0.0285667	0.0237958	920/972/864/960/1947/3956/7040/3958/301/10457/11314/3965/8651/3115/3113/3109	16	brain	up with age, up in cancer
152	brain_up_up	GO:0030162	regulation of proteolysis	23/207	129/2161	0.00191105	0.0285667	0.0237958	960/7076/5054/1490/8795/834/25816/710/871/714/715/3965/713/712/302/12/837/5265/5696/3426/5698/358/641700	23	brain	up with age, up in cancer
153	brain_up_up	GO:0030098	lymphocyte differentiation	15/207	70/2161	0.00191195	0.0285667	0.0237958	920/972/864/6688/2323/4242/3956/7040/3955/301/678/112616/2207/3965/8651	15	brain	up with age, up in cancer
154	brain_up_up	GO:0051271	negative regulation of cellular component movement	12/207	50/2161	0.00197009	0.0292443	0.0243602	6915/8692/285/3162/7076/7040/5054/2022/397/6237/11117/11314	12	brain	up with age, up in cancer
155	brain_up_up	GO:0022407	regulation of cell-cell adhesion	18/207	92/2161	0.00207392	0.030587	0.0254786	920/972/864/960/53827/1947/3956/7040/3958/301/10457/83706/11314/3965/8651/3115/3113/3109	18	brain	up with age, up in cancer
156	brain_up_up	GO:0031347	regulation of defense response	24/207	138/2161	0.00216932	0.0315572	0.0262868	1535/10758/7132/8692/5054/81622/8673/301/84166/710/2207/714/715/3689/1520/11314/79155/3965/929/713/712/8651/3426/63940	24	brain	up with age, up in cancer
157	brain_up_up	GO:0032965	regulation of collagen biosynthetic process	5/207	11/2161	0.00219492	0.0315572	0.0262868	7431/7040/2022/1490/11117	5	brain	up with age, up in cancer
158	brain_up_up	GO:0046596	regulation of viral entry into host cell	5/207	11/2162	0.00219492	0.0315572	0.0262868	920/972/3956/10410/3965	5	brain	up with age, up in cancer
159	brain_up_up	GO:0009725	response to hormone	25/207	146/2161	0.00219492	0.0315572	0.0262868	6915/920/1535/706/5251/7076/7040/2022/1277/10312/1490/1026/10095/301/7041/5872/678/1520/3490/7351/57085/302/8651/25959/358	25	brain	up with age, up in cancer
160	brain_up_up	GO:0002285	lymphocyte activation involved in immune response	10/207	38/2161	0.00224078	0.0320151	0.0266682	6556/4242/3956/7040/3955/3958/301/2207/3965/3109	10	brain	up with age, up in cancer
161	brain_up_up	GO:0040013	negative regulation of locomotion	12/207	51/2161	0.00236274	0.0333167	0.0277524	6915/8692/285/3162/7076/7040/5054/2022/397/6237/11117/11314	12	brain	up with age, up in cancer
162	brain_up_up	GO:0050730	regulation of peptidyl-tyrosine phosphorylation	12/207	51/2161	0.00236274	0.0333167	0.0277524	920/972/960/7132/8692/54209/7040/4739/3689/11314/284114/8651	12	brain	up with age, up in cancer
163	brain_up_up	GO:0097190	apoptotic signaling pathway	20/207	108/2161	0.0023756	0.0333167	0.0277524	51330/972/960/8531/7132/8692/3162/7040/3315/5054/8795/1026/3958/834/4487/3965/929/26471/284114/837	20	brain	up with age, up in cancer
164	brain_up_up	GO:1901343	negative regulation of vasculature development	7/207	21/2161	0.00241569	0.0336724	0.0280487	6915/23166/285/5054/11117/2828/641700	7	brain	up with age, up in cancer
165	brain_up_up	GO:0051604	protein maturation	13/207	58/2161	0.00250247	0.0342408	0.0285222	5054/165/834/2028/710/871/714/715/1520/713/712/302/3426	13	brain	up with age, up in cancer
166	brain_up_up	GO:0070371	ERK1 and ERK2 cascade	13/207	58/2161	0.00250247	0.0342408	0.0285222	920/972/960/54209/7040/2633/1490/6237/1116/10457/11117/678/3965	13	brain	up with age, up in cancer
167	brain_up_up	GO:0032418	lysosome localization	6/207	16/2161	0.00253136	0.0342408	0.0285222	3162/8673/5880/2207/11314/3965	6	brain	up with age, up in cancer
168	brain_up_up	GO:0033003	regulation of mast cell activation	6/207	16/2161	0.00253136	0.0342408	0.0285222	3162/8673/5880/2207/11314/3965	6	brain	up with age, up in cancer
169	brain_up_up	GO:0042116	macrophage activation	6/207	16/2161	0.00253136	0.0342408	0.0285222	7305/6556/972/22918/3689/79155	6	brain	up with age, up in cancer
170	brain_up_up	GO:0051251	positive regulation of lymphocyte activation	14/207	65/2161	0.00256692	0.0345175	0.0287527	920/972/864/2323/1947/3956/7040/301/79155/3965/8651/3115/3113/3109	14	brain	up with age, up in cancer
171	brain_up_up	GO:0002683	negative regulation of immune system process	18/207	94/2161	0.00266922	0.0356833	0.0297238	972/864/3162/7040/28959/2633/3958/301/10457/11117/84166/710/2207/714/11314/3965/929/8651	18	brain	up with age, up in cancer
172	brain_up_up	GO:0031960	response to corticosteroid	10/207	39/2161	0.00276612	0.0365511	0.0304467	1535/7040/2022/1277/1490/1026/301/678/3490/358	10	brain	up with age, up in cancer
173	brain_up_up	GO:0050920	regulation of chemotaxis	10/207	39/2161	0.00276612	0.0365511	0.0304467	972/285/7040/3315/5054/7852/5880/3965/284114/63940	10	brain	up with age, up in cancer
174	brain_up_up	GO:0071496	cellular response to external stimulus	13/207	59/2161	0.00294291	0.0386638	0.0322065	1535/7132/3162/5251/7040/2022/1277/8795/1026/834/7351/25959/358	13	brain	up with age, up in cancer
175	brain_up_up	GO:0018108	peptidyl-tyrosine phosphorylation	14/207	66/2161	0.00298648	0.0387903	0.0323119	920/972/960/7132/8692/1947/54209/7040/4739/2202/3689/11314/284114/8651	14	brain	up with age, up in cancer
176	brain_up_up	GO:0034612	response to tumor necrosis factor	14/207	66/2161	0.00298648	0.0387903	0.0323119	51330/1535/8531/7132/8692/1277/2633/1116/834/678/58191/2634/929/837	14	brain	up with age, up in cancer
177	brain_up_up	GO:0065009	regulation of molecular function	63/207	485/2161	0.00312026	0.0398728	0.0332135	920/6556/972/1890/960/1535/8692/53827/5996/2323/4242/3162/4689/79890/7076/85360/7040/3955/3315/5054/397/4739/2202/3399/1490/8795/7852/1026/9322/5880/6608/341/3958/241/1116/301/10457/834/84166/123920/25816/710/871/112616/389/3689/58191/1520/4487/11314/3965/54360/26472/302/8651/12/837/5265/5696/63940/30851/5698/358	63	brain	up with age, up in cancer
178	brain_up_up	GO:0042129	regulation of T cell proliferation	11/207	46/2161	0.00312215	0.0398728	0.0332135	920/1947/7040/5880/3958/301/10457/3965/3115/3113/3109	11	brain	up with age, up in cancer
179	brain_up_up	GO:0043123	positive regulation of I-kappaB kinase/NF-kappaB signaling	11/207	46/2161	0.00312215	0.0398728	0.0332135	920/972/10758/7132/3956/3162/8795/834/389/79155/3965	11	brain	up with age, up in cancer
180	brain_up_up	GO:0002757	immune response-activating signal transduction	19/207	103/2161	0.00319502	0.0405767	0.0337999	920/1535/81622/2633/10095/3958/123920/2212/2207/3689/1520/11314/79155/929/3123/2214/3122/3115/3113	19	brain	up with age, up in cancer
181	brain_up_up	GO:0051094	positive regulation of developmental process	36/207	242/2161	0.00330154	0.041698	0.0347339	126393/51330/6915/920/972/864/30846/4481/8531/7132/2323/285/3162/706/85360/7040/3315/5054/2022/1277/4739/1490/6909/7852/6237/6608/1116/301/7041/963/3689/3965/302/8651/1192/358	36	brain	up with age, up in cancer
182	brain_up_up	GO:0051046	regulation of secretion	20/207	111/2161	0.003333	0.0417236	0.0347552	972/1535/3784/7132/8692/3162/7040/2633/8673/5880/301/834/2207/3689/11314/3965/929/7351/8651/358	20	brain	up with age, up in cancer
183	brain_up_up	GO:0070372	regulation of ERK1 and ERK2 cascade	12/207	53/2161	0.00334008	0.0417236	0.0347552	920/972/960/54209/7040/2633/1490/6237/1116/10457/11117/3965	12	brain	up with age, up in cancer
184	brain_up_up	GO:1903039	positive regulation of leukocyte cell-cell adhesion	13/207	60/2161	0.00344478	0.0422267	0.0351743	920/972/864/960/1947/3956/7040/301/3965/8651/3115/3113/3109	13	brain	up with age, up in cancer
185	brain_up_up	GO:0018212	peptidyl-tyrosine modification	14/207	67/2161	0.00346082	0.0422267	0.0351743	920/972/960/7132/8692/1947/54209/7040/4739/2202/3689/11314/284114/8651	14	brain	up with age, up in cancer
186	brain_up_up	GO:0050727	regulation of inflammatory response	14/207	67/2161	0.00346082	0.0422267	0.0351743	7132/8692/5054/8673/301/710/2207/714/715/3689/713/712/3426/63940	14	brain	up with age, up in cancer
187	brain_up_up	GO:0031670	cellular response to nutrient	5/207	12/2161	0.00347271	0.0422267	0.0351743	1535/3162/5251/1277/25959	5	brain	up with age, up in cancer
188	brain_up_up	GO:0072606	interleukin-8 secretion	5/207	12/2161	0.00347271	0.0422267	0.0351743	8692/1116/301/3965/929	5	brain	up with age, up in cancer
189	brain_up_up	GO:0050921	positive regulation of chemotaxis	8/207	28/2161	0.00355306	0.0422527	0.035196	972/7040/3315/5054/5880/3965/284114/63940	8	brain	up with age, up in cancer
190	brain_up_up	GO:0070613	regulation of protein processing	8/207	28/2161	0.00355306	0.0422527	0.035196	5054/710/714/715/713/712/302/3426	8	brain	up with age, up in cancer
191	brain_up_up	GO:0046718	viral entry into host cell	9/207	34/2161	0.00355601	0.0422527	0.035196	920/972/8692/3956/6510/8673/7852/10410/3965	9	brain	up with age, up in cancer
192	brain_up_up	GO:0050868	negative regulation of T cell activation	9/207	34/2161	0.00355601	0.0422527	0.035196	972/864/7040/3958/301/10457/11314/3965/8651	9	brain	up with age, up in cancer
193	brain_up_up	GO:0030335	positive regulation of cell migration	19/207	104/2161	0.00358088	0.0422527	0.035196	972/7205/3162/85360/7040/3315/5054/1277/4739/5880/3958/301/10457/83706/389/58191/3965/284114/63940	19	brain	up with age, up in cancer
194	brain_up_up	GO:0001819	positive regulation of cytokine production	17/207	89/2161	0.00359562	0.0422527	0.035196	920/6556/972/1535/8692/3162/7040/3315/5054/301/834/2207/3965/929/63940/3115/3113	17	brain	up with age, up in cancer
195	brain_up_up	GO:0002920	regulation of humoral immune response	6/207	17/2161	0.00360423	0.0422527	0.035196	710/714/715/713/712/3426	6	brain	up with age, up in cancer
196	brain_up_up	GO:0030100	regulation of endocytosis	11/207	47/2161	0.00374017	0.0436226	0.0363371	6556/1535/7040/5054/341/3958/55647/2207/11314/929/302	11	brain	up with age, up in cancer
197	brain_up_up	GO:0035239	tube morphogenesis	29/207	185/2161	0.00393445	0.0454773	0.037882	126393/51330/6915/23166/1890/6688/8463/285/3162/7040/3315/5054/2022/1490/6909/7408/6237/6608/1116/301/10457/11117/2028/6768/3689/2828/302/358/641700	29	brain	up with age, up in cancer
198	brain_up_up	GO:0050870	positive regulation of T cell activation	12/207	54/2161	0.00393898	0.0454773	0.037882	920/972/864/1947/3956/7040/301/3965/8651/3115/3113/3109	12	brain	up with age, up in cancer
199	brain_up_up	GO:2000147	positive regulation of cell motility	19/207	105/2161	0.00400486	0.0460055	0.0383221	972/7205/3162/85360/7040/3315/5054/1277/4739/5880/3958/301/10457/83706/389/58191/3965/284114/63940	19	brain	up with age, up in cancer
200	brain_up_up	GO:0051246	regulation of protein metabolic process	56/207	425/2161	0.00416158	0.0475668	0.0396226	920/6556/972/7431/960/8531/6688/7132/8692/2323/54209/3162/706/7076/7040/3315/5054/2022/4739/2633/1490/8795/7852/1026/6237/5880/3958/1116/10457/834/11117/25816/710/871/678/714/715/3689/11314/3965/713/712/26472/26471/284114/302/8651/12/837/5265/5696/3426/5698/358/8637/641700	56	brain	up with age, up in cancer
201	brain_up_up	GO:0052547	regulation of peptidase activity	16/207	83/2161	0.00427743	0.0485138	0.0404114	960/7076/5054/1490/8795/834/25816/710/871/3965/12/837/5265/5696/5698/358	16	brain	up with age, up in cancer
202	brain_up_up	GO:0051049	regulation of transport	35/207	237/2161	0.00428687	0.0485138	0.0404114	920/6556/972/30846/1535/3784/7132/8692/53827/3162/706/7040/5054/2633/8673/3764/5880/6608/341/3958/301/834/55647/2207/3689/1520/11314/3965/929/7351/284114/302/8651/1192/358	35	brain	up with age, up in cancer
203	brain_up_up	GO:0050671	positive regulation of lymphocyte proliferation	9/207	35/2161	0.00439733	0.049276	0.0410463	920/972/2323/1947/301/3965/3115/3113/3109	9	brain	up with age, up in cancer
204	brain_up_up	GO:1903038	negative regulation of leukocyte cell-cell adhesion	9/207	35/2161	0.00439733	0.049276	0.0410463	972/864/7040/3958/301/10457/11314/3965/8651	9	brain	up with age, up in cancer
205	brain_up_up	GO:0040017	positive regulation of locomotion	19/207	106/2161	0.00446976	0.0496013	0.0413173	972/7205/3162/85360/7040/3315/5054/1277/4739/5880/3958/301/10457/83706/389/58191/3965/284114/63940	19	brain	up with age, up in cancer
206	brain_up_up	GO:0051272	positive regulation of cellular component movement	19/207	106/2161	0.00446976	0.0496013	0.0413173	972/7205/3162/85360/7040/3315/5054/1277/4739/5880/3958/301/10457/83706/389/58191/3965/284114/63940	19	brain	up with age, up in cancer
207	brain_up_up	GO:1903317	regulation of protein maturation	8/207	29/2161	0.0045107	0.0498138	0.0414943	5054/710/714/715/713/712/302/3426	8	brain	up with age, up in cancer
208	brain_up_up	GO:0060341	regulation of cellular localization	19/207	107/2161	0.00497853	0.054716	0.0455778	920/30846/1535/8692/54209/3162/7040/2633/8673/5880/6608/3958/2207/3689/11314/3965/7351/302/30851	19	brain	up with age, up in cancer
209	brain_up_up	GO:0006811	ion transport	29/207	188/2161	0.00500963	0.0547944	0.0456431	920/6556/1535/3784/2512/53827/706/5355/6510/7040/56606/51296/10312/55240/1490/8673/10577/3764/341/3958/301/8501/2207/1520/7351/302/56901/1192/358	29	brain	up with age, up in cancer
210	brain_up_up	GO:0098542	defense response to other organism	17/207	92/2161	0.00514351	0.0559908	0.0466396	23166/920/6556/1535/10758/7132/8692/7040/5054/81622/2633/3764/84166/10410/2207/6039/27350	17	brain	up with age, up in cancer
211	brain_up_up	GO:0010712	regulation of collagen metabolic process	5/207	13/2161	0.00520924	0.0560653	0.0467018	7431/7040/2022/1490/11117	5	brain	up with age, up in cancer
212	brain_up_up	GO:0010812	negative regulation of cell-substrate adhesion	5/207	13/2161	0.00520924	0.0560653	0.0467018	285/3956/5054/1277/2633	5	brain	up with age, up in cancer
213	brain_up_up	GO:0050866	negative regulation of cell activation	11/207	49/2161	0.00526869	0.0560653	0.0467018	972/864/3162/7040/3958/301/10457/11117/11314/3965/8651	11	brain	up with age, up in cancer
214	brain_up_up	GO:0030260	entry into host cell	9/207	36/2161	0.00538637	0.0560653	0.0467018	920/972/8692/3956/6510/8673/7852/10410/3965	9	brain	up with age, up in cancer
215	brain_up_up	GO:0032946	positive regulation of mononuclear cell proliferation	9/207	36/2161	0.00538637	0.0560653	0.0467018	920/972/2323/1947/301/3965/3115/3113/3109	9	brain	up with age, up in cancer
216	brain_up_up	GO:0044409	entry into host	9/207	36/2161	0.00538637	0.0560653	0.0467018	920/972/8692/3956/6510/8673/7852/10410/3965	9	brain	up with age, up in cancer
217	brain_up_up	GO:0051806	entry into cell of other organism involved in symbiotic interaction	9/207	36/2161	0.00538637	0.0560653	0.0467018	920/972/8692/3956/6510/8673/7852/10410/3965	9	brain	up with age, up in cancer
218	brain_up_up	GO:0051828	entry into other organism involved in symbiotic interaction	9/207	36/2161	0.00538637	0.0560653	0.0467018	920/972/8692/3956/6510/8673/7852/10410/3965	9	brain	up with age, up in cancer
219	brain_up_up	GO:0070374	positive regulation of ERK1 and ERK2 cascade	9/207	36/2161	0.00538637	0.0560653	0.0467018	920/972/960/54209/7040/1490/1116/10457/3965	9	brain	up with age, up in cancer
220	brain_up_up	GO:0032386	regulation of intracellular transport	12/207	56/2161	0.00539562	0.0560653	0.0467018	30846/8692/3162/7040/8673/5880/6608/2207/3689/11314/3965/302	12	brain	up with age, up in cancer
221	brain_up_up	GO:0002764	immune response-regulating signaling pathway	19/207	108/2161	0.00553421	0.0572453	0.0476847	920/1535/81622/2633/10095/3958/123920/2212/2207/3689/1520/11314/79155/929/3123/2214/3122/3115/3113	19	brain	up with age, up in cancer
222	brain_up_up	GO:0002698	negative regulation of immune effector process	7/207	24/2161	0.00560242	0.0574311	0.0478394	3162/7040/3958/301/710/11314/3965	7	brain	up with age, up in cancer
223	brain_up_up	GO:0042476	odontogenesis	7/207	24/2161	0.00560242	0.0574311	0.0478394	7040/5054/1277/3399/6608/4487/358	7	brain	up with age, up in cancer
224	brain_up_up	GO:0022408	negative regulation of cell-cell adhesion	10/207	43/2161	0.00592648	0.0604818	0.0503806	972/864/53827/7040/3958/301/10457/11314/3965/8651	10	brain	up with age, up in cancer
225	brain_up_up	GO:0007249	I-kappaB kinase/NF-kappaB signaling	13/207	64/2161	0.00619333	0.0625508	0.0521041	920/972/10758/7132/3956/3162/3315/8795/834/389/79155/3965/929	13	brain	up with age, up in cancer
226	brain_up_up	GO:0006959	humoral immune response	11/207	50/2161	0.00619907	0.0625508	0.0521041	6556/10758/54209/710/11326/714/715/6039/713/712/3426	11	brain	up with age, up in cancer
227	brain_up_up	GO:0001817	regulation of cytokine production	23/207	141/2161	0.0062113	0.0625508	0.0521041	920/6556/972/1535/8692/3162/706/7040/3315/5054/2633/301/10457/834/84166/2207/3965/929/8651/63940/1903/3115/3113	23	brain	up with age, up in cancer
228	brain_up_up	GO:0043434	response to peptide hormone	12/207	57/2161	0.00626974	0.0628624	0.0523636	1535/5251/7076/7040/1277/10312/1490/301/5872/7351/57085/8651	12	brain	up with age, up in cancer
229	brain_up_up	GO:0010941	regulation of cell death	40/207	287/2161	0.00645627	0.0644366	0.0536749	126393/51330/972/960/8531/7132/8692/8463/2323/3956/3162/706/7076/7040/3315/5054/55240/3399/1490/8795/1026/6608/3958/84674/301/10457/834/25816/2207/3689/4487/79155/3965/7351/26471/284114/837/25959/358/641700	40	brain	up with age, up in cancer
230	brain_up_up	GO:0032388	positive regulation of intracellular transport	9/207	37/2161	0.0065395	0.0644366	0.0536749	30846/8692/7040/8673/5880/6608/2207/3689/302	9	brain	up with age, up in cancer
231	brain_up_up	GO:0060348	bone development	9/207	37/2161	0.0065395	0.0644366	0.0536749	7305/5251/7040/2022/1277/871/9249/4487/302	9	brain	up with age, up in cancer
232	brain_up_up	GO:0070665	positive regulation of leukocyte proliferation	9/207	37/2161	0.0065395	0.0644366	0.0536749	920/972/2323/1947/301/3965/3115/3113/3109	9	brain	up with age, up in cancer
233	brain_up_up	GO:1901652	response to peptide	14/207	72/2161	0.00684386	0.0671462	0.0559319	7431/1535/5251/7076/7040/1277/10312/1490/301/5872/7351/57085/8651/837	14	brain	up with age, up in cancer
234	brain_up_up	GO:0098655	cation transmembrane transport	16/207	87/2161	0.0069114	0.067519	0.0562426	6556/1535/3784/53827/6510/7040/56606/51296/10312/55240/3764/1520/7351/302/56901/358	16	brain	up with age, up in cancer
235	brain_up_up	GO:0050777	negative regulation of immune response	8/207	31/2161	0.00700868	0.0676534	0.0563545	3162/7040/3958/301/84166/710/11314/3965	8	brain	up with age, up in cancer
236	brain_up_up	GO:0002695	negative regulation of leukocyte activation	10/207	44/2161	0.00704246	0.0676534	0.0563545	972/864/3162/7040/3958/301/10457/11314/3965/8651	10	brain	up with age, up in cancer
237	brain_up_up	GO:0009612	response to mechanical stimulus	10/207	44/2161	0.00704246	0.0676534	0.0563545	1535/7132/285/7040/2022/1277/8795/1116/834/358	10	brain	up with age, up in cancer
238	brain_up_up	GO:0022409	positive regulation of cell-cell adhesion	13/207	65/2161	0.00709994	0.0676534	0.0563545	920/972/864/960/1947/3956/7040/301/3965/8651/3115/3113/3109	13	brain	up with age, up in cancer
239	brain_up_up	GO:0002062	chondrocyte differentiation	7/207	25/2161	0.00716191	0.0676534	0.0563545	864/7040/2202/1490/871/54360/302	7	brain	up with age, up in cancer
240	brain_up_up	GO:0048144	fibroblast proliferation	7/207	25/2161	0.00716191	0.0676534	0.0563545	972/7040/1026/11314/26471/302/358	7	brain	up with age, up in cancer
241	brain_up_up	GO:0048145	regulation of fibroblast proliferation	7/207	25/2161	0.00716191	0.0676534	0.0563545	972/7040/1026/11314/26471/302/358	7	brain	up with age, up in cancer
242	brain_up_up	GO:0050729	positive regulation of inflammatory response	7/207	25/2161	0.00716191	0.0676534	0.0563545	7132/8692/5054/8673/2207/3689/63940	7	brain	up with age, up in cancer
243	brain_up_up	GO:0043122	regulation of I-kappaB kinase/NF-kappaB signaling	12/207	58/2161	0.00725251	0.0680765	0.0567069	920/972/10758/7132/3956/3162/3315/8795/834/389/79155/3965	12	brain	up with age, up in cancer
244	brain_up_up	GO:1901700	response to oxygen-containing compound	39/207	280/2161	0.00726626	0.0680765	0.0567069	6915/920/6556/7431/1535/3784/6688/8692/8463/285/54209/3956/3162/706/5251/7076/7040/5054/1277/10312/3399/1490/3764/1026/6608/10095/301/834/5872/3490/79155/3965/929/7351/57085/8651/837/25959/358	39	brain	up with age, up in cancer
245	brain_up_up	GO:0051149	positive regulation of muscle cell differentiation	5/207	14/2161	0.00748167	0.0697082	0.0580661	30846/2323/7040/2022/963	5	brain	up with age, up in cancer
246	brain_up_up	GO:0008219	cell death	48/207	362/2161	0.00751413	0.0697082	0.0580661	126393/51330/972/960/10758/8531/6688/7132/8692/8463/2323/3956/3162/706/7076/7040/3315/5054/55240/3399/1490/8795/7852/1026/6608/3958/84674/1116/2012/301/10457/834/2014/25816/6768/2207/3689/4487/79155/3965/929/7351/26471/284114/837/25959/358/641700	48	brain	up with age, up in cancer
247	brain_up_up	GO:0009719	response to endogenous stimulus	36/207	254/2161	0.00753191	0.0697082	0.0580661	6915/920/864/7431/960/1535/3784/8692/54209/706/5251/7076/7040/2022/1277/10312/1490/1026/10095/301/11117/7041/5872/678/2207/3689/1520/4487/3490/7351/57085/302/8651/837/25959/358	36	brain	up with age, up in cancer
248	brain_up_up	GO:0009607	response to biotic stimulus	30/207	203/2161	0.00817079	0.0753163	0.0627375	6915/23166/920/6556/7431/1535/10758/7132/8692/5996/54209/706/7040/3315/5054/81622/2633/10577/3764/7852/6608/834/84166/10410/2207/79155/3965/6039/929/27350	30	brain	up with age, up in cancer
249	brain_up_up	GO:0045595	regulation of cell differentiation	39/207	282/2161	0.00821441	0.0754142	0.0628192	51330/920/7305/972/864/30846/7431/4481/6688/7132/8463/2323/3956/706/7040/5054/28959/2022/1277/4739/2202/2633/3399/1490/7852/6608/3958/301/7041/963/9095/678/714/4487/3965/302/8651/1903/1192	39	brain	up with age, up in cancer
250	brain_up_up	GO:0006898	receptor-mediated endocytosis	12/207	59/2161	0.00835283	0.0763783	0.0636222	23166/4481/56241/5054/341/2207/3689/58191/929/9332/302/3426	12	brain	up with age, up in cancer
251	brain_up_up	GO:0050790	regulation of catalytic activity	47/207	355/2161	0.00846231	0.077071	0.0641992	920/6556/972/960/1535/8692/5996/4689/79890/7076/85360/7040/3315/5054/397/4739/1490/8795/7852/1026/9322/5880/341/3958/241/1116/301/834/84166/25816/710/871/389/3689/11314/3965/26472/302/8651/12/837/5265/5696/63940/30851/5698/358	47	brain	up with age, up in cancer
252	brain_up_up	GO:0032963	collagen metabolic process	8/207	32/2161	0.00859355	0.0779558	0.0649362	7431/7040/2022/1277/1490/11117/871/1520	8	brain	up with age, up in cancer
253	brain_up_up	GO:0050878	regulation of body fluid levels	16/207	89/2161	0.00865049	0.0781621	0.0651081	6915/30846/1535/8692/3315/5054/1277/7450/8673/710/83706/2207/302/5265/1192/358	16	brain	up with age, up in cancer
254	brain_up_up	GO:0043535	regulation of blood vessel endothelial cell migration	6/207	20/2161	0.00883538	0.0785901	0.0654646	6915/285/3162/7040/3315/301	6	brain	up with age, up in cancer
255	brain_up_up	GO:0045576	mast cell activation	6/207	20/2161	0.00883538	0.0785901	0.0654646	3162/8673/5880/2207/11314/3965	6	brain	up with age, up in cancer
256	brain_up_up	GO:0060349	bone morphogenesis	6/207	20/2161	0.00883538	0.0785901	0.0654646	7040/1277/871/9249/4487/302	6	brain	up with age, up in cancer
257	brain_up_up	GO:0061025	membrane fusion	6/207	20/2161	0.00883538	0.0785901	0.0654646	920/8692/7852/301/55647/302	6	brain	up with age, up in cancer
258	brain_up_up	GO:0045621	positive regulation of lymphocyte differentiation	7/207	26/2161	0.00902174	0.0799368	0.0665864	972/864/2323/7040/301/3965/8651	7	brain	up with age, up in cancer
259	brain_up_up	GO:0032269	negative regulation of cellular protein metabolic process	25/207	162/2161	0.00907556	0.0801032	0.066725	960/6688/8692/706/7076/7040/3315/5054/2022/2633/1026/3958/11117/25816/710/871/678/11314/26472/302/8651/12/5265/358/8637	25	brain	up with age, up in cancer
260	brain_up_up	GO:0002429	immune response-activating cell surface receptor signaling pathway	13/207	67/2161	0.00922788	0.0811343	0.0675839	920/2633/10095/3958/123920/2212/2207/11314/3123/2214/3122/3115/3113	13	brain	up with age, up in cancer
261	brain_up_up	GO:0001816	cytokine production	24/207	154/2161	0.00932767	0.0816975	0.0680531	920/6556/972/1535/8692/3162/706/7040/3315/5054/2633/1116/301/10457/834/84166/2207/3965/929/8651/63940/1903/3115/3113	24	brain	up with age, up in cancer
262	brain_up_up	GO:0051250	negative regulation of lymphocyte activation	9/207	39/2161	0.00940582	0.0820676	0.0683613	972/864/7040/3958/301/10457/11314/3965/8651	9	brain	up with age, up in cancer
263	brain_up_up	GO:0009653	anatomical structure morphogenesis	53/207	413/2161	0.00958696	0.08333	0.0694129	126393/51330/6915/23166/30846/1890/960/6688/7132/8692/8463/2323/1947/285/3162/7040/3955/3315/5054/28959/2022/1277/4739/2202/2633/3399/1490/6909/7852/7408/6237/5880/6608/1116/301/10457/11117/2028/7041/963/9095/871/6768/83706/389/3689/9249/4487/2828/302/1903/358/641700	53	brain	up with age, up in cancer
264	brain_up_up	GO:0023056	positive regulation of signaling	38/207	276/2161	0.00980836	0.0844165	0.0703179	51330/920/972/960/1535/10758/7132/8692/7205/54209/4242/3956/3162/7040/3955/2022/1277/1490/8673/8795/7852/6608/1116/10457/834/7041/84166/123920/389/4487/11314/79155/3965/929/2828/302/8651/837	38	brain	up with age, up in cancer
265	brain_up_up	GO:0043207	response to external biotic stimulus	29/207	197/2161	0.00982274	0.0844165	0.0703179	6915/23166/920/6556/7431/1535/10758/7132/8692/5996/54209/706/7040/3315/5054/81622/2633/10577/3764/7852/834/84166/10410/2207/79155/3965/6039/929/27350	29	brain	up with age, up in cancer
266	brain_up_up	GO:0051707	response to other organism	29/207	197/2161	0.00982274	0.0844165	0.0703179	6915/23166/920/6556/7431/1535/10758/7132/8692/5996/54209/706/7040/3315/5054/81622/2633/10577/3764/7852/834/84166/10410/2207/79155/3965/6039/929/27350	29	brain	up with age, up in cancer
267	brain_up_up	GO:0046636	negative regulation of alpha-beta T cell activation	5/207	15/2161	0.0103638	0.0886575	0.0738506	864/301/11314/3965/8651	5	brain	up with age, up in cancer
268	brain_up_up	GO:0007565	female pregnancy	8/207	33/2161	0.0104326	0.0886575	0.0738506	285/7076/85360/7040/397/3490/3965/7351	8	brain	up with age, up in cancer
269	brain_up_up	GO:0050852	T cell receptor signaling pathway	8/207	33/2161	0.0104326	0.0886575	0.0738506	920/2633/3958/11314/3123/3122/3115/3113	8	brain	up with age, up in cancer
270	brain_up_up	GO:0046456	icosanoid biosynthetic process	4/207	10/2161	0.010807	0.0911618	0.0759366	972/2687/241/301	4	brain	up with age, up in cancer
271	brain_up_up	GO:0051155	positive regulation of striated muscle cell differentiation	4/207	10/2161	0.010807	0.0911618	0.0759366	30846/2323/7040/963	4	brain	up with age, up in cancer
272	brain_up_up	GO:0002449	lymphocyte mediated immunity	12/207	61/2161	0.0109429	0.0916314	0.0763278	6556/972/7040/710/2207/714/715/3965/713/712/3426/3106	12	brain	up with age, up in cancer
273	brain_up_up	GO:0071356	cellular response to tumor necrosis factor	12/207	61/2161	0.0109429	0.0916314	0.0763278	51330/1535/8531/7132/8692/1277/2633/1116/834/678/2634/837	12	brain	up with age, up in cancer
274	brain_up_up	GO:0043067	regulation of programmed cell death	37/207	269/2161	0.0110177	0.0919218	0.0765698	126393/51330/972/960/8531/7132/8692/2323/3956/3162/706/7076/7040/3315/5054/55240/3399/1490/8795/1026/6608/3958/84674/301/834/25816/2207/4487/79155/3965/7351/26471/284114/837/25959/358/641700	37	brain	up with age, up in cancer
275	brain_up_up	GO:0051701	interaction with host	10/207	47/2161	0.0113835	0.0946281	0.078824	920/972/8692/3956/6510/7040/8673/7852/10410/3965	10	brain	up with age, up in cancer
276	brain_up_up	GO:0031589	cell-substrate adhesion	15/207	84/2161	0.0115945	0.0960327	0.0799941	51330/960/7205/285/3956/5054/1277/7450/4739/2633/1490/5880/11117/83706/3689	15	brain	up with age, up in cancer
277	brain_up_up	GO:0051336	regulation of hydrolase activity	28/207	191/2161	0.0117959	0.0973485	0.0810901	960/5996/79890/7076/85360/5054/397/1490/8795/9322/341/3958/301/834/25816/710/871/389/11314/3965/26472/12/837/5265/5696/30851/5698/358	28	brain	up with age, up in cancer
278	brain_down_down	GO:0099536	synaptic signaling	106/342	328/2542	6.22e-22	1.42e-18	1.27e-18	10368/6863/8913/9066/2556/57586/2554/5923/23504/2983/5590/6857/273/22999/1741/140730/140679/2742/6855/3356/793/6511/5864/5532/1949/2557/2743/23316/3736/2566/3274/2257/2043/5999/23349/57468/63908/5582/2571/23025/6616/6860/1131/747/5100/1607/2572/9568/9746/9990/127833/152330/9515/6622/1393/2561/10814/53358/3363/6327/1006/1740/9456/2911/23228/6854/3084/3815/9162/64084/8867/808/1141/50944/22941/8618/…	106	brain	down with age, down in cancer
279	brain_down_down	GO:0099537	trans-synaptic signaling	105/342	327/2542	1.89e-21	2.16e-18	1.92e-18	10368/6863/8913/9066/2556/57586/2554/5923/23504/2983/5590/6857/273/22999/1741/140730/140679/2742/6855/3356/793/6511/5864/5532/1949/2557/2743/23316/3736/2566/3274/2257/2043/5999/23349/57468/63908/5582/2571/23025/6616/6860/1131/747/5100/1607/2572/9568/9746/9990/127833/152330/9515/6622/1393/2561/10814/53358/3363/6327/1006/1740/9456/2911/23228/6854/3815/9162/64084/8867/808/1141/50944/22941/8618/107/2…	105	brain	down with age, down in cancer
280	brain_down_down	GO:0007268	chemical synaptic transmission	104/342	325/2542	4.32e-21	2.47e-18	2.2e-18	10368/6863/8913/9066/2556/57586/2554/5923/23504/2983/5590/6857/273/22999/1741/140730/140679/2742/6855/3356/793/6511/5864/5532/1949/2557/2743/23316/3736/2566/3274/2257/2043/5999/23349/57468/63908/5582/2571/23025/6616/6860/1131/5100/1607/2572/9568/9746/9990/127833/152330/9515/6622/1393/2561/10814/53358/3363/6327/1006/1740/9456/2911/23228/6854/3815/9162/64084/8867/808/1141/50944/22941/8618/107/26050…	104	brain	down with age, down in cancer
281	brain_down_down	GO:0098916	anterograde trans-synaptic signaling	104/342	325/2542	4.32e-21	2.47e-18	2.2e-18	10368/6863/8913/9066/2556/57586/2554/5923/23504/2983/5590/6857/273/22999/1741/140730/140679/2742/6855/3356/793/6511/5864/5532/1949/2557/2743/23316/3736/2566/3274/2257/2043/5999/23349/57468/63908/5582/2571/23025/6616/6860/1131/5100/1607/2572/9568/9746/9990/127833/152330/9515/6622/1393/2561/10814/53358/3363/6327/1006/1740/9456/2911/23228/6854/3815/9162/64084/8867/808/1141/50944/22941/8618/107/26050…	104	brain	down with age, down in cancer
282	brain_down_down	GO:0007267	cell-cell signaling	121/342	486/2542	1.14e-14	5.2e-12	4.63e-12	23072/10368/6863/8913/9066/2556/57586/2554/5798/5923/23504/2983/5590/6857/273/22999/1741/5019/140730/140679/2742/6855/3356/2254/793/6511/5864/5532/1949/2557/2743/23316/3736/2822/2566/3274/2257/2043/5999/23349/57468/63908/5582/2571/2258/23025/6616/6860/1131/747/5100/1607/2572/9568/9746/9990/127833/152330/9515/2044/6622/1393/2561/10814/53358/3363/6327/1006/1740/3708/9456/2911/23228/6854/3084/3815/9…	121	brain	down with age, down in cancer
283	brain_down_down	GO:0099504	synaptic vesicle cycle	39/342	103/2542	1.7e-10	6.49e-08	5.78e-08	9066/57586/5874/6857/273/22999/140730/140679/6855/3356/5864/6456/5532/9829/29993/63908/5582/23025/6616/6860/127833/9515/6622/10814/6854/9162/8867/808/1141/8618/134957/107/5579/246213/9378/27445/26059/116443/84258	39	brain	down with age, down in cancer
284	brain_down_down	GO:0042391	regulation of membrane potential	51/342	173/2542	7.57e-09	2.47e-06	2.2e-06	6863/8913/2556/2554/5590/5774/22999/3776/140730/2742/6511/478/2557/2743/23316/3736/2566/2257/5999/2805/3746/2258/3775/6326/481/3756/6622/2561/6327/2911/9162/1141/50944/22941/3760/348980/3747/2562/55800/81832/2915/9378/2903/3786/401190/5649/6334/777/6262/116443/10962	51	brain	down with age, down in cancer
285	brain_down_down	GO:0050804	modulation of chemical synaptic transmission	56/342	205/2542	2.72e-08	6.9e-06	6.15e-06	10368/6863/9066/5923/2983/5590/6857/22999/140730/6855/3356/793/5864/5532/1949/23316/3274/2043/5999/23349/63908/5582/23025/6616/6860/1607/9746/152330/9515/6622/10814/9456/2911/23228/3815/9162/64084/808/1141/50944/22941/107/81832/5579/2915/7532/5581/4884/79772/9378/23236/2903/5649/2917/116443/729993	56	brain	down with age, down in cancer
286	brain_down_down	GO:0099177	regulation of trans-synaptic signaling	56/342	205/2542	2.72e-08	6.9e-06	6.15e-06	10368/6863/9066/5923/2983/5590/6857/22999/140730/6855/3356/793/5864/5532/1949/23316/3274/2043/5999/23349/63908/5582/23025/6616/6860/1607/9746/152330/9515/6622/10814/9456/2911/23228/3815/9162/64084/808/1141/50944/22941/107/81832/5579/2915/7532/5581/4884/79772/9378/23236/2903/5649/2917/116443/729993	56	brain	down with age, down in cancer
287	brain_down_down	GO:0099003	vesicle-mediated transport in synapse	35/342	103/2542	4.34e-08	8.22e-06	7.33e-06	9066/57586/5874/6857/4133/273/22999/140730/6855/3356/5864/6456/5532/9829/29993/63908/5582/23025/6616/6860/127833/9515/6622/10814/9162/8867/808/1141/8618/107/5579/27445/26059/116443/84258	35	brain	down with age, down in cancer
288	brain_down_down	GO:0001505	regulation of neurotransmitter levels	38/342	117/2542	4.45e-08	8.22e-06	7.33e-06	9066/57586/6857/22999/140730/140679/6855/3356/6511/5864/5999/63908/5582/2571/23025/6616/6860/747/2572/127833/9515/6622/10814/6854/9162/8867/808/1141/8618/107/5579/79772/9378/2903/27445/26059/116443/84258	38	brain	down with age, down in cancer
289	brain_down_down	GO:0017156	calcium ion regulated exocytosis	30/342	81/2542	4.65e-08	8.22e-06	7.33e-06	8913/9066/57586/6857/22999/140730/6855/3356/5864/5532/63908/5582/23025/6616/6860/127833/9515/10814/9162/8867/808/1141/8618/107/5579/8941/27445/26059/116443/84258	30	brain	down with age, down in cancer
290	brain_down_down	GO:0007269	neurotransmitter secretion	32/342	90/2542	5.04e-08	8.22e-06	7.33e-06	9066/57586/6857/22999/140730/140679/6855/3356/5864/63908/5582/23025/6616/6860/127833/9515/6622/10814/6854/9162/8867/808/1141/8618/107/5579/79772/9378/27445/26059/116443/84258	32	brain	down with age, down in cancer
291	brain_down_down	GO:0099643	signal release from synapse	32/342	90/2542	5.04e-08	8.22e-06	7.33e-06	9066/57586/6857/22999/140730/140679/6855/3356/5864/63908/5582/23025/6616/6860/127833/9515/6622/10814/6854/9162/8867/808/1141/8618/107/5579/79772/9378/27445/26059/116443/84258	32	brain	down with age, down in cancer
292	brain_down_down	GO:0016079	synaptic vesicle exocytosis	27/342	69/2542	5.93e-08	9.03e-06	8.05e-06	9066/57586/6857/22999/140730/6855/3356/5864/63908/5582/23025/6616/6860/127833/9515/10814/9162/8867/808/1141/8618/107/5579/27445/26059/116443/84258	27	brain	down with age, down in cancer
293	brain_down_down	GO:0006836	neurotransmitter transport	37/342	117/2542	1.49e-07	2.13e-05	1.9e-05	9066/57586/6857/22999/140730/140679/6855/3356/6511/5864/5999/63908/5582/23025/6616/6860/127833/9515/6622/10814/6854/9162/8867/808/1141/8618/107/5579/79772/246213/9378/9899/27445/26059/388662/116443/84258	37	brain	down with age, down in cancer
294	brain_down_down	GO:0051650	establishment of vesicle localization	35/342	109/2542	2.19e-07	2.91e-05	2.59e-05	9066/57586/5874/5590/6857/4905/4133/22999/140730/6855/3356/5864/63908/5582/23025/6616/6860/127833/9515/6622/10814/9162/1780/8867/808/1141/8618/107/5579/10125/27445/26059/4644/116443/84258	35	brain	down with age, down in cancer
295	brain_down_down	GO:0007610	behavior	53/342	201/2542	2.48e-07	2.91e-05	2.59e-05	6863/9369/5923/5590/3776/54207/3356/793/5532/1949/2743/23316/2566/3274/2257/2043/57468/5582/2847/2571/2258/6616/6860/112609/57282/6622/1393/53358/9456/814/2911/2334/3084/3815/9162/8867/1141/50944/22941/107/55074/26050/81832/2915/5581/257194/6712/26047/9378/23236/2903/5649/4644	53	brain	down with age, down in cancer
296	brain_down_down	GO:0048489	synaptic vesicle transport	29/342	82/2542	2.55e-07	2.91e-05	2.59e-05	9066/57586/6857/4133/22999/140730/6855/3356/5864/63908/5582/23025/6616/6860/127833/9515/6622/10814/9162/8867/808/1141/8618/107/5579/27445/26059/116443/84258	29	brain	down with age, down in cancer
297	brain_down_down	GO:0097480	establishment of synaptic vesicle localization	29/342	82/2542	2.55e-07	2.91e-05	2.59e-05	9066/57586/6857/4133/22999/140730/6855/3356/5864/63908/5582/23025/6616/6860/127833/9515/6622/10814/9162/8867/808/1141/8618/107/5579/27445/26059/116443/84258	29	brain	down with age, down in cancer
298	brain_down_down	GO:0051648	vesicle localization	36/342	115/2542	2.98e-07	3.24e-05	2.89e-05	9066/57586/5874/5590/6857/4905/4133/22999/140730/6855/3356/5864/63908/5582/23025/6616/6860/127833/9515/6622/10814/6854/9162/1780/8867/808/1141/8618/107/5579/10125/27445/26059/4644/116443/84258	36	brain	down with age, down in cancer
299	brain_down_down	GO:0023061	signal release	45/342	161/2542	3.74e-07	3.8e-05	3.38e-05	6863/9066/57586/5798/6857/22999/5019/140730/140679/6855/3356/5864/5532/2822/63908/5582/23025/6616/6860/127833/9515/2044/6622/1393/10814/3708/6854/9162/8867/808/1141/7447/8618/107/3747/5579/5581/79772/9378/27445/26059/4644/777/116443/84258	45	brain	down with age, down in cancer
300	brain_down_down	GO:0097479	synaptic vesicle localization	30/342	88/2542	3.96e-07	3.8e-05	3.38e-05	9066/57586/6857/4133/22999/140730/6855/3356/5864/63908/5582/23025/6616/6860/127833/9515/6622/10814/6854/9162/8867/808/1141/8618/107/5579/27445/26059/116443/84258	30	brain	down with age, down in cancer
301	brain_down_down	GO:0050877	nervous system process	71/342	305/2542	3.99e-07	3.8e-05	3.38e-05	23077/10368/6863/8913/2556/9369/2554/5923/5590/22999/3776/23543/54207/2742/3356/1428/793/5864/5532/2557/2743/23316/3736/2566/3274/2257/5999/23349/57468/5582/2258/6616/6860/6326/84530/2774/3756/6622/1393/2561/53358/1740/9456/814/2911/2334/491/3815/9162/8867/1141/50944/22941/107/2562/55800/81832/5368/2915/4884/26047/246213/9378/23236/2903/5649/2917/6334/4644/116443/729993	71	brain	down with age, down in cancer
302	brain_down_down	GO:0017157	regulation of exocytosis	28/342	81/2542	7.14e-07	6.53e-05	5.82e-05	8913/9066/5874/6857/4905/22999/140730/6855/3356/5864/63908/5582/6860/376267/9515/6622/10814/115827/9162/808/1141/7447/134957/107/5579/8941/27445/116443	28	brain	down with age, down in cancer
303	brain_down_down	GO:0007611	learning or memory	34/342	110/2542	9.13e-07	7.95e-05	7.09e-05	6863/9369/5923/5590/3776/54207/3356/793/5532/23316/3274/57468/5582/2258/6616/6860/1393/53358/814/2334/3815/9162/8867/1141/50944/22941/107/81832/2915/26047/9378/23236/2903/5649	34	brain	down with age, down in cancer
304	brain_down_down	GO:0060078	regulation of postsynaptic membrane potential	26/342	73/2542	9.4e-07	7.95e-05	7.09e-05	2556/2554/5590/22999/2742/2557/2743/23316/3736/2566/5999/6622/2561/2911/9162/1141/50944/22941/2562/81832/2915/9378/2903/401190/5649/116443	26	brain	down with age, down in cancer
305	brain_down_down	GO:1903530	regulation of secretion by cell	49/342	188/2542	1.11e-06	9.03e-05	8.05e-05	6863/8913/9066/3479/57586/5874/5590/6857/4905/22999/5019/4345/140730/6855/3356/5864/5532/2822/63908/5582/23025/6616/6860/376267/127833/9515/2044/6622/1393/10814/3708/115827/9162/808/1141/7447/134957/107/3747/5579/5581/8941/10125/79772/27445/2917/777/116443/84258	49	brain	down with age, down in cancer
306	brain_down_down	GO:0051046	regulation of secretion	50/342	198/2542	2.37e-06	0.00018685	0.00016656	6863/8913/9066/3479/57586/5874/5590/6857/4905/22999/5019/4345/140730/6855/3356/5864/5532/2822/63908/5582/23025/6616/6860/376267/127833/9515/2044/6622/1393/10814/3708/115827/3084/9162/808/1141/7447/134957/107/3747/5579/5581/8941/10125/79772/27445/2917/777/116443/84258	50	brain	down with age, down in cancer
307	brain_down_down	GO:0007613	memory	20/342	51/2542	3.21e-06	0.00024483	0.00021824	6863/5923/5590/3776/54207/3356/793/5532/23316/3274/2258/6860/814/1141/50944/107/81832/23236/2903/5649	20	brain	down with age, down in cancer
308	brain_down_down	GO:0051049	regulation of transport	93/342	457/2542	3.47e-06	0.00025572	0.00022794	23072/10368/6863/8913/9912/9066/3479/57586/5874/5923/9892/5590/6857/65055/5774/4905/4133/22999/5019/4345/4744/54207/140730/6855/3356/5864/6456/5532/3736/2822/2257/22848/9829/5999/63908/5582/2847/3746/23025/6616/6860/6326/376267/1012/481/3756/127833/9515/2044/6622/1393/10814/5058/6327/3708/9456/115827/3084/9162/8867/808/1141/50944/22941/3760/7447/134957/348980/107/3747/55800/81832/5579/2915/7532/5…	93	brain	down with age, down in cancer
309	brain_down_down	GO:0051656	establishment of organelle localization	38/342	137/2542	4.08e-06	0.0002911	0.00025949	9066/57586/5874/5590/6857/4905/4133/22999/3797/4744/140730/6855/3356/5864/63908/5582/23025/6616/6860/127833/9515/6622/10814/3815/9162/1780/8867/808/1141/8618/107/5579/10125/27445/26059/4644/116443/84258	38	brain	down with age, down in cancer
310	brain_down_down	GO:0050890	cognition	34/342	118/2542	5.44e-06	0.0003766	0.0003357	6863/9369/5923/5590/3776/54207/3356/793/5532/23316/3274/57468/5582/2258/6616/6860/1393/53358/814/2334/3815/9162/8867/1141/50944/22941/107/81832/2915/26047/9378/23236/2903/5649	34	brain	down with age, down in cancer
311	brain_down_down	GO:0006811	ion transport	85/342	415/2542	8.23e-06	0.0005531	0.00049303	23072/10368/8913/9066/2556/57709/57586/2554/7504/9498/5923/84679/6857/492/5774/1183/4905/1741/3776/83394/54207/140679/2742/3356/83988/6511/478/5864/2557/2743/3736/2566/2257/523/5999/57468/2847/3746/2258/6616/6860/3775/6326/9990/481/3756/127833/57282/285175/6622/1393/2561/6327/3708/9456/491/808/1141/50944/22941/3760/151473/348980/3747/2562/55800/81832/5579/2915/5581/246213/2903/3786/56479/80333/56…	85	brain	down with age, down in cancer
312	brain_down_down	GO:0048167	regulation of synaptic plasticity	28/342	91/2542	9.81e-06	0.0006406	0.00057103	9066/5923/5590/22999/140730/6855/793/5864/5532/3274/2043/23025/6616/6860/152330/6622/10814/3815/9162/50944/22941/81832/2915/7532/79772/2903/5649/729993	28	brain	down with age, down in cancer
313	brain_down_down	GO:0035249	synaptic transmission, glutamatergic	18/342	46/2542	1.05e-05	0.00065052	0.00057987	10368/6857/3356/63908/23025/9746/53358/1006/9456/2911/9162/50944/22941/2915/246213/9378/5649/2917	18	brain	down with age, down in cancer
314	brain_down_down	GO:2000300	regulation of synaptic vesicle exocytosis	18/342	46/2542	1.05e-05	0.00065052	0.00057987	9066/6857/22999/140730/6855/3356/5864/63908/5582/6860/9515/10814/9162/808/1141/107/5579/116443	18	brain	down with age, down in cancer
315	brain_down_down	GO:0034220	ion transmembrane transport	68/342	313/2542	1.08e-05	0.00065056	0.0005799	23072/10368/8913/2556/2554/9498/5923/84679/492/5774/1183/1741/3776/54207/140679/2742/3356/83988/6511/478/2557/2743/3736/2566/2257/523/5999/57468/3746/6616/3775/6326/9990/481/3756/57282/285175/6622/1393/2561/6327/3708/9456/491/808/1141/50944/22941/3760/348980/3747/2562/55800/81832/2915/5581/246213/2903/3786/56479/80333/5649/6334/4644/777/6262/116443/729993	68	brain	down with age, down in cancer
316	brain_down_down	GO:0006887	exocytosis	45/342	181/2542	1.27e-05	0.00074147	0.00066094	8913/9912/9066/3479/57586/286/5874/6857/4905/22999/140730/6855/3356/5864/5532/63908/5582/23025/6616/6860/376267/127833/9515/6622/1393/10814/5058/115827/3815/9162/8867/808/1141/7447/8618/134957/107/5579/8941/10125/27445/26059/4644/116443/84258	45	brain	down with age, down in cancer
317	brain_down_down	GO:1902803	regulation of synaptic vesicle transport	19/342	51/2542	1.38e-05	0.00078897	0.00070329	9066/6857/4133/22999/140730/6855/3356/5864/63908/5582/6860/9515/10814/9162/808/1141/107/5579/116443	19	brain	down with age, down in cancer
318	brain_down_down	GO:0046928	regulation of neurotransmitter secretion	21/342	60/2542	1.5e-05	0.00081453	0.00072607	9066/6857/22999/140730/6855/3356/5864/63908/5582/23025/6860/9515/6622/10814/9162/808/1141/107/5579/79772/116443	21	brain	down with age, down in cancer
319	brain_down_down	GO:1903305	regulation of regulated secretory pathway	21/342	60/2542	1.5e-05	0.00081453	0.00072607	8913/9066/6857/22999/140730/6855/3356/5864/63908/5582/6860/376267/9515/10814/9162/808/1141/107/5579/8941/116443	21	brain	down with age, down in cancer
320	brain_down_down	GO:0017158	regulation of calcium ion-dependent exocytosis	20/342	56/2542	1.7e-05	0.00090546	0.00080712	8913/9066/6857/22999/140730/6855/3356/5864/63908/5582/6860/9515/10814/9162/808/1141/107/5579/8941/116443	20	brain	down with age, down in cancer
321	brain_down_down	GO:0003008	system process	86/342	429/2542	1.79e-05	0.00092983	0.00082885	23077/10368/6863/8913/2556/3479/9369/2554/5923/2983/5590/492/22999/3776/23543/54207/2742/3356/1428/793/83988/5864/5532/2557/2743/23316/3736/2566/3274/2257/5999/23349/57468/5582/2258/6616/6860/1131/3775/6326/84530/2774/481/3756/6622/1393/2561/53358/3363/5058/6327/1740/3708/9456/814/2911/2334/491/3815/9162/8867/808/1141/50944/22941/3760/107/2562/55800/81832/5368/2915/147/4884/26047/246213/9378/2323…	86	brain	down with age, down in cancer
322	brain_down_down	GO:0050808	synapse organization	41/342	163/2542	2.37e-05	0.00120576	0.00107481	9912/6792/5063/1741/4744/5864/2743/23316/2043/23025/23229/2045/5100/1607/9746/6622/9118/22866/1006/1740/9456/3084/64084/1141/50944/22941/26050/145581/389941/2915/9758/91752/6712/9378/27445/26059/5649/4644/347731/3897/56097	41	brain	down with age, down in cancer
323	brain_down_down	GO:0006812	cation transport	66/342	308/2542	2.45e-05	0.00121578	0.00108374	23072/10368/8913/9066/57586/9498/5923/84679/6857/492/5774/1183/4905/3776/54207/140679/3356/478/3736/2257/523/5999/57468/2847/3746/2258/6616/6860/3775/6326/9990/481/3756/127833/57282/6622/1393/6327/3708/9456/491/808/1141/50944/22941/3760/348980/3747/55800/81832/5579/5581/246213/2903/3786/56479/80333/5649/6334/388662/4644/777/6262/116443/84258/729993	66	brain	down with age, down in cancer
324	brain_down_down	GO:0060627	regulation of vesicle-mediated transport	38/342	148/2542	2.94e-05	0.00141611	0.00126232	8913/9912/9066/5874/9892/6857/4905/4133/22999/140730/6855/3356/5864/6456/5532/22848/9829/63908/5582/6860/376267/1012/9515/6622/10814/115827/9162/8867/808/1141/7447/134957/107/5579/8941/79772/27445/116443	38	brain	down with age, down in cancer
325	brain_down_down	GO:0099173	postsynapse organization	22/342	67/2542	2.97e-05	0.00141611	0.00126232	9912/6792/5063/1741/4744/2743/23316/2043/23229/2045/1607/9118/22866/1740/9456/50944/22941/9758/91752/6712/9378/5649	22	brain	down with age, down in cancer
326	brain_down_down	GO:0048488	synaptic vesicle endocytosis	13/342	29/2542	3.37e-05	0.00154158	0.00137416	9066/5874/6857/273/6855/6456/5532/9829/29993/127833/6622/8867/808	13	brain	down with age, down in cancer
327	brain_down_down	GO:0140238	presynaptic endocytosis	13/342	29/2542	3.37e-05	0.00154158	0.00137416	9066/5874/6857/273/6855/6456/5532/9829/29993/127833/6622/8867/808	13	brain	down with age, down in cancer
328	brain_down_down	GO:0036465	synaptic vesicle recycling	14/342	33/2542	3.58e-05	0.001603	0.00142891	9066/5874/6857/273/6855/5864/6456/5532/9829/29993/127833/6622/8867/808	14	brain	down with age, down in cancer
329	brain_down_down	GO:0051588	regulation of neurotransmitter transport	22/342	68/2542	3.86e-05	0.00169343	0.00150952	9066/6857/22999/140730/6855/3356/5864/5999/63908/5582/23025/6860/9515/6622/10814/9162/808/1141/107/5579/79772/116443	22	brain	down with age, down in cancer
330	brain_down_down	GO:0055085	transmembrane transport	76/342	374/2542	3.93e-05	0.00169343	0.00150952	23072/10368/8913/2556/57709/3479/2554/9498/5923/84679/492/5774/1183/1741/3776/54207/140679/2742/3356/83988/6511/478/2557/2743/3736/2566/2257/523/5999/57468/3746/6616/3775/6326/9990/481/3756/57282/285175/6622/1393/2561/6327/3708/9456/491/808/1141/50944/22941/3760/151473/348980/3747/55530/2562/55800/81832/5579/2915/5581/148808/246213/2903/3786/9899/56479/80333/5649/6334/388662/4644/777/6262/116443/…	76	brain	down with age, down in cancer
331	brain_down_down	GO:0050806	positive regulation of synaptic transmission	24/342	79/2542	5.49e-05	0.00232369	0.00207133	10368/6863/9066/5590/6857/22999/140730/793/23316/2043/5999/23025/6616/9746/6622/64084/1141/50944/22941/81832/5581/9378/2903/5649	24	brain	down with age, down in cancer
332	brain_down_down	GO:0046903	secretion	66/342	316/2542	5.89e-05	0.00244561	0.00218001	6863/8913/9912/9066/3479/57586/286/5874/5798/140689/5590/6857/4905/22999/5019/4345/140730/140679/6855/3356/6511/5864/5532/2822/3274/63908/5582/23025/6616/6860/1131/376267/127833/9515/2044/6622/1393/10814/5058/3708/115827/6854/3084/3815/9162/8867/808/1141/7447/8618/134957/107/3747/5579/5581/8941/10125/79772/9378/27445/26059/2917/4644/777/116443/84258	66	brain	down with age, down in cancer
333	brain_down_down	GO:0032940	secretion by cell	63/342	299/2542	6.79e-05	0.00277166	0.00247065	6863/8913/9912/9066/3479/57586/286/5874/5798/140689/5590/6857/4905/22999/5019/4345/140730/140679/6855/3356/6511/5864/5532/2822/63908/5582/23025/6616/6860/376267/127833/9515/2044/6622/1393/10814/5058/3708/115827/6854/3815/9162/8867/808/1141/7447/8618/134957/107/3747/5579/5581/8941/10125/79772/9378/27445/26059/2917/4644/777/116443/84258	63	brain	down with age, down in cancer
334	brain_down_down	GO:0098660	inorganic ion transmembrane transport	53/342	240/2542	7.66e-05	0.00307259	0.0027389	23072/10368/8913/2556/2554/84679/492/5774/1183/3776/54207/2742/3356/478/2557/2743/3736/2566/2257/523/5999/57468/3746/6616/3775/6326/9990/481/3756/57282/6622/2561/6327/3708/491/808/3760/348980/3747/2562/55800/81832/2915/5581/2903/3786/56479/80333/6334/4644/777/6262/116443	53	brain	down with age, down in cancer
335	brain_down_down	GO:0051966	regulation of synaptic transmission, glutamatergic	13/342	31/2542	7.94e-05	0.00312841	0.00278866	10368/6857/3356/23025/9456/2911/9162/50944/22941/2915/9378/5649/2917	13	brain	down with age, down in cancer
336	brain_down_down	GO:0051640	organelle localization	42/342	178/2542	9.65e-05	0.00367879	0.00327926	9066/57586/5874/5590/6857/4905/4133/22999/3797/4744/140730/6855/3356/5864/63908/5582/23025/6616/6860/376267/127833/9515/6622/10814/115827/6854/3815/9162/1780/8867/808/1141/8618/107/5579/7532/10125/27445/26059/4644/116443/84258	42	brain	down with age, down in cancer
337	brain_down_down	GO:0030534	adult behavior	18/342	53/2542	9.77e-05	0.00367879	0.00327926	9369/3356/1949/2743/2566/2257/2043/6622/1393/9456/1141/50944/22941/55074/26050/6712/26047/9378	18	brain	down with age, down in cancer
338	brain_down_down	GO:0098693	regulation of synaptic vesicle cycle	21/342	67/2542	9.82e-05	0.00367879	0.00327926	9066/6857/22999/140730/6855/3356/5864/5532/63908/5582/6860/9515/6622/10814/9162/808/1141/107/5579/9378/116443	21	brain	down with age, down in cancer
339	brain_down_down	GO:0060359	response to ammonium ion	17/342	50/2542	0.00015071	0.00555447	0.00495123	6863/2554/3356/2566/5999/5582/1131/6622/1393/2561/9456/1141/3747/2562/5581/1132/23236	17	brain	down with age, down in cancer
340	brain_down_down	GO:0045055	regulated exocytosis	36/342	148/2542	0.00016407	0.00595078	0.00530451	8913/9066/3479/57586/5874/6857/22999/140730/6855/3356/5864/5532/63908/5582/23025/6616/6860/376267/127833/9515/1393/10814/3815/9162/8867/808/1141/8618/107/5579/8941/10125/27445/26059/116443/84258	36	brain	down with age, down in cancer
341	brain_down_down	GO:0007214	gamma-aminobutyric acid signaling pathway	9/342	18/2542	0.00020729	0.00728714	0.00649573	2556/2554/2557/2566/23349/9568/2561/23228/2562	9	brain	down with age, down in cancer
342	brain_down_down	GO:0042177	negative regulation of protein catabolic process	9/342	18/2542	0.00020729	0.00728714	0.00649573	23077/5774/2043/5582/116986/6622/3084/4745/2903	9	brain	down with age, down in cancer
343	brain_down_down	GO:0043269	regulation of ion transport	46/342	209/2542	0.00026323	0.00911331	0.00812358	23072/10368/8913/9066/57586/5923/6857/5774/54207/3356/3736/2257/5999/2847/3746/6860/6326/481/3756/127833/6622/1393/6327/9456/808/1141/50944/22941/3760/348980/3747/55800/81832/2915/5581/3786/56479/80333/5649/2917/6334/4644/777/6262/84258/729993	46	brain	down with age, down in cancer
344	brain_down_down	GO:0015672	monovalent inorganic cation transport	36/342	152/2542	0.00029131	0.00993482	0.00885587	23072/9498/84679/5774/1183/4905/3776/54207/3356/478/3736/2257/523/5999/57468/3746/2258/6616/3775/6326/9990/481/3756/57282/6327/3760/348980/3747/55800/81832/5581/246213/3786/56479/80333/6334	36	brain	down with age, down in cancer
345	brain_down_down	GO:0044057	regulation of system process	38/342	164/2542	0.00031767	0.0106748	0.00951545	6863/8913/3479/5590/492/22999/3356/478/23316/3736/3274/2257/5999/2258/1131/3775/481/1393/5058/6327/3708/9456/2911/491/3815/808/50944/22941/3760/55800/81832/147/4884/9378/2903/5649/6262/729993	38	brain	down with age, down in cancer
346	brain_down_down	GO:0007215	glutamate receptor signaling pathway	17/342	53/2542	0.00033606	0.0111288	0.00992018	10368/5923/23025/747/1393/9456/2911/50944/22941/81832/2915/23236/2903/5649/2917/116443/729993	17	brain	down with age, down in cancer
347	brain_down_down	GO:0097484	dendrite extension	9/342	19/2542	0.00034773	0.0113508	0.0101181	26999/6857/22999/6456/53335/23025/6860/127833/84258	9	brain	down with age, down in cancer
348	brain_down_down	GO:0048812	neuron projection morphogenesis	51/342	242/2542	0.00037324	0.0118452	0.0105588	23072/23077/9912/6792/9369/7504/23105/26999/5590/6857/5063/4133/22999/4744/23543/5864/6456/5532/1949/23316/2043/9890/53335/29993/2258/23025/6860/9201/2045/494470/127833/152330/2044/53358/5058/137970/1141/50944/22941/107/26050/4884/6712/26047/9378/84570/5649/51062/3897/220164/84258	51	brain	down with age, down in cancer
349	brain_down_down	GO:0098655	cation transmembrane transport	51/342	242/2542	0.00037324	0.0118452	0.0105588	23072/10368/8913/5923/84679/492/5774/1183/3776/54207/3356/478/3736/2257/523/5999/57468/3746/6616/3775/6326/9990/481/3756/57282/6622/1393/6327/3708/9456/491/808/50944/22941/3760/348980/3747/55800/81832/5581/2903/3786/56479/80333/5649/6334/4644/777/6262/116443/729993	51	brain	down with age, down in cancer
350	brain_down_down	GO:0099565	chemical synaptic transmission, postsynaptic	16/342	49/2542	0.00040041	0.0125335	0.0111723	5590/22999/2742/2743/23316/5999/6622/9162/1141/50944/22941/2562/81832/9378/2903/5649	16	brain	down with age, down in cancer
351	brain_down_down	GO:0034765	regulation of ion transmembrane transport	36/342	155/2542	0.00043852	0.0135407	0.0120702	23072/10368/8913/5923/5774/54207/3736/2257/5999/3746/6326/481/3756/6622/1393/6327/9456/808/50944/22941/3760/348980/3747/55800/81832/2915/5581/3786/56479/80333/5649/6334/4644/777/6262/729993	36	brain	down with age, down in cancer
352	brain_down_down	GO:0048858	cell projection morphogenesis	51/342	244/2542	0.00046102	0.0138005	0.0123018	23072/23077/9912/6792/9369/7504/23105/26999/5590/6857/5063/4133/22999/4744/23543/5864/6456/5532/1949/23316/2043/9890/53335/29993/2258/23025/6860/9201/2045/494470/127833/152330/2044/53358/5058/137970/1141/50944/22941/107/26050/4884/6712/26047/9378/84570/5649/51062/3897/220164/84258	51	brain	down with age, down in cancer
353	brain_down_down	GO:0120039	plasma membrane bounded cell projection morphogenesis	51/342	244/2542	0.00046102	0.0138005	0.0123018	23072/23077/9912/6792/9369/7504/23105/26999/5590/6857/5063/4133/22999/4744/23543/5864/6456/5532/1949/23316/2043/9890/53335/29993/2258/23025/6860/9201/2045/494470/127833/152330/2044/53358/5058/137970/1141/50944/22941/107/26050/4884/6712/26047/9378/84570/5649/51062/3897/220164/84258	51	brain	down with age, down in cancer
354	brain_down_down	GO:0006821	chloride transport	13/342	36/2542	0.00047043	0.0138005	0.0123018	2556/2554/1183/2742/2557/2743/2566/57468/9990/57282/2561/2562/2915	13	brain	down with age, down in cancer
355	brain_down_down	GO:0007616	long-term memory	8/342	16/2542	0.00047713	0.0138005	0.0123018	6863/5923/5590/793/814/50944/107/5649	8	brain	down with age, down in cancer
356	brain_down_down	GO:0021675	nerve development	8/342	16/2542	0.00047713	0.0138005	0.0123018	5582/23025/494470/2561/1141/2562/4884/84570	8	brain	down with age, down in cancer
357	brain_down_down	GO:1901698	response to nitrogen compound	43/342	197/2542	0.00051465	0.0146996	0.0131032	6863/3479/2554/5798/2983/5590/2742/3356/478/2743/2822/2566/523/2043/5999/53335/2805/5582/3746/1131/1012/6622/1393/2561/5058/9456/808/1141/348980/107/3747/2562/5579/2915/7532/5581/1132/23236/2903/54331/4644/54557/6262	43	brain	down with age, down in cancer
358	brain_down_down	GO:0034762	regulation of transmembrane transport	38/342	168/2542	0.00053256	0.0150236	0.013392	23072/10368/8913/3479/5923/5774/54207/3736/2257/5999/3746/6326/481/3756/6622/1393/6327/9456/808/50944/22941/3760/348980/3747/55800/81832/5579/2915/5581/3786/56479/80333/5649/6334/4644/777/6262/729993	38	brain	down with age, down in cancer
359	brain_down_down	GO:1903532	positive regulation of secretion by cell	21/342	75/2542	0.0005655	0.0154221	0.0137472	6863/8913/9066/3479/5874/5590/6857/5019/5864/5532/2822/23025/6860/376267/6622/1141/7447/134957/5581/8941/10125	21	brain	down with age, down in cancer
360	brain_down_down	GO:0030001	metal ion transport	51/342	246/2542	0.00056694	0.0154221	0.0137472	23072/10368/8913/9498/84679/492/5774/4905/3776/54207/3356/478/3736/2257/523/5999/57468/2847/3746/2258/6616/3775/6326/9990/481/3756/57282/6622/6327/3708/9456/491/808/1141/3760/348980/3747/55800/81832/5579/5581/246213/2903/3786/56479/80333/6334/4644/777/6262/116443	51	brain	down with age, down in cancer
361	brain_down_down	GO:0032990	cell part morphogenesis	51/342	246/2542	0.00056694	0.0154221	0.0137472	23072/23077/9912/6792/9369/7504/23105/26999/5590/6857/5063/4133/22999/4744/23543/5864/6456/5532/1949/23316/2043/9890/53335/29993/2258/23025/6860/9201/2045/494470/127833/152330/2044/53358/5058/137970/1141/50944/22941/107/26050/4884/6712/26047/9378/84570/5649/51062/3897/220164/84258	51	brain	down with age, down in cancer
362	brain_down_down	GO:0060079	excitatory postsynaptic potential	15/342	46/2542	0.00061781	0.0166082	0.0148045	5590/22999/2742/2743/23316/5999/6622/9162/1141/50944/22941/81832/9378/2903/5649	15	brain	down with age, down in cancer
363	brain_down_down	GO:0007186	G protein-coupled receptor signaling pathway	48/342	229/2542	0.00064491	0.0171351	0.0152742	6863/2556/2554/3776/2742/6855/3356/26033/2557/2743/10846/2566/3274/5136/5999/23349/2847/23229/2835/1131/747/112609/1607/9568/2774/6622/2561/3363/57512/9456/2911/23228/9162/808/2785/107/2562/5368/2915/147/9495/1132/23236/57528/54331/401190/2917/9737	48	brain	down with age, down in cancer
364	brain_down_down	GO:0014046	dopamine secretion	9/342	21/2542	0.00086287	0.0221534	0.0197475	9066/57586/6857/3356/6860/127833/6622/1141/84258	9	brain	down with age, down in cancer
365	brain_down_down	GO:0014059	regulation of dopamine secretion	9/342	21/2542	0.00086287	0.0221534	0.0197475	9066/57586/6857/3356/6860/127833/6622/1141/84258	9	brain	down with age, down in cancer
366	brain_down_down	GO:2000463	positive regulation of excitatory postsynaptic potential	9/342	21/2542	0.00086287	0.0221534	0.0197475	5590/22999/23316/5999/50944/22941/81832/9378/5649	9	brain	down with age, down in cancer
367	brain_down_down	GO:0042493	response to drug	42/342	196/2542	0.0009005	0.0228626	0.0203797	6863/9066/57586/2983/6857/26034/5019/140679/2742/3356/6511/5532/2557/2822/5999/53335/57468/5582/2571/3746/6860/1131/3775/2572/127833/6622/1393/9456/808/1141/107/3747/5581/22843/246213/1132/23236/2903/388662/6262/116443/84258	42	brain	down with age, down in cancer
368	brain_down_down	GO:0051047	positive regulation of secretion	21/342	78/2542	0.00099768	0.0250516	0.0223309	6863/8913/9066/3479/5874/5590/6857/5019/5864/5532/2822/23025/6860/376267/6622/1141/7447/134957/5581/8941/10125	21	brain	down with age, down in cancer
369	brain_down_down	GO:0022898	regulation of transmembrane transporter activity	24/342	94/2542	0.00101123	0.025111	0.0223839	23072/10368/5923/5774/3736/2257/3746/481/6622/1393/6327/9456/808/50944/22941/3747/55800/81832/2915/5581/5649/4644/6262/729993	24	brain	down with age, down in cancer
370	brain_down_down	GO:0031644	regulation of neurological system process	15/342	48/2542	0.00102202	0.025111	0.0223839	5590/22999/23316/2257/5999/9456/2911/50944/22941/81832/4884/9378/2903/5649/729993	15	brain	down with age, down in cancer
371	brain_down_down	GO:0048666	neuron development	70/342	373/2542	0.00108808	0.0264496	0.0235771	23072/23077/9912/6792/9369/7504/23105/26999/5923/5590/6857/5063/4133/22999/4744/23543/11075/4741/5864/6456/5532/1949/23316/2043/163404/9890/118427/53335/57468/29993/2258/23025/23108/6616/6860/9201/2045/494470/127833/57282/152330/2044/2561/53358/5058/137970/1141/50944/22941/348980/107/26050/2562/23251/91752/4884/8507/257194/6712/26047/9378/4978/23040/84570/5649/51062/116443/3897/220164/84258	70	brain	down with age, down in cancer
372	brain_down_down	GO:1902476	chloride transmembrane transport	11/342	30/2542	0.00111442	0.0268046	0.0238936	2556/2554/1183/2742/2557/2743/2566/57468/9990/2561/2562	11	brain	down with age, down in cancer
373	brain_down_down	GO:0015698	inorganic anion transport	14/342	44/2542	0.00123161	0.0292195	0.0260462	2556/2554/9498/1183/2742/2557/2743/2566/57468/9990/57282/2561/2562/2915	14	brain	down with age, down in cancer
374	brain_down_down	GO:0010243	response to organonitrogen compound	39/342	181/2542	0.00124039	0.0292195	0.0260462	6863/3479/2554/5798/5590/2742/3356/478/2743/2822/2566/523/2043/5999/53335/2805/5582/3746/1012/6622/1393/2561/5058/9456/808/1141/348980/107/3747/2562/5579/2915/7532/5581/2903/54331/4644/54557/6262	39	brain	down with age, down in cancer
375	brain_down_down	GO:0007612	learning	19/342	69/2542	0.00128931	0.0296159	0.0263995	6863/9369/5532/3274/57468/2258/6616/3815/9162/8867/1141/50944/22941/81832/2915/26047/9378/2903/5649	19	brain	down with age, down in cancer
376	brain_down_down	GO:0015872	dopamine transport	9/342	22/2542	0.0012899	0.0296159	0.0263995	9066/57586/6857/3356/6860/127833/6622/1141/84258	9	brain	down with age, down in cancer
377	brain_down_down	GO:0006814	sodium ion transport	18/342	64/2542	0.00132031	0.0296159	0.0263995	23072/9498/84679/5774/478/2257/2258/3775/6326/481/57282/6327/348980/55800/81832/5581/246213/6334	18	brain	down with age, down in cancer
378	brain_down_down	GO:0098656	anion transmembrane transport	18/342	64/2542	0.00132031	0.0296159	0.0263995	2556/2554/9498/1183/140679/2742/6511/2557/2743/2566/5999/57468/9990/57282/2561/2562/2915/246213	18	brain	down with age, down in cancer
379	brain_down_down	GO:0098661	inorganic anion transmembrane transport	12/342	35/2542	0.00132202	0.0296159	0.0263995	2556/2554/1183/2742/2557/2743/2566/57468/9990/2561/2562/2915	12	brain	down with age, down in cancer
380	brain_down_down	GO:1901699	cellular response to nitrogen compound	30/342	130/2542	0.00148987	0.0330519	0.0294624	3479/2554/2983/5590/2742/478/2822/2566/523/2043/53335/2805/1131/6622/1393/2561/5058/1141/348980/107/3747/2562/5579/2915/7532/1132/23236/54331/4644/6262	30	brain	down with age, down in cancer
381	brain_down_down	GO:2001023	regulation of response to drug	11/342	31/2542	0.00152334	0.0331895	0.0295851	9066/57586/6857/3356/2557/5999/6860/127833/6622/1141/84258	11	brain	down with age, down in cancer
382	brain_down_down	GO:0048699	generation of neurons	80/342	443/2542	0.00152512	0.0331895	0.0295851	23072/23077/9912/6792/9369/7504/23105/26999/5923/5590/6857/5063/4133/22999/4744/23543/11075/4741/5864/6456/5532/1949/23316/3736/2043/163404/9890/118427/53335/57468/29993/2258/23025/23108/6616/6860/9201/747/2045/494470/127833/57282/152330/2044/2561/53358/5058/137970/491/3084/3815/8867/1141/50944/22941/348980/107/26050/2562/23251/7532/91752/4884/8941/8507/257194/6712/26047/9378/5121/4978/23040/8457…	80	brain	down with age, down in cancer
383	brain_down_down	GO:0000902	cell morphogenesis	56/342	288/2542	0.0015831	0.0341262	0.03042	23072/23077/9912/6792/9369/7504/23105/26999/5590/6857/5063/4133/22999/4744/23543/5864/6456/5532/1949/23316/10486/3274/2043/9890/53335/29993/57464/2258/23025/6860/9201/2045/494470/127833/152330/2044/53358/5058/137970/3084/3815/1141/50944/22941/107/26050/4884/6712/26047/9378/84570/5649/51062/3897/220164/84258	56	brain	down with age, down in cancer
384	brain_down_down	GO:0035637	multicellular organismal signaling	18/342	65/2542	0.00160568	0.0342896	0.0305656	10368/8913/492/478/3736/2257/3775/6326/481/6327/3708/491/808/3760/55800/26047/6334/6262	18	brain	down with age, down in cancer
385	brain_down_down	GO:0098662	inorganic cation transmembrane transport	44/342	214/2542	0.00167548	0.0354489	0.0315991	23072/10368/8913/84679/492/5774/1183/3776/54207/3356/478/3736/2257/523/5999/57468/3746/6616/3775/6326/9990/481/3756/57282/6622/6327/3708/491/808/3760/348980/3747/55800/81832/5581/2903/3786/56479/80333/6334/4644/777/6262/116443	44	brain	down with age, down in cancer
386	brain_down_down	GO:0050801	ion homeostasis	36/342	166/2542	0.00170057	0.0356495	0.0317779	6863/8913/7504/9498/84679/492/5774/3356/793/478/3736/2257/523/2805/57468/2847/2835/9990/481/57282/6622/6327/3708/2911/491/808/2785/55800/5579/2915/147/5581/2903/4644/6262/10962	36	brain	down with age, down in cancer
387	brain_down_down	GO:0071242	cellular response to ammonium ion	10/342	27/2542	0.00171683	0.0356633	0.0317901	2554/2566/1131/1393/2561/1141/3747/2562/1132/23236	10	brain	down with age, down in cancer
388	brain_down_down	GO:0050807	regulation of synapse organization	23/342	92/2542	0.00174712	0.0359655	0.0320596	9912/6792/5063/23316/2043/23229/2045/5100/1607/9746/6622/1006/9456/64084/1141/26050/145581/389941/9758/91752/9378/5649/347731	23	brain	down with age, down in cancer
389	brain_down_down	GO:1903859	regulation of dendrite extension	7/342	15/2542	0.00183331	0.0374028	0.0333407	6857/22999/53335/23025/6860/127833/84258	7	brain	down with age, down in cancer
390	brain_down_down	GO:0098815	modulation of excitatory postsynaptic potential	9/342	23/2542	0.00187228	0.0378599	0.0337482	5590/22999/23316/5999/50944/22941/81832/9378/5649	9	brain	down with age, down in cancer
391	brain_down_down	GO:0019722	calcium-mediated signaling	16/342	56/2542	0.00203117	0.0396472	0.0353414	3479/83988/5532/10645/1012/481/3708/3084/808/2915/283455/10231/79772/2903/4644/6262	16	brain	down with age, down in cancer
392	brain_down_down	GO:0015893	drug transport	15/342	51/2542	0.00203235	0.0396472	0.0353414	9066/57586/6857/26034/140679/3356/6511/5999/6860/127833/6622/1141/246213/388662/84258	15	brain	down with age, down in cancer
393	brain_down_down	GO:0032412	regulation of ion transmembrane transporter activity	23/342	93/2542	0.00203952	0.0396472	0.0353414	23072/10368/5923/5774/3736/2257/3746/481/1393/6327/9456/808/50944/22941/3747/55800/81832/2915/5581/5649/4644/6262/729993	23	brain	down with age, down in cancer
394	brain_down_down	GO:0048168	regulation of neuronal synaptic plasticity	11/342	32/2542	0.00204743	0.0396472	0.0353414	5923/6855/5864/23025/6860/6622/3815/81832/2915/79772/729993	11	brain	down with age, down in cancer
395	brain_down_down	GO:0140029	exocytic process	11/342	32/2542	0.00204743	0.0396472	0.0353414	9066/6857/5864/63908/23025/6616/376267/10814/115827/8867/26059	11	brain	down with age, down in cancer
396	brain_down_down	GO:0032409	regulation of transporter activity	24/342	99/2542	0.002193	0.0421092	0.037536	23072/10368/5923/5774/3736/2257/3746/481/6622/1393/6327/9456/808/50944/22941/3747/55800/81832/2915/5581/5649/4644/6262/729993	24	brain	down with age, down in cancer
397	brain_down_down	GO:0045921	positive regulation of exocytosis	10/342	28/2542	0.00235757	0.0445211	0.039686	8913/9066/5874/6857/5864/6860/376267/7447/134957/8941	10	brain	down with age, down in cancer
398	brain_down_down	GO:0051932	synaptic transmission, GABAergic	10/342	28/2542	0.00235757	0.0445211	0.039686	6863/2556/2554/2557/2566/23349/9746/2561/23228/5581	10	brain	down with age, down in cancer
399	brain_down_down	GO:0051649	establishment of localization in cell	79/342	443/2542	0.00241325	0.0449637	0.0400805	10368/9912/9066/3479/57586/286/5874/5798/5590/6857/65055/4905/4133/273/22999/5019/3797/83394/4744/140730/140679/6855/3356/2254/5864/6456/5532/23158/2822/9829/29993/63908/5582/23025/6616/6860/9201/376267/481/127833/9515/2044/6622/10814/5058/1740/3708/115827/51560/6854/3815/9162/1780/8867/808/1141/7447/8618/134957/107/64112/5579/7532/5581/10125/6712/79772/246213/9495/9378/2903/27445/26059/4644/5455…	79	brain	down with age, down in cancer
400	brain_down_down	GO:0031175	neuron projection development	63/342	338/2542	0.00242037	0.0449637	0.0400805	23072/23077/9912/6792/9369/7504/23105/26999/5923/5590/6857/5063/4133/22999/4744/23543/11075/4741/5864/6456/5532/1949/23316/2043/163404/9890/53335/57468/29993/2258/23025/23108/6616/6860/9201/2045/494470/127833/152330/2044/53358/5058/137970/1141/50944/22941/107/26050/23251/91752/4884/8507/257194/6712/26047/9378/84570/5649/51062/116443/3897/220164/84258	63	brain	down with age, down in cancer
401	brain_down_down	GO:0071241	cellular response to inorganic substance	16/342	57/2542	0.00248488	0.0457899	0.040817	9066/57586/2983/6857/2742/3736/2822/6860/3756/127833/6622/1393/1740/107/3747/84258	16	brain	down with age, down in cancer
402	brain_down_down	GO:0030182	neuron differentiation	75/342	418/2542	0.00268208	0.0490284	0.0437038	23072/23077/9912/6792/9369/7504/23105/26999/5923/5590/6857/5063/4133/22999/4744/23543/11075/4741/5864/6456/5532/1949/23316/2043/163404/9890/118427/53335/57468/29993/2258/23025/23108/6616/6860/9201/2045/494470/127833/57282/152330/2044/2561/53358/5058/137970/491/3084/1141/50944/22941/348980/107/26050/2562/23251/7532/91752/4884/8507/257194/6712/26047/9378/5121/4978/23040/84570/375567/5649/51062/1164…	75	brain	down with age, down in cancer
403	brain_down_down	GO:0003254	regulation of membrane depolarization	7/342	16/2542	0.00288811	0.0523757	0.0466875	8913/5774/2257/2805/6327/55800/10962	7	brain	down with age, down in cancer
404	brain_down_down	GO:0006820	anion transport	28/342	124/2542	0.00300875	0.0541339	0.0482548	2556/57709/2554/7504/9498/6857/1183/83394/140679/2742/6511/5864/2557/2743/2566/5999/57468/6860/9990/57282/6622/2561/151473/2562/2915/246213/2917/388662	28	brain	down with age, down in cancer
405	brain_down_down	GO:0035725	sodium ion transmembrane transport	14/342	48/2542	0.00310725	0.0554693	0.0494452	23072/84679/5774/478/2257/3775/6326/481/6327/348980/55800/81832/5581/6334	14	brain	down with age, down in cancer
406	brain_down_down	GO:0050803	regulation of synapse structure or activity	23/342	96/2542	0.00317889	0.0563082	0.050193	9912/6792/5063/23316/2043/23229/2045/5100/1607/9746/6622/1006/9456/64084/1141/26050/145581/389941/9758/91752/9378/5649/347731	23	brain	down with age, down in cancer
407	brain_down_down	GO:0072657	protein localization to membrane	32/342	148/2542	0.00323204	0.0568094	0.0506397	10368/9912/286/5590/65055/4905/1741/22979/5864/2743/29993/2258/6616/112609/376267/481/5058/1740/57512/115827/808/64112/55800/7532/5581/9495/9378/2903/80333/5649/4644/54557	32	brain	down with age, down in cancer
408	brain_down_down	GO:0010038	response to metal ion	22/342	91/2542	0.00345045	0.0601853	0.053649	8913/9066/57586/6857/2742/3736/2822/2805/3746/6860/3756/127833/6622/1393/1740/9456/3815/808/107/3747/6262/84258	22	brain	down with age, down in cancer
409	brain_down_down	GO:0019932	second-messenger-mediated signaling	26/342	114/2542	0.00364408	0.0630813	0.0562305	3479/2983/83988/5532/10645/10846/112609/1012/2774/481/2044/3708/3084/808/107/3747/2915/147/283455/10231/79772/2903/54331/27445/4644/6262	26	brain	down with age, down in cancer
410	brain_down_down	GO:0051899	membrane depolarization	12/342	39/2542	0.0037419	0.0642876	0.0573058	8913/5590/5774/2257/2805/6326/6327/1141/55800/6334/777/10962	12	brain	down with age, down in cancer
411	brain_down_down	GO:0006813	potassium ion transport	22/342	92/2542	0.00398578	0.0677656	0.0604061	84679/4905/3776/54207/3356/478/3736/5999/57468/3746/6616/3775/9990/481/3756/3760/348980/3747/81832/3786/56479/80333	22	brain	down with age, down in cancer
412	brain_down_down	GO:1904062	regulation of cation transmembrane transport	25/342	109/2542	0.00400366	0.0677656	0.0604061	23072/10368/5923/5774/3736/2257/5999/3746/481/6622/1393/6327/9456/808/50944/22941/3747/55800/81832/5581/80333/5649/4644/6262/729993	25	brain	down with age, down in cancer
413	brain_down_down	GO:0048878	chemical homeostasis	46/342	236/2542	0.0040825	0.0685919	0.0611427	56603/6863/8913/7504/9498/5798/84679/492/5774/5019/3356/793/478/5532/3736/2822/2257/523/2805/57468/2847/2835/9990/481/57282/9515/2044/6622/6327/3708/9456/2911/491/808/2785/7447/107/55800/5579/2915/147/5581/2903/4644/6262/10962	46	brain	down with age, down in cancer
414	brain_down_down	GO:0043279	response to alkaloid	10/342	30/2542	0.00420848	0.0687203	0.0612571	6863/3356/5999/5582/6622/1393/9456/1141/5581/6262	10	brain	down with age, down in cancer
415	brain_down_down	GO:0099601	regulation of neurotransmitter receptor activity	10/342	30/2542	0.00420848	0.0687203	0.0612571	10368/5923/1393/9456/50944/22941/81832/4884/5649/729993	10	brain	down with age, down in cancer
416	brain_down_down	GO:0022008	neurogenesis	81/342	465/2542	0.00422433	0.0687203	0.0612571	23072/23077/9912/6792/9369/7504/23105/26999/5923/5590/6857/5063/4133/22999/4744/23543/11075/4741/5864/6456/5532/1949/23316/3736/2043/163404/9890/118427/53335/57468/29993/2258/23025/23108/6616/6860/9201/747/2045/494470/127833/57282/152330/2044/2561/53358/5058/137970/491/3084/3815/8867/1141/50944/22941/348980/107/26050/2562/23251/7532/91752/4884/8941/8507/257194/6712/26047/9378/5121/2903/4978/23040…	81	brain	down with age, down in cancer
417	brain_down_down	GO:0048791	calcium ion-regulated exocytosis of neurotransmitter	6/342	13/2542	0.00424051	0.0687203	0.0612571	9066/6857/22999/140730/6860/127833	6	brain	down with age, down in cancer
418	brain_down_down	GO:0051057	positive regulation of small GTPase mediated signal transduction	6/342	13/2542	0.00424051	0.0687203	0.0612571	3479/5923/3084/9162/10125/5649	6	brain	down with age, down in cancer
419	brain_down_down	GO:0006664	glycolipid metabolic process	7/342	17/2542	0.00435198	0.0695404	0.0619881	412/2822/9331/9215/3815/10825/51046	7	brain	down with age, down in cancer
420	brain_down_down	GO:1903509	liposaccharide metabolic process	7/342	17/2542	0.00435198	0.0695404	0.0619881	412/2822/9331/9215/3815/10825/51046	7	brain	down with age, down in cancer
421	brain_down_down	GO:0023056	positive regulation of signaling	59/342	320/2542	0.00438745	0.0696203	0.0620594	10368/6863/4293/9066/3479/26999/5923/5590/6857/4905/5063/22999/5019/140730/3356/2254/793/5532/23316/2822/22848/2043/5999/2805/23025/6616/112609/2045/9746/1012/494470/2044/6622/5058/9456/2911/3084/3815/9162/64084/808/1141/50944/22941/2785/7447/64112/54765/81832/5579/7532/147/5581/10125/9378/23236/2903/5649/10962	59	brain	down with age, down in cancer
422	brain_down_down	GO:1990778	protein localization to cell periphery	22/342	93/2542	0.00458884	0.0723138	0.0644603	10368/9912/286/5590/4905/22979/5864/29993/2258/6616/112609/376267/481/1740/57512/115827/55800/5581/9495/2903/80333/4644	22	brain	down with age, down in cancer
423	brain_down_down	GO:0007626	locomotory behavior	18/342	71/2542	0.00463738	0.0723601	0.0645016	793/5532/1949/2743/2257/2043/2571/6616/57282/6622/2911/3084/1141/55074/2915/5581/257194/4644	18	brain	down with age, down in cancer
424	brain_down_down	GO:0071804	cellular potassium ion transport	20/342	82/2542	0.00468678	0.0723601	0.0645016	84679/3776/54207/478/3736/5999/57468/3746/6616/3775/9990/481/3756/3760/348980/3747/81832/3786/56479/80333	20	brain	down with age, down in cancer
425	brain_down_down	GO:0071805	potassium ion transmembrane transport	20/342	82/2542	0.00468678	0.0723601	0.0645016	84679/3776/54207/478/3736/5999/57468/3746/6616/3775/9990/481/3756/3760/348980/3747/81832/3786/56479/80333	20	brain	down with age, down in cancer
426	brain_down_down	GO:0016192	vesicle-mediated transport	67/342	374/2542	0.004916	0.0752982	0.0671206	10368/8913/9912/9066/3479/57586/286/5874/26999/9892/6857/4905/4133/273/22999/3797/83394/140730/6855/3356/83988/5864/6456/5532/23316/22848/9829/29993/63908/5582/23025/6616/6860/9201/376267/1012/127833/9515/6622/1393/10814/114569/5058/115827/51560/3815/9162/1780/8867/808/1141/7447/8618/134957/107/5579/5581/8941/10125/6712/79772/27445/26059/4644/116443/9737/84258	67	brain	down with age, down in cancer
427	brain_down_down	GO:0045471	response to ethanol	9/342	26/2542	0.00494299	0.0752982	0.0671206	5019/2742/5999/1393/1141/3747/5581/2903/116443	9	brain	down with age, down in cancer
428	brain_down_down	GO:0048588	developmental cell growth	21/342	88/2542	0.00499751	0.0756246	0.0674116	6792/3479/23105/26999/5590/6857/4133/22999/6456/5532/5999/53335/2258/23025/6860/9201/2045/127833/5058/3897/84258	21	brain	down with age, down in cancer
429	brain_down_down	GO:0035176	social behavior	8/342	22/2542	0.0056839	0.0843358	0.0751767	9369/5532/2571/1141/50944/22941/26047/9378	8	brain	down with age, down in cancer
430	brain_down_down	GO:0051703	intraspecies interaction between organisms	8/342	22/2542	0.0056839	0.0843358	0.0751767	9369/5532/2571/1141/50944/22941/26047/9378	8	brain	down with age, down in cancer
431	brain_down_down	GO:2000649	regulation of sodium ion transmembrane transporter activity	8/342	22/2542	0.0056839	0.0843358	0.0751767	23072/5774/2257/481/6327/55800/81832/5581	8	brain	down with age, down in cancer
432	brain_down_down	GO:0050954	sensory perception of mechanical stimulus	13/342	46/2542	0.0058356	0.086028	0.0766851	3356/1428/5864/3736/23349/84530/2561/491/3815/1141/2562/246213/2917	13	brain	down with age, down in cancer
433	brain_down_down	GO:0071625	vocalization behavior	5/342	10/2542	0.0060486	0.087476	0.0779758	9369/50944/22941/26047/9378	5	brain	down with age, down in cancer
434	brain_down_down	GO:0099558	maintenance of synapse structure	5/342	10/2542	0.0060486	0.087476	0.0779758	1741/5864/1740/27445/26059	5	brain	down with age, down in cancer
435	brain_down_down	GO:0010647	positive regulation of cell communication	58/342	318/2542	0.00607922	0.087476	0.0779758	10368/6863/4293/9066/3479/26999/5923/5590/6857/5063/22999/5019/140730/3356/2254/793/5532/23316/2822/22848/2043/5999/2805/23025/6616/112609/2045/9746/1012/494470/2044/6622/5058/9456/2911/3084/3815/9162/64084/808/1141/50944/22941/2785/7447/64112/54765/81832/5579/7532/147/5581/10125/9378/23236/2903/5649/10962	58	brain	down with age, down in cancer
436	brain_down_down	GO:0032989	cellular component morphogenesis	56/342	305/2542	0.00608695	0.087476	0.0779758	23072/23077/9912/6792/9369/7504/23105/26999/5590/6857/5063/4133/22999/4744/23543/5864/6456/5532/1949/23316/10486/3274/2043/9890/53335/29993/57464/2258/23025/6860/9201/2045/494470/127833/152330/2044/53358/5058/137970/3084/3815/1141/50944/22941/107/26050/4884/6712/26047/9378/84570/5649/51062/3897/220164/84258	56	brain	down with age, down in cancer
437	brain_down_down	GO:0048857	neural nucleus development	7/342	18/2542	0.00631416	0.0896141	0.0798817	2254/3746/9118/808/1141/3747/8941	7	brain	down with age, down in cancer
438	brain_down_down	GO:1903307	positive regulation of regulated secretory pathway	7/342	18/2542	0.00631416	0.0896141	0.0798817	8913/9066/6857/5864/6860/376267/8941	7	brain	down with age, down in cancer
439	brain_down_down	GO:0072347	response to anesthetic	9/342	27/2542	0.00655607	0.0918614	0.081885	6863/3356/5999/5582/6622/1393/9456/1141/5581	9	brain	down with age, down in cancer
440	brain_down_down	GO:0001964	startle response	6/342	14/2542	0.00659312	0.0918614	0.081885	2743/3736/3756/9378/2903/116443	6	brain	down with age, down in cancer
441	brain_down_down	GO:1903861	positive regulation of dendrite extension	6/342	14/2542	0.00659312	0.0918614	0.081885	6857/22999/23025/6860/127833/84258	6	brain	down with age, down in cancer
442	brain_down_down	GO:0071902	positive regulation of protein serine/threonine kinase activity	14/342	52/2542	0.00686369	0.0950518	0.0847289	4293/3479/5063/3356/2043/6622/5058/2911/3084/3815/808/2785/8941/10125	14	brain	down with age, down in cancer
443	brain_down_down	GO:0051960	regulation of nervous system development	51/342	275/2542	0.00724447	0.0975634	0.0869677	23072/23077/9912/6792/7504/23105/6857/5063/4133/22999/11075/1949/23316/2043/163404/53335/29993/2258/23025/23229/23108/6616/6860/2045/9746/127833/152330/6622/5058/137970/3084/3815/64084/8867/1141/50944/22941/26050/145581/23251/7532/91752/8507/257194/9378/5121/375567/5649/347731/3897/84258	51	brain	down with age, down in cancer
444	brain_down_down	GO:0006865	amino acid transport	12/342	42/2542	0.00725855	0.0975634	0.0869677	57709/7504/6857/140679/6511/5864/5999/6860/6622/246213/2917/388662	12	brain	down with age, down in cancer
445	brain_down_down	GO:0035418	protein localization to synapse	12/342	42/2542	0.00725855	0.0975634	0.0869677	10368/9912/5874/5590/6616/9746/1740/50944/9378/2903/27445/5649	12	brain	down with age, down in cancer
446	brain_down_down	GO:0061337	cardiac conduction	12/342	42/2542	0.00725855	0.0975634	0.0869677	8913/492/478/3775/481/6327/3708/491/808/3760/55800/6262	12	brain	down with age, down in cancer
447	brain_down_down	GO:0099175	regulation of postsynapse organization	12/342	42/2542	0.00725855	0.0975634	0.0869677	9912/6792/5063/23316/2043/23229/2045/1607/9456/91752/9378/5649	12	brain	down with age, down in cancer
448	brain_down_down	GO:0055082	cellular chemical homeostasis	34/342	168/2542	0.00736676	0.0984389	0.0877481	6863/7504/9498/5798/84679/492/5019/3356/793/478/5532/2822/523/2805/57468/2847/2835/481/57282/2044/6622/3708/2911/491/808/2785/7447/5579/2915/147/5581/2903/4644/6262	34	brain	down with age, down in cancer
