# Supplementary material for: A human tissue‐specific transcriptomic analysis reveals a complex relationship between aging, cancer, and cellular senescence
Source: Aging Cell. 2019 Sep 27;18(6):e13041. doi: 10.1111/acel.13041 (PMC6826163; doi:10.1111/acel.13041)
Supplement: Supplementary file 2 [file ACEL-18-e13041-s002.zip › Supporting_tables/Data S2.xlsx]

## Sheet: Data_S2
Data S2: List of cancer-DEGs in nine TCGA projects
Number of cancer-DEGs in nine TCGA projects
TCGA projects	No. of sample		No. of genes pass the filtering step	cancer-DEGs
	Promary Solid Tumor	Solid Tissue Normal		Down-regulated (entrez id)	Up-regulated (entrez id)	Total
BRCA	1093	112	14129	2050	1136	3186
COAD	285	41	13831	2117	1233	3350
ESCA	184	11	14273	1353	711	2064
GBM	153	5	14342	2684	1773	4457
LIHC	371	50	13102	1656	871	2527
LUAD	515	59	14335	2147	1227	3374
PRAD	497	52	14032	1165	536	1701
STAD	415	35	14305	1412	1125	2537
THCA	501	59	13830	893	1001	1894
UCEC	176	24	14384	2392	1504	3896
Result table description
1. entrezgene:	gene id in entrez format
2. logFC:	log2 fold change per 1 year
3. AveExpr:	average log2-expression level for each gene across all samples
4. t:	moderated t-statistic
5. P.Value:	P-value from the moderated t-statistic
6. adj.P.Val:	adjust P-value by Benjamini-Hochberg method
7. B:	log-odds that the gene is differentially expressed
8. ensembl_gene_id:	gene symbol
9. external_gene_name:	gene id in ensembl format

## Sheet: BRCA
entrezgene	logFC	AveExpr	t	P.Value	adj.P.Val	B	ensembl_gene_id	external_gene_name
3952	-7.6896	-0.123165	-42.1367	2.23367e-239	1.66103e-236	537.581	ENSG00000174697	LEP
125	-7.0924	3.10713	-27.3909	7.25311e-129	3.82385e-127	283.448	ENSG00000196616	ADH1B
9370	-6.96129	2.80024	-27.4561	2.40895e-129	1.28438e-127	284.551	ENSG00000181092	ADIPOQ
286753	-6.89029	0.580131	-36.0291	1.2749e-193	2.57329e-191	432.394	ENSG00000184811	TUSC5
146894	-6.79607	-0.11916	-53.6619	5.53353523342196E-322	3.90916596565094E-318	727.403	ENSG00000161649	CD300LG
63924	-6.73329	0.775696	-37.6746	5.04772e-206	1.55042e-203	460.911	ENSG00000187288	CIDEC
286133	-6.72177	0.0176484	-50.4751	9.09821e-300	4.28495e-296	676.384	ENSG00000168079	SCARA5
2277	-6.53485	-0.972809	-64.9441	0	0	897.678	ENSG00000165197	VEGFD
1149	-6.32888	-1.08888	-35.5836	2.94192e-190	5.31494e-188	424.64	ENSG00000176194	CIDEA
2819	-6.26845	2.5627	-35.2535	9.13567e-188	1.50091e-185	418.903	ENSG00000167588	GPD1
2167	-6.24635	3.95854	-26.4735	3.73697e-122	1.70873e-120	267.992	ENSG00000170323	FABP4
5346	-6.21564	3.2307	-32.291	2.07172e-165	2.18442e-163	367.476	ENSG00000166819	PLIN1
364	-6.18766	-0.141818	-42.6089	7.13081e-243	6.71675e-240	545.606	ENSG00000165269	AQP7
5105	-6.10292	-1.00587	-33.9686	4.59933e-178	6.24846e-176	396.621	ENSG00000124253	PCK1
92293	-6.01091	-0.51069	-41.9521	5.2226e-238	3.51381e-235	534.394	ENSG00000181234	TMEM132C
729359	-5.85695	4.40571	-26.949	1.26237e-125	6.25827e-124	275.966	ENSG00000167676	PLIN4
5950	-5.64404	1.55882	-36.6569	2.34593e-198	5.26121e-196	443.272	ENSG00000138207	RBP4
10840	-5.63527	-0.258889	-42.25	3.22852e-240	2.53421e-237	539.479	ENSG00000144908	ALDH1L1
80704	-5.56668	0.864656	-36.5097	3.02195e-197	6.46927e-195	440.728	ENSG00000135917	SLC19A3
3039	-5.52492	-1.52471	-27.977	3.50521e-133	2.07218e-131	293.502	ENSG00000206172	HBA1
477	-5.47388	0.622823	-41.9334	7.17689e-238	4.60919e-235	534.132	ENSG00000018625	ATP1A2
221476	-5.43789	1.16763	-32.8978	5.53997e-170	6.36376e-168	378.032	ENSG00000164530	PI16
84417	-5.41349	0.0684658	-41.7507	1.62854e-236	1.00042e-233	530.985	ENSG00000119147	C2orf40
91851	-5.39464	2.9993	-33.334	2.83802e-173	3.54852e-171	385.558	ENSG00000101938	CHRDL1
126	-5.39301	-1.07506	-40.552	1.36088e-227	7.12146e-225	510.35	ENSG00000248144	ADH1C
26577	-5.25948	1.03542	-34.9253	2.74564e-185	4.26298e-183	413.229	ENSG00000163710	PCOLCE2
85329	-5.22947	-0.325045	-33.9124	1.22246e-177	1.62945e-175	395.653	ENSG00000133317	LGALS12
5348	-5.21774	-0.175887	-45.7566	5.79782e-266	9.10194e-263	598.622	ENSG00000266964	FXYD1
10351	-5.19312	1.62645	-36.8281	1.2003e-199	2.8265e-197	446.241	ENSG00000141338	ABCA8
30819	-5.09645	1.22472	-42.104	3.90097e-239	2.75584e-236	537.052	ENSG00000120049	KCNIP2
1908	-5.08871	-1.96099	-26.1693	6.10674e-120	2.67957e-118	263.083	ENSG00000124205	EDN3
10894	-5.05497	1.30375	-49.7129	2.22929e-294	7.87441e-291	664.073	ENSG00000133800	LYVE1
79785	-4.99172	-1.22981	-37.5814	2.5379e-205	7.62935e-203	459.142	ENSG00000111404	RERGL
6289	-4.98986	2.03306	-30.6033	9.97125e-153	8.09677e-151	338.326	ENSG00000134339	SAA2
7079	-4.98878	0.815402	-35.482	1.71853e-189	2.96112e-187	422.899	ENSG00000157150	TIMP4
5649	-4.97581	-0.203137	-40.0552	6.97865e-224	3.08129e-221	501.916	ENSG00000189056	RELN
130399	-4.97512	0.533861	-41.5833	2.85354e-235	1.6127e-232	528.145	ENSG00000123612	ACVR1C
6288	-4.87837	3.88697	-24.8706	1.40756e-110	5.19254e-109	241.354	ENSG00000173432	SAA1
5502	-4.83092	2.10083	-31.5867	4.13664e-160	3.97596e-158	355.301	ENSG00000135447	PPP1R1A
6422	-4.82939	5.62328	-17.7909	4.58074e-63	6.52432e-62	132.184	ENSG00000104332	SFRP1
948	-4.82916	5.48056	-24.4568	1.26222e-107	4.40343e-106	234.568	ENSG00000135218	CD36
10349	-4.79485	-0.357385	-49.1734	1.51187e-290	4.27225e-287	654.997	ENSG00000154263	ABCA10
2920	-4.76217	0.0799885	-42.8231	1.86146e-244	1.87862e-241	549.208	ENSG00000081041	CXCL2
126393	-4.73825	3.52709	-37.3222	2.27162e-203	6.17227e-201	454.778	ENSG00000004776	HSPB6
761	-4.73596	-0.203733	-36.5249	2.32045e-197	5.04394e-195	440.967	ENSG00000164879	CA3
8436	-4.73185	2.85349	-46.1082	1.61907e-268	3.26797e-265	604.64	ENSG00000168497	CAVIN2
6898	-4.72937	0.604522	-19.3008	1.48232e-72	2.69893e-71	154.169	ENSG00000198650	TAT
4023	-4.71904	4.84152	-30.6302	6.27007e-153	5.1208e-151	338.744	ENSG00000175445	LPL
6663	-4.71301	1.51728	-21.3261	6.73233e-86	1.59867e-84	184.728	ENSG00000100146	SOX10
1646	-4.70426	2.10169	-31.0809	2.61114e-156	2.3058e-154	346.562	ENSG00000151632	AKR1C2
7704	-4.70376	-0.0180667	-34.5561	1.68658e-182	2.45667e-180	406.822	ENSG00000109906	ZBTB16
7018	-4.67878	2.06727	-30.2504	4.37863e-150	3.36226e-148	332.249	ENSG00000091513	TF
5803	-4.6029	-0.665368	-26.0152	8.01164e-119	3.47228e-117	260.527	ENSG00000106278	PTPRZ1
2662	-4.59261	-0.697998	-38.3447	4.61243e-211	1.55164e-208	472.376	ENSG00000266524	GDF10
6285	-4.57398	1.68259	-35.2045	2.14174e-187	3.47823e-185	418.068	ENSG00000160307	S100B
5212	-4.56334	0.366682	-39.484	1.30882e-219	5.13674e-217	492.125	ENSG00000205221	VIT
7148	-4.50119	4.44432	-33.0901	1.96318e-171	2.29237e-169	381.304	ENSG00000231608	TNXB
7148	-4.50119	4.44432	-33.0901	1.96318e-171	2.29237e-169	381.304	ENSG00000168477	TNXB
7148	-4.50119	4.44432	-33.0901	1.96318e-171	2.29237e-169	381.304	ENSG00000229353	TNXB
7148	-4.50119	4.44432	-33.0901	1.96318e-171	2.29237e-169	381.304	ENSG00000233323	TNXB
7148	-4.50119	4.44432	-33.0901	1.96318e-171	2.29237e-169	381.304	ENSG00000236236	TNXB
7148	-4.50119	4.44432	-33.0901	1.96318e-171	2.29237e-169	381.304	ENSG00000229341	TNXB
7148	-4.50119	4.44432	-33.0901	1.96318e-171	2.29237e-169	381.304	ENSG00000206258	TNXB
7148	-4.50119	4.44432	-33.0901	1.96318e-171	2.29237e-169	381.304	ENSG00000236221	TNXB
1645	-4.49235	2.53834	-33.1366	8.75811e-172	1.03986e-169	382.14	ENSG00000187134	AKR1C1
342667	-4.47379	2.29782	-19.1801	8.80706e-72	1.58314e-70	152.252	ENSG00000141750	STAC2
3043	-4.45055	2.36177	-33.6382	1.43622e-175	1.84476e-173	390.851	ENSG00000244734	HBB
10350	-4.43258	1.53737	-41.7149	3.0042e-236	1.7686e-233	530.416	ENSG00000154258	ABCA9
27129	-4.42443	1.39659	-37.1853	2.44267e-202	6.51178e-200	452.437	ENSG00000173641	HSPB7
2327	-4.42202	3.49379	-32.1834	1.33841e-164	1.40077e-162	365.593	ENSG00000094963	FMO2
153579	-4.39262	2.24046	-44.4939	9.51983e-257	1.34506e-253	577.566	ENSG00000165810	BTNL9
6517	-4.39107	0.107977	-43.3624	1.95303e-248	2.29953e-245	558.336	ENSG00000181856	SLC2A4
1066	-4.35508	2.80627	-32.041	1.58053e-163	1.63002e-161	363.142	ENSG00000262243	CES1
1066	-4.35508	2.80627	-32.041	1.58053e-163	1.63002e-161	363.142	ENSG00000198848	CES1
2273	-4.35375	5.10851	-32.5374	2.88371e-167	3.15844e-165	371.719	ENSG00000022267	FHL1
10562	-4.34961	0.534229	-21.024	7.21891e-84	1.6451e-82	180.172	ENSG00000102837	OLFM4
131873	-4.32386	0.34825	-37.4562	2.22661e-204	6.16858e-202	457.111	ENSG00000206384	COL6A6
5021	-4.31857	3.04398	-31.0741	2.93652e-156	2.57703e-154	346.417	ENSG00000180914	OXTR
2354	-4.31794	4.70293	-23.7609	1.06532e-102	3.42867e-101	223.228	ENSG00000125740	FOSB
5284	-4.3165	2.86744	-18.1691	2.11137e-65	3.16348e-64	137.57	ENSG00000162896	PIGR
4604	-4.31514	0.479369	-17.2498	9.00118e-60	1.18415e-58	124.869	ENSG00000196091	MYBPC1
2949	-4.27676	0.843121	-35.6748	6.02136e-191	1.11942e-188	426.247	ENSG00000134201	GSTM5
80760	-4.26056	4.05209	-37.0412	2.97416e-201	7.37226e-199	449.902	ENSG00000123243	ITIH5
3753	-4.25554	-0.845173	-34.8713	7.02674e-185	1.07914e-182	412.185	ENSG00000180509	KCNE1
3991	-4.2533	3.70387	-31.5294	1.11593e-159	1.05818e-157	354.269	ENSG00000079435	LIPE
23336	-4.24994	5.43926	-25.5707	1.31531e-115	5.32492e-114	252.91	ENSG00000182253	SYNM
5288	-4.24567	0.0659432	-24.716	1.79199e-109	6.50873e-108	239.031	ENSG00000139144	PIK3C2G
4311	-4.23934	4.41217	-30.4545	1.29928e-151	1.01986e-149	335.71	ENSG00000196549	MME
4629	-4.22314	5.48238	-23.7044	2.66268e-102	8.51154e-101	222.318	ENSG00000133392	MYH11
4629	-4.22314	5.48238	-23.7044	2.66268e-102	8.51154e-101	222.318	ENSG00000276480	MYH11
4915	-4.18794	4.94854	-24.9578	3.34603e-111	1.24084e-109	242.776	ENSG00000148053	NTRK2
5959	-4.18511	0.864258	-40.0212	1.2521e-223	5.3609e-221	501.379	ENSG00000135437	RDH5
3861	-4.17548	4.64156	-12.8313	2.01269e-35	1.26896e-34	68.7654	ENSG00000186847	KRT14
6327	-4.17341	-0.949755	-33.4142	7.04527e-174	8.88773e-172	386.914	ENSG00000149575	SCN2B
50486	-4.16841	2.79647	-31.3966	1.11177e-158	1.02668e-156	351.995	ENSG00000123689	G0S2
213	-4.16211	-0.309042	-20.3406	2.52009e-79	5.22854e-78	169.838	ENSG00000163631	ALB
10752	-4.15656	2.25016	-35.9744	3.30284e-193	6.57265e-191	431.424	ENSG00000134121	CHL1
1271	-4.14643	0.78785	-27.7363	2.08728e-131	1.17028e-129	289.382	ENSG00000122756	CNTFR
25891	-4.14443	2.28543	-48.9374	7.24519e-289	1.70612e-285	651.431	ENSG00000149090	PAMR1
6854	-4.14242	-0.0534881	-34.7636	4.56774e-184	6.86571e-182	410.406	ENSG00000157152	SYN2
152831	-4.14038	0.528552	-37.5789	2.65303e-205	7.80929e-203	459.24	ENSG00000134962	KLB
2173	-4.11918	-1.09631	-16.6601	2.97398e-56	3.54295e-55	117.006	ENSG00000164434	FABP7
338328	-4.11882	1.18217	-40.8912	4.02562e-230	2.18762e-227	516.316	ENSG00000277494	GPIHBP1
22915	-4.11781	1.7509	-32.3263	1.12453e-165	1.19462e-163	368.122	ENSG00000138722	MMRN1
7069	-4.11707	2.07633	-25.0395	8.69835e-112	3.25992e-110	244.199	ENSG00000151365	THRSP
6358	-4.11633	2.98817	-30.8793	8.50774e-155	7.19795e-153	343.056	ENSG00000276409	CCL14
6358	-4.11633	2.98817	-30.8793	8.50774e-155	7.19795e-153	343.056	ENSG00000277236	CCL14
1410	-4.09407	4.87657	-23.7209	2.03786e-102	6.52902e-101	222.577	ENSG00000109846	CRYAB
8424	-4.06837	0.594919	-23.0613	8.48262e-98	2.53922e-96	212.177	ENSG00000129151	BBOX1
5137	-4.05689	-0.68621	-35.583	2.97176e-190	5.31494e-188	424.53	ENSG00000154678	PDE1C
55273	-4.0372	0.310019	-35.8506	2.83667e-192	5.34391e-190	429.283	ENSG00000166292	TMEM100
285313	-4.03438	1.81987	-38.902	3.01788e-215	1.15242e-212	482.119	ENSG00000152580	IGSF10
1036	-4.02826	1.53665	-37.1779	2.77753e-202	7.26735e-200	452.309	ENSG00000129596	CDO1
158326	-4.01111	0.809903	-35.5274	7.80629e-190	1.37869e-187	423.688	ENSG00000164946	FREM1
1308	-4.00179	3.42594	-18.2909	3.67875e-66	5.63742e-65	139.288	ENSG00000065618	COL17A1
139411	-3.98479	-0.993762	-24.6633	4.26081e-109	1.53574e-107	238.206	ENSG00000165186	PTCHD1
256691	-3.97817	1.98769	-40.2359	3.1173e-225	1.46814e-222	505.084	ENSG00000165072	MAMDC2
256691	-3.97817	1.98769	-40.2359	3.1173e-225	1.46814e-222	505.084	ENSG00000278608	MAMDC2
5166	-3.97739	5.07222	-25.8315	1.71503e-117	7.16915e-116	257.236	ENSG00000004799	PDK4
8854	-3.9643	0.622638	-39.7376	1.65659e-221	6.88409e-219	496.481	ENSG00000128918	ALDH1A2
4128	-3.9558	3.87222	-27.5856	2.68779e-130	1.44946e-128	286.687	ENSG00000189221	MAOA
90865	-3.95306	2.78896	-30.5343	3.28108e-152	2.6044e-150	337.116	ENSG00000137033	IL33
1776	-3.94613	-0.850592	-31.1559	7.13641e-157	6.38167e-155	347.875	ENSG00000163687	DNASE1L3
5266	-3.93112	-1.71562	-18.9031	5.14537e-70	8.75891e-69	148.588	ENSG00000124102	PI3
79937	-3.92319	0.21132	-33.657	1.03607e-175	1.34299e-173	391.214	ENSG00000106714	CNTNAP3
25928	-3.91659	0.402574	-21.9601	3.3564e-90	8.60665e-89	194.755	ENSG00000171243	SOSTDC1
827	-3.91658	0.958267	-23.6399	7.57268e-102	2.38827e-100	221.452	ENSG00000077274	CAPN6
8736	-3.90637	0.937351	-45.9088	4.53768e-267	8.0141e-264	601.225	ENSG00000101605	MYOM1
3040	-3.8978	2.25848	-30.2426	5.00557e-150	3.82291e-148	332.119	ENSG00000188536	HBA2
6366	-3.89712	2.01565	-22.1108	3.12736e-91	8.16757e-90	196.967	ENSG00000137077	CCL21
6869	-3.89497	0.691865	-33.5545	6.14589e-175	7.823e-173	389.447	ENSG00000115353	TACR1
84913	-3.89389	0.960499	-43.352	2.33328e-248	2.53592e-245	558.219	ENSG00000168874	ATOH8
11170	-3.88505	2.31862	-35.454	2.79932e-189	4.76525e-187	422.39	ENSG00000168309	FAM107A
225	-3.88178	-0.351733	-32.4288	1.89918e-166	2.06412e-164	369.905	ENSG00000173208	ABCD2
1674	-3.87821	-0.166947	-24.3424	8.20508e-107	2.81382e-105	232.942	ENSG00000175084	DES
4969	-3.86863	3.36489	-23.5061	6.59084e-101	2.05567e-99	219.127	ENSG00000106809	OGN
3852	-3.86635	5.24618	-11.4191	9.44487e-29	4.54209e-28	53.4988	ENSG00000186081	KRT5
118430	-3.84275	3.13746	-12.2491	1.33712e-32	7.51478e-32	62.3436	ENSG00000172551	MUCL1
3131	-3.83577	2.48735	-36.6969	1.17083e-198	2.66818e-196	443.957	ENSG00000108924	HLF
660	-3.82559	-0.690648	-34.2016	8.0108e-180	1.09888e-177	400.566	ENSG00000102010	BMX
51085	-3.82453	0.461645	-30.3545	7.28245e-151	5.68474e-149	334.121	ENSG00000009950	MLXIPL
221091	-3.82262	0.773053	-38.5694	9.4596e-213	3.34137e-210	476.36	ENSG00000177363	LRRN4CL
2532	-3.81971	3.32075	-21.3275	6.58657e-86	1.56669e-84	184.655	ENSG00000213088	ACKR1
1756	-3.80849	3.49872	-37.7099	2.74164e-206	8.60815e-204	461.49	ENSG00000198947	DMD
5354	-3.80362	-0.24111	-26.9315	1.6933e-125	8.36525e-124	275.857	ENSG00000123560	PLP1
2196	-3.79845	2.25686	-25.5242	2.84431e-115	1.14168e-113	252.21	ENSG00000086570	FAT2
4826	-3.79622	-0.23541	-32.685	2.22654e-168	2.47707e-166	374.344	ENSG00000053438	NNAT
9068	-3.7718	1.08972	-38.5459	1.42131e-212	4.89799e-210	475.965	ENSG00000116194	ANGPTL1
5650	-3.76745	0.068085	-16.8285	2.99335e-57	3.64595e-56	119.185	ENSG00000169035	KLK7
2719	-3.75992	3.33862	-28.9123	4.15654e-140	2.78331e-138	309.263	ENSG00000147257	GPC3
28965	-3.75645	-0.0794553	-23.3502	8.15722e-100	2.50551e-98	216.878	ENSG00000113396	SLC27A6
344905	-3.75553	-1.11421	-16.9961	3.00041e-58	3.7716e-57	121.603	ENSG00000187527	ATP13A5
10110	-3.75438	-0.811414	-31.2391	1.69489e-157	1.53507e-155	349.299	ENSG00000101049	SGK2
25818	-3.7502	1.09605	-15.7374	6.68135e-51	6.83569e-50	104.486	ENSG00000167754	KLK5
72	-3.74066	4.12397	-20.8273	1.49097e-82	3.32269e-81	176.921	ENSG00000163017	ACTG2
80332	-3.73996	1.43028	-34.9498	1.79244e-185	2.81393e-183	413.66	ENSG00000149451	ADAM33
9628	-3.7386	-1.12942	-29.8419	4.94723e-147	3.67892e-145	325.241	ENSG00000182732	RGS6
7123	-3.71129	3.18526	-37.0414	2.96595e-201	7.37226e-199	449.915	ENSG00000163815	CLEC3B
11254	-3.71071	0.259646	-16.7014	1.695e-56	2.02955e-55	117.44	ENSG00000268104	SLC6A14
5101	-3.70322	-0.502782	-32.3461	7.97128e-166	8.53229e-164	368.448	ENSG00000184226	PCDH9
83539	-3.70053	-0.0425686	-21.806	3.77172e-89	9.49921e-88	192.395	ENSG00000154080	CHST9
8639	-3.66278	5.19461	-29.7007	5.59839e-146	4.05639e-144	322.744	ENSG00000131471	AOC3
28999	-3.66115	0.608494	-36.4143	1.58332e-196	3.28981e-194	439.059	ENSG00000163884	KLF15
1675	-3.65503	4.02984	-24.5018	6.03331e-108	2.13112e-106	235.288	ENSG00000197766	CFD
1675	-3.65503	4.02984	-24.5018	6.03331e-108	2.13112e-106	235.288	ENSG00000274619	CFD
6329	-3.65195	0.395322	-35.9299	7.14763e-193	1.40262e-190	430.65	ENSG00000007314	SCN4A
57678	-3.64992	4.88553	-38.0297	1.07671e-208	3.53785e-206	467.015	ENSG00000119927	GPAM
2564	-3.64978	1.26821	-28.9228	3.46757e-140	2.33302e-138	309.552	ENSG00000102287	GABRE
389432	-3.64411	1.75287	-35.2924	4.64038e-188	7.71341e-186	419.604	ENSG00000203727	SAMD5
2568	-3.63807	3.8805	-12.9512	5.13049e-36	3.29045e-35	70.1288	ENSG00000094755	GABRP
730	-3.63722	2.61133	-18.7519	4.678e-69	7.75769e-68	145.988	ENSG00000112936	C7
57863	-3.63719	0.829651	-26.7328	4.80352e-124	2.30064e-122	272.479	ENSG00000162706	CADM3
729	-3.63475	-1.10429	-18.8609	9.54359e-70	1.61487e-68	147.949	ENSG00000039537	C6
54988	-3.63379	-0.0344846	-34.7709	4.02101e-184	6.10892e-182	410.512	ENSG00000183549	ACSM5
345557	-3.62491	-0.865598	-24.8558	1.79868e-110	6.60091e-109	241.36	ENSG00000182836	PLCXD3
92304	-3.62484	-0.349495	-16.8274	3.03506e-57	3.69357e-56	119.235	ENSG00000161055	SCGB3A1
152015	-3.62048	-1.13625	-17.7653	6.57553e-63	9.31853e-62	132.285	ENSG00000114547	ROPN1B
4222	-3.6103	1.55578	-29.7242	3.73819e-146	2.73663e-144	323.256	ENSG00000005102	MEOX1
130497	-3.60775	1.47008	-26.8532	6.33097e-125	3.07389e-123	274.461	ENSG00000143867	OSR1
2247	-3.58266	2.85643	-33.8449	3.9526e-177	5.21928e-175	394.432	ENSG00000138685	FGF2
1264	-3.58192	4.02777	-29.3133	4.32295e-143	3.0693e-141	316.106	ENSG00000130176	CNN1
3815	-3.5766	4.50267	-23.6337	8.3732e-102	2.63485e-100	221.16	ENSG00000157404	KIT
27065	-3.57085	0.291227	-30.6018	1.02396e-152	8.26712e-151	338.377	ENSG00000168824	NSG1
3679	-3.54612	3.43981	-33.195	3.17505e-172	3.83421e-170	383.133	ENSG00000135424	ITGA7
3038	-3.54311	2.07026	-36.263	2.19338e-195	4.49134e-193	436.444	ENSG00000103044	HAS3
6326	-3.53804	-0.203549	-26.7759	2.3257e-124	1.1215e-122	273.245	ENSG00000136531	SCN2A
11096	-3.53775	3.72236	-39.6027	1.69189e-220	6.82991e-218	494.176	ENSG00000154736	ADAMTS5
1160	-3.52372	-0.818825	-31.8776	2.68662e-162	2.71138e-160	360.297	ENSG00000131730	CKMT2
2878	-3.52272	5.86775	-24.6558	4.82086e-109	1.72878e-107	237.81	ENSG00000211445	GPX3
4881	-3.52125	3.14324	-40.1042	3.00442e-224	1.36934e-221	502.812	ENSG00000169418	NPR1
6581	-3.52007	0.337339	-31.4027	9.99833e-159	9.29384e-157	352.187	ENSG00000146477	SLC22A3
7103	-3.51838	-1.42411	-16.8445	2.40293e-57	2.93693e-56	119.562	ENSG00000127324	TSPAN8
1805	-3.5001	4.79315	-22.5227	4.60782e-94	1.26908e-92	203.364	ENSG00000143196	DPT
8908	-3.49773	3.76031	-28.7342	8.7227e-139	5.6794e-137	306.211	ENSG00000056998	GYG2
11202	-3.49327	-1.67089	-15.4958	1.56184e-49	1.52715e-48	101.697	ENSG00000129455	KLK8
79987	-3.48937	4.36033	-27.9709	3.88672e-133	2.27865e-131	293.208	ENSG00000165124	SVEP1
8626	-3.4735	2.76179	-21.8636	1.52769e-89	3.87517e-88	193.045	ENSG00000073282	TP63
32	-3.47077	4.62266	-29.7829	1.36369e-146	1.00877e-144	324.152	ENSG00000076555	ACACB
57569	-3.46988	1.16632	-44.0998	7.3812e-254	9.48082e-251	570.857	ENSG00000137727	ARHGAP20
4147	-3.46887	4.62624	-26.5947	4.89049e-123	2.31096e-121	269.979	ENSG00000132561	MATN2
219348	-3.45916	1.50508	-31.6494	1.39736e-160	1.36161e-158	356.432	ENSG00000189129	PLAC9
4223	-3.44702	1.61704	-34.5562	1.68222e-182	2.45667e-180	406.825	ENSG00000106511	MEOX2
168667	-3.44131	-0.700077	-28.9421	2.49466e-140	1.68646e-138	309.885	ENSG00000164619	BMPER
23284	-3.43571	-0.00823847	-29.9031	1.72556e-147	1.28997e-145	326.363	ENSG00000150471	ADGRL3
9104	-3.43563	-0.151206	-29.0755	2.54163e-141	1.73482e-139	312.193	ENSG00000130988	RGN
57348	-3.42462	0.659235	-21.0456	5.17695e-84	1.18358e-82	180.548	ENSG00000276887	TTYH1
57348	-3.42462	0.659235	-21.0456	5.17695e-84	1.18358e-82	180.548	ENSG00000276537	TTYH1
57348	-3.42462	0.659235	-21.0456	5.17695e-84	1.18358e-82	180.548	ENSG00000167614	TTYH1
57348	-3.42462	0.659235	-21.0456	5.17695e-84	1.18358e-82	180.548	ENSG00000275650	TTYH1
5138	-3.41768	2.90176	-42.3314	8.05705e-241	6.69636e-238	540.933	ENSG00000186642	PDE2A
143662	-3.41706	0.295852	-14.8618	5.22851e-46	4.59699e-45	93.4226	ENSG00000169550	MUC15
10720	-3.41164	-1.20075	-11.1326	1.7972e-27	8.27663e-27	51.2419	ENSG00000213759	UGT2B11
117248	-3.41081	3.01229	-31.9914	3.73514e-163	3.82419e-161	362.284	ENSG00000131386	GALNT15
26289	-3.40985	2.34741	-22.2949	1.70516e-92	4.55428e-91	199.864	ENSG00000154027	AK5
845	-3.40278	0.0374142	-28.4542	1.0391e-136	6.46758e-135	301.607	ENSG00000118729	CASQ2
857	-3.40181	6.35206	-31.5741	5.15268e-160	4.91907e-158	355.036	ENSG00000105974	CAV1
10580	-3.39515	5.67125	-28.7863	3.5804e-139	2.35291e-137	307.09	ENSG00000095637	SORBS1
90293	-3.39427	2.46321	-30.6322	6.06044e-153	4.97837e-151	338.828	ENSG00000003096	KLHL13
57030	-3.39145	-0.758432	-37.5513	4.27841e-205	1.23367e-202	458.485	ENSG00000104888	SLC17A7
54810	-3.38819	0.1892	-38.7962	1.87723e-214	6.97984e-212	480.173	ENSG00000137960	GIPC2
3158	-3.38487	1.69655	-11.7922	1.86653e-30	9.57249e-30	57.6058	ENSG00000134240	HMGCS2
152078	-3.38394	-0.780176	-28.6884	1.90889e-138	1.22594e-136	305.553	ENSG00000174899	PQLC2L
554	-3.37714	-0.80019	-31.0028	1.0067e-155	8.72622e-154	345.196	ENSG00000126895	AVPR2
26579	-3.36303	0.36195	-22.1413	1.93289e-91	5.06676e-90	197.632	ENSG00000172927	MYEOV
4081	-3.3602	-0.0432129	-34.528	2.74963e-182	3.96424e-180	406.271	ENSG00000180660	MAB21L1
9058	-3.35411	-0.0687814	-15.8243	2.13417e-51	2.21392e-50	105.822	ENSG00000007216	SLC13A2
7049	-3.35083	5.16394	-22.6085	1.17683e-94	3.27957e-93	204.725	ENSG00000069702	TGFBR3
79190	-3.34975	-0.591347	-24.0015	2.13773e-104	7.02418e-103	227.42	ENSG00000159387	IRX6
3489	-3.34598	3.08685	-38.0061	1.61983e-208	5.20151e-206	466.626	ENSG00000167779	IGFBP6
1956	-3.34314	3.38871	-25.2427	3.02558e-113	1.16799e-111	247.495	ENSG00000146648	EGFR
3547	-3.34018	0.292038	-16.92	8.53949e-58	1.06023e-56	120.436	ENSG00000147255	IGSF1
23460	-3.33577	2.00059	-32.8707	8.86655e-170	1.01029e-167	377.562	ENSG00000154262	ABCA6
7512	-3.33017	-0.892495	-26.1866	4.5699e-120	2.01147e-118	263.369	ENSG00000122121	XPNPEP2
347	-3.32785	7.05511	-13.3926	3.09028e-38	2.12884e-37	75.2282	ENSG00000189058	APOD
56477	-3.32767	2.2774	-23.0273	1.46456e-97	4.33812e-96	211.516	ENSG00000151882	CCL28
117245	-3.32213	2.21965	-20.9915	1.19101e-83	2.70979e-82	179.554	ENSG00000168004	HRASLS5
1811	-3.31646	-2.00666	-13.9862	2.62226e-41	1.99086e-40	82.9231	ENSG00000091138	SLC26A3
5596	-3.30064	-1.30924	-17.5055	2.54412e-61	3.46633e-60	128.669	ENSG00000141639	MAPK4
51050	-3.3005	3.2666	-17.6569	3.035e-62	4.22062e-61	130.312	ENSG00000137558	PI15
460	-3.29243	-1.12439	-22.7476	1.28262e-95	3.64632e-94	207.279	ENSG00000152092	ASTN1
5239	-3.28828	2.36441	-32.9502	2.22796e-170	2.58023e-168	378.928	ENSG00000154330	PGM5
6332	-3.28463	-0.739394	-20.1545	4.22536e-78	8.50429e-77	167.099	ENSG00000136546	SCN7A
1620	-3.26719	-0.262483	-18.681	1.31206e-68	2.15308e-67	145.304	ENSG00000078725	BRINP1
2348	-3.26575	0.532148	-14.9417	1.9051e-46	1.69077e-45	94.408	ENSG00000110195	FOLR1
145781	-3.26561	2.93392	-31.728	3.58663e-161	3.51913e-159	357.73	ENSG00000137878	GCOM1
3202	-3.2578	0.310248	-36.7392	5.6202e-199	1.30177e-196	444.633	ENSG00000106004	HOXA5
65989	-3.24767	-1.14301	-23.0451	1.09983e-97	3.26459e-96	212.016	ENSG00000171462	DLK2
55118	-3.24733	-0.185024	-22.2442	3.80537e-92	1.01064e-90	199.297	ENSG00000095713	CRTAC1
5468	-3.24279	3.04132	-35.5062	1.12809e-189	1.96776e-187	423.285	ENSG00000132170	PPARG
79192	-3.23413	1.54967	-21.228	3.08499e-85	7.20461e-84	183.277	ENSG00000170549	IRX1
11012	-3.23373	-0.580698	-12.0487	1.18755e-31	6.44847e-31	60.7137	ENSG00000167757	KLK11
27199	-3.22954	-1.64061	-18.5678	6.77955e-68	1.09472e-66	143.742	ENSG00000165621	OXGR1
5010	-3.22796	2.5279	-31.764	1.92026e-161	1.91066e-159	358.374	ENSG00000013297	CLDN11
146556	-3.224	1.76656	-18.9579	2.30686e-70	3.96516e-69	149.094	ENSG00000153446	C16orf89
79608	-3.22091	0.371551	-22.2382	4.18119e-92	1.10837e-90	199.17	ENSG00000166405	RIC3
128553	-3.2169	2.01217	-34.6736	2.18384e-183	3.24795e-181	408.857	ENSG00000182463	TSHZ2
338442	-3.21592	1.29421	-34.3031	1.37164e-180	1.95757e-178	402.437	ENSG00000182782	HCAR2
401265	-3.21138	0.902037	-35.0419	3.6144e-186	5.73796e-184	415.255	ENSG00000124743	KLHL31
338645	-3.21031	-0.966698	-21.2086	4.16261e-85	9.67328e-84	183.176	ENSG00000187398	LUZP2
3569	-3.2086	0.147681	-21.5192	3.34196e-87	8.21192e-86	187.928	ENSG00000136244	IL6
5737	-3.20846	0.67628	-26.6566	1.72896e-123	8.19748e-122	271.227	ENSG00000122420	PTGFR
57484	-3.20645	1.17496	-32.7146	1.33179e-168	1.49341e-166	374.883	ENSG00000170153	RNF150
3953	-3.20591	3.38574	-36.9243	2.26057e-200	5.50681e-198	447.885	ENSG00000116678	LEPR
9194	-3.20585	0.0742985	-30.0491	1.40133e-148	1.05316e-146	328.866	ENSG00000118596	SLC16A7
84281	-3.19869	1.23977	-37.17	3.18535e-202	8.18288e-200	452.165	ENSG00000187699	C2orf88
91584	-3.19862	2.84392	-28.5902	1.01945e-137	6.45908e-136	303.797	ENSG00000221866	PLXNA4
2690	-3.19848	3.88417	-27.9715	3.84867e-133	2.26574e-131	293.227	ENSG00000112964	GHR
114818	-3.193	1.90644	-42.4854	5.83938e-242	5.15653e-239	543.541	ENSG00000119771	KLHL29
64805	-3.19112	-0.416444	-28.6826	2.10638e-138	1.34665e-136	305.471	ENSG00000169313	P2RY12
5140	-3.18332	2.29414	-25.9704	1.6921e-118	7.24475e-117	259.64	ENSG00000152270	PDE3B
2047	-3.17856	1.20027	-30.9535	2.36025e-155	2.03341e-153	344.433	ENSG00000154928	EPHB1
55800	-3.17612	-0.319127	-29.2241	1.99477e-142	1.38157e-140	314.711	ENSG00000166257	SCN3B
5764	-3.17213	3.54467	-21.7573	8.08762e-89	2.02606e-87	191.341	ENSG00000105894	PTN
223117	-3.17099	1.484	-27.9941	2.62288e-133	1.56366e-131	293.746	ENSG00000153993	SEMA3D
5743	-3.17094	1.02938	-24.3495	7.31002e-107	2.51297e-105	233.008	ENSG00000073756	PTGS2
6330	-3.15558	2.90707	-36.4341	1.12371e-196	2.36968e-194	439.395	ENSG00000177098	SCN4B
9635	-3.15314	0.935955	-13.9027	7.1868e-41	5.36409e-40	81.573	ENSG00000137975	CLCA2
3400	-3.14945	3.59169	-24.3503	7.21735e-107	2.48717e-105	232.826	ENSG00000172201	ID4
64078	-3.14719	-0.508424	-15.4356	3.41195e-49	3.29962e-48	100.838	ENSG00000197506	SLC28A3
5168	-3.13912	4.70369	-27.5643	3.85188e-130	2.06932e-128	286.312	ENSG00000136960	ENPP2
1958	-3.1374	7.46098	-19.3395	8.36382e-73	1.52678e-71	154.548	ENSG00000120738	EGR1
90187	-3.12422	-0.71634	-20.6827	1.36796e-81	2.96439e-80	175.108	ENSG00000183798	EMILIN3
5806	-3.11132	0.407177	-21.6216	6.75317e-88	1.67396e-86	189.51	ENSG00000163661	PTX3
8671	-3.10256	0.213488	-22.2734	2.39925e-92	6.39605e-91	199.736	ENSG00000080493	SLC4A4
1672	-3.10242	-0.128332	-17.4671	4.35182e-61	5.87267e-60	128.054	ENSG00000284881	DEFB1
1672	-3.10242	-0.128332	-17.4671	4.35182e-61	5.87267e-60	128.054	ENSG00000164825	DEFB1
51442	-3.10107	-0.986781	-12.1422	4.30424e-32	2.3765e-31	61.7831	ENSG00000102243	VGLL1
8492	-3.09461	-0.276484	-20.8354	1.31726e-82	2.94022e-81	177.42	ENSG00000164099	PRSS12
25802	-3.09383	4.53672	-30.7607	6.59461e-154	5.4809e-152	340.977	ENSG00000163431	LMOD1
147463	-3.08088	1.09305	-33.6579	1.01901e-175	1.33311e-173	391.24	ENSG00000154065	ANKRD29
316	-3.07247	2.65134	-26.7121	6.80298e-124	3.24727e-122	272.025	ENSG00000138356	AOX1
2001	-3.07052	2.39749	-12.8401	1.82086e-35	1.15058e-34	68.9995	ENSG00000135374	ELF5
11185	-3.06098	1.69276	-31.1601	6.6467e-157	5.9816e-155	347.98	ENSG00000241644	INMT
84649	-3.05887	4.83543	-20.6078	4.30177e-81	9.22302e-80	173.552	ENSG00000062282	DGAT2
260436	-3.05838	-0.171232	-10.4344	1.82704e-24	7.51727e-24	44.2691	ENSG00000181617	FDCSP
84870	-3.05572	1.48211	-33.3074	4.5009e-173	5.57835e-171	385.158	ENSG00000146374	RSPO3
10178	-3.05452	-0.958318	-25.2067	5.48673e-113	2.09519e-111	247.114	ENSG00000009694	TENM1
1641	-3.05246	-1.47543	-14.5702	2.02197e-44	1.69848e-43	90.009	ENSG00000077279	DCX
9365	-3.04492	0.698943	-36.5701	1.05889e-197	2.33767e-195	441.734	ENSG00000133116	KL
1879	-3.04367	3.33567	-37.4872	1.3e-204	3.67354e-202	457.641	ENSG00000164330	EBF1
83857	-3.04293	4.19889	-24.3691	5.29964e-107	1.83077e-105	233.114	ENSG00000133687	TMTC1
2159	-3.04256	0.375284	-31.8576	3.79452e-162	3.80232e-160	360.035	ENSG00000126218	F10
2353	-3.03746	7.27646	-16.8513	2.19064e-57	2.68677e-56	119.14	ENSG00000170345	FOS
80243	-3.03173	0.85247	-24.276	2.43018e-106	8.27373e-105	231.827	ENSG00000046889	PREX2
3294	-3.03084	-0.872812	-14.5557	2.42154e-44	2.0293e-43	89.7828	ENSG00000086696	HSD17B2
8685	-3.0252	-0.0913216	-15.3062	1.81268e-48	1.71658e-47	99.1298	ENSG00000019169	MARCO
4239	-3.01896	5.21586	-18.1859	1.65842e-65	2.48745e-64	137.749	ENSG00000166482	MFAP4
1288	-3.01555	1.13249	-20.2428	1.11196e-78	2.27036e-77	168.283	ENSG00000197565	COL4A6
858	-3.00936	4.88956	-33.1334	9.2539e-172	1.08957e-169	382.042	ENSG00000105971	CAV2
50940	-3.00466	0.419927	-26.5616	8.53193e-123	3.97847e-121	269.648	ENSG00000284741	PDE11A
50940	-3.00466	0.419927	-26.5616	8.53193e-123	3.97847e-121	269.648	ENSG00000128655	PDE11A
150771	-3.00226	-0.0253463	-35.0529	2.98609e-186	4.79437e-184	415.336	ENSG00000198885	ITPRIPL1
7102	-3.00212	3.44162	-30.8854	7.65592e-155	6.51629e-153	343.156	ENSG00000156298	TSPAN7
284	-2.999	1.69825	-31.6044	3.04879e-160	2.95043e-158	355.655	ENSG00000154188	ANGPT1
5653	-2.99858	0.238857	-12.3081	6.99566e-33	3.98073e-32	63.4285	ENSG00000167755	KLK6
3977	-2.99832	5.03277	-27.6433	1.01111e-130	5.51581e-129	287.646	ENSG00000113594	LIFR
3084	-2.99807	0.04568	-19.7578	1.65115e-75	3.19577e-74	161.122	ENSG00000157168	NRG1
4435	-2.99101	0.228323	-18.2693	5.01557e-66	7.66938e-65	139.355	ENSG00000125931	CITED1
7122	-2.98554	2.98699	-29.1723	4.84746e-142	3.34097e-140	313.738	ENSG00000184113	CLDN5
145581	-2.98545	-0.873048	-25.9219	3.80329e-118	1.61371e-116	258.947	ENSG00000165379	LRFN5
57158	-2.97359	1.7493	-27.9517	5.39037e-133	3.14713e-131	293.018	ENSG00000149596	JPH2
23743	-2.97348	1.2434	-27.611	1.74785e-130	9.46181e-129	287.275	ENSG00000132840	BHMT2
54873	-2.97225	4.61047	-31.7288	3.53274e-161	3.4905e-159	357.701	ENSG00000099260	PALMD
4916	-2.97138	0.825709	-19.9244	1.35751e-76	2.66763e-75	163.527	ENSG00000140538	NTRK3
8190	-2.9711	0.637631	-14.0426	1.32426e-41	1.01743e-40	83.3271	ENSG00000261857	MIA
6376	-2.96437	5.68027	-21.0528	4.63251e-84	1.06082e-82	180.373	ENSG00000006210	CX3CL1
56920	-2.96235	4.41341	-27.8553	2.77022e-132	1.59107e-130	291.244	ENSG00000010319	SEMA3G
3201	-2.95712	0.492877	-36.9067	3.06929e-200	7.35017e-198	447.53	ENSG00000197576	HOXA4
253738	-2.95485	1.704	-35.9208	8.37496e-193	1.62096e-190	430.516	ENSG00000108001	EBF3
2774	-2.95097	1.16934	-34.2427	3.92095e-180	5.53991e-178	401.386	ENSG00000141404	GNAL
59352	-2.94919	1.55924	-17.1821	2.30055e-59	2.9958e-58	123.901	ENSG00000133067	LGR6
9796	-2.94616	0.103444	-31.474	2.91102e-159	2.72382e-157	353.383	ENSG00000168490	PHYHIP
9457	-2.94423	0.225919	-29.29	6.44738e-143	4.53209e-141	315.859	ENSG00000112214	FHL5
23057	-2.94056	1.02475	-25.9411	2.75683e-118	1.17323e-116	259.263	ENSG00000157064	NMNAT2
794	-2.93826	2.18118	-18.9696	1.94379e-70	3.36154e-69	149.232	ENSG00000282830	CALB2
794	-2.93826	2.18118	-18.9696	1.94379e-70	3.36154e-69	149.232	ENSG00000172137	CALB2
5317	-2.93424	3.51884	-15.0825	3.18278e-47	2.89379e-46	95.8377	ENSG00000081277	PKP1
54674	-2.93373	0.401271	-27.7645	1.29379e-131	7.28288e-130	289.905	ENSG00000173114	LRRN3
111	-2.92933	1.76731	-18.3254	2.24303e-66	3.46358e-65	139.953	ENSG00000173175	ADCY5
79974	-2.92843	3.09247	-29.2861	6.89695e-143	4.82411e-141	315.678	ENSG00000106034	CPED1
4588	-2.92778	0.367103	-10.329	5.03634e-24	2.03542e-23	43.2013	ENSG00000184956	MUC6
4588	-2.92778	0.367103	-10.329	5.03634e-24	2.03542e-23	43.2013	ENSG00000283350	MUC6
29958	-2.92312	-0.193497	-29.7601	2.02011e-146	1.48657e-144	323.88	ENSG00000132837	DMGDH
10253	-2.91926	3.5439	-38.6471	2.47089e-213	8.95161e-211	477.7	ENSG00000136158	SPRY2
1830	-2.91592	1.44588	-11.7367	3.36889e-30	1.71405e-29	57.1016	ENSG00000134757	DSG3
84171	-2.91558	2.10744	-27.9347	7.19655e-133	4.16722e-131	292.707	ENSG00000138131	LOXL4
283383	-2.9155	0.967651	-26.2703	1.12674e-120	5.03786e-119	264.756	ENSG00000111452	ADGRD1
93986	-2.90777	-1.01677	-22.8889	1.34287e-96	3.89597e-95	209.525	ENSG00000128573	FOXP2
80731	-2.90527	-0.261782	-22.7935	6.16862e-96	1.76073e-94	208.006	ENSG00000144229	THSD7B
9413	-2.9047	2.71899	-22.1977	7.92843e-92	2.09777e-90	198.32	ENSG00000135063	FAM189A2
9452	-2.89991	4.06926	-28.2439	3.7404e-135	2.27794e-133	297.852	ENSG00000078596	ITM2A
64388	-2.89933	-0.00819363	-22.3541	6.68569e-93	1.80962e-91	201.035	ENSG00000180875	GREM2
171024	-2.89881	5.33699	-22.5423	3.3726e-94	9.32515e-93	203.669	ENSG00000172403	SYNPO2
6649	-2.89328	3.59093	-25.5228	2.91408e-115	1.16638e-113	252.129	ENSG00000109610	SOD3
57604	-2.88904	1.6327	-24.6621	4.3503e-109	1.56401e-107	238.087	ENSG00000250305	TRMT9B
170692	-2.88889	-0.168438	-19.5207	5.6838e-74	1.06649e-72	157.611	ENSG00000140873	ADAMTS18
216	-2.88879	4.33535	-26.5497	1.04078e-122	4.8056e-121	269.226	ENSG00000165092	ALDH1A1
8406	-2.88534	3.86192	-29.3048	5.0058e-143	3.53635e-141	315.967	ENSG00000101955	SRPX
4804	-2.88394	3.12033	-21.2421	2.47772e-85	5.79597e-84	183.364	ENSG00000064300	NGFR
3204	-2.87943	1.68816	-31.0831	2.51435e-156	2.23429e-154	346.657	ENSG00000122592	HOXA7
23584	-2.87899	-0.00164681	-14.7153	3.29874e-45	2.84195e-44	91.6779	ENSG00000019102	VSIG2
114905	-2.8769	0.44504	-22.821	3.9719e-96	1.13832e-94	208.412	ENSG00000163145	C1QTNF7
7145	-2.87394	7.36068	-30.3107	1.54754e-150	1.19482e-148	333.243	ENSG00000079308	TNS1
347733	-2.87119	0.816783	-18.8112	1.97032e-69	3.30626e-68	147.105	ENSG00000137285	TUBB2B
399668	-2.87107	0.591348	-27.788	8.68082e-132	4.92576e-130	290.302	ENSG00000178947	SMIM10L2A
9481	-2.86931	1.10169	-28.729	9.53681e-139	6.15277e-137	306.278	ENSG00000153291	SLC25A27
4684	-2.86012	1.32902	-25.6709	2.48709e-116	1.01561e-114	254.755	ENSG00000149294	NCAM1
3479	-2.85545	3.98729	-21.5072	4.02569e-87	9.8577e-86	187.424	ENSG00000017427	IGF1
94274	-2.85356	0.327582	-24.8601	1.67584e-110	6.16613e-109	241.425	ENSG00000167641	PPP1R14A
6403	-2.85015	2.04796	-19.4907	8.88114e-74	1.6489e-72	156.924	ENSG00000174175	SELP
1511	-2.84677	-0.340232	-17.2551	8.36034e-60	1.1019e-58	125.146	ENSG00000100448	CTSG
7980	-2.84073	1.35205	-16.099	5.63133e-53	6.07831e-52	109.284	ENSG00000105825	TFPI2
3316	-2.83333	1.60301	-34.2385	4.21945e-180	5.90263e-178	401.315	ENSG00000170276	HSPB2
10568	-2.8332	2.50966	-11.2305	6.60696e-28	3.08798e-27	51.7102	ENSG00000157765	SLC34A2
3779	-2.8327	2.39588	-29.6124	2.554e-145	1.8411e-143	321.317	ENSG00000145936	KCNMB1
10826	-2.83237	4.16652	-24.491	7.20847e-108	2.53986e-106	235.107	ENSG00000170271	FAXDC2
1825	-2.81574	2.5671	-13.3949	3.00545e-38	2.07141e-37	75.3649	ENSG00000134762	DSC3
26112	-2.81532	4.36804	-28.7333	8.8545e-139	5.73877e-137	306.183	ENSG00000198624	CCDC69
286097	-2.81284	0.386114	-32.5698	1.64292e-167	1.8135e-165	372.341	ENSG00000155970	MICU3
9073	-2.80787	1.90553	-14.8644	5.05799e-46	4.45261e-45	93.2745	ENSG00000156284	CLDN8
5655	-2.80329	0.723629	-12.023	1.56874e-31	8.48898e-31	60.2863	ENSG00000129451	KLK10
2675	-2.79957	-0.668487	-24.129	2.67957e-105	8.88725e-104	229.483	ENSG00000168546	GFRA2
23650	-2.79132	4.34164	-12.2369	1.53004e-32	8.57514e-32	62.1617	ENSG00000137699	TRIM29
339983	-2.78903	1.29442	-22.0431	9.08842e-91	2.35184e-89	196.03	ENSG00000185818	NAT8L
55022	-2.78829	2.13441	-31.2731	9.40697e-158	8.57491e-156	349.919	ENSG00000153823	PID1
4306	-2.7823	2.62023	-33.158	6.03157e-172	7.22204e-170	382.534	ENSG00000151623	NR3C2
164284	-2.77592	0.971084	-21.8076	3.67806e-89	9.27988e-88	192.384	ENSG00000198768	APCDD1L
55026	-2.76996	1.18921	-30.9346	3.27204e-155	2.80186e-153	344.112	ENSG00000125355	TMEM255A
57451	-2.76801	1.44035	-18.6843	1.25032e-68	2.05417e-67	145.195	ENSG00000145934	TENM2
3872	-2.7679	5.2023	-8.99172	9.1864e-19	2.97421e-18	30.6877	ENSG00000128422	KRT17
220965	-2.7677	1.60616	-32.7694	5.14398e-169	5.81434e-167	375.831	ENSG00000148541	FAM13C
667	-2.76605	7.50982	-24.1908	9.76812e-106	3.27047e-104	230.223	ENSG00000151914	DST
140862	-2.76225	3.15591	-27.7297	2.33621e-131	1.30467e-129	289.167	ENSG00000101230	ISM1
440073	-2.7567	-0.569015	-25.9874	1.27426e-118	5.48901e-117	260.048	ENSG00000120645	IQSEC3
440073	-2.7567	-0.569015	-25.9874	1.27426e-118	5.48901e-117	260.048	ENSG00000262607	IQSEC3
590	-2.75423	-0.459962	-20.08	1.30216e-77	2.59129e-76	165.983	ENSG00000114200	BCHE
5243	-2.75359	1.75495	-27.6534	8.51879e-131	4.66519e-129	287.973	ENSG00000085563	ABCB1
115330	-2.74936	2.35843	-40.3242	6.82203e-226	3.32374e-223	506.6	ENSG00000164849	GPR146
64093	-2.74625	1.15381	-16.8731	1.62433e-57	2.00422e-56	119.732	ENSG00000198732	SMOC1
9590	-2.7434	4.95734	-24.2586	3.23219e-106	1.09253e-104	231.296	ENSG00000131016	AKAP12
64168	-2.74104	0.777993	-29.7206	3.98189e-146	2.90001e-144	323.238	ENSG00000123119	NECAB1
25890	-2.73518	3.85757	-19.9632	7.56668e-77	1.49107e-75	163.825	ENSG00000154175	ABI3BP
3205	-2.73192	0.994572	-26.5604	8.69903e-123	4.04304e-121	269.616	ENSG00000078399	HOXA9
781	-2.72689	0.899275	-18.5258	1.24454e-67	1.98915e-66	142.962	ENSG00000153956	CACNA2D1
8644	-2.72339	3.8875	-24.1371	2.34581e-105	7.79859e-104	229.343	ENSG00000196139	AKR1C3
1259	-2.72265	-0.863709	-18.7286	6.56521e-69	1.08618e-67	146.053	ENSG00000198515	CNGA1
3512	-2.72067	6.06092	-10.6247	2.8708e-25	1.21733e-24	45.5287	ENSG00000132465	JCHAIN
64641	-2.71281	-0.506412	-23.0562	9.20657e-98	2.7443e-96	212.199	ENSG00000221818	EBF2
650	-2.70754	0.640253	-27.1945	2.00447e-127	1.02613e-125	280.28	ENSG00000125845	BMP2
5745	-2.70744	0.213218	-24.2237	5.71192e-106	1.92152e-104	231.025	ENSG00000160801	PTH1R
9182	-2.70618	0.119419	-28.5383	2.47176e-137	1.55216e-135	303.026	ENSG00000198774	RASSF9
30835	-2.69973	1.49519	-24.6269	7.75744e-109	2.7678e-107	237.529	ENSG00000090659	CD209
112817	-2.69818	-1.27841	-18.7034	9.46536e-69	1.5587e-67	145.7	ENSG00000241935	HOGA1
57447	-2.69703	6.15979	-22.7315	1.65788e-95	4.70365e-94	206.681	ENSG00000165795	NDRG2
362	-2.6949	0.0287238	-10.7017	1.346e-25	5.78043e-25	46.8625	ENSG00000161798	AQP5
1268	-2.69337	0.122259	-18.8597	9.70046e-70	1.63945e-68	147.893	ENSG00000118432	CNR1
55335	-2.69329	0.512451	-35.9002	1.19748e-192	2.28639e-190	430.078	ENSG00000165028	NIPSNAP3B
51302	-2.69243	0.707887	-20.2425	1.11548e-78	2.27426e-77	168.351	ENSG00000146233	CYP39A1
27303	-2.6892	0.793061	-30.1801	1.46974e-149	1.11645e-147	331.124	ENSG00000144642	RBMS3
23037	-2.68705	4.34266	-25.2321	3.60644e-113	1.38466e-111	247.291	ENSG00000133401	PDZD2
1960	-2.68668	4.1492	-18.8678	8.6167e-70	1.45978e-68	147.604	ENSG00000179388	EGR3
3909	-2.67756	4.97355	-16.3647	1.61271e-54	1.8302e-53	112.522	ENSG00000053747	LAMA3
53353	-2.67679	-0.684414	-12.1782	2.90657e-32	1.613e-31	62.1582	ENSG00000168702	LRP1B
10391	-2.67583	1.65871	-34.2216	5.66261e-180	7.84383e-178	401.021	ENSG00000103647	CORO2B
6623	-2.67538	3.32042	-18.5285	1.19771e-67	1.91647e-66	142.735	ENSG00000173267	SNCG
56849	-2.67068	0.521865	-33.2372	1.52373e-172	1.87207e-170	383.9	ENSG00000182916	TCEAL7
349136	-2.66867	0.225616	-22.3141	1.25889e-92	3.36871e-91	200.401	ENSG00000187260	WDR86
130733	-2.66348	0.384812	-27.0982	1.01969e-126	5.18245e-125	278.659	ENSG00000152154	TMEM178A
55808	-2.66306	-0.780876	-18.2136	1.11589e-65	1.68445e-64	138.648	ENSG00000070526	ST6GALNAC1
388335	-2.66208	1.45535	-40.5132	2.65068e-227	1.33755e-224	509.799	ENSG00000187824	TMEM220
90019	-2.65494	-0.17003	-11.5763	1.82946e-29	9.03478e-29	55.72	ENSG00000149043	SYT8
9510	-2.65275	5.44748	-21.9211	6.19367e-90	1.57961e-88	193.865	ENSG00000154734	ADAMTS1
54997	-2.65069	0.480452	-24.2642	2.94874e-106	9.99108e-105	231.678	ENSG00000088992	TESC
10891	-2.64794	0.257794	-20.3741	1.51601e-79	3.15926e-78	170.38	ENSG00000109819	PPARGC1A
342035	-2.63716	1.0355	-23.0084	1.98062e-97	5.84221e-96	211.37	ENSG00000186417	GLDN
4857	-2.63329	2.62406	-16.3693	1.51666e-54	1.72396e-53	112.728	ENSG00000139910	NOVA1
301	-2.62809	7.07772	-23.388	4.43588e-100	1.37143e-98	217.206	ENSG00000135046	ANXA1
80031	-2.6265	2.58651	-26.1955	3.93888e-120	1.73914e-118	263.399	ENSG00000137872	SEMA6D
83643	-2.62412	4.05491	-27.9374	6.87182e-133	3.99555e-131	292.648	ENSG00000151468	CCDC3
51129	-2.62291	3.35828	-19.4658	1.28585e-73	2.38422e-72	156.443	ENSG00000167772	ANGPTL4
6335	-2.6218	-0.502261	-27.3389	1.74962e-128	9.12189e-127	282.671	ENSG00000169432	SCN9A
57685	-2.61832	3.69522	-30.5416	2.8897e-152	2.3067e-150	337.225	ENSG00000158966	CACHD1
6947	-2.61726	0.455906	-9.73684	1.27877e-21	4.67834e-21	37.7352	ENSG00000134827	TCN1
339965	-2.61446	-1.13408	-18.0032	2.25162e-64	3.32078e-63	135.675	ENSG00000163749	CCDC158
9314	-2.61291	4.7276	-25.2332	3.5426e-113	1.36385e-111	247.301	ENSG00000136826	KLF4
65987	-2.60857	1.97987	-21.3629	3.80464e-86	9.12661e-85	185.363	ENSG00000151364	KCTD14
54511	-2.60491	-0.730425	-15.4467	2.9546e-49	2.86124e-48	101.036	ENSG00000146151	HMGCLL1
145270	-2.60391	1.39215	-22.2609	2.92097e-92	7.77221e-91	199.469	ENSG00000175785	PRIMA1
145270	-2.60391	1.39215	-22.2609	2.92097e-92	7.77221e-91	199.469	ENSG00000274089	PRIMA1
5320	-2.60201	0.983105	-11.8382	1.14277e-30	5.91653e-30	58.2679	ENSG00000188257	PLA2G2A
646962	-2.60084	0.138461	-16.8479	2.29264e-57	2.80699e-56	119.528	ENSG00000196196	HRCT1
5321	-2.6005	1.81033	-27.0741	1.52936e-126	7.71728e-125	278.196	ENSG00000116711	PLA2G4A
163175	-2.59667	1.19439	-31.9411	8.9342e-163	9.08139e-161	361.493	ENSG00000153902	LGI4
3742	-2.5951	-0.37435	-22.4641	1.16857e-93	3.19357e-92	202.786	ENSG00000130035	GALNT8
10144	-2.59304	4.42275	-35.3259	2.59214e-188	4.36004e-186	420.125	ENSG00000138640	FAM13A
66002	-2.59192	-1.38368	-14.187	2.28277e-42	1.79484e-41	85.3312	ENSG00000186204	CYP4F12
9899	-2.58905	0.708628	-23.1967	9.65586e-99	2.92763e-97	214.411	ENSG00000185518	SV2B
1910	-2.58645	3.31024	-30.497	6.24207e-152	4.92705e-150	336.475	ENSG00000136160	EDNRB
114800	-2.58094	1.15051	-26.4344	7.20872e-122	3.26449e-120	267.502	ENSG00000055813	CCDC85A
3200	-2.5789	0.94581	-26.2375	1.94941e-120	8.63422e-119	264.224	ENSG00000105997	HOXA3
4638	-2.57669	6.74965	-21.3555	4.26894e-86	1.0223e-84	185.06	ENSG00000065534	MYLK
23237	-2.57619	-0.118419	-15.9542	3.84566e-52	4.06702e-51	107.59	ENSG00000198576	ARC
116362	-2.57556	3.19194	-25.8276	1.8301e-117	7.62757e-116	257.225	ENSG00000162444	RBP7
266977	-2.57364	-1.58862	-12.6951	9.39444e-35	5.75354e-34	67.9599	ENSG00000153292	ADGRF1
140738	-2.5726	3.04323	-28.3368	7.68779e-136	4.72264e-134	299.488	ENSG00000171227	TMEM37
79827	-2.56013	3.36907	-25.843	1.41666e-117	5.93948e-116	257.467	ENSG00000166250	CLMP
4921	-2.55604	3.20721	-22.991	2.61736e-97	7.68828e-96	210.888	ENSG00000162733	DDR2
10216	-2.5557	1.29848	-13.6581	1.34249e-39	9.61384e-39	78.6502	ENSG00000116690	PRG4
148641	-2.5514	-0.0483509	-14.1588	3.22305e-42	2.5257e-41	84.869	ENSG00000183780	SLC35F3
161176	-2.54906	0.895732	-27.6683	6.61847e-131	3.65283e-129	288.273	ENSG00000176438	SYNE3
147495	-2.54535	4.22798	-27.1939	2.02728e-127	1.03406e-125	280.064	ENSG00000154856	APCDD1
56113	-2.54496	0.609937	-21.3163	7.84472e-86	1.8597e-84	184.784	ENSG00000081853	PCDHGA2
2770	-2.54193	3.60963	-30.1282	3.58693e-149	2.71014e-147	330.115	ENSG00000127955	GNAI1
2202	-2.53731	6.31134	-17.1359	4.35971e-59	5.61006e-58	123.014	ENSG00000115380	EFEMP1
7368	-2.53464	-0.275428	-12.9039	8.80293e-36	5.60507e-35	70.1719	ENSG00000174607	UGT8
6523	-2.53402	1.90348	-11.4377	7.78792e-29	3.76061e-28	53.9573	ENSG00000100170	SLC5A1
5549	-2.52472	5.37411	-17.4781	3.73346e-61	5.05268e-60	127.749	ENSG00000188783	PRELP
84152	-2.52443	4.59212	-9.62102	3.65863e-21	1.31367e-20	36.162	ENSG00000131771	PPP1R1B
4674	-2.52053	0.771389	-20.6731	1.58396e-81	3.42723e-80	174.892	ENSG00000186462	NAP1L2
2246	-2.5191	3.6376	-28.3457	6.60103e-136	4.07275e-134	299.607	ENSG00000113578	FGF1
9737	-2.519	2.67391	-35.5894	2.6578e-190	4.87689e-188	424.752	ENSG00000198932	GPRASP1
51299	-2.51793	3.49977	-28.8348	1.56279e-139	1.03665e-137	307.953	ENSG00000124785	NRN1
4233	-2.51311	4.29639	-19.7551	1.71971e-75	3.32391e-74	160.693	ENSG00000105976	MET
10990	-2.51309	0.874619	-20.8004	2.25224e-82	4.98775e-81	176.822	ENSG00000105609	LILRB5
10990	-2.51309	0.874619	-20.8004	2.25224e-82	4.98775e-81	176.822	ENSG00000278437	LILRB5
10990	-2.51309	0.874619	-20.8004	2.25224e-82	4.98775e-81	176.822	ENSG00000277414	LILRB5
10990	-2.51309	0.874619	-20.8004	2.25224e-82	4.98775e-81	176.822	ENSG00000273991	LILRB5
10990	-2.51309	0.874619	-20.8004	2.25224e-82	4.98775e-81	176.822	ENSG00000274311	LILRB5
8447	-2.51098	-0.837438	-17.871	1.47431e-63	2.12991e-62	133.796	ENSG00000272636	DOC2B
8447	-2.51098	-0.837438	-17.871	1.47431e-63	2.12991e-62	133.796	ENSG00000272670	DOC2B
287	-2.50958	3.49889	-25.5321	2.4969e-115	1.00509e-113	252.297	ENSG00000145362	ANK2
6357	-2.50606	-0.742973	-14.6466	7.80185e-45	6.64051e-44	90.9221	ENSG00000181374	CCL13
170371	-2.50573	-0.706873	-23.7853	7.16978e-103	2.31283e-101	223.908	ENSG00000204161	C10orf128
10810	-2.49702	3.15948	-26.9932	5.98744e-126	2.98928e-124	276.738	ENSG00000132970	WASF3
1842	-2.4926	4.34441	-23.2935	2.03169e-99	6.22683e-98	215.679	ENSG00000106823	ECM2
5304	-2.49126	4.23497	-6.73697	2.4971e-11	5.61896e-11	13.8537	ENSG00000159763	PIP
27147	-2.49058	1.99907	-33.2012	2.84783e-172	3.4687e-170	383.313	ENSG00000146966	DENND2A
83992	-2.49014	1.17625	-20.7776	3.19631e-82	7.0674e-81	176.447	ENSG00000077063	CTTNBP2
79625	-2.48401	0.957832	-18.9519	2.52017e-70	4.32654e-69	149.167	ENSG00000173376	NDNF
9172	-2.48378	-0.29687	-20.753	4.66367e-82	1.0216e-80	176.179	ENSG00000274137	MYOM2
9172	-2.48378	-0.29687	-20.753	4.66367e-82	1.0216e-80	176.179	ENSG00000036448	MYOM2
862	-2.47523	0.554559	-23.2054	8.38615e-99	2.54813e-97	214.566	ENSG00000079102	RUNX1T1
84441	-2.47494	3.69113	-25.4472	1.02181e-114	4.03272e-113	250.879	ENSG00000184384	MAML2
653145	-2.47493	1.74336	-11.9724	2.70996e-31	1.44651e-30	59.6062	ENSG00000265190	ANXA8
3290	-2.47216	0.879002	-20.1867	2.59872e-78	5.24534e-77	167.501	ENSG00000117594	HSD11B1
8622	-2.47052	1.60018	-19.5098	6.67819e-74	1.2448e-72	157.293	ENSG00000113231	PDE8B
8622	-2.47052	1.60018	-19.5098	6.67819e-74	1.2448e-72	157.293	ENSG00000284762	AC022414.1
222166	-2.46831	5.50858	-26.7382	4.3829e-124	2.10632e-122	272.378	ENSG00000180354	MTURN
25854	-2.46541	1.20252	-27.441	3.10764e-129	1.65067e-127	284.425	ENSG00000109794	FAM149A
6660	-2.46519	-0.209375	-19.9217	1.41403e-76	2.77483e-75	163.604	ENSG00000134532	SOX5
1346	-2.46139	2.36931	-26.4405	6.50432e-122	2.95497e-120	267.521	ENSG00000161281	COX7A1
55885	-2.46072	1.36068	-16.2854	4.67425e-54	5.22075e-53	111.787	ENSG00000048540	LMO3
8395	-2.46018	1.00606	-17.5204	2.06268e-61	2.82126e-60	128.716	ENSG00000107242	PIP5K1B
358	-2.45986	7.23902	-22.0039	1.68443e-90	4.33255e-89	195.188	ENSG00000240583	AQP1
230	-2.45594	3.69143	-20.9852	1.31299e-83	2.98252e-82	179.377	ENSG00000109107	ALDOC
2919	-2.45268	-1.0109	-13.6903	9.15178e-40	6.60396e-39	79.3619	ENSG00000163739	CXCL1
1583	-2.44663	-0.788674	-20.9198	3.59427e-83	8.08654e-82	178.74	ENSG00000140459	CYP11A1
253012	-2.44429	-0.577036	-10.5239	7.67815e-25	3.2134e-24	45.2481	ENSG00000188175	HEPACAM2
5997	-2.44364	4.51232	-20.2257	1.43933e-78	2.92608e-77	167.757	ENSG00000116741	RGS2
2877	-2.44265	-0.513167	-12.6317	1.91662e-34	1.15529e-33	67.1507	ENSG00000176153	GPX2
1959	-2.44044	4.04728	-22.4811	8.91026e-94	2.44453e-92	202.723	ENSG00000122877	EGR2
1840	-2.43831	2.14325	-27.2671	5.88433e-128	3.0343e-126	281.432	ENSG00000135144	DTX1
9586	-2.43804	2.37521	-30.3126	1.4975e-150	1.16254e-148	333.36	ENSG00000146592	CREB5
130271	-2.43511	2.63718	-25.6775	2.22587e-116	9.11574e-115	254.778	ENSG00000152527	PLEKHH2
84935	-2.43499	2.71283	-24.0782	6.1287e-105	2.02792e-103	228.476	ENSG00000102802	MEDAG
467	-2.43399	4.9659	-18.7988	2.36086e-69	3.94753e-68	146.579	ENSG00000162772	ATF3
5268	-2.4334	2.55748	-10.7787	6.28462e-26	2.72965e-25	47.2216	ENSG00000206075	SERPINB5
7048	-2.42427	6.73065	-24.5188	4.56799e-108	1.61757e-106	235.559	ENSG00000163513	TGFBR2
6769	-2.42373	0.291366	-17.8238	2.87787e-63	4.11137e-62	133.056	ENSG00000144681	STAC
63876	-2.41798	-0.949972	-18.3492	1.59126e-66	2.47609e-65	140.599	ENSG00000165495	PKNOX2
158376	-2.41608	-0.165007	-25.0754	4.80293e-112	1.8048e-110	244.967	ENSG00000235387	SPAAR
2180	-2.41073	6.6891	-19.5732	2.60069e-74	4.95218e-73	157.979	ENSG00000151726	ACSL1
7481	-2.40821	1.2474	-17.393	1.22516e-60	1.63459e-59	126.908	ENSG00000085741	WNT11
56099	-2.40664	2.36075	-24.6277	7.65715e-109	2.73893e-107	237.48	ENSG00000254122	PCDHGB7
5602	-2.40647	1.8476	-19.6968	4.11312e-75	7.93911e-74	160.049	ENSG00000109339	MAPK10
375061	-2.40571	2.16951	-26.2653	1.22375e-120	5.45438e-119	264.611	ENSG00000182118	FAM89A
2934	-2.40522	8.80968	-27.0478	2.38451e-126	1.19896e-124	277.635	ENSG00000148180	GSN
8322	-2.40498	5.7799	-24.9855	2.11842e-111	7.89742e-110	243.211	ENSG00000174804	FZD4
53405	-2.40263	2.46324	-28.0689	7.3439e-134	4.43427e-132	294.981	ENSG00000112782	CLIC5
3914	-2.39677	5.2943	-15.0004	9.03972e-47	8.06837e-46	94.7426	ENSG00000196878	LAMB3
4129	-2.39627	5.42113	-11.1586	1.37879e-27	6.38302e-27	50.8128	ENSG00000069535	MAOB
284654	-2.39571	-0.46912	-13.9914	2.46345e-41	1.8723e-40	82.9065	ENSG00000169218	RSPO1
112609	-2.39327	-0.223818	-16.2759	5.3106e-54	5.9128e-53	111.872	ENSG00000135324	MRAP2
22808	-2.39141	5.08533	-25.6337	4.61646e-116	1.87971e-114	253.93	ENSG00000158186	MRAS
1272	-2.38013	1.73251	-15.8684	1.19431e-51	1.24811e-50	106.23	ENSG00000018236	CNTN1
79927	-2.37689	0.60738	-25.9535	2.24196e-118	9.56999e-117	259.505	ENSG00000197245	FAM110D
4781	-2.37662	6.40037	-17.0747	1.01518e-58	1.29454e-57	122.169	ENSG00000147862	NFIB
116535	-2.37499	2.2427	-26.3619	2.42837e-121	1.09618e-119	266.222	ENSG00000172935	MRGPRF
2152	-2.37409	4.20203	-20.9175	3.72376e-83	8.36455e-82	178.309	ENSG00000117525	F3
6545	-2.37073	-0.872526	-9.85841	4.19495e-22	1.56304e-21	39.052	ENSG00000099960	SLC7A4
400746	-2.36972	0.610662	-13.8485	1.38032e-40	1.02322e-39	81.0657	ENSG00000184454	NCMAP
1843	-2.36944	6.98924	-17.3133	3.72141e-60	4.9232e-59	125.477	ENSG00000120129	DUSP1
8843	-2.36765	0.0441916	-25.4938	4.71717e-115	1.87743e-113	251.873	ENSG00000255398	HCAR3
8793	-2.36514	1.45357	-26.8984	2.95765e-125	1.44597e-123	275.277	ENSG00000173530	TNFRSF10D
11067	-2.36391	6.09038	-19.5413	4.17987e-74	7.89536e-73	157.494	ENSG00000165507	DEPP1
1634	-2.36247	9.01313	-14.5369	3.06153e-44	2.552e-43	89.0173	ENSG00000011465	DCN
7373	-2.3624	6.13302	-13.9223	5.67458e-41	4.24887e-40	81.4568	ENSG00000187955	COL14A1
375033	-2.36168	2.71691	-32.0617	1.10418e-163	1.14713e-161	363.54	ENSG00000187800	PEAR1
84302	-2.3606	0.632279	-31.0157	8.0643e-156	7.03336e-154	345.488	ENSG00000165152	TMEM246
314	-2.36029	-0.511903	-25.4954	4.58694e-115	1.83076e-113	251.877	ENSG00000131480	AOC2
56112	-2.35975	-0.635165	-22.426	2.13909e-93	5.82337e-92	202.181	ENSG00000254245	PCDHGA3
257019	-2.35839	0.532493	-19.5144	6.24432e-74	1.16547e-72	157.491	ENSG00000172159	FRMD3
5627	-2.35809	4.44424	-27.6244	1.39097e-130	7.55887e-129	287.335	ENSG00000184500	PROS1
10149	-2.35541	-0.0764156	-18.1871	1.63192e-65	2.45031e-64	138.239	ENSG00000173698	ADGRG2
810	-2.35441	1.11158	-9.33997	4.48766e-20	1.536e-19	34.1369	ENSG00000178363	CALML3
64072	-2.35428	1.93636	-24.371	5.14004e-107	1.77999e-105	233.326	ENSG00000107736	CDH23
6590	-2.35208	4.08302	-11.0321	4.97486e-27	2.25722e-26	49.5783	ENSG00000124107	SLPI
55612	-2.35189	0.629464	-13.1616	4.55666e-37	3.02543e-36	73.0097	ENSG00000101311	FERMT1
57088	-2.33851	4.2835	-28.7442	7.34964e-139	4.80755e-137	306.376	ENSG00000114698	PLSCR4
7035	-2.33833	4.02956	-25.4532	9.24761e-115	3.65993e-113	250.966	ENSG00000003436	TFPI
55137	-2.33613	0.362723	-18.8053	2.14609e-69	3.59693e-68	147.104	ENSG00000182263	FIGN
84239	-2.33217	0.429983	-11.0871	2.8516e-27	1.30305e-26	50.6605	ENSG00000127249	ATP13A4
6586	-2.32812	5.0738	-20.6458	2.40634e-81	5.19865e-80	174.125	ENSG00000184347	SLIT3
2824	-2.32551	3.12327	-22.5957	1.44336e-94	4.00653e-93	204.61	ENSG00000046653	GPM6B
1028	-2.32389	3.50645	-27.0746	1.51692e-126	7.68192e-125	278.094	ENSG00000129757	CDKN1C
1028	-2.32389	3.50645	-27.0746	1.51692e-126	7.68192e-125	278.094	ENSG00000273707	CDKN1C
8842	-2.32058	3.75292	-8.7167	9.30125e-18	2.8744e-17	28.4609	ENSG00000007062	PROM1
26507	-2.32053	-0.981472	-14.0237	1.66616e-41	1.27318e-40	83.3469	ENSG00000119946	CNNM1
56963	-2.31978	3.35809	-18.7966	2.43913e-69	4.07357e-68	146.631	ENSG00000182175	RGMA
83699	-2.3171	4.14668	-26.8693	4.83227e-125	2.35432e-123	274.603	ENSG00000198478	SH3BGRL2
5187	-2.31682	5.04617	-23.9912	2.52841e-104	8.2886e-103	226.941	ENSG00000179094	PER1
137872	-2.3166	1.80515	-25.3531	4.85924e-114	1.90183e-112	249.481	ENSG00000147576	ADHFE1
83878	-2.31194	0.823467	-27.6669	6.7778e-131	3.72621e-129	288.253	ENSG00000130307	USHBP1
57502	-2.3105	1.75012	-17.4226	8.11059e-61	1.0862e-59	127.262	ENSG00000146938	NLGN4X
222696	-2.30998	-0.920218	-16.2789	5.09849e-54	5.6856e-53	111.967	ENSG00000187987	ZSCAN23
58494	-2.30972	2.89364	-30.87	9.98808e-155	8.40009e-153	342.937	ENSG00000154721	JAM2
9079	-2.30959	3.71149	-33.9627	5.09552e-178	6.85663e-176	396.468	ENSG00000169744	LDB2
654	-2.30925	1.75024	-25.8606	1.05673e-117	4.4436e-116	257.904	ENSG00000153162	BMP6
3854	-2.30814	2.69418	-8.28131	3.20067e-16	9.2065e-16	25.1003	ENSG00000185479	KRT6B
137835	-2.30812	0.67483	-20.3492	2.21294e-79	4.60481e-78	169.993	ENSG00000165071	TMEM71
100130733	-2.30547	0.940342	-31.5004	1.84362e-159	1.73657e-157	353.864	ENSG00000186105	LRRC70
55553	-2.30435	0.6389	-16.5943	7.26865e-56	8.57967e-55	116.054	ENSG00000110693	SOX6
126669	-2.30388	3.02915	-30.7834	4.45639e-154	3.7257e-152	341.435	ENSG00000169291	SHE
79745	-2.30273	3.71735	-22.4987	6.7377e-94	1.85208e-92	203.025	ENSG00000115295	CLIP4
84668	-2.30036	4.0409	-27.2143	1.43609e-127	7.37839e-126	280.419	ENSG00000122591	FAM126A
220	-2.30025	4.47606	-18.429	5.03813e-67	7.93575e-66	141.242	ENSG00000184254	ALDH1A3
1373	-2.29823	1.39996	-21.1146	1.78315e-84	4.10329e-83	181.612	ENSG00000021826	CPS1
117581	-2.29711	0.134413	-20.2621	8.2909e-79	1.70018e-77	168.712	ENSG00000233608	TWIST2
10647	-2.29664	3.08068	-6.74038	2.44128e-11	5.49775e-11	13.9899	ENSG00000124935	SCGB1D2
7538	-2.29563	6.94884	-18.3593	1.37603e-66	2.15304e-65	140.242	ENSG00000128016	ZFP36
153769	-2.29442	1.92877	-18.0871	6.80822e-65	1.01256e-63	136.594	ENSG00000156463	SH3RF2
79628	-2.29427	0.500576	-25.1218	2.23232e-112	8.43329e-111	245.736	ENSG00000169247	SH3TC2
1381	-2.29329	1.18346	-8.36398	1.65448e-16	4.82678e-16	26.0247	ENSG00000166426	CRABP1
9472	-2.29129	1.51235	-27.6908	4.51814e-131	2.5034e-129	288.64	ENSG00000151320	AKAP6
25945	-2.29078	0.94622	-23.6725	4.47019e-102	1.42001e-100	222.066	ENSG00000177707	NECTIN3
23768	-2.28902	3.50632	-22.6473	6.34745e-95	1.77239e-93	205.398	ENSG00000185070	FLRT2
4360	-2.28845	2.7583	-18.3531	1.50571e-66	2.34555e-65	140.283	ENSG00000260314	MRC1
4057	-2.28538	6.961	-6.45024	1.61218e-10	3.47445e-10	12.0214	ENSG00000012223	LTF
5746	-2.28347	-0.547097	-15.6221	3.01908e-50	3.021e-49	103.309	ENSG00000144407	PTH2R
4281	-2.27735	3.26538	-21.0579	4.28225e-84	9.82206e-83	180.536	ENSG00000101871	MID1
5071	-2.26571	0.890671	-27.4871	1.42359e-129	7.61893e-128	285.216	ENSG00000185345	PRKN
64221	-2.2641	1.43833	-26.3119	5.61411e-121	2.52617e-119	265.453	ENSG00000154134	ROBO3
148741	-2.2637	1.2168	-20.9111	4.11301e-83	9.22424e-82	178.506	ENSG00000198483	ANKRD35
79633	-2.26045	3.26045	-23.5247	4.88045e-101	1.52895e-99	219.471	ENSG00000196159	FAT4
10186	-2.25999	5.08259	-27.2799	4.73665e-128	2.45143e-126	281.5	ENSG00000183722	LHFPL6
4660	-2.25734	5.67776	-32.3555	6.76692e-166	7.29846e-164	368.547	ENSG00000077157	PPP1R12B
91133	-2.2571	1.21294	-19.6181	1.33097e-74	2.54125e-73	158.975	ENSG00000154655	L3MBTL4
80310	-2.25479	4.42064	-24.4828	8.2461e-108	2.89824e-106	234.971	ENSG00000170962	PDGFD
131544	-2.25329	3.46748	-23.6844	3.68466e-102	1.17518e-100	222.034	ENSG00000080200	CRYBG3
59353	-2.25139	-0.928701	-17.9216	7.19192e-64	1.04865e-62	134.522	ENSG00000126950	TMEM35A
389125	-2.24926	0.413807	-21.7053	1.82688e-88	4.56848e-87	190.854	ENSG00000272573	MUSTN1
64757	-2.24699	3.93464	-23.06	8.66617e-98	2.58867e-96	211.956	ENSG00000186205	MARC1
4501	-2.2466	4.62614	-19.6228	1.24166e-74	2.37394e-73	158.713	ENSG00000187193	MT1X
6387	-2.2439	6.82191	-19.2323	4.07788e-72	7.36782e-71	152.935	ENSG00000107562	CXCL12
91653	-2.24298	4.47183	-21.4078	1.89092e-86	4.57481e-85	185.871	ENSG00000144857	BOC
4093	-2.24263	-0.27554	-20.4981	2.29598e-80	4.84178e-79	172.303	ENSG00000120693	SMAD9
23235	-2.24242	4.99918	-31.3248	3.84888e-158	3.53122e-156	350.71	ENSG00000170145	SIK2
185	-2.24076	2.29942	-11.9554	3.25155e-31	1.72776e-30	59.3412	ENSG00000144891	AGTR1
375057	-2.24072	-0.180079	-12.677	1.15229e-34	7.02057e-34	67.6282	ENSG00000203685	STUM
64129	-2.23952	4.84552	-19.6528	7.9358e-75	1.52137e-73	159.154	ENSG00000142910	TINAGL1
3908	-2.23856	4.7726	-16.2824	4.8655e-54	5.43006e-53	111.425	ENSG00000196569	LAMA2
55679	-2.2376	4.11541	-28.7974	2.95991e-139	1.95423e-137	307.293	ENSG00000072163	LIMS2
116159	-2.23337	4.18553	-28.036	1.28455e-133	7.72315e-132	294.324	ENSG00000166265	CYYR1
9001	-2.23294	-1.04704	-14.4065	1.53948e-43	1.26315e-42	88.0104	ENSG00000173805	HAP1
51086	-2.23206	-0.718485	-17.0632	1.19094e-58	1.5132e-57	122.562	ENSG00000116783	TNNI3K
51655	-2.23138	3.86023	-16.7189	1.33519e-56	1.60553e-55	117.35	ENSG00000108551	RASD1
51705	-2.22996	3.90981	-26.6907	9.74107e-124	4.63406e-122	271.617	ENSG00000164035	EMCN
5521	-2.22772	-0.786665	-20.608	4.28657e-81	9.2044e-80	173.98	ENSG00000156475	PPP2R2B
253559	-2.22554	-1.06732	-12.574	3.65915e-34	2.17776e-33	66.5798	ENSG00000175161	CADM2
253559	-2.22554	-1.06732	-12.574	3.65915e-34	2.17776e-33	66.5798	ENSG00000284780	CADM2
92162	-2.22457	0.42841	-26.5824	6.01089e-123	2.83093e-121	269.999	ENSG00000167874	TMEM88
2791	-2.21949	4.64748	-28.6703	2.59747e-138	1.65314e-136	305.106	ENSG00000127920	GNG11
29951	-2.21646	-0.803251	-13.3973	2.92255e-38	2.01526e-37	75.9152	ENSG00000165966	PDZRN4
122060	-2.21507	0.775802	-15.405	5.06646e-49	4.88295e-48	100.366	ENSG00000139737	SLAIN1
23302	-2.21413	0.826554	-23.6521	6.21071e-102	1.96311e-100	221.749	ENSG00000179314	WSCD1
1901	-2.21381	4.53766	-25.311	9.76195e-114	3.81013e-112	248.595	ENSG00000170989	S1PR1
5325	-2.21297	3.37053	-25.1597	1.19464e-112	4.53739e-111	246.157	ENSG00000118495	PLAGL1
306	-2.21166	4.10974	-14.9235	2.39686e-46	2.12322e-45	93.8097	ENSG00000138772	ANXA3
22844	-2.20744	-1.15662	-15.5579	6.96855e-50	6.89004e-49	102.522	ENSG00000070601	FRMPD1
83988	-2.20565	4.59122	-19.8068	7.92847e-76	1.54512e-74	161.46	ENSG00000104490	NCALD
64321	-2.19901	1.65948	-27.3793	8.82171e-129	4.63353e-127	283.372	ENSG00000164736	SOX17
11343	-2.19562	6.22919	-18.9636	2.12159e-70	3.66007e-69	148.982	ENSG00000074416	MGLL
5740	-2.19396	4.33362	-17.9918	2.65047e-64	3.90495e-63	135.002	ENSG00000124212	PTGIS
26051	-2.19278	3.19017	-21.9384	4.72251e-90	1.20659e-88	194.233	ENSG00000101445	PPP1R16B
6622	-2.19127	1.02628	-27.7225	2.63892e-131	1.46792e-129	289.193	ENSG00000145335	SNCA
79742	-2.19125	4.39791	-29.4767	2.62258e-144	1.87144e-142	318.904	ENSG00000147113	CXorf36
57161	-2.19116	2.80542	-27.4066	5.56593e-129	2.94536e-127	283.749	ENSG00000139946	PELI2
10628	-2.19018	9.08714	-22.6486	6.21255e-95	1.73816e-93	205.413	ENSG00000265972	TXNIP
27233	-2.1838	-0.0163553	-19.2896	1.74976e-72	3.17769e-71	154.223	ENSG00000198075	SULT1C4
3373	-2.18345	1.00342	-25.7028	1.46308e-116	6.04441e-115	255.332	ENSG00000114378	HYAL1
2205	-2.18334	0.606662	-15.2948	2.0998e-48	1.98316e-47	98.9776	ENSG00000179639	FCER1A
27151	-2.18326	2.86058	-18.0225	1.71173e-64	2.52981e-63	135.565	ENSG00000160111	CPAMD8
79689	-2.18029	5.01679	-11.9055	5.55892e-31	2.92303e-30	58.5773	ENSG00000127954	STEAP4
63976	-2.17963	-0.219754	-21.7918	4.71062e-89	1.18217e-87	192.225	ENSG00000142611	PRDM16
56977	-2.17177	-0.195493	-18.558	7.80787e-68	1.25624e-66	143.575	ENSG00000173320	STOX2
116441	-2.17092	2.7086	-25.8743	8.4038e-118	3.5444e-116	258.06	ENSG00000163762	TM4SF18
23531	-2.17011	4.24598	-24.3905	3.73476e-107	1.29652e-105	233.471	ENSG00000108960	MMD
154661	-2.16941	0.573058	-24.6983	2.39795e-109	8.68733e-108	238.778	ENSG00000105784	RUNDC3B
83849	-2.16913	1.56736	-23.2146	7.23888e-99	2.20903e-97	214.655	ENSG00000204176	SYT15
445815	-2.16852	5.57488	-27.3196	2.4224e-128	1.25831e-126	282.166	ENSG00000157654	PALM2-AKAP2
10060	-2.16606	3.32667	-22.5304	4.07429e-94	1.12433e-92	203.561	ENSG00000069431	ABCC9
5730	-2.16063	3.35406	-14.6991	4.04479e-45	3.47832e-44	91.0628	ENSG00000107317	PTGDS
1827	-2.15812	5.7365	-18.9277	3.58864e-70	6.13106e-69	148.453	ENSG00000159200	RCAN1
744	-2.15607	1.13926	-18.3471	1.6394e-66	2.54581e-65	140.426	ENSG00000066382	MPPED2
6886	-2.15243	1.35348	-29.225	1.96409e-142	1.36702e-140	314.754	ENSG00000162367	TAL1
2892	-2.15187	-0.562273	-15.3313	1.31134e-48	1.24683e-47	99.5695	ENSG00000125675	GRIA3
10462	-2.14826	0.99251	-13.3442	5.44489e-38	3.71826e-37	75.076	ENSG00000132514	CLEC10A
6345	-2.14485	-0.529563	-22.68	3.76774e-95	1.06256e-93	206.202	ENSG00000185739	SRL
10252	-2.14442	5.02416	-22.9413	5.80547e-97	1.69474e-95	210.019	ENSG00000164056	SPRY1
10516	-2.14303	5.54164	-20.0903	1.11577e-77	2.22665e-76	165.698	ENSG00000140092	FBLN5
3164	-2.14143	5.84171	-14.727	2.84984e-45	2.46121e-44	91.3043	ENSG00000123358	NR4A1
83987	-2.14032	3.57512	-18.9484	2.65197e-70	4.54729e-69	148.835	ENSG00000169515	CCDC8
2045	-2.13964	-0.708275	-12.7877	3.29898e-35	2.06062e-34	68.9413	ENSG00000135333	EPHA7
8128	-2.13954	-0.37389	-12.5701	3.82397e-34	2.27108e-33	66.4768	ENSG00000140557	ST8SIA2
54798	-2.13947	-0.114013	-15.6857	1.31602e-50	1.331e-49	104.106	ENSG00000197410	DCHS2
54798	-2.13947	-0.114013	-15.6857	1.31602e-50	1.331e-49	104.106	ENSG00000284227	DCHS2
201134	-2.13526	2.25227	-30.6963	2.00406e-153	1.65587e-151	339.984	ENSG00000154240	CEP112
10644	-2.13476	1.23504	-15.3561	9.53176e-49	9.09961e-48	99.6782	ENSG00000073792	IGF2BP2
4212	-2.13457	2.53634	-26.9849	6.88902e-126	3.42729e-124	276.665	ENSG00000134138	MEIS2
253827	-2.12937	5.2175	-21.3736	3.21776e-86	7.77158e-85	185.323	ENSG00000174099	MSRB3
9547	-2.12838	6.64646	-8.79363	4.89746e-18	1.53394e-17	29.0404	ENSG00000145824	CXCL14
3777	-2.12816	0.448497	-12.827	2.11308e-35	1.32987e-34	69.2426	ENSG00000171303	KCNK3
55214	-2.12594	2.68359	-24.5834	1.58405e-108	5.63753e-107	236.746	ENSG00000090530	P3H2
947	-2.12525	6.08309	-26.5679	7.66728e-123	3.59904e-121	269.519	ENSG00000174059	CD34
56603	-2.11997	2.05889	-20.0966	1.01394e-77	2.0263e-76	166.033	ENSG00000003137	CYP26B1
8404	-2.11979	8.00261	-18.6055	3.92573e-68	6.36815e-67	143.81	ENSG00000152583	SPARCL1
114821	-2.11918	0.120716	-11.2825	3.87656e-28	1.82391e-27	52.6964	ENSG00000248496	ZBED9
114821	-2.11918	0.120716	-11.2825	3.87656e-28	1.82391e-27	52.6964	ENSG00000232040	ZBED9
51473	-2.11652	1.53847	-10.427	1.96226e-24	8.06655e-24	44.0163	ENSG00000146038	DCDC2
368	-2.11321	1.33787	-15.042	5.32736e-47	4.78818e-46	95.6563	ENSG00000275331	ABCC6
368	-2.11321	1.33787	-15.042	5.32736e-47	4.78818e-46	95.6563	ENSG00000091262	ABCC6
2051	-2.11073	2.05491	-17.7156	1.3269e-62	1.86731e-61	131.34	ENSG00000106123	EPHB6
2051	-2.11073	2.05491	-17.7156	1.3269e-62	1.86731e-61	131.34	ENSG00000275482	EPHB6
56100	-2.10911	1.06694	-20.8355	1.31437e-82	2.93841e-81	177.371	ENSG00000253305	PCDHGB6
2318	-2.10889	3.29583	-19.0596	5.19237e-71	9.14751e-70	150.486	ENSG00000128591	FLNC
7111	-2.10233	2.81081	-24.8028	4.3034e-110	1.57113e-108	240.334	ENSG00000136842	TMOD1
79836	-2.10021	-0.427885	-18.6519	2.00338e-68	3.27233e-67	144.942	ENSG00000175556	LONRF3
8613	-2.09916	6.02009	-27.7803	9.89539e-132	5.59248e-130	289.961	ENSG00000162407	PLPP3
94025	-2.09747	1.29019	-8.10743	1.25868e-15	3.51808e-15	24.023	ENSG00000181143	MUC16
7881	-2.09692	1.70187	-28.263	2.70009e-135	1.6515e-133	298.342	ENSG00000169282	KCNAB1
54507	-2.09499	3.32562	-22.8371	3.07234e-96	8.82299e-95	208.445	ENSG00000143382	ADAMTSL4
222962	-2.09331	2.39696	-18.0949	6.0972e-65	9.0777e-64	136.654	ENSG00000164638	SLC29A4
283417	-2.09212	0.259917	-18.7906	2.66067e-69	4.43833e-68	146.916	ENSG00000177990	DPY19L2
139818	-2.09084	4.08015	-21.6965	2.09542e-88	5.23078e-87	190.385	ENSG00000147251	DOCK11
79649	-2.08938	2.72224	-25.0011	1.63819e-111	6.12328e-110	243.603	ENSG00000129680	MAP7D3
342926	-2.08879	0.409137	-21.8967	9.08703e-90	2.30918e-88	193.851	ENSG00000197928	ZNF677
10659	-2.08762	4.68747	-22.0498	8.17472e-91	2.11928e-89	195.895	ENSG00000048740	CELF2
2252	-2.08649	3.03577	-22.6503	6.05189e-95	1.69657e-93	205.498	ENSG00000140285	FGF7
30812	-2.0863	0.0515236	-12.6656	1.30939e-34	7.95371e-34	67.4917	ENSG00000005513	SOX8
55024	-2.08596	0.257972	-13.6909	9.08608e-40	6.5599e-39	79.2531	ENSG00000153064	BANK1
3240	-2.08524	-0.961216	-9.43128	2.00127e-20	6.95254e-20	35.2715	ENSG00000257017	HP
256435	-2.08274	1.03914	-27.8151	5.47952e-132	3.12178e-130	290.762	ENSG00000184005	ST6GALNAC3
388125	-2.08187	-0.558691	-13.7376	5.20685e-40	3.79019e-39	79.9014	ENSG00000205502	C2CD4B
50649	-2.07969	1.73103	-18.2933	3.55528e-66	5.45414e-65	139.581	ENSG00000136002	ARHGEF4
55084	-2.07929	1.93264	-26.5637	8.23006e-123	3.85041e-121	269.642	ENSG00000112320	SOBP
25924	-2.07505	1.55087	-14.6604	6.55933e-45	5.59642e-44	90.8376	ENSG00000170011	MYRIP
148808	-2.07496	1.57582	-20.2151	1.68945e-78	3.42471e-77	167.889	ENSG00000174514	MFSD4A
6913	-2.07417	2.5885	-25.1321	1.88305e-112	7.13287e-111	245.774	ENSG00000092607	TBX15
80177	-2.07352	3.22207	-29.5384	9.09644e-145	6.52404e-143	320.023	ENSG00000120279	MYCT1
27295	-2.07304	4.81158	-18.4603	3.20706e-67	5.0572e-66	141.685	ENSG00000154553	PDLIM3
11095	-2.07256	-0.295819	-13.5447	5.15499e-39	3.63629e-38	77.6049	ENSG00000134917	ADAMTS8
5577	-2.07001	5.58686	-16.3422	2.1811e-54	2.45944e-53	112.214	ENSG00000284096	PRKAR2B
5577	-2.07001	5.58686	-16.3422	2.1811e-54	2.45944e-53	112.214	ENSG00000005249	PRKAR2B
23189	-2.06797	5.3649	-24.2058	7.65432e-106	2.56883e-104	230.429	ENSG00000107104	KANK1
4248	-2.06354	2.05658	-20.5582	9.17853e-81	1.9472e-79	173.031	ENSG00000128268	MGAT3
8555	-2.06338	3.50134	-29.1319	9.68542e-142	6.64297e-140	313.044	ENSG00000081377	CDC14B
8643	-2.06265	0.393223	-20.5674	7.97335e-81	1.69662e-79	173.336	ENSG00000117425	PTCH2
8013	-2.06134	1.99751	-16.7598	7.64175e-57	9.21249e-56	118.134	ENSG00000119508	NR4A3
10371	-2.06063	0.868064	-20.1737	3.16026e-78	6.36967e-77	167.34	ENSG00000075213	SEMA3A
203859	-2.06036	0.222469	-11.4368	7.86069e-29	3.79316e-28	54.2631	ENSG00000171714	ANO5
9429	-2.05744	1.66397	-21.2595	1.89181e-85	4.44748e-84	183.84	ENSG00000118777	ABCG2
80723	-2.05699	1.43807	-28.9765	1.38412e-140	9.40201e-139	310.507	ENSG00000168917	SLC35G2
482	-2.05569	0.952611	-23.6724	4.4724e-102	1.42001e-100	222.077	ENSG00000129244	ATP1B2
8425	-2.05306	5.45434	-22.7042	2.56165e-95	7.23872e-94	206.234	ENSG00000090006	LTBP4
54510	-2.04987	4.43103	-21.4585	8.59152e-87	2.09654e-85	186.662	ENSG00000189184	PCDH18
51301	-2.04952	0.232906	-17.1904	2.04982e-59	2.67423e-58	124.255	ENSG00000176928	GCNT4
4359	-2.04869	-0.386645	-16.7107	1.49263e-56	1.79027e-55	117.744	ENSG00000158887	MPZ
167465	-2.04864	0.377631	-19.3182	1.14665e-72	2.09046e-71	154.622	ENSG00000178175	ZNF366
10411	-2.04787	3.79823	-22.3462	7.5737e-93	2.03053e-91	200.615	ENSG00000079337	RAPGEF3
83604	-2.0476	4.63847	-20.0129	3.58487e-77	7.09393e-76	164.549	ENSG00000147027	TMEM47
6867	-2.04751	6.34621	-19.1815	8.63455e-72	1.55411e-70	152.175	ENSG00000147526	TACC1
4692	-2.0466	3.76135	-24.4496	1.41908e-107	4.93845e-106	234.469	ENSG00000182636	NDN
7450	-2.04638	7.46786	-20.1899	2.47514e-78	5.00304e-77	167.226	ENSG00000110799	VWF
120376	-2.04437	-0.690684	-16.8079	3.96331e-57	4.81079e-56	119.084	ENSG00000214290	COLCA2
387104	-2.04331	0.68708	-20.3005	4.63416e-79	9.53071e-78	169.269	ENSG00000214338	SOGA3
10157	-2.04187	3.30456	-26.4771	3.52315e-122	1.61619e-120	268.081	ENSG00000008311	AASS
644596	-2.03982	0.160524	-21.6318	5.75839e-88	1.42988e-86	189.727	ENSG00000196972	SMIM10L2B
219539	-2.03978	-0.55633	-23.8773	1.61208e-103	5.24819e-102	225.38	ENSG00000166793	YPEL4
1378	-2.03737	0.12427	-13.475	1.17311e-38	8.20942e-38	76.7363	ENSG00000203710	CR1
2995	-2.03645	4.28991	-25.5609	1.54612e-115	6.24146e-114	252.747	ENSG00000136732	GYPC
83595	-2.03537	2.683	-27.3564	1.30109e-128	6.80854e-127	282.919	ENSG00000171056	SOX7
83595	-2.03537	2.683	-27.3564	1.30109e-128	6.80854e-127	282.919	ENSG00000285438	SOX7
9397	-2.02911	3.82187	-28.5153	3.66042e-137	2.28841e-135	302.5	ENSG00000152465	NMT2
54097	-2.02856	1.37196	-9.36865	3.48476e-20	1.19971e-19	34.3774	ENSG00000183844	FAM3B
155038	-2.02852	3.72976	-27.8617	2.4843e-132	1.43268e-130	291.394	ENSG00000171115	GIMAP8
7092	-2.02759	1.68565	-17.9069	8.85367e-64	1.28697e-62	134.096	ENSG00000038295	TLL1
80726	-2.02752	2.04054	-19.5316	4.8278e-74	9.08283e-73	157.611	ENSG00000130518	IQCN
221806	-2.02514	-0.525654	-9.30671	6.01282e-20	2.04613e-19	34.1465	ENSG00000146530	VWDE
133	-2.02156	2.98705	-17.6722	2.44417e-62	3.40905e-61	130.616	ENSG00000148926	ADM
79817	-2.01701	3.38069	-22.3523	6.8778e-93	1.85451e-91	200.746	ENSG00000120162	MOB3B
5727	-2.01624	2.72058	-22.0507	8.06391e-91	2.09439e-89	196.057	ENSG00000185920	PTCH1
26468	-2.01586	2.34746	-23.3706	5.8705e-100	1.81101e-98	217.093	ENSG00000106852	LHX6
79812	-2.01488	5.15467	-24.4599	1.1992e-107	4.19395e-106	234.582	ENSG00000173269	MMRN2
57556	-2.01299	3.95401	-19.5182	5.90104e-74	1.10432e-72	157.198	ENSG00000092421	SEMA6A
51232	-2.00935	6.85726	-19.1626	1.13977e-71	2.04364e-70	151.906	ENSG00000150938	CRIM1
51232	-2.00935	6.85726	-19.1626	1.13977e-71	2.04364e-70	151.906	ENSG00000277354	CRIM1
389136	-2.00868	3.65477	-19.4327	2.10146e-73	3.88125e-72	155.953	ENSG00000206538	VGLL3
5787	-2.00719	4.82123	-21.2789	1.40142e-85	3.30561e-84	183.863	ENSG00000127329	PTPRB
249	-2.00645	3.83619	-18.2734	4.73466e-66	7.24768e-65	139.056	ENSG00000162551	ALPL
11217	-2.00535	4.65902	-15.91	6.90159e-52	7.24462e-51	106.494	ENSG00000241978	AKAP2
152503	-2.00455	5.94798	-26.5	2.39665e-122	1.103e-120	268.379	ENSG00000109686	SH3D19
5733	-2.00389	4.44259	-12.156	3.70355e-32	2.05206e-31	61.2908	ENSG00000050628	PTGER3
83690	-2.00376	3.91805	-12.1421	4.30689e-32	2.37703e-31	61.1787	ENSG00000121005	CRISPLD1
8835	-2.00197	3.66474	-17.5237	1.97139e-61	2.699e-60	128.463	ENSG00000120833	SOCS2
26050	-2.00021	-0.772725	-10.2987	6.73187e-24	2.70904e-23	43.1671	ENSG00000165300	SLITRK5
217	-1.99805	6.70371	-16.424	7.2597e-55	8.33921e-54	113.321	ENSG00000111275	ALDH2
126410	-1.99799	0.953471	-8.49187	5.89552e-17	1.75549e-16	27.1214	ENSG00000171954	CYP4F22
55713	-1.99775	1.24865	-15.3173	1.57171e-48	1.49139e-47	99.2013	ENSG00000198185	ZNF334
9723	-1.99673	2.37275	-11.2274	6.82373e-28	3.18825e-27	51.7734	ENSG00000170381	SEMA3E
6512	-1.99608	-0.863783	-16.343	2.16007e-54	2.43962e-53	112.829	ENSG00000162383	SLC1A7
3481	-1.99113	6.28448	-12.1528	3.83533e-32	2.12258e-31	61.2318	ENSG00000284779	IGF2
3481	-1.99113	6.28448	-12.1528	3.83533e-32	2.12258e-31	61.2318	ENSG00000167244	IGF2
1906	-1.98974	3.10843	-18.116	4.51028e-65	6.72922e-64	136.88	ENSG00000078401	EDN1
25840	-1.98956	6.11021	-24.2455	4.00056e-106	1.34902e-104	231.078	ENSG00000185432	METTL7A
158471	-1.98953	2.698	-19.6962	4.14727e-75	7.9941e-74	159.969	ENSG00000106772	PRUNE2
196883	-1.98855	2.88596	-25.28	1.63175e-113	6.35124e-112	248.197	ENSG00000284814	ADCY4
196883	-1.98855	2.88596	-25.28	1.63175e-113	6.35124e-112	248.197	ENSG00000129467	ADCY4
91461	-1.98676	2.73252	-19.5563	3.34593e-74	6.34559e-73	157.884	ENSG00000162878	PKDCC
79870	-1.98551	1.1204	-16.2486	7.65287e-54	8.45406e-53	111.387	ENSG00000164929	BAALC
4337	-1.98478	4.165	-28.547	2.13083e-137	1.34404e-135	303.024	ENSG00000124615	MOCS1
8434	-1.98401	3.84777	-23.7594	1.09237e-102	3.50775e-101	223.232	ENSG00000122707	RECK
2308	-1.9836	4.89762	-26.9102	2.4236e-125	1.189e-123	275.274	ENSG00000150907	FOXO1
80323	-1.98332	0.138712	-13.7943	2.64234e-40	1.94547e-39	80.5071	ENSG00000166510	CCDC68
284119	-1.98284	8.05987	-20.8704	7.69267e-83	1.7225e-81	177.595	ENSG00000177469	CAVIN1
79148	-1.98253	1.92008	-20.3335	2.80579e-79	5.80424e-78	169.643	ENSG00000271447	MMP28
79148	-1.98253	1.92008	-20.3335	2.80579e-79	5.80424e-78	169.643	ENSG00000278843	MMP28
22885	-1.98161	4.70691	-14.0349	1.45361e-41	1.11378e-40	82.8206	ENSG00000173210	ABLIM3
133584	-1.98014	3.42756	-28.078	6.29363e-134	3.81643e-132	295.087	ENSG00000164318	EGFLAM
11076	-1.97994	2.88036	-17.9487	4.89458e-64	7.15156e-63	134.529	ENSG00000171368	TPPP
7010	-1.97976	3.56205	-22.844	2.7532e-96	7.93878e-95	208.539	ENSG00000120156	TEK
4489	-1.9764	-1.32054	-10.1614	2.48036e-23	9.78363e-23	41.9384	ENSG00000205362	MT1A
8082	-1.97301	4.96487	-22.8385	3.00484e-96	8.64672e-95	208.38	ENSG00000123096	SSPN
23148	-1.97299	1.39397	-20.7287	6.7634e-82	1.47926e-80	175.718	ENSG00000136274	NACAD
58480	-1.97243	4.48882	-19.5194	5.7964e-74	1.08617e-72	157.186	ENSG00000116574	RHOU
58480	-1.97243	4.48882	-19.5194	5.7964e-74	1.08617e-72	157.186	ENSG00000284984	RHOU
2903	-1.97053	-0.346615	-13.7514	4.41625e-40	3.22466e-39	80.0533	ENSG00000183454	GRIN2A
1803	-1.96416	2.98797	-17.4967	2.87501e-61	3.90586e-60	128.16	ENSG00000197635	DPP4
56107	-1.96319	0.779384	-17.831	2.59734e-63	3.71812e-62	133.141	ENSG00000261934	PCDHGA9
9627	-1.96226	1.43319	-18.5356	1.08092e-67	1.73352e-66	143.118	ENSG00000064692	SNCAIP
57526	-1.96097	2.01861	-15.4596	2.49982e-49	2.43251e-48	100.908	ENSG00000165194	PCDH19
6414	-1.9596	8.08005	-16.0308	1.39386e-52	1.49195e-51	108.113	ENSG00000250722	SELENOP
9783	-1.95938	2.51065	-21.3729	3.2531e-86	7.83015e-85	185.508	ENSG00000117016	RIMS3
2034	-1.95708	7.2801	-22.3498	7.1543e-93	1.92539e-91	200.631	ENSG00000116016	EPAS1
51454	-1.95176	2.65944	-20.8158	1.77833e-82	3.95062e-81	176.903	ENSG00000144366	GULP1
641700	-1.95167	1.95485	-26.8101	1.30751e-124	6.32666e-123	273.782	ENSG00000249751	ECSCR
146433	-1.94997	2.26587	-15.792	3.2665e-51	3.37372e-50	105.198	ENSG00000157368	IL34
53836	-1.94956	-0.541338	-9.89888	2.88732e-22	1.08181e-21	39.4295	ENSG00000138271	GPR87
83733	-1.94734	-0.374108	-15.4029	5.20351e-49	5.01161e-48	100.483	ENSG00000182902	SLC25A18
8660	-1.94694	4.87918	-17.4696	4.20478e-61	5.6851e-60	127.638	ENSG00000185950	IRS2
64409	-1.94489	0.0328682	-14.7516	2.09387e-45	1.81499e-44	92.1948	ENSG00000185274	GALNT17
6236	-1.94424	0.0806288	-13.8418	1.49592e-40	1.10659e-39	81.0839	ENSG00000166592	RRAD
23461	-1.94417	3.89553	-23.0493	1.02936e-97	3.06187e-96	211.797	ENSG00000154265	ABCA5
54360	-1.94392	-0.311396	-17.6386	3.92573e-62	5.44859e-61	130.528	ENSG00000170891	CYTL1
541468	-1.94334	-0.208928	-23.4046	3.39339e-100	1.05143e-98	217.775	ENSG00000171357	LURAP1
256949	-1.94266	2.06841	-25.2215	4.29749e-113	1.64551e-111	247.309	ENSG00000186994	KANK3
121227	-1.9421	4.09761	-21.29	1.17844e-85	2.78431e-84	184.07	ENSG00000139263	LRIG3
27115	-1.94152	1.65985	-25.442	1.11339e-114	4.3819e-113	250.986	ENSG00000171408	PDE7B
23452	-1.94146	6.0893	-18.3551	1.46177e-66	2.28467e-65	140.162	ENSG00000136859	ANGPTL2
5169	-1.93736	-0.0847706	-12.3194	6.17519e-33	3.52095e-32	63.6958	ENSG00000154269	ENPP3
3918	-1.93651	5.36161	-10.114	3.87812e-23	1.50906e-22	40.6511	ENSG00000058085	LAMC2
8029	-1.93572	0.684488	-26.0058	9.36874e-119	4.04804e-117	260.375	ENSG00000107611	CUBN
221395	-1.93547	5.20627	-23.665	5.04773e-102	1.59909e-100	221.651	ENSG00000069122	ADGRF5
64067	-1.93483	0.909843	-18.9738	1.82873e-70	3.16643e-69	149.539	ENSG00000151322	NPAS3
866	-1.93464	-1.24481	-5.22831	2.01441e-07	3.63819e-07	6.01864	ENSG00000277405	SERPINA6
866	-1.93464	-1.24481	-5.22831	2.01441e-07	3.63819e-07	6.01864	ENSG00000170099	SERPINA6
6563	-1.9312	0.512531	-16.1204	4.23589e-53	4.58964e-52	109.765	ENSG00000141469	SLC14A1
4232	-1.92838	5.44699	-15.6252	2.90142e-50	2.90533e-49	102.752	ENSG00000106484	MEST
9508	-1.92654	0.715253	-19.0402	6.89867e-71	1.20932e-69	150.526	ENSG00000156140	ADAMTS3
5178	-1.92561	3.51547	-10.9602	1.02727e-26	4.60626e-26	48.9271	ENSG00000198300	PEG3
23127	-1.92511	0.316675	-17.566	1.08945e-61	1.4959e-60	129.469	ENSG00000198756	COLGALT2
57381	-1.92322	2.9619	-28.3709	4.29584e-136	2.6621e-134	300.104	ENSG00000126785	RHOJ
23500	-1.92235	4.14385	-22.1658	1.31299e-91	3.44819e-90	197.748	ENSG00000146122	DAAM2
6711	-1.92229	8.32842	-27.0278	3.33914e-126	1.67301e-124	277.281	ENSG00000115306	SPTBN1
3270	-1.91774	-0.349293	-16.9601	4.92445e-58	6.15186e-57	121.141	ENSG00000130528	HRC
4162	-1.91618	6.8067	-22.0683	6.10695e-91	1.58904e-89	196.183	ENSG00000076706	MCAM
56110	-1.91426	0.214712	-15.412	4.62652e-49	4.46198e-48	100.548	ENSG00000253485	PCDHGA5
3491	-1.91216	7.32896	-14.6406	8.40757e-45	7.14744e-44	90.2488	ENSG00000142871	CYR61
4883	-1.91169	0.522008	-12.1296	4.9339e-32	2.71672e-31	61.5479	ENSG00000113389	NPR3
10974	-1.91158	5.93868	-10.656	2.11147e-25	8.99397e-25	45.8171	ENSG00000148671	ADIRF
4038	-1.91148	2.2381	-20.4241	7.08538e-80	1.4831e-78	170.987	ENSG00000134569	LRP4
5156	-1.90994	5.73239	-14.7331	2.64196e-45	2.28308e-44	91.3773	ENSG00000134853	PDGFRA
1768	-1.90839	-0.232157	-14.4864	5.72414e-44	4.74348e-43	88.9399	ENSG00000115423	DNAH6
116966	-1.90789	-0.208232	-10.3907	2.78484e-24	1.13983e-23	43.9676	ENSG00000150627	WDR17
8611	-1.90713	5.24602	-25.9009	5.39788e-118	2.28343e-116	258.371	ENSG00000067113	PLPP1
57683	-1.90403	2.42543	-17.9731	3.45508e-64	5.07451e-63	134.942	ENSG00000204186	ZDBF2
57683	-1.90403	2.42543	-17.9731	3.45508e-64	5.07451e-63	134.942	ENSG00000283649	ZDBF2
114804	-1.90254	2.33632	-17.2352	1.10205e-59	1.4471e-58	124.612	ENSG00000141576	RNF157
290	-1.90194	5.62591	-11.2266	6.87789e-28	3.21249e-27	51.499	ENSG00000166825	ANPEP
7498	-1.89897	1.63857	-10.4884	1.0835e-24	4.50124e-24	44.6196	ENSG00000158125	XDH
150	-1.89684	4.10449	-14.5522	2.53079e-44	2.1196e-43	89.1815	ENSG00000150594	ADRA2A
79971	-1.89641	5.38117	-15.6645	1.73696e-50	1.75047e-49	103.264	ENSG00000116729	WLS
9353	-1.89562	3.07937	-15.9113	6.7788e-52	7.12101e-51	106.645	ENSG00000145147	SLIT2
728819	-1.89526	-0.825815	-18.0236	1.6842e-64	2.49435e-63	135.97	ENSG00000223658	C1GALT1C1L
7068	-1.89341	4.58536	-18.7064	9.07326e-69	1.49587e-67	145.252	ENSG00000151090	THRB
56109	-1.89182	0.386916	-19.0124	1.03793e-70	1.80603e-69	150.145	ENSG00000253731	PCDHGA6
54331	-1.88988	4.19614	-23.5122	5.97598e-101	1.86802e-99	219.219	ENSG00000186469	GNG2
2908	-1.88681	5.87749	-22.9476	5.24382e-97	1.53395e-95	210.115	ENSG00000113580	NR3C1
1360	-1.88622	2.18015	-4.81033	1.69688e-06	2.8966e-06	3.33576	ENSG00000153002	CPB1
4856	-1.88617	2.73654	-18.9882	1.47901e-70	2.56404e-69	149.522	ENSG00000136999	NOV
5446	-1.88127	0.504107	-7.90498	6.00413e-15	1.62639e-14	22.6538	ENSG00000105852	PON3
158866	-1.88034	1.01458	-17.8981	1.00343e-63	1.45709e-62	134.073	ENSG00000102383	ZDHHC15
9077	-1.88029	0.667648	-12.9184	7.46279e-36	4.76681e-35	70.2778	ENSG00000162595	DIRAS3
54538	-1.87936	4.38972	-26.2466	1.67351e-120	7.43555e-119	264.164	ENSG00000154133	ROBO4
30846	-1.87909	6.63046	-20.3161	3.65579e-79	7.54053e-78	169.115	ENSG00000024422	EHD2
54749	-1.87847	3.38234	-20.6921	1.18462e-81	2.575e-80	174.935	ENSG00000086289	EPDR1
2012	-1.87826	7.36421	-18.7138	8.14273e-69	1.34403e-67	145.359	ENSG00000134531	EMP1
55323	-1.8777	3.19267	-23.8707	1.79336e-103	5.82492e-102	225.096	ENSG00000166173	LARP6
22899	-1.87726	3.76088	-25.1934	6.83677e-113	2.60369e-111	246.7	ENSG00000198844	ARHGEF15
60468	-1.8756	2.21364	-20.2492	1.00862e-78	2.06234e-77	168.345	ENSG00000112182	BACH2
10979	-1.87292	5.6573	-22.651	5.98032e-95	1.67984e-93	205.386	ENSG00000073712	FERMT2
1073	-1.87226	4.12885	-30.5475	2.61075e-152	2.09587e-150	337.325	ENSG00000165410	CFL2
23321	-1.87125	4.91022	-15.578	5.36897e-50	5.31965e-49	102.15	ENSG00000109654	TRIM2
3929	-1.87031	-0.099047	-7.01177	3.90742e-12	9.17227e-12	16.3854	ENSG00000129988	LBP
79632	-1.86994	1.49119	-18.2611	5.64963e-66	8.62027e-65	139.173	ENSG00000111879	FAM184A
10395	-1.86936	5.38193	-20.1167	7.48605e-78	1.50456e-76	166.096	ENSG00000285265	DLC1
10395	-1.86936	5.38193	-20.1167	7.48605e-78	1.50456e-76	166.096	ENSG00000164741	DLC1
23492	-1.86886	5.06587	-22.6608	5.11606e-95	1.43994e-93	205.549	ENSG00000100307	CBX7
285671	-1.86842	2.22816	-22.4684	1.09165e-93	2.98913e-92	202.714	ENSG00000164197	RNF180
552	-1.86805	0.460535	-16.0823	7.03877e-53	7.5628e-52	109.265	ENSG00000166148	AVPR1A
89795	-1.86776	2.28663	-14.977	1.21736e-46	1.08449e-45	94.7173	ENSG00000067798	NAV3
1740	-1.86753	0.610876	-17.7833	5.09907e-63	7.24797e-62	132.496	ENSG00000150672	DLG2
5587	-1.86658	2.38393	-23.9255	7.36352e-104	2.40831e-102	226.065	ENSG00000184304	PRKD1
4919	-1.86526	0.936256	-15.2729	2.78154e-48	2.60958e-47	98.6809	ENSG00000185483	ROR1
81575	-1.86445	4.9488	-18.9364	3.16279e-70	5.41662e-69	148.587	ENSG00000178878	APOLD1
2078	-1.86352	3.92618	-25.7569	5.94613e-117	2.46372e-115	256.025	ENSG00000157554	ERG
2350	-1.8594	2.9031	-16.9859	3.45054e-58	4.32588e-57	121.112	ENSG00000165457	FOLR2
51267	-1.85848	1.25309	-26.0574	3.95915e-119	1.7212e-117	261.228	ENSG00000150048	CLEC1A
8913	-1.85666	-0.875718	-12.3358	5.15573e-33	2.95638e-32	63.9739	ENSG00000006283	CACNA1G
643314	-1.85642	2.18265	-15.084	3.12081e-47	2.83928e-46	96.0834	ENSG00000127603	MACF1
55784	-1.856	1.75251	-15.2978	2.01834e-48	1.9075e-47	98.8951	ENSG00000140563	MCTP2
1356	-1.85537	3.71141	-6.93403	6.64752e-12	1.54098e-11	15.2186	ENSG00000047457	CP
84803	-1.85494	1.74786	-18.9663	2.04034e-70	3.52421e-69	149.334	ENSG00000138678	GPAT3
390	-1.85317	5.37059	-17.4232	8.04222e-61	1.07807e-59	126.981	ENSG00000115963	RND3
7434	-1.85295	0.0260427	-8.51452	4.90386e-17	1.46701e-16	27.4611	ENSG00000106018	VIPR2
154810	-1.8525	5.48067	-18.3043	3.03387e-66	4.65931e-65	139.433	ENSG00000166025	AMOTL1
280	-1.85184	2.4391	-19.5315	4.83988e-74	9.09345e-73	157.569	ENSG00000240038	AMY2B
3776	-1.85175	1.84518	-11.3888	1.29345e-28	6.18656e-28	53.5363	ENSG00000082482	KCNK2
51554	-1.85114	1.36912	-18.4064	6.98689e-67	1.09686e-65	141.274	ENSG00000129048	ACKR4
847	-1.85045	6.51013	-26.9205	2.03771e-125	1.00316e-123	275.443	ENSG00000121691	CAT
55243	-1.84522	3.26513	-15.5762	5.491e-50	5.43294e-49	102.249	ENSG00000183853	KIRREL1
825	-1.84288	1.45591	-19.9201	1.44662e-76	2.83485e-75	163.488	ENSG00000092529	CAPN3
5125	-1.84275	1.95016	-17.843	2.19233e-63	3.14791e-62	133.169	ENSG00000099139	PCSK5
197257	-1.84178	2.16547	-15.1845	8.64916e-48	7.98197e-47	97.3674	ENSG00000166816	LDHD
1848	-1.84175	5.99078	-18.518	1.39448e-67	2.22629e-66	142.503	ENSG00000139318	DUSP6
3206	-1.84076	2.17197	-17.7978	4.1528e-63	5.92078e-62	132.503	ENSG00000253293	HOXA10
81553	-1.8397	1.8869	-22.7839	7.18466e-96	2.04661e-94	207.763	ENSG00000197872	FAM49A
11107	-1.83912	0.503455	-20.5024	2.1492e-80	4.53903e-79	172.35	ENSG00000138738	PRDM5
58499	-1.83805	3.42914	-16.3558	1.81861e-54	2.06055e-53	112.512	ENSG00000148143	ZNF462
4250	-1.83744	5.29608	-3.89239	0.000104689	0.000159082	-0.92987	ENSG00000110484	SCGB2A2
5322	-1.83666	-0.617592	-16.3068	3.50967e-54	3.93244e-53	112.341	ENSG00000127472	PLA2G5
163115	-1.83551	0.0114741	-26.446	5.92946e-122	2.70249e-120	267.684	ENSG00000196381	ZNF781
5152	-1.83448	2.47007	-17.4798	3.64406e-61	4.93643e-60	128.007	ENSG00000160191	PDE9A
54756	-1.83301	4.8217	-17.1134	5.95295e-59	7.63241e-58	122.704	ENSG00000144730	IL17RD
115207	-1.83078	6.59396	-20.7	1.05046e-81	2.28689e-80	174.954	ENSG00000178695	KCTD12
158399	-1.83033	-0.200409	-17.6385	3.93002e-62	5.44919e-61	130.525	ENSG00000173258	ZNF483
50805	-1.82861	-0.41898	-8.04089	2.11139e-15	5.83908e-15	23.84	ENSG00000113430	IRX4
85463	-1.82843	2.70254	-22.1975	7.96092e-92	2.10243e-90	198.383	ENSG00000149289	ZC3H12C
4882	-1.8279	3.03849	-24.5574	2.42387e-108	8.60473e-107	236.304	ENSG00000159899	NPR2
23034	-1.82775	3.85332	-23.2161	7.06556e-99	2.16081e-97	214.479	ENSG00000020577	SAMD4A
3590	-1.82414	3.04552	-28.0216	1.6418e-133	9.82923e-132	294.166	ENSG00000137070	IL11RA
202151	-1.82201	0.325115	-9.64427	2.96517e-21	1.06902e-20	37.0083	ENSG00000164188	RANBP3L
687	-1.8194	5.69546	-22.8486	2.5579e-96	7.3907e-95	208.532	ENSG00000119138	KLF9
4828	-1.81918	2.13198	-19.1362	1.68326e-71	2.99154e-70	151.775	ENSG00000197696	NMB
2157	-1.81917	4.26369	-26.1519	8.16487e-120	3.57156e-118	262.589	ENSG00000185010	F8
63923	-1.81695	2.49207	-12.0298	1.45763e-31	7.89376e-31	60.1609	ENSG00000120332	TNN
8839	-1.81679	3.89893	-11.6126	1.24953e-29	6.21421e-29	55.557	ENSG00000064205	WISP2
222389	-1.81671	2.87398	-14.7479	2.19321e-45	1.89993e-44	91.7566	ENSG00000165626	BEND7
53335	-1.81632	1.19473	-9.09143	3.9088e-19	1.28675e-18	32.054	ENSG00000119866	BCL11A
64651	-1.81587	5.37628	-22.7266	1.79256e-95	5.07558e-94	206.591	ENSG00000144655	CSRNP1
100129792	-1.8119	1.54439	-23.1654	1.5959e-98	4.80779e-97	213.894	ENSG00000198865	CCDC152
5209	-1.81014	6.82092	-16.5174	2.05867e-55	2.39991e-54	114.576	ENSG00000170525	PFKFB3
83660	-1.80916	5.25913	-23.4743	1.10218e-100	3.4301e-99	218.572	ENSG00000171914	TLN2
64115	-1.80704	4.84163	-22.0194	1.32062e-90	3.41115e-89	195.416	ENSG00000107738	VSIR
135293	-1.80626	3.14554	-15.2337	4.59971e-48	4.27561e-47	97.8634	ENSG00000146281	PM20D2
57595	-1.80507	1.31825	-14.43	1.15195e-43	9.49034e-43	88.0639	ENSG00000067840	PDZD4
340554	-1.80428	0.279493	-24.9317	5.15093e-111	1.90517e-109	242.602	ENSG00000102053	ZC3H12B
8676	-1.80079	2.43126	-21.3734	3.22994e-86	7.78768e-85	185.531	ENSG00000135604	STX11
6489	-1.79973	1.98038	-14.8643	5.06448e-46	4.45554e-45	93.3619	ENSG00000111728	ST8SIA1
389114	-1.7991	2.58637	-17.0945	7.73089e-59	9.87611e-58	122.658	ENSG00000182983	ZNF662
152519	-1.79893	-0.69505	-11.2602	4.87522e-28	2.28464e-27	52.6038	ENSG00000163293	NIPAL1
28968	-1.79823	-0.728348	-14.2397	1.19818e-42	9.53751e-42	85.9695	ENSG00000063127	SLC6A16
1524	-1.79804	2.88701	-14.3598	2.74037e-43	2.22905e-42	86.9525	ENSG00000168329	CX3CR1
2857	-1.79777	2.81647	-20.8102	1.93879e-82	4.30035e-81	176.807	ENSG00000171659	GPR34
7436	-1.79735	3.96129	-17.5981	6.93242e-62	9.57459e-61	129.489	ENSG00000147852	VLDLR
2037	-1.79686	5.99786	-20.2952	5.0177e-79	1.03045e-77	168.791	ENSG00000079819	EPB41L2
3248	-1.79364	1.746	-10.0604	6.41637e-23	2.47359e-22	40.5594	ENSG00000164120	HPGD
59	-1.79331	8.41706	-15.4839	1.82302e-49	1.78129e-48	100.969	ENSG00000107796	ACTA2
2619	-1.79174	4.58697	-15.9502	4.05342e-52	4.28033e-51	107.034	ENSG00000180447	GAS1
127254	-1.79075	-0.619762	-7.43718	1.94473e-13	4.8727e-13	19.4264	ENSG00000178965	ERICH3
10747	-1.78779	-0.473462	-18.5073	1.62667e-67	2.59112e-66	142.869	ENSG00000009724	MASP2
57631	-1.78715	0.716058	-19.7931	9.7294e-76	1.88569e-74	161.659	ENSG00000130224	LRCH2
10124	-1.78602	4.25759	-22.9321	6.7206e-97	1.95784e-95	209.909	ENSG00000122644	ARL4A
320	-1.78515	2.65538	-21.3358	5.78936e-86	1.38172e-84	184.927	ENSG00000276497	APBA1
320	-1.78515	2.65538	-21.3358	5.78936e-86	1.38172e-84	184.927	ENSG00000107282	APBA1
11213	-1.78469	3.29172	-17.0346	1.76529e-58	2.23693e-57	121.739	ENSG00000090376	IRAK3
3759	-1.78414	2.44583	-22.9521	4.88581e-97	1.43219e-95	210.392	ENSG00000123700	KCNJ2
9037	-1.78209	5.10463	-15.6946	1.17158e-50	1.18576e-49	103.663	ENSG00000112902	SEMA5A
7757	-1.77963	0.962264	-12.322	6.00227e-33	3.42789e-32	63.5949	ENSG00000160321	ZNF208
55366	-1.77919	4.75315	-15.7371	6.71254e-51	6.86263e-50	104.229	ENSG00000205213	LGR4
11155	-1.7776	0.262652	-18.558	7.8154e-68	1.25624e-66	143.562	ENSG00000122367	LDB3
5578	-1.77615	2.89939	-20.2131	1.74319e-78	3.52859e-77	167.72	ENSG00000154229	PRKCA
56111	-1.77455	0.570188	-13.3869	3.30244e-38	2.27057e-37	75.675	ENSG00000262576	PCDHGA4
3233	-1.77423	-0.955664	-14.663	6.3528e-45	5.42676e-44	91.1883	ENSG00000278500	AC009336.2
3233	-1.77423	-0.955664	-14.663	6.3528e-45	5.42676e-44	91.1883	ENSG00000170166	HOXD4
143689	-1.77392	0.512532	-18.8381	1.3302e-69	2.23743e-68	147.605	ENSG00000134627	PIWIL4
9469	-1.77298	4.54731	-17.5155	2.21102e-61	3.01831e-60	128.296	ENSG00000122863	CHST3
22925	-1.77296	3.74078	-22.3528	6.82016e-93	1.84249e-91	200.736	ENSG00000153246	PLA2R1
2494	-1.77124	1.80458	-22.4423	1.65188e-93	4.50567e-92	202.354	ENSG00000116833	NR5A2
57469	-1.77092	1.43445	-20.1123	7.99832e-78	1.60523e-76	166.38	ENSG00000204851	PNMA8B
9936	-1.76723	5.29843	-21.4467	1.03335e-86	2.51294e-85	186.457	ENSG00000241399	CD302
389072	-1.76564	3.73237	-26.5503	1.02994e-122	4.77115e-121	269.289	ENSG00000178385	PLEKHM3
389072	-1.76564	3.73237	-26.5503	1.02994e-122	4.77115e-121	269.289	ENSG00000285005	PLEKHM3
91624	-1.76548	3.45716	-21.6042	8.86758e-88	2.18656e-86	189.009	ENSG00000162614	NEXN
66004	-1.76517	3.42602	-13.7871	2.88073e-40	2.11879e-39	79.9624	ENSG00000180155	LYNX1
80820	-1.7635	3.43734	-27.9912	2.75124e-133	1.63329e-131	293.623	ENSG00000122547	EEPD1
84159	-1.7615	6.26157	-20.7758	3.28544e-82	7.25313e-81	176.108	ENSG00000150347	ARID5B
56978	-1.76107	0.16965	-19.9827	5.64165e-77	1.11484e-75	164.528	ENSG00000152784	PRDM8
5784	-1.75898	3.28283	-20.0806	1.29124e-77	2.5732e-76	165.679	ENSG00000152104	PTPN14
80206	-1.75822	3.3449	-19.5599	3.17159e-74	6.02305e-73	157.888	ENSG00000134775	FHOD3
3680	-1.75767	2.77296	-18.6391	2.41236e-68	3.93128e-67	144.447	ENSG00000144668	ITGA9
84951	-1.75647	3.96886	-8.63123	1.88594e-17	5.72426e-17	27.7762	ENSG00000131746	TNS4
7225	-1.75588	1.71943	-23.2084	7.9901e-99	2.43302e-97	214.572	ENSG00000137672	TRPC6
6296	-1.75573	0.828807	-15.0968	2.653e-47	2.41834e-46	96.471	ENSG00000005187	ACSM3
79026	-1.75554	10.6856	-17.7683	6.3007e-63	8.93801e-62	131.919	ENSG00000124942	AHNAK
2299	-1.7544	1.43758	-6.62152	5.33743e-11	1.18017e-10	13.5846	ENSG00000168269	FOXI1
10331	-1.75416	1.02303	-8.5501	3.66894e-17	1.10342e-16	27.6064	ENSG00000179913	B3GNT3
1949	-1.75392	2.18688	-15.2532	3.58424e-48	3.35153e-47	98.2648	ENSG00000108947	EFNB3
1128	-1.75391	0.138591	-8.11336	1.20177e-15	3.363e-15	24.3159	ENSG00000168539	CHRM1
91392	-1.75263	1.90241	-19.5629	3.03039e-74	5.76264e-73	158.115	ENSG00000196653	ZNF502
91392	-1.75263	1.90241	-19.5629	3.03039e-74	5.76264e-73	158.115	ENSG00000281448	ZNF502
63934	-1.75255	1.58898	-14.497	5.0187e-44	4.16623e-43	88.8549	ENSG00000198046	ZNF667
64753	-1.75229	0.176536	-18.3295	2.11415e-66	3.26815e-65	140.289	ENSG00000128596	CCDC136
79750	-1.75145	0.455223	-12.6582	1.42221e-34	8.62422e-34	67.3857	ENSG00000151789	ZNF385D
5067	-1.75033	0.700082	-11.6655	7.15901e-30	3.59069e-29	56.6082	ENSG00000113805	CNTN3
1950	-1.75022	2.14834	-9.2778	7.74768e-20	2.62448e-19	33.485	ENSG00000138798	EGF
284217	-1.74993	1.83518	-13.092	1.01809e-36	6.69674e-36	72.0894	ENSG00000101680	LAMA1
166824	-1.74955	2.12246	-11.3586	1.76811e-28	8.42264e-28	53.1962	ENSG00000169435	RASSF6
140706	-1.74921	1.81338	-24.1905	9.81983e-106	3.28001e-104	230.436	ENSG00000101331	CCM2L
54549	-1.74878	2.13377	-10.8106	4.58125e-26	1.99903e-25	47.6836	ENSG00000069188	SDK2
118429	-1.74842	5.21348	-22.0038	1.68653e-90	4.33255e-89	195.162	ENSG00000163297	ANTXR2
168537	-1.74803	3.4144	-19.9053	1.80791e-76	3.53794e-75	163.034	ENSG00000179144	GIMAP7
2875	-1.74733	1.01518	-10.3673	3.48769e-24	1.42092e-23	43.5723	ENSG00000167701	GPT
395	-1.74556	1.57765	-20.7209	7.62046e-82	1.66157e-80	175.596	ENSG00000047648	ARHGAP6
132884	-1.74516	1.82749	-19.1178	2.2052e-71	3.90933e-70	151.555	ENSG00000173040	EVC2
4621	-1.74199	-0.0982716	-18.144	3.02334e-65	4.52508e-64	137.658	ENSG00000109063	MYH3
5295	-1.74194	7.08254	-17.4273	7.58969e-61	1.01934e-59	127.051	ENSG00000145675	PIK3R1
2331	-1.74134	6.73266	-11.7741	2.26244e-30	1.15651e-29	57.184	ENSG00000122176	FMOD
58985	-1.74126	-0.698152	-12.7272	6.53971e-35	4.01737e-34	68.293	ENSG00000142677	IL22RA1
23345	-1.74122	5.52114	-20.0791	1.32104e-77	2.62517e-76	165.528	ENSG00000131018	SYNE1
25927	-1.73991	3.07044	-24.8036	4.24639e-110	1.55433e-108	240.344	ENSG00000119865	CNRIP1
59277	-1.73974	6.30902	-9.59166	4.76789e-21	1.7033e-20	35.8852	ENSG00000074527	NTN4
347902	-1.73935	5.11596	-12.3098	6.86385e-33	3.90888e-32	62.9449	ENSG00000139211	AMIGO2
10858	-1.73809	-0.547203	-19.4213	2.48961e-73	4.59212e-72	156.191	ENSG00000036530	CYP46A1
127294	-1.73749	-0.234531	-15.3411	1.15525e-48	1.10064e-47	99.694	ENSG00000142661	MYOM3
5734	-1.73477	3.16412	-22.1821	1.01528e-91	2.67131e-90	198.098	ENSG00000171522	PTGER4
10090	-1.73379	2.80548	-18.6372	2.47816e-68	4.03386e-67	144.422	ENSG00000111962	UST
83850	-1.73095	-0.752386	-10.2639	9.37614e-24	3.75497e-23	42.8625	ENSG00000158220	ESYT3
151887	-1.72932	7.13946	-12.3874	2.91568e-33	1.68696e-32	63.804	ENSG00000091986	CCDC80
943	-1.72906	0.0422811	-16.3951	1.07145e-54	1.22381e-53	113.481	ENSG00000120949	TNFRSF8
54922	-1.72758	3.38605	-21.8419	2.14737e-89	5.4373e-88	192.735	ENSG00000105538	RASIP1
1780	-1.7268	0.256369	-15.3644	8.55449e-49	8.18324e-48	99.9463	ENSG00000158560	DYNC1I1
474344	-1.72653	4.38252	-21.4545	9.14278e-87	2.22721e-85	186.612	ENSG00000133561	GIMAP6
11099	-1.72629	4.1532	-22.0122	1.47788e-90	3.8104e-89	195.339	ENSG00000070778	PTPN21
23179	-1.72474	4.60343	-22.997	2.37844e-97	7.00105e-96	210.928	ENSG00000143344	RGL1
5744	-1.72388	2.27204	-11.3752	1.48834e-28	7.10669e-28	53.3374	ENSG00000087494	PTHLH
119587	-1.72256	4.6855	-15.2374	4.3892e-48	4.08531e-47	97.7756	ENSG00000121898	CPXM2
6261	-1.72182	1.7717	-12.22	1.84083e-32	1.02762e-31	62.3558	ENSG00000196218	RYR1
56139	-1.72132	0.477026	-8.44935	8.32095e-17	2.45904e-16	26.8866	ENSG00000250120	PCDHA10
2296	-1.71911	3.42794	-11.9994	2.02526e-31	1.08761e-30	59.7123	ENSG00000054598	FOXC1
256302	-1.71878	4.13805	-25.7841	3.77898e-117	1.57039e-115	256.47	ENSG00000274180	NATD1
121551	-1.71876	1.86075	-15.6431	2.29559e-50	2.30521e-49	103.345	ENSG00000151136	BTBD11
9227	-1.71817	-0.0183618	-8.61986	2.07099e-17	6.27918e-17	28.3416	ENSG00000121207	LRAT
1368	-1.71809	4.7672	-17.1412	4.05097e-59	5.21751e-58	123.091	ENSG00000135678	CPM
3426	-1.71753	3.81455	-19.041	6.8231e-71	1.19756e-69	150.189	ENSG00000205403	CFI
120	-1.71642	5.90238	-17.2422	9.9954e-60	1.31372e-58	124.465	ENSG00000148700	ADD3
23114	-1.71142	3.83352	-12.4499	1.45961e-33	8.50077e-33	64.5662	ENSG00000163531	NFASC
51704	-1.71136	4.89522	-17.8319	2.56511e-63	3.67571e-62	132.726	ENSG00000167191	GPRC5B
54039	-1.71127	-0.283863	-11.9415	3.77799e-31	2.00297e-30	59.6572	ENSG00000183570	PCBP3
140689	-1.71094	-0.849872	-11.0404	4.57778e-27	2.07839e-26	50.4155	ENSG00000054803	CBLN4
221981	-1.7092	1.04862	-15.4488	2.875e-49	2.78798e-48	100.941	ENSG00000005108	THSD7A
23371	-1.70825	6.27672	-20.7712	3.52682e-82	7.77385e-81	176.037	ENSG00000111077	TNS2
26108	-1.70768	-0.95543	-13.4183	2.2844e-38	1.58294e-37	76.2091	ENSG00000171016	PYGO1
7402	-1.70753	6.75701	-19.0387	7.05212e-71	1.23316e-69	150.081	ENSG00000152818	UTRN
55901	-1.70745	2.49661	-27.8156	5.43289e-132	3.10774e-130	290.72	ENSG00000136114	THSD1
8470	-1.70614	5.15091	-11.7777	2.17849e-30	1.11441e-29	57.2213	ENSG00000154556	SORBS2
81706	-1.7056	0.72705	-7.89566	6.44665e-15	1.74492e-14	22.5695	ENSG00000198729	PPP1R14C
5621	-1.70522	6.45267	-17.6749	2.35408e-62	3.28664e-61	130.503	ENSG00000171867	PRNP
64123	-1.70362	4.88057	-21.3115	8.4534e-86	2.00064e-84	184.37	ENSG00000162618	ADGRL4
152330	-1.70357	2.12957	-11.727	3.73331e-30	1.89604e-29	57.0207	ENSG00000144619	CNTN4
399694	-1.70339	0.596784	-8.72864	8.42243e-18	2.6068e-17	29.1311	ENSG00000185634	SHC4
10319	-1.70196	1.0321	-11.9084	5.39094e-31	2.83893e-30	59.1384	ENSG00000050555	LAMC3
163259	-1.70085	0.507294	-19.9752	6.31786e-77	1.24672e-75	164.4	ENSG00000175984	DENND2C
55796	-1.70015	0.797601	-13.7599	3.98772e-40	2.92233e-39	80.0394	ENSG00000076770	MBNL3
56101	-1.69978	1.97376	-10.6822	1.63149e-25	6.98524e-25	46.4462	ENSG00000276547	PCDHGB5
644538	-1.69545	1.65157	-23.862	2.06728e-103	6.69923e-102	225.115	ENSG00000184785	SMIM10
80114	-1.69523	2.28782	-12.5679	3.91572e-34	2.32264e-33	66.0885	ENSG00000122870	BICC1
7025	-1.69519	2.92374	-13.9993	2.23762e-41	1.70341e-40	82.5771	ENSG00000175745	NR2F1
9934	-1.69423	0.718766	-19.0517	5.82595e-71	1.02509e-69	150.706	ENSG00000174944	P2RY14
1896	-1.69418	1.46183	-21.9391	4.66752e-90	1.1947e-88	194.467	ENSG00000158813	EDA
115265	-1.69216	0.601197	-13.5992	2.7015e-39	1.92678e-38	78.167	ENSG00000145358	DDIT4L
79901	-1.69212	7.90355	-11.9668	2.87627e-31	1.53123e-30	59.2594	ENSG00000071967	CYBRD1
2562	-1.69176	0.328153	-7.83486	1.02325e-14	2.74544e-14	22.1745	ENSG00000166206	GABRB3
84830	-1.69126	0.0337398	-12.0628	1.0198e-31	5.55248e-31	60.9255	ENSG00000111863	ADTRP
285498	-1.68967	-0.117652	-9.59652	4.5636e-21	1.63156e-20	36.6588	ENSG00000178222	RNF212
23708	-1.68943	2.74461	-17.9508	4.74468e-64	6.93971e-63	134.605	ENSG00000189369	GSPT2
79762	-1.6847	5.40774	-13.9637	3.44484e-41	2.59862e-40	81.9463	ENSG00000162817	C1orf115
8654	-1.68446	4.3126	-14.7531	2.05516e-45	1.78253e-44	91.675	ENSG00000138735	PDE5A
23493	-1.68411	2.61871	-15.3249	1.42461e-48	1.35362e-47	99.1188	ENSG00000135547	HEY2
64838	-1.68253	2.4761	-18.9625	2.15812e-70	3.71401e-69	149.199	ENSG00000115226	FNDC4
441869	-1.68224	2.35336	-16.5694	1.01746e-55	1.19698e-54	115.547	ENSG00000235098	ANKRD65
285195	-1.68127	2.49156	-22.6046	1.25237e-94	3.4832e-93	204.858	ENSG00000181804	SLC9A9
2334	-1.68111	0.182994	-14.0401	1.3662e-41	1.04908e-40	83.4715	ENSG00000155966	AFF2
23331	-1.68017	4.57381	-24.681	3.1856e-109	1.15113e-107	238.226	ENSG00000100154	TTC28
785	-1.67798	1.09159	-14.3783	2.17966e-43	1.77911e-42	87.477	ENSG00000182389	CACNB4
85458	-1.67548	5.05092	-21.6073	8.45065e-88	2.0874e-86	188.962	ENSG00000150764	DIXDC1
9459	-1.67389	5.72661	-16.7122	1.46316e-56	1.75642e-55	117.2	ENSG00000129675	ARHGEF6
83543	-1.67293	5.39224	-12.0409	1.29294e-31	7.01266e-31	60.0218	ENSG00000126878	AIF1L
3945	-1.67184	7.11065	-11.9716	2.73248e-31	1.45798e-30	59.2903	ENSG00000111716	LDHB
3983	-1.66998	6.93735	-19.1592	1.1982e-71	2.14295e-70	151.852	ENSG00000099204	ABLIM1
57101	-1.66661	-0.00908772	-11.9267	4.43089e-31	2.34034e-30	59.4694	ENSG00000047617	ANO2
1003	-1.66598	5.53516	-20.3272	3.08871e-79	6.38018e-78	169.276	ENSG00000179776	CDH5
9638	-1.665	2.29855	-21.4411	1.12645e-86	2.73464e-85	186.613	ENSG00000149557	FEZ1
11346	-1.66435	6.33431	-19.6563	7.53148e-75	1.44582e-73	159.197	ENSG00000171992	SYNPO
4035	-1.6624	8.53367	-15.6348	2.55954e-50	2.56663e-49	102.925	ENSG00000123384	LRP1
56131	-1.66239	2.09955	-17.6038	6.40571e-62	8.86448e-61	129.811	ENSG00000081818	PCDHB4
5465	-1.6591	3.92975	-20.4872	2.71205e-80	5.69369e-79	171.774	ENSG00000186951	PPARA
7091	-1.65909	3.54548	-20.3338	2.79422e-79	5.78878e-78	169.485	ENSG00000106829	TLE4
7710	-1.65826	0.865649	-16.8588	1.97604e-57	2.42777e-56	119.677	ENSG00000179909	ZNF154
23266	-1.65821	4.95172	-16.4611	4.40325e-55	5.09529e-54	113.822	ENSG00000117114	ADGRL2
129049	-1.65665	1.35663	-13.6648	1.24077e-39	8.90798e-39	78.8432	ENSG00000167037	SGSM1
126917	-1.65554	4.94345	-18.4828	2.31971e-67	3.6826e-66	142.011	ENSG00000169991	IFFO2
219654	-1.65508	5.32934	-18.2352	8.18282e-66	1.24317e-64	138.446	ENSG00000165424	ZCCHC24
5136	-1.6535	1.37587	-17.5709	1.01626e-61	1.39676e-60	129.448	ENSG00000115252	PDE1A
55340	-1.65305	3.80342	-18.584	5.36047e-68	8.67561e-67	143.545	ENSG00000196329	GIMAP5
8910	-1.65239	4.64363	-15.2465	3.90515e-48	3.64197e-47	97.8962	ENSG00000127990	SGCE
6304	-1.6514	4.11436	-16.8915	1.26196e-57	1.56132e-56	119.706	ENSG00000182568	SATB1
1112	-1.64902	5.96926	-23.461	1.3653e-100	4.23963e-99	218.353	ENSG00000053254	FOXN3
80352	-1.64894	1.94708	-12.7442	5.39866e-35	3.33236e-34	68.141	ENSG00000206500	RNF39
80352	-1.64894	1.94708	-12.7442	5.39866e-35	3.33236e-34	68.141	ENSG00000227171	RNF39
80352	-1.64894	1.94708	-12.7442	5.39866e-35	3.33236e-34	68.141	ENSG00000230332	RNF39
80352	-1.64894	1.94708	-12.7442	5.39866e-35	3.33236e-34	68.141	ENSG00000204618	RNF39
80352	-1.64894	1.94708	-12.7442	5.39866e-35	3.33236e-34	68.141	ENSG00000235022	RNF39
80352	-1.64894	1.94708	-12.7442	5.39866e-35	3.33236e-34	68.141	ENSG00000237733	RNF39
80352	-1.64894	1.94708	-12.7442	5.39866e-35	3.33236e-34	68.141	ENSG00000236967	RNF39
80352	-1.64894	1.94708	-12.7442	5.39866e-35	3.33236e-34	68.141	ENSG00000230467	RNF39
79465	-1.64796	-1.00706	-10.9517	1.11804e-26	4.99898e-26	49.5509	ENSG00000131019	ULBP3
5311	-1.64726	4.80316	-23.0789	6.40276e-98	1.92069e-96	212.232	ENSG00000118762	PKD2
8076	-1.64476	5.16803	-10.8363	3.54674e-26	1.55675e-25	47.5945	ENSG00000197614	MFAP5
3868	-1.64314	1.83968	-6.15935	9.93151e-10	2.0497e-09	10.6615	ENSG00000186832	KRT16
254295	-1.64301	3.41672	-9.63531	3.21556e-21	1.15752e-20	36.4232	ENSG00000175287	PHYHD1
57573	-1.64285	2.18855	-15.5091	1.31532e-49	1.29056e-48	101.56	ENSG00000196263	ZNF471
2901	-1.64229	-0.183334	-12.9915	3.23402e-36	2.08837e-35	71.2313	ENSG00000105737	GRIK5
23328	-1.64214	5.91497	-16.0457	1.14428e-52	1.2276e-51	108.265	ENSG00000111961	SASH1
55924	-1.64149	1.00564	-20.4943	2.43231e-80	5.12162e-79	172.203	ENSG00000197852	FAM212B
55924	-1.64149	1.00564	-20.4943	2.43231e-80	5.12162e-79	172.203	ENSG00000284755	FAM212B
90634	-1.63852	3.61935	-24.2697	2.69312e-106	9.14688e-105	231.562	ENSG00000139597	N4BP2L1
57562	-1.63654	3.16238	-14.3943	1.78963e-43	1.46499e-42	87.3505	ENSG00000110318	CEP126
1050	-1.63634	4.92054	-16.8907	1.27642e-57	1.57782e-56	119.648	ENSG00000245848	CEBPA
26153	-1.6361	1.99144	-16.9956	3.0204e-58	3.79335e-57	121.4	ENSG00000066735	KIF26A
28984	-1.6349	4.25765	-23.0128	1.84607e-97	5.45672e-96	211.204	ENSG00000102760	RGCC
57452	-1.63465	3.68141	-11.7653	2.48691e-30	1.27034e-29	57.1946	ENSG00000100626	GALNT16
23236	-1.63409	3.5377	-13.3262	6.71993e-38	4.56471e-37	74.5322	ENSG00000182621	PLCB1
11149	-1.63362	1.62796	-18.6638	1.68494e-68	2.75539e-67	144.972	ENSG00000112276	BVES
4739	-1.63361	5.78632	-16.0433	1.18101e-52	1.26605e-51	108.234	ENSG00000111859	NEDD9
79365	-1.63344	5.33293	-15.1699	1.0416e-47	9.59373e-47	96.8947	ENSG00000123095	BHLHE41
9651	-1.63303	2.06018	-10.7749	6.52638e-26	2.83204e-25	47.3715	ENSG00000149527	PLCH2
9651	-1.63303	2.06018	-10.7749	6.52638e-26	2.83204e-25	47.3715	ENSG00000276429	PLCH2
57710	-1.63268	0.785693	-21.1408	1.1886e-84	2.73959e-83	182.109	ENSG00000135835	KIAA1614
9468	-1.63242	-0.821577	-10.7601	7.55792e-26	3.27162e-25	47.6467	ENSG00000102230	PCYT1B
92126	-1.63134	3.5881	-16.5542	1.25098e-55	1.46803e-54	115.176	ENSG00000171451	DSEL
92126	-1.63134	3.5881	-16.5542	1.25098e-55	1.46803e-54	115.176	ENSG00000262102	DSEL
9096	-1.63052	1.85592	-15.7205	8.3472e-51	8.50307e-50	104.356	ENSG00000112837	TBX18
10398	-1.62974	7.79525	-15.4683	2.23197e-49	2.17636e-48	100.748	ENSG00000101335	MYL9
56130	-1.62871	0.494995	-12.9602	4.62656e-36	2.97401e-35	70.7964	ENSG00000113211	PCDHB6
84795	-1.62816	2.75081	-18.1991	1.37246e-65	2.06512e-64	138.143	ENSG00000119943	PYROXD2
48	-1.62804	5.6406	-22.8745	1.69082e-96	4.89542e-95	208.946	ENSG00000122729	ACO1
283927	-1.6272	1.50615	-20.9201	3.58135e-83	8.07032e-82	178.663	ENSG00000140876	NUDT7
56105	-1.6244	-0.153044	-15.7327	7.11347e-51	7.26201e-50	104.75	ENSG00000253873	PCDHGA11
1808	-1.62299	6.47803	-20.3028	4.47073e-79	9.20801e-78	168.908	ENSG00000092964	DPYSL2
259232	-1.62231	0.923153	-11.3394	2.15661e-28	1.02319e-27	53.2179	ENSG00000102452	NALCN
441631	-1.62098	2.05495	-16.8842	1.39589e-57	1.724e-56	119.872	ENSG00000110900	TSPAN11
23764	-1.6198	4.30118	-19.3585	6.31652e-73	1.15754e-71	154.827	ENSG00000185022	MAFF
2043	-1.61705	3.19641	-17.0735	1.03241e-58	1.31532e-57	122.301	ENSG00000116106	EPHA4
275	-1.61623	1.75751	-16.8294	2.95369e-57	3.60075e-56	119.171	ENSG00000145020	AMT
4958	-1.61509	2.90849	-10.7646	7.22954e-26	3.1314e-25	47.1009	ENSG00000127083	OMD
80341	-1.61499	-0.367291	-5.21016	2.21698e-07	3.99181e-07	5.81654	ENSG00000078898	BPIFB2
79780	-1.61413	3.44103	-21.8253	2.7852e-89	7.03972e-88	192.476	ENSG00000149231	CCDC82
5569	-1.61326	1.25449	-11.5306	2.95595e-29	1.44714e-28	55.132	ENSG00000171033	PKIA
1735	-1.6127	-1.04067	-9.2484	1.00199e-19	3.37636e-19	33.7416	ENSG00000197406	DIO3
26167	-1.61264	1.03766	-13.0965	9.66881e-37	6.36879e-36	72.2781	ENSG00000113209	PCDHB5
157	-1.6123	5.02215	-21.5083	3.95866e-87	9.7104e-86	187.423	ENSG00000100077	GRK3
3725	-1.61147	7.63072	-15.2846	2.39197e-48	2.25458e-47	98.3808	ENSG00000177606	JUN
57687	-1.61032	-0.645356	-12.2567	1.23016e-32	6.92469e-32	63.1054	ENSG00000171724	VAT1L
340543	-1.61002	-0.15978	-14.4361	1.06727e-43	8.80295e-43	88.3377	ENSG00000204065	TCEAL5
56999	-1.6082	3.84599	-18.2353	8.17461e-66	1.24317e-64	138.53	ENSG00000163638	ADAMTS9
3752	-1.60753	0.478976	-8.4284	9.8555e-17	2.90343e-16	26.7256	ENSG00000171385	KCND3
113612	-1.60511	3.38154	-26.0794	2.74055e-119	1.1951e-117	261.45	ENSG00000155016	CYP2U1
51421	-1.60481	6.18466	-21.2192	3.53543e-85	8.24291e-84	182.927	ENSG00000114019	AMOTL2
389558	-1.60455	0.989541	-14.1963	2.03795e-42	1.60413e-41	85.2723	ENSG00000189320	FAM180A
346157	-1.60347	0.224484	-14.7832	1.40797e-45	1.2242e-44	92.5962	ENSG00000124613	ZNF391
25960	-1.59986	5.58014	-19.1604	1.1778e-71	2.10915e-70	151.859	ENSG00000020181	ADGRA2
23710	-1.59904	5.53286	-24.0264	1.42539e-104	4.6945e-103	227.508	ENSG00000139112	GABARAPL1
53832	-1.59827	3.50522	-9.59901	4.46226e-21	1.59654e-20	36.0932	ENSG00000016402	IL20RA
2018	-1.5976	-0.189951	-13.764	3.80057e-40	2.78663e-39	80.2117	ENSG00000170370	EMX2
1012	-1.59757	3.9469	-22.1908	8.84876e-92	2.33254e-90	198.17	ENSG00000140945	CDH13
7220	-1.59663	2.06874	-21.1639	8.32217e-85	1.92761e-83	182.357	ENSG00000144935	TRPC1
11080	-1.59586	4.07238	-25.4235	1.5142e-114	5.94281e-113	250.495	ENSG00000162616	DNAJB4
80144	-1.59488	2.19402	-11.9939	2.14729e-31	1.15182e-30	59.8656	ENSG00000138759	FRAS1
8987	-1.59448	4.65782	-20.5757	7.02774e-81	1.49766e-79	173.077	ENSG00000118804	STBD1
89797	-1.59428	5.30423	-13.2306	2.04547e-37	1.37294e-36	73.3035	ENSG00000166833	NAV2
4139	-1.59422	2.61695	-14.2179	1.56491e-42	1.23938e-41	85.2756	ENSG00000116141	MARK1
7099	-1.59317	4.2933	-19.4984	7.91767e-74	1.47196e-72	156.897	ENSG00000136869	TLR4
79658	-1.59183	3.62654	-20.9334	2.91591e-83	6.58129e-82	178.626	ENSG00000071205	ARHGAP10
51678	-1.59182	0.897057	-12.4913	9.20265e-34	5.38849e-33	65.486	ENSG00000105926	MPP6
348094	-1.59054	1.67083	-25.6874	1.88786e-116	7.75393e-115	255.069	ENSG00000166839	ANKDD1A
53342	-1.58995	-0.494413	-14.2471	1.09491e-42	8.75003e-42	86.0491	ENSG00000172458	IL17D
5797	-1.58976	5.34952	-19.1705	1.01493e-71	1.82211e-70	152.011	ENSG00000173482	PTPRM
5337	-1.58923	3.79389	-18.8992	5.44588e-70	9.2593e-69	148.126	ENSG00000075651	PLD1
6038	-1.58872	5.86584	-15.0121	7.79924e-47	6.98324e-46	94.8834	ENSG00000258818	RNASE4
7301	-1.58643	3.43646	-19.1956	7.014e-72	1.26565e-70	152.502	ENSG00000092445	TYRO3
4256	-1.58623	10.1036	-7.79599	1.37261e-14	3.65433e-14	21.2957	ENSG00000111341	MGP
1183	-1.5857	1.96958	-13.6502	1.47466e-39	1.05549e-38	78.5722	ENSG00000073464	CLCN4
2788	-1.58536	3.29443	-17.0249	2.01834e-58	2.54844e-57	121.628	ENSG00000176533	GNG7
117583	-1.58515	1.67559	-14.5642	2.17808e-44	1.82853e-43	89.6794	ENSG00000116117	PARD3B
132671	-1.58428	3.07222	-13.178	3.76788e-37	2.50879e-36	72.8867	ENSG00000163071	SPATA18
25849	-1.58324	4.8436	-14.6567	6.87407e-45	5.86142e-44	90.446	ENSG00000169116	PARM1
3625	-1.5818	4.89396	-12.8064	2.66947e-35	1.67407e-34	68.4735	ENSG00000163083	INHBB
57007	-1.57935	4.76317	-15.2721	2.81049e-48	2.635e-47	98.2201	ENSG00000144476	ACKR3
1806	-1.57782	4.36199	-18.4239	5.42905e-67	8.54198e-66	141.193	ENSG00000188641	DPYD
114928	-1.57748	3.55679	-25.245	2.91027e-113	1.12655e-111	247.585	ENSG00000158301	GPRASP2
79611	-1.57519	3.42763	-12.468	1.19253e-33	6.96251e-33	64.8195	ENSG00000111058	ACSS3
23498	-1.57453	1.74754	-16.4062	9.22941e-55	1.05674e-53	113.454	ENSG00000162882	HAAO
4855	-1.57434	4.55575	-22.3477	7.39246e-93	1.9857e-91	200.609	ENSG00000238196	NOTCH4
4855	-1.57434	4.55575	-22.3477	7.39246e-93	1.9857e-91	200.609	ENSG00000206312	NOTCH4
4855	-1.57434	4.55575	-22.3477	7.39246e-93	1.9857e-91	200.609	ENSG00000234876	NOTCH4
4855	-1.57434	4.55575	-22.3477	7.39246e-93	1.9857e-91	200.609	ENSG00000223355	NOTCH4
4855	-1.57434	4.55575	-22.3477	7.39246e-93	1.9857e-91	200.609	ENSG00000204301	NOTCH4
4855	-1.57434	4.55575	-22.3477	7.39246e-93	1.9857e-91	200.609	ENSG00000235396	NOTCH4
4855	-1.57434	4.55575	-22.3477	7.39246e-93	1.9857e-91	200.609	ENSG00000232339	NOTCH4
83439	-1.57374	4.56746	-13.1689	4.18759e-37	2.78562e-36	72.6231	ENSG00000152284	TCF7L1
6876	-1.57314	8.50392	-13.1016	9.11562e-37	6.01282e-36	71.8595	ENSG00000149591	TAGLN
58528	-1.57293	3.75385	-17.2025	1.73292e-59	2.26498e-58	124.018	ENSG00000025039	RRAGD
6446	-1.56946	5.68543	-17.3521	2.16953e-60	2.88366e-59	125.989	ENSG00000118515	SGK1
79589	-1.56853	1.89208	-10.9064	1.76191e-26	7.82092e-26	48.6978	ENSG00000133135	RNF128
4131	-1.56799	5.77649	-14.6728	5.62198e-45	4.81704e-44	90.6238	ENSG00000131711	MAP1B
152110	-1.56792	1.42068	-6.45903	1.52422e-10	3.29242e-10	12.5889	ENSG00000163491	NEK10
56108	-1.56605	-0.126601	-11.9268	4.42455e-31	2.33786e-30	59.4982	ENSG00000253537	PCDHGA7
9720	-1.5644	-0.547894	-9.74728	1.16266e-21	4.26129e-21	38.082	ENSG00000170160	CCDC144A
3082	-1.56436	1.05983	-13.9741	3.03737e-41	2.29984e-40	82.5801	ENSG00000019991	HGF
9464	-1.56272	0.442957	-14.8729	4.54741e-46	4.00814e-45	93.7009	ENSG00000164107	HAND2
8808	-1.56067	-0.893968	-9.91735	2.43355e-22	9.14946e-22	39.6765	ENSG00000115598	IL1RL2
6776	-1.56011	5.75197	-19.0784	3.9365e-71	6.96105e-70	150.654	ENSG00000126561	STAT5A
23090	-1.55955	2.98116	-16.139	3.30854e-53	3.59865e-52	109.7	ENSG00000102935	ZNF423
30832	-1.55944	0.911052	-12.529	6.04585e-34	3.56221e-33	65.9026	ENSG00000177932	ZNF354C
8641	-1.55839	0.555782	-10.2541	1.02981e-23	4.11605e-23	42.5994	ENSG00000253953	PCDHGB4
55902	-1.55784	5.55153	-25.2622	2.19013e-113	8.50119e-112	247.772	ENSG00000131069	ACSS2
10875	-1.55691	4.91822	-14.2304	1.34327e-42	1.06624e-41	85.1914	ENSG00000127951	FGL2
116835	-1.55185	3.14906	-18.5852	5.26655e-68	8.53338e-67	143.642	ENSG00000132622	HSPA12B
2852	-1.55009	1.74851	-12.7547	4.79447e-35	2.9633e-34	68.29	ENSG00000164850	GPER1
116496	-1.54997	6.40756	-11.5172	3.4003e-29	1.66066e-28	54.4845	ENSG00000135842	FAM129A
56129	-1.54996	1.31567	-14.9133	2.72752e-46	2.4131e-45	94.1055	ENSG00000113212	PCDHB7
219970	-1.54977	1.70642	-6.5295	9.69697e-11	2.11465e-10	12.977	ENSG00000156689	GLYATL2
2326	-1.54957	2.32285	-11.8548	9.57551e-31	4.97582e-30	58.3588	ENSG00000010932	FMO1
23092	-1.54823	4.24635	-17.9398	5.54754e-64	8.09722e-63	134.294	ENSG00000145819	ARHGAP26
494470	-1.547	0.970226	-13.0332	2.00383e-36	1.3035e-35	71.5722	ENSG00000141622	RNF165
3768	-1.54638	0.352493	-13.0163	2.43215e-36	1.57488e-35	71.4535	ENSG00000184185	KCNJ12
84002	-1.54626	3.14184	-13.3168	7.50179e-38	5.09091e-37	74.4839	ENSG00000176597	B3GNT5
2528	-1.546	-1.32963	-6.25983	5.34469e-10	1.11825e-09	11.8228	ENSG00000156413	FUT6
221935	-1.54598	3.16266	-13.6901	9.17948e-40	6.62057e-39	78.859	ENSG00000146555	SDK1
2039	-1.54394	4.06265	-14.0487	1.22976e-41	9.46363e-41	83.0467	ENSG00000158856	DMTN
3232	-1.54169	-0.443805	-14.1011	6.51076e-42	5.05999e-41	84.281	ENSG00000128652	HOXD3
154091	-1.54152	2.06181	-16.3989	1.0179e-54	1.16359e-53	113.316	ENSG00000146411	SLC2A12
30811	-1.5415	2.23014	-12.3076	7.0382e-33	4.00333e-32	63.2542	ENSG00000142149	HUNK
441549	-1.54079	0.362552	-20.2184	1.6077e-78	3.26369e-77	168.07	ENSG00000185267	CDNF
10365	-1.54018	4.63832	-15.9249	5.66928e-52	5.9688e-51	106.705	ENSG00000127528	KLF2
167691	-1.5393	2.99595	-21.5558	1.88619e-87	4.64286e-86	188.324	ENSG00000135338	LCA5
4133	-1.53912	3.25278	-13.4492	1.5897e-38	1.10699e-37	76.0124	ENSG00000078018	MAP2
5919	-1.53843	5.10642	-12.355	4.17262e-33	2.40534e-32	63.4437	ENSG00000106538	RARRES2
129293	-1.53823	-0.145661	-11.8843	6.97781e-31	3.64471e-30	59.048	ENSG00000186854	TRABD2A
1946	-1.53757	3.76907	-10.6803	1.6616e-25	7.10769e-25	46.1689	ENSG00000184349	EFNA5
10742	-1.53627	4.13816	-11.4641	5.91557e-29	2.86925e-28	54.0073	ENSG00000131831	RAI2
54947	-1.53591	4.43475	-19.3651	5.72539e-73	1.05194e-71	154.918	ENSG00000087253	LPCAT2
4240	-1.53452	6.90739	-12.3819	3.09829e-33	1.79042e-32	63.7348	ENSG00000140545	MFGE8
388611	-1.53395	-0.871777	-8.24268	4.34813e-16	1.24236e-15	25.4916	ENSG00000174950	CD164L2
26137	-1.53357	-0.567341	-14.8698	4.72379e-46	4.161e-45	93.7544	ENSG00000181722	ZBTB20
10004	-1.53338	0.897552	-19.6654	6.5719e-75	1.26505e-73	159.759	ENSG00000168060	NAALADL1
84814	-1.5324	0.945601	-17.6589	2.94896e-62	4.10501e-61	130.737	ENSG00000160539	PLPP7
57561	-1.53159	6.4817	-18.8421	1.25509e-69	2.11612e-68	147.203	ENSG00000113369	ARRDC3
2195	-1.53097	7.00291	-11.3871	1.31649e-28	6.29465e-28	53.15	ENSG00000083857	FAT1
284723	-1.52941	-0.41747	-17.4599	4.81333e-61	6.48309e-60	128.053	ENSG00000162461	SLC25A34
4345	-1.52829	3.6133	-22.1373	2.05977e-91	5.38936e-90	197.362	ENSG00000091972	CD200
259217	-1.52618	3.65694	-17.1886	2.10177e-59	2.73947e-58	123.837	ENSG00000165868	HSPA12A
5493	-1.5246	6.07001	-15.3672	8.25408e-49	7.90657e-48	99.4135	ENSG00000118898	PPL
81617	-1.5221	5.07605	-17.168	2.79553e-59	3.627e-58	123.454	ENSG00000102547	CAB39L
9839	-1.52125	5.01077	-17.3991	1.12591e-60	1.50359e-59	126.658	ENSG00000169554	ZEB2
11037	-1.51991	3.70051	-17.5604	1.17813e-61	1.6161e-60	129.002	ENSG00000243244	STON1
51201	-1.5199	3.58695	-15.7116	9.37096e-51	9.5322e-50	104.002	ENSG00000104219	ZDHHC2
57507	-1.51728	3.496	-14.2166	1.59027e-42	1.25806e-41	85.1467	ENSG00000168916	ZNF608
8324	-1.51603	5.5148	-14.4146	1.39372e-43	1.14554e-42	87.4305	ENSG00000155760	FZD7
283298	-1.51447	3.59656	-17.8857	1.19567e-63	1.72914e-62	133.59	ENSG00000183801	OLFML1
79772	-1.51407	2.337	-15.5189	1.15726e-49	1.13865e-48	101.675	ENSG00000175471	MCTP1
285203	-1.51288	4.42122	-26.2824	9.18909e-121	4.12167e-119	264.772	ENSG00000163378	EOGT
375775	-1.51232	3.36855	-14.6237	1.03733e-44	8.79735e-44	90.1734	ENSG00000130653	PNPLA7
11279	-1.51221	3.4789	-16.6388	3.97235e-56	4.71642e-55	116.343	ENSG00000102349	KLF8
135112	-1.5105	5.3929	-14.4815	6.08955e-44	5.04333e-43	88.2572	ENSG00000111912	NCOA7
25966	-1.50932	5.23998	-19.0139	1.01536e-70	1.76892e-69	149.718	ENSG00000157617	C2CD2
1489	-1.50852	2.23717	-14.2398	1.19662e-42	9.53584e-42	85.6215	ENSG00000150281	CTF1
26249	-1.50725	2.47223	-21.1674	7.87342e-85	1.82666e-83	182.372	ENSG00000146021	KLHL3
79895	-1.50678	1.80865	-17.9518	4.68183e-64	6.85488e-63	134.766	ENSG00000104043	ATP8B4
4065	-1.50565	4.41069	-12.2001	2.28655e-32	1.27292e-31	61.7917	ENSG00000054219	LY75
54941	-1.50564	3.54485	-20.6167	3.75698e-81	8.0795e-80	173.792	ENSG00000101695	RNF125
5153	-1.50399	2.59845	-17.5844	8.40401e-62	1.15731e-60	129.48	ENSG00000123360	PDE1B
1238	-1.50383	1.28555	-10.7524	8.1623e-26	3.52892e-25	47.2865	ENSG00000144648	ACKR2
27198	-1.50376	3.73422	-9.63311	3.27994e-21	1.18009e-20	36.3712	ENSG00000196917	HCAR1
160622	-1.5032	2.19837	-17.988	2.79607e-64	4.11518e-63	135.23	ENSG00000161835	GRASP
5175	-1.5029	5.81101	-19.3668	5.58476e-73	1.02744e-71	154.899	ENSG00000261371	PECAM1
387119	-1.50251	0.2985	-14.2515	1.0372e-42	8.29817e-42	86.0334	ENSG00000111860	CEP85L
274	-1.50233	4.01004	-15.8666	1.22332e-51	1.27748e-50	105.989	ENSG00000136717	BIN1
5918	-1.50078	4.14348	-8.50491	5.30307e-17	1.58375e-16	26.7523	ENSG00000118849	RARRES1
5350	-1.50061	1.58872	-12.6813	1.09735e-34	6.6916e-34	67.4967	ENSG00000198523	PLN
22998	-1.5006	6.082	-12.4602	1.30062e-33	7.58417e-33	64.5872	ENSG00000064042	LIMCH1
6453	-1.49997	5.43428	-23.3546	7.59481e-100	2.33784e-98	216.644	ENSG00000205726	ITSN1
79656	-1.49815	1.15206	-14.8142	9.52866e-46	8.3208e-45	92.8909	ENSG00000162373	BEND5
51170	-1.49808	4.35443	-19.5518	3.579e-74	6.77851e-73	157.691	ENSG00000198189	HSD17B11
8850	-1.4979	4.06385	-21.4293	1.35471e-86	3.28314e-85	186.25	ENSG00000114166	KAT2B
10936	-1.49726	0.0518657	-15.7549	5.31189e-51	5.44247e-50	105.035	ENSG00000119737	GPR75
5360	-1.49689	5.90901	-14.8786	4.23029e-46	3.73561e-45	93.1991	ENSG00000100979	PLTP
79695	-1.4964	1.39103	-13.3666	4.1876e-38	2.87077e-37	75.3558	ENSG00000119514	GALNT12
51560	-1.49602	2.93592	-16.6751	2.42414e-56	2.89279e-55	116.908	ENSG00000154917	RAB6B
9721	-1.4942	1.22156	-6.83961	1.25867e-11	2.87764e-11	15.0764	ENSG00000204175	GPRIN2
51776	-1.49261	6.21102	-18.5317	1.14362e-67	1.83199e-66	142.699	ENSG00000091436	MAP3K20
911	-1.49137	0.0679395	-8.78286	5.35926e-18	1.67561e-17	29.6777	ENSG00000158481	CD1C
28954	-1.49133	0.0516094	-15.2882	2.28517e-48	2.15679e-47	99.0057	ENSG00000088320	REM1
91074	-1.49123	2.33354	-4.05709	5.28791e-05	8.1895e-05	0.0914117	ENSG00000148513	ANKRD30A
122773	-1.49044	1.38507	-17.7151	1.33573e-62	1.87787e-61	131.485	ENSG00000197776	KLHDC1
55897	-1.49038	0.829587	-8.72798	8.46894e-18	2.62005e-17	29.1064	ENSG00000166823	MESP1
8997	-1.49033	3.61133	-17.1715	2.66289e-59	3.46445e-58	123.61	ENSG00000160145	KALRN
196996	-1.48981	2.35671	-8.51121	5.03799e-17	1.50585e-16	27.0874	ENSG00000175318	GRAMD2A
221061	-1.48855	4.14589	-12.9206	7.27659e-36	4.65208e-35	69.8201	ENSG00000148468	FAM171A1
26278	-1.48825	4.26493	-17.3209	3.3483e-60	4.43791e-59	125.615	ENSG00000151835	SACS
718	-1.48789	8.67904	-10.6537	2.15797e-25	9.18927e-25	45.8471	ENSG00000125730	C3
60401	-1.48757	1.70889	-15.4629	2.3944e-49	2.33153e-48	101.061	ENSG00000131080	EDA2R
23024	-1.48726	4.73943	-15.428	3.76001e-49	3.63373e-48	100.228	ENSG00000121440	PDZRN3
90102	-1.48602	4.88012	-14.372	2.35572e-43	1.92171e-42	86.9283	ENSG00000144824	PHLDB2
4886	-1.48555	4.49738	-5.07425	4.50078e-07	7.94298e-07	4.32604	ENSG00000164128	NPY1R
3384	-1.48545	3.72149	-19.517	6.00223e-74	1.12177e-72	157.231	ENSG00000108622	ICAM2
688	-1.48429	4.18551	-10.389	2.83087e-24	1.15834e-23	43.3176	ENSG00000102554	KLF5
10763	-1.48302	6.19811	-13.9701	3.18692e-41	2.40792e-40	82.019	ENSG00000132688	NES
2946	-1.48204	4.74842	-9.41748	2.26195e-20	7.84466e-20	34.3739	ENSG00000213366	GSTM2
65983	-1.48167	4.68528	-19.664	6.71329e-75	1.2905e-73	159.342	ENSG00000155324	GRAMD2B
7275	-1.48164	3.25101	-14.5498	2.60567e-44	2.17972e-43	89.273	ENSG00000166402	TUB
114897	-1.48159	4.76577	-14.8537	5.79126e-46	5.08228e-45	92.9169	ENSG00000173918	C1QTNF1
1193	-1.48132	3.60214	-20.0271	2.89453e-77	5.73589e-76	164.861	ENSG00000155962	CLIC2
2	-1.48064	9.36257	-15.456	2.61771e-49	2.54372e-48	100.627	ENSG00000175899	A2M
57124	-1.47996	5.53483	-15.4657	2.31008e-49	2.25097e-48	100.686	ENSG00000174807	CD248
4033	-1.47848	1.73436	-14.9486	1.74391e-46	1.54966e-45	94.4936	ENSG00000118308	LRMP
29767	-1.47843	3.96386	-18.5023	1.75006e-67	2.78453e-66	142.36	ENSG00000128872	TMOD2
51285	-1.47682	3.04245	-18.6208	3.14638e-68	5.11567e-67	144.177	ENSG00000103710	RASL12
166336	-1.47567	4.92844	-15.2639	3.12035e-48	2.92357e-47	98.1112	ENSG00000163637	PRICKLE2
143686	-1.47542	2.42066	-10.9789	8.5123e-27	3.83515e-26	49.325	ENSG00000149212	SESN3
7008	-1.47518	4.88713	-21.2531	2.08908e-85	4.89497e-84	183.473	ENSG00000167074	TEF
9201	-1.4746	4.35416	-9.36752	3.51977e-20	1.21118e-19	33.9626	ENSG00000133083	DCLK1
9200	-1.4744	0.502915	-11.0013	6.79086e-27	3.06936e-26	49.8693	ENSG00000165996	HACD1
83478	-1.47429	3.27919	-22.1077	3.28229e-91	8.55637e-90	196.934	ENSG00000138639	ARHGAP24
3820	-1.47361	0.344215	-9.47606	1.34351e-20	4.71144e-20	35.552	ENSG00000111796	KLRB1
654790	-1.47338	-0.766983	-7.98078	3.35851e-15	9.19262e-15	23.466	ENSG00000248485	PCP4L1
130132	-1.4731	1.57414	-18.9908	1.42488e-70	2.47323e-69	149.75	ENSG00000162944	RFTN2
83714	-1.47304	1.8156	-21.1483	1.05958e-84	2.4462e-83	182.155	ENSG00000053702	NRIP2
220108	-1.47178	0.314588	-16.3373	2.32977e-54	2.6229e-53	112.703	ENSG00000150510	FAM124A
339263	-1.47007	2.70934	-19.0391	7.00951e-71	1.22723e-69	150.31	ENSG00000212719	C17orf51
285676	-1.46969	-0.520768	-14.3437	3.34086e-43	2.70815e-42	87.2407	ENSG00000178187	ZNF454
608	-1.46873	-0.807591	-7.03876	3.24506e-12	7.65688e-12	16.7362	ENSG00000048462	TNFRSF17
81544	-1.46639	3.9556	-15.4523	2.74768e-49	2.66817e-48	100.602	ENSG00000158555	GDPD5
3708	-1.46607	5.98088	-11.5513	2.37873e-29	1.16901e-28	54.8364	ENSG00000150995	ITPR1
6710	-1.46602	1.65037	-17.0254	2.00515e-58	2.53406e-57	121.872	ENSG00000070182	SPTB
35	-1.46598	3.98574	-15.3319	1.30216e-48	1.23894e-47	99.0494	ENSG00000122971	ACADS
81578	-1.46566	0.628752	-10.593	3.9138e-25	1.64921e-24	45.8398	ENSG00000124749	COL21A1
3570	-1.46562	2.8699	-15.0593	4.2756e-47	3.865e-46	95.7094	ENSG00000160712	IL6R
9331	-1.46446	1.72507	-18.4789	2.4542e-67	3.88302e-66	142.307	ENSG00000118276	B4GALT6
9890	-1.46301	1.36318	-16.0419	1.20411e-52	1.28984e-51	108.665	ENSG00000117600	PLPPR4
2894	-1.46266	1.02766	-15.9796	2.74847e-52	2.92418e-51	107.888	ENSG00000182771	GRID1
2182	-1.46173	5.18542	-16.5014	2.55568e-55	2.96951e-54	114.36	ENSG00000068366	ACSL4
9099	-1.46141	1.46775	-12.6579	1.42832e-34	8.65752e-34	67.2687	ENSG00000036672	USP2
57104	-1.4609	6.81376	-16.314	3.18521e-54	3.57457e-53	111.84	ENSG00000177666	PNPLA2
22861	-1.46087	3.54745	-17.8943	1.0588e-63	1.53591e-62	133.722	ENSG00000091592	NLRP1
64283	-1.46029	4.06352	-18.2251	9.46083e-66	1.43425e-64	138.373	ENSG00000214944	ARHGEF28
84883	-1.46021	4.39012	-19.4124	2.83724e-73	5.22652e-72	155.625	ENSG00000042286	AIFM2
84674	-1.45962	3.15714	-20.6904	1.21618e-81	2.63954e-80	174.964	ENSG00000132357	CARD6
23015	-1.4589	4.662	-12.5633	4.12596e-34	2.44426e-33	65.7683	ENSG00000175265	GOLGA8A
163782	-1.45885	3.15678	-9.95958	1.64473e-22	6.21845e-22	39.4201	ENSG00000132854	KANK4
348093	-1.45689	1.62431	-15.0517	4.7106e-47	4.25279e-46	95.8107	ENSG00000166831	RBPMS2
151	-1.45602	-0.322894	-13.3136	7.77909e-38	5.27656e-37	74.9547	ENSG00000274286	ADRA2B
56121	-1.45548	0.436963	-18.2209	1.00454e-65	1.52124e-64	138.735	ENSG00000113248	PCDHB15
7291	-1.45539	2.60253	-13.8962	7.77601e-41	5.79468e-40	81.4122	ENSG00000122691	TWIST1
710	-1.45452	8.10985	-14.5973	1.44263e-44	1.21762e-43	89.7207	ENSG00000149131	SERPING1
2669	-1.45376	4.64401	-13.9104	6.55065e-41	4.89187e-40	81.341	ENSG00000164949	GEM
27122	-1.45122	5.74639	-13.7449	4.77417e-40	3.48421e-39	79.3264	ENSG00000050165	DKK3
79776	-1.45091	3.39727	-13.1408	5.7943e-37	3.83815e-36	72.4206	ENSG00000091656	ZFHX4
4884	-1.44998	-0.78144	-8.44968	8.29901e-17	2.45307e-16	27.1099	ENSG00000171246	NPTX1
25925	-1.44976	4.38421	-13.6849	9.75808e-40	7.03069e-39	78.6705	ENSG00000198795	ZNF521
5915	-1.44963	2.60521	-15.9692	3.15365e-52	3.34518e-51	107.528	ENSG00000077092	RARB
26353	-1.44949	4.68841	-8.27836	3.27658e-16	9.42292e-16	24.9123	ENSG00000152137	HSPB8
196740	-1.44929	4.08589	-15.2523	3.62605e-48	3.38839e-47	98.0189	ENSG00000165633	VSTM4
56125	-1.44813	-0.0535481	-11.9286	4.33801e-31	2.29385e-30	59.5174	ENSG00000197479	PCDHB11
4199	-1.44731	3.72611	-10.7695	6.88732e-26	2.98683e-25	47.0487	ENSG00000065833	ME1
1580	-1.44635	2.88442	-6.46412	1.47544e-10	3.19046e-10	12.3358	ENSG00000142973	CYP4B1
140885	-1.4444	5.87518	-17.1645	2.93416e-59	3.7964e-58	123.391	ENSG00000198053	SIRPA
2114	-1.44437	5.7531	-18.9953	1.33441e-70	2.31905e-69	149.436	ENSG00000157557	ETS2
387496	-1.44413	2.29553	-15.1787	9.31581e-48	8.59158e-47	97.3262	ENSG00000122035	RASL11A
5896	-1.44345	0.179084	-16.0661	8.72079e-53	9.36292e-52	109.113	ENSG00000166349	RAG1
53826	-1.44296	4.51862	-15.8893	9.06753e-52	9.49001e-51	106.249	ENSG00000137726	FXYD6
54532	-1.4427	5.28493	-18.0956	6.03827e-65	8.99944e-64	136.456	ENSG00000145390	USP53
9882	-1.4422	5.57686	-17.8891	1.14079e-63	1.65315e-62	133.519	ENSG00000136111	TBC1D4
5593	-1.44193	-0.924619	-9.36462	3.61092e-20	1.24103e-19	34.7496	ENSG00000138669	PRKG2
2145	-1.44017	5.27368	-25.6987	1.56399e-116	6.44245e-115	255.013	ENSG00000108799	EZH1
83700	-1.44005	4.75307	-18.7664	3.7868e-69	6.29456e-68	146.129	ENSG00000166086	JAM3
1316	-1.44004	7.49371	-18.3538	1.48998e-66	2.32362e-65	140.158	ENSG00000067082	KLF6
55714	-1.43953	3.32607	-10.9566	1.06451e-26	4.76867e-26	48.9539	ENSG00000218336	TENM3
57477	-1.43727	3.65582	-19.3468	7.50795e-73	1.37409e-71	154.719	ENSG00000158352	SHROOM4
7499	-1.43674	1.71581	-11.6086	1.30311e-29	6.47613e-29	55.8818	ENSG00000124343	XG
196527	-1.43478	6.79379	-20.5972	5.05989e-81	1.08156e-79	173.382	ENSG00000177119	ANO6
84034	-1.43311	3.81742	-16.5404	1.50846e-55	1.76725e-54	114.98	ENSG00000132205	EMILIN2
8935	-1.42822	4.86145	-18.3539	1.4872e-66	2.32184e-65	140.166	ENSG00000005020	SKAP2
55086	-1.42798	0.0781699	-10.7657	7.15053e-26	3.09907e-25	47.6043	ENSG00000147231	CXorf57
7447	-1.42713	1.45558	-9.28546	7.24468e-20	2.45881e-19	33.721	ENSG00000163032	VSNL1
440503	-1.42587	2.04713	-7.28765	5.68322e-13	1.39334e-12	17.9445	ENSG00000214456	PLIN5
5157	-1.42517	4.45296	-13.364	4.31824e-38	2.9589e-37	74.897	ENSG00000104213	PDGFRL
57718	-1.42384	-1.01365	-5.32762	1.18621e-07	2.17549e-07	6.55133	ENSG00000278326	PPP4R4
57718	-1.42384	-1.01365	-5.32762	1.18621e-07	2.17549e-07	6.55133	ENSG00000119698	PPP4R4
121512	-1.42307	4.0028	-21.3645	3.7064e-86	8.90608e-85	185.255	ENSG00000139132	FGD4
1969	-1.42257	3.91625	-18.3465	1.6554e-66	2.56742e-65	140.13	ENSG00000142627	EPHA2
7098	-1.42227	2.82467	-14.8611	5.27279e-46	4.63304e-45	93.2214	ENSG00000164342	TLR3
3075	-1.42114	5.77077	-13.5136	7.43781e-39	5.2309e-38	76.5939	ENSG00000000971	CFH
55286	-1.42087	2.04776	-8.94448	1.37317e-18	4.40844e-18	30.693	ENSG00000154274	C4orf19
3655	-1.42048	6.82455	-12.5808	3.39159e-34	2.02193e-33	65.9302	ENSG00000091409	ITGA6
57716	-1.42026	2.81701	-17.2839	5.602e-60	7.39725e-59	125.277	ENSG00000105227	PRX
11259	-1.4191	5.25394	-14.3083	5.1606e-43	4.1689e-42	86.1346	ENSG00000168386	FILIP1L
112616	-1.41903	4.21812	-13.3725	3.91031e-38	2.68198e-37	75.0184	ENSG00000153551	CMTM7
7431	-1.41885	10.059	-15.5429	8.46861e-50	8.3615e-49	101.77	ENSG00000026025	VIM
1363	-1.4181	6.49168	-11.738	3.32037e-30	1.68997e-29	56.794	ENSG00000109472	CPE
284434	-1.41785	-0.575098	-7.36191	3.34462e-13	8.2891e-13	18.9303	ENSG00000188039	NWD1
894	-1.41762	5.10507	-17.0195	2.17465e-58	2.74092e-57	121.41	ENSG00000118971	CCND2
257194	-1.41744	3.13231	-11.3088	2.95501e-28	1.3959e-27	52.5424	ENSG00000172260	NEGR1
2122	-1.41656	3.48932	-17.319	3.43726e-60	4.55154e-59	125.671	ENSG00000085276	MECOM
57611	-1.4158	0.678045	-13.8424	1.48459e-40	1.09878e-39	81.0671	ENSG00000167178	ISLR2
5064	-1.41355	4.76841	-11.3739	1.50957e-28	7.20563e-28	53.0363	ENSG00000099864	PALM
4907	-1.4127	4.12575	-15.0432	5.24859e-47	4.7234e-46	95.357	ENSG00000135318	NT5E
161198	-1.41244	4.31777	-18.48	2.4156e-67	3.83053e-66	142.013	ENSG00000176435	CLEC14A
203522	-1.4106	2.622	-16.4382	5.99362e-55	6.91861e-54	113.774	ENSG00000165359	INTS6L
57596	-1.41042	-0.206189	-10.683	1.61898e-25	6.93378e-25	46.838	ENSG00000183092	BEGAIN
678	-1.41038	7.67604	-15.5778	5.37895e-50	5.3258e-49	102.158	ENSG00000152518	ZFP36L2
340156	-1.41024	0.196153	-16.006	1.93667e-52	2.06359e-51	108.321	ENSG00000145949	MYLK4
8777	-1.40903	5.2232	-18.8044	2.17591e-69	3.64258e-68	146.662	ENSG00000107186	MPDZ
22837	-1.4082	5.11857	-15.9784	2.79256e-52	2.96885e-51	107.391	ENSG00000082438	COBLL1
64397	-1.40733	6.49168	-20.4535	4.52702e-80	9.48995e-79	171.191	ENSG00000103994	ZNF106
134265	-1.40679	3.55628	-20.5642	8.38026e-81	1.78052e-79	172.997	ENSG00000157510	AFAP1L1
4773	-1.40651	1.45924	-10.3718	3.34204e-24	1.36434e-23	43.5827	ENSG00000101096	NFATC2
144402	-1.4061	2.58397	-16.6467	3.56647e-56	4.23807e-55	116.584	ENSG00000139117	CPNE8
9021	-1.4056	5.84148	-12.294	8.17425e-33	4.63831e-32	62.7607	ENSG00000184557	SOCS3
255394	-1.40493	2.61627	-17.8688	1.52136e-63	2.19564e-62	133.487	ENSG00000166046	TCP11L2
91522	-1.4031	-0.361193	-11.5091	3.69929e-29	1.80481e-28	55.1595	ENSG00000050767	COL23A1
5139	-1.40249	1.05618	-10.0173	9.60669e-23	3.67342e-22	40.3255	ENSG00000172572	PDE3A
114793	-1.40231	4.91932	-15.1544	1.27047e-47	1.16789e-46	96.7151	ENSG00000157827	FMNL2
114757	-1.40147	3.80595	-16.275	5.37286e-54	5.97741e-53	111.424	ENSG00000161544	CYGB
5990	-1.40085	2.6474	-17.04	1.63897e-58	2.07872e-57	121.942	ENSG00000087903	RFX2
8633	-1.39962	0.524646	-10.068	5.9788e-23	2.30994e-22	40.8845	ENSG00000182168	UNC5C
10512	-1.39864	7.00869	-10.0248	8.95929e-23	3.42865e-22	39.8266	ENSG00000075223	SEMA3C
84220	-1.39601	1.56834	-11.7286	3.6684e-30	1.86509e-29	57.1739	ENSG00000015568	RGPD5
8572	-1.39347	3.80108	-12.2602	1.185e-32	6.67581e-32	62.517	ENSG00000131435	PDLIM4
2139	-1.39092	3.67794	-10.317	5.64743e-24	2.27718e-23	42.6956	ENSG00000064655	EYA2
79746	-1.39025	3.994	-15.2284	4.92312e-48	4.57323e-47	97.7286	ENSG00000134463	ECHDC3
85358	-1.39004	4.61069	-19.2935	1.6526e-72	3.0051e-71	153.856	ENSG00000283243	SHANK3
85358	-1.39004	4.61069	-19.2935	1.6526e-72	3.0051e-71	153.856	ENSG00000251322	SHANK3
140886	-1.3897	0.0587846	-13.0951	9.81832e-37	6.46125e-36	72.4035	ENSG00000174740	PABPC5
64411	-1.38655	3.82495	-21.685	2.50866e-88	6.25129e-87	190.26	ENSG00000120318	ARAP3
5924	-1.38423	2.52513	-14.0329	1.49096e-41	1.14177e-40	83.072	ENSG00000113319	RASGRF2
2119	-1.38359	4.22909	-16.8524	2.15781e-57	2.6488e-56	119.178	ENSG00000244405	ETV5
2115	-1.38315	3.50471	-14.9436	1.85986e-46	1.65166e-45	94.1715	ENSG00000006468	ETV1
3764	-1.38231	3.40986	-17.4865	3.31805e-61	4.49911e-60	128.015	ENSG00000121361	KCNJ8
64332	-1.38123	4.4133	-10.0371	7.98127e-23	3.0635e-22	39.9922	ENSG00000144802	NFKBIZ
60680	-1.38123	-0.775513	-6.66979	3.89067e-11	8.67191e-11	14.3147	ENSG00000161082	CELF5
100113407	-1.38087	3.21207	-17.6473	3.47422e-62	4.82667e-61	130.286	ENSG00000205269	TMEM170B
6812	-1.37986	4.76552	-16.79	5.06609e-57	6.13884e-56	118.289	ENSG00000136854	STXBP1
2162	-1.37946	5.26113	-9.04785	5.68415e-19	1.85734e-18	31.1638	ENSG00000124491	F13A1
154214	-1.37904	1.44364	-14.1011	6.50512e-42	5.05838e-41	84.0774	ENSG00000146373	RNF217
1326	-1.37819	3.27874	-15.9749	2.92624e-52	3.10864e-51	107.508	ENSG00000107968	MAP3K8
6934	-1.37811	4.86821	-17.2026	1.73087e-59	2.26439e-58	123.945	ENSG00000148737	TCF7L2
27031	-1.37808	4.01201	-25.1125	2.60541e-112	9.8165e-111	245.371	ENSG00000113971	NPHP3
27145	-1.37773	1.80173	-15.3226	1.4675e-48	1.39343e-47	99.2453	ENSG00000118407	FILIP1
1475	-1.37619	2.38276	-10.2622	9.53281e-24	3.81555e-23	42.3903	ENSG00000121552	CSTA
259173	-1.37596	2.86393	-15.607	3.67566e-50	3.66244e-49	102.757	ENSG00000178038	ALS2CL
25943	-1.37559	4.51932	-24.755	9.43884e-110	3.43715e-108	239.453	ENSG00000088854	C20orf194
5463	-1.37552	3.00594	-23.1609	1.71439e-98	5.15374e-97	213.707	ENSG00000184271	POU6F1
57538	-1.3742	3.06654	-16.9302	7.41926e-58	9.23583e-57	120.369	ENSG00000136383	ALPK3
55862	-1.37366	5.17244	-16.5216	1.94501e-55	2.26929e-54	114.635	ENSG00000093144	ECHDC1
10335	-1.37054	4.12185	-16.7764	6.09958e-57	7.37851e-56	118.151	ENSG00000072952	MRVI1
10150	-1.36981	6.11612	-16.2122	1.24544e-53	1.36727e-52	110.474	ENSG00000139793	MBNL2
8825	-1.36974	0.412523	-7.04515	3.10528e-12	7.33443e-12	16.5882	ENSG00000111052	LIN7A
170575	-1.36874	2.22387	-14.83	7.81168e-46	6.83836e-45	92.9375	ENSG00000213203	GIMAP1
1102	-1.36873	3.76061	-25.4596	8.31991e-115	3.30202e-113	251.129	ENSG00000136161	RCBTB2
6197	-1.3685	5.26633	-15.8597	1.34033e-51	1.39863e-50	105.824	ENSG00000177189	RPS6KA3
340526	-1.36843	3.16236	-15.6082	3.61898e-50	3.60851e-49	102.727	ENSG00000242732	RTL5
5241	-1.36829	4.83642	-4.6355	3.94773e-06	6.57987e-06	2.21938	ENSG00000082175	PGR
10000	-1.36799	4.60274	-12.9529	5.03125e-36	3.22974e-35	70.1554	ENSG00000117020	AKT3
10000	-1.36799	4.60274	-12.9529	5.03125e-36	3.22974e-35	70.1554	ENSG00000275199	AKT3
79843	-1.36788	0.788989	-15.5895	4.61821e-50	4.58221e-49	102.821	ENSG00000124019	FAM124B
51703	-1.36593	4.36362	-13.7554	4.21101e-40	3.07957e-39	79.5138	ENSG00000197142	ACSL5
4208	-1.36526	4.80412	-18.7391	5.63717e-69	9.33736e-68	145.731	ENSG00000081189	MEF2C
150763	-1.36471	0.841683	-8.6353	1.82377e-17	5.54153e-17	28.3646	ENSG00000186281	GPAT2
4005	-1.36437	3.76161	-21.9038	8.12367e-90	2.0681e-88	193.691	ENSG00000135363	LMO2
3554	-1.36409	6.09069	-12.2314	1.62491e-32	9.08884e-32	62.0767	ENSG00000115594	IL1R1
221749	-1.36368	4.73037	-15.6634	1.76069e-50	1.77312e-49	103.283	ENSG00000168994	PXDC1
22800	-1.36345	3.71004	-15.2533	3.57835e-48	3.34825e-47	98.0798	ENSG00000133818	RRAS2
5199	-1.36161	0.0549841	-10.8629	2.72174e-26	1.20024e-25	48.5677	ENSG00000126759	CFP
10942	-1.36065	-1.14827	-5.22689	2.02965e-07	3.66479e-07	6.05628	ENSG00000007038	PRSS21
10942	-1.36065	-1.14827	-5.22689	2.02965e-07	3.66479e-07	6.05628	ENSG00000282838	PRSS21
3931	-1.36055	1.28291	-16.2624	6.3639e-54	7.0522e-53	111.616	ENSG00000213398	LCAT
148198	-1.3578	-0.813891	-7.00638	4.05489e-12	9.51055e-12	16.5225	ENSG00000197360	ZNF98
115290	-1.35684	2.73186	-13.4579	1.43455e-38	1.00092e-37	76.2143	ENSG00000282954	FBXO17
115290	-1.35684	2.73186	-13.4579	1.43455e-38	1.00092e-37	76.2143	ENSG00000269190	FBXO17
23433	-1.35636	6.21353	-20.7641	3.93238e-82	8.62741e-81	175.925	ENSG00000119729	RHOQ
8515	-1.35635	1.97428	-11.3085	2.9643e-28	1.39982e-27	52.7616	ENSG00000143127	ITGA10
7433	-1.35623	3.64493	-13.4124	2.44877e-38	1.69601e-37	75.5499	ENSG00000114812	VIPR1
23077	-1.35569	6.35435	-16.338	2.30776e-54	2.60018e-53	112.154	ENSG00000005810	MYCBP2
135932	-1.355	2.54853	-8.09858	1.34862e-15	3.76724e-15	23.8184	ENSG00000178826	TMEM139
11167	-1.35366	8.47371	-12.8378	1.86875e-35	1.17979e-34	68.8499	ENSG00000163430	FSTL1
55701	-1.35303	5.48444	-20.109	8.40161e-78	1.68378e-76	165.983	ENSG00000165801	ARHGEF40
140699	-1.35279	0.0329498	-15.2268	5.02905e-48	4.66856e-47	98.2309	ENSG00000101353	MROH8
23414	-1.35251	2.41847	-13.375	3.79408e-38	2.60352e-37	75.2949	ENSG00000169946	ZFPM2
340527	-1.35176	1.31525	-11.4421	7.43662e-29	3.59466e-28	54.234	ENSG00000204131	NHSL2
3853	-1.35118	-0.444013	-4.22538	2.56489e-05	4.05725e-05	1.31572	ENSG00000205420	KRT6A
246777	-1.35054	0.0982045	-7.09773	2.15807e-12	5.13928e-12	16.9987	ENSG00000258484	SPESP1
6252	-1.35049	3.49053	-9.91099	2.58132e-22	9.69471e-22	38.9349	ENSG00000139970	RTN1
5638	-1.34915	3.13322	-15.7284	7.52416e-51	7.6702e-50	104.295	ENSG00000130962	PRRG1
6777	-1.34896	6.40918	-21.2554	2.01784e-85	4.73588e-84	183.486	ENSG00000173757	STAT5B
8556	-1.34846	3.04824	-12.8069	2.65353e-35	1.66482e-34	68.6868	ENSG00000079335	CDC14A
57162	-1.34789	4.9486	-16.3568	1.79394e-54	2.03424e-53	112.431	ENSG00000197329	PELI1
3910	-1.34786	6.67281	-14.7395	2.43727e-45	2.10747e-44	91.4582	ENSG00000112769	LAMA4
59271	-1.34734	3.71744	-14.037	1.4177e-41	1.08686e-40	82.959	ENSG00000166979	EVA1C
56145	-1.34632	0.309482	-7.87066	7.79847e-15	2.10436e-14	22.4894	ENSG00000255408	PCDHA3
120892	-1.34604	3.16697	-12.2633	1.14477e-32	6.45428e-32	62.6312	ENSG00000188906	LRRK2
199221	-1.34602	1.30972	-16.1498	2.86587e-53	3.12437e-52	110.114	ENSG00000158163	DZIP1L
2324	-1.34533	3.73183	-18.9332	3.31191e-70	5.66513e-69	148.647	ENSG00000037280	FLT4
9023	-1.34307	0.988969	-11.3169	2.72007e-28	1.2875e-27	53.0037	ENSG00000138135	CH25H
2346	-1.34221	1.90017	-10.6207	2.98474e-25	1.26489e-24	45.9211	ENSG00000086205	FOLH1
205	-1.34072	3.642	-11.6558	7.92955e-30	3.97152e-29	56.073	ENSG00000162433	AK4
57458	-1.34008	3.54723	-16.0213	1.58189e-52	1.69066e-51	108.088	ENSG00000057704	TMCC3
79983	-1.33905	1.38834	-5.83836	6.76842e-09	1.33525e-08	8.92714	ENSG00000124429	POF1B
51673	-1.33838	3.74498	-11.2826	3.87289e-28	1.82279e-27	52.2006	ENSG00000159713	TPPP3
11145	-1.33782	6.05436	-10.7217	1.10504e-25	4.75575e-25	46.4556	ENSG00000176485	PLA2G16
157869	-1.33738	3.00502	-7.92069	5.3253e-15	1.44583e-14	22.3828	ENSG00000164764	SBSPON
53829	-1.33653	1.83057	-12.6185	2.22288e-34	1.33704e-33	66.7831	ENSG00000181631	P2RY13
203102	-1.33594	-0.502514	-7.96036	3.92925e-15	1.07154e-14	23.2863	ENSG00000275594	ADAM32
203102	-1.33594	-0.502514	-7.96036	3.92925e-15	1.07154e-14	23.2863	ENSG00000197140	ADAM32
6338	-1.33518	2.83675	-7.4884	1.34102e-13	3.39131e-13	19.2335	ENSG00000168447	SCNN1B
9903	-1.33486	5.75853	-19.0738	4.21365e-71	7.44183e-70	150.587	ENSG00000162413	KLHL21
7273	-1.3343	2.5188	-15.1034	2.43609e-47	2.22205e-46	96.3434	ENSG00000155657	TTN
152137	-1.33424	6.14154	-25.6303	4.87847e-116	1.98069e-114	253.868	ENSG00000152492	CCDC50
7021	-1.33403	3.24263	-3.85578	0.000121443	0.00018379	-0.838655	ENSG00000008196	TFAP2B
5176	-1.3331	7.32567	-11.3005	3.21967e-28	1.51939e-27	52.2651	ENSG00000132386	SERPINF1
5176	-1.3331	7.32567	-11.3005	3.21967e-28	1.51939e-27	52.2651	ENSG00000282307	SERPINF1
169611	-1.33237	5.48476	-16.5546	1.24366e-55	1.46066e-54	115.072	ENSG00000185585	OLFML2A
2171	-1.3318	1.93509	-10.5937	3.88603e-25	1.63849e-24	45.6412	ENSG00000164687	FABP5
153830	-1.33149	5.41348	-14.7939	1.23067e-45	1.07136e-44	92.144	ENSG00000145860	RNF145
8462	-1.33131	4.91256	-22.8025	5.34103e-96	1.5276e-94	207.819	ENSG00000172059	KLF11
642987	-1.33098	-1.13027	-8.3042	2.66763e-16	7.69518e-16	26.0171	ENSG00000186952	TMEM232
2982	-1.33094	5.62171	-12.1664	3.30441e-32	1.83306e-31	61.3759	ENSG00000164116	GUCY1A1
3236	-1.32965	-0.0492776	-11.3561	1.81436e-28	8.63718e-28	53.5536	ENSG00000128710	HOXD10
494513	-1.32893	0.0413253	-16.9903	3.25142e-58	4.07987e-57	121.561	ENSG00000204311	PJVK
2735	-1.32883	-0.164616	-9.83597	5.15804e-22	1.91432e-21	38.8585	ENSG00000111087	GLI1
9920	-1.32712	2.37676	-12.6084	2.48777e-34	1.49319e-33	66.5796	ENSG00000176595	KBTBD11
9920	-1.32712	2.37676	-12.6084	2.48777e-34	1.49319e-33	66.5796	ENSG00000273645	KBTBD11
133522	-1.32636	-0.273531	-12.7586	4.58715e-35	2.83889e-34	68.6294	ENSG00000155846	PPARGC1B
23177	-1.3262	5.28465	-28.8536	1.13413e-139	7.55856e-138	308.229	ENSG00000011523	CEP68
202333	-1.32567	4.52172	-9.48239	1.26981e-20	4.46185e-20	34.9672	ENSG00000164309	CMYA5
56124	-1.3253	0.531428	-15.1668	1.0838e-47	9.96938e-47	97.4254	ENSG00000120328	PCDHB12
10690	-1.32485	-0.549583	-5.65128	1.98534e-08	3.81957e-08	8.2144	ENSG00000172461	FUT9
127435	-1.32424	5.5423	-9.43467	1.94179e-20	6.75586e-20	34.4966	ENSG00000174348	PODN
604	-1.32333	5.86933	-17.0221	2.09682e-58	2.64517e-57	121.431	ENSG00000113916	BCL6
2869	-1.3228	3.63861	-21.1492	1.04403e-84	2.41427e-83	181.967	ENSG00000198873	GRK5
2313	-1.32197	4.22463	-18.4084	6.78233e-67	1.06594e-65	140.996	ENSG00000151702	FLI1
440270	-1.32073	3.57284	-10.7772	6.38262e-26	2.77136e-25	47.1657	ENSG00000215252	GOLGA8B
10413	-1.32004	6.87663	-16.8486	2.27275e-57	2.78505e-56	119.06	ENSG00000137693	YAP1
9420	-1.31802	2.09115	-12.2006	2.27425e-32	1.26657e-31	62.1456	ENSG00000172817	CYP7B1
54884	-1.31771	6.85615	-17.5748	9.62139e-62	1.32367e-60	129.099	ENSG00000042445	RETSAT
28231	-1.31699	0.68677	-9.21782	1.30831e-19	4.39495e-19	33.2667	ENSG00000101187	SLCO4A1
388610	-1.31675	2.55297	-13.0275	2.13835e-36	1.38909e-35	71.285	ENSG00000253368	TRNP1
7003	-1.3167	6.14318	-16.8727	1.63255e-57	2.01102e-56	119.384	ENSG00000187079	TEAD1
79659	-1.31656	4.20481	-12.6831	1.07488e-34	6.56023e-34	67.1465	ENSG00000187240	DYNC2H1
29968	-1.31607	2.25304	-6.96899	5.23816e-12	1.21948e-11	15.752	ENSG00000135069	PSAT1
10235	-1.31488	1.26551	-10.7211	1.11214e-25	4.78486e-25	47.0029	ENSG00000068831	RASGRP2
56132	-1.31424	1.1592	-10.1334	3.23037e-23	1.26327e-22	41.4061	ENSG00000113205	PCDHB3
401720	-1.3133	-0.193486	-16.572	9.82417e-56	1.15671e-54	115.896	ENSG00000261308	FIGNL2
80055	-1.31328	3.60015	-15.117	2.04994e-47	1.87466e-46	96.3596	ENSG00000197121	PGAP1
4609	-1.31224	6.48881	-11.0132	6.02429e-27	2.72462e-26	49.3432	ENSG00000136997	MYC
10100	-1.31223	2.69619	-13.2345	1.95612e-37	1.31422e-36	73.6267	ENSG00000134198	TSPAN2
55283	-1.31213	1.3044	-9.315	5.59005e-20	1.90501e-19	34.0049	ENSG00000055732	MCOLN3
146857	-1.31177	3.30054	-9.69389	1.8907e-21	6.87435e-21	37.0025	ENSG00000154760	SLFN13
4211	-1.31128	2.97866	-17.0649	1.16301e-58	1.47905e-57	122.245	ENSG00000143995	MEIS1
23645	-1.31106	5.81127	-17.6003	6.72957e-62	9.30353e-61	129.451	ENSG00000087074	PPP1R15A
399474	-1.31078	2.12569	-11.0226	5.47947e-27	2.48378e-26	49.8355	ENSG00000253304	TMEM200B
55089	-1.31002	-1.05021	-7.8926	6.59884e-15	1.78543e-14	22.8556	ENSG00000139209	SLC38A4
143872	-1.30963	2.40918	-14.1086	5.93855e-42	4.62545e-41	84.02	ENSG00000165895	ARHGAP42
26872	-1.30835	3.20502	-12.2319	1.61539e-32	9.03915e-32	62.2935	ENSG00000164647	STEAP1
57664	-1.30825	4.66011	-11.7633	2.53774e-30	1.2949e-29	57.1061	ENSG00000105559	PLEKHA4
283316	-1.30794	2.0025	-10.3075	6.18843e-24	2.49106e-23	42.8985	ENSG00000177675	CD163L1
84645	-1.30705	0.887125	-16.5964	7.06418e-56	8.35229e-55	116.143	ENSG00000128346	C22orf23
2705	-1.30704	-0.28131	-5.0677	4.65496e-07	8.2038e-07	5.13082	ENSG00000169562	GJB1
3628	-1.30606	3.41535	-21.793	4.62838e-89	1.1636e-87	191.996	ENSG00000151689	INPP1
7366	-1.30571	-0.86549	-4.71719	2.67002e-06	4.50122e-06	3.54462	ENSG00000277132	UGT2B15
7366	-1.30571	-0.86549	-4.71719	2.67002e-06	4.50122e-06	3.54462	ENSG00000196620	UGT2B15
6035	-1.30501	6.56236	-11.7199	4.0261e-30	2.03908e-29	56.6019	ENSG00000129538	RNASE1
8490	-1.3041	6.89178	-9.9817	1.33886e-22	5.08104e-22	39.4247	ENSG00000143248	RGS5
8218	-1.30077	1.24278	-12.9536	4.98737e-36	3.20303e-35	70.6471	ENSG00000070371	CLTCL1
1465	-1.3007	8.32135	-17.1435	3.928e-59	5.06375e-58	123.137	ENSG00000159176	CSRP1
114088	-1.30067	1.02862	-9.40274	2.57777e-20	8.91805e-20	34.8262	ENSG00000100505	TRIM9
10873	-1.29886	3.16695	-13.722	6.27193e-40	4.54675e-39	79.2651	ENSG00000151376	ME3
84230	-1.29777	4.45689	-16.5805	8.75571e-56	1.03263e-54	115.472	ENSG00000171488	LRRC8C
202052	-1.29692	2.61713	-25.977	1.51498e-118	6.50611e-117	259.834	ENSG00000170464	DNAJC18
2260	-1.29522	6.86627	-11.2174	7.56176e-28	3.5284e-27	51.4077	ENSG00000077782	FGFR1
55698	-1.29522	1.54046	-10.292	7.17788e-24	2.88442e-23	42.8361	ENSG00000157927	RADIL
146057	-1.29515	2.28999	-13.725	6.05044e-40	4.39294e-39	79.4422	ENSG00000128881	TTBK2
152273	-1.29482	4.74298	-14.4688	7.12589e-44	5.89471e-43	88.1328	ENSG00000154783	FGD5
4053	-1.29458	7.4008	-11.8286	1.26627e-30	6.53439e-30	57.7659	ENSG00000119681	LTBP2
91947	-1.29153	4.65087	-17.1673	2.82272e-59	3.65556e-58	123.473	ENSG00000140450	ARRDC4
387640	-1.29036	-0.307883	-9.77138	9.32816e-22	3.42866e-21	38.2964	ENSG00000180592	SKIDA1
84173	-1.28998	4.36942	-23.1937	1.0128e-98	3.0642e-97	214.109	ENSG00000115459	ELMOD3
199974	-1.2883	2.14371	-3.61469	0.000313089	0.000459311	-1.50798	ENSG00000186160	CYP4Z1
57514	-1.2883	5.11208	-17.099	7.25956e-59	9.28238e-58	122.506	ENSG00000031081	ARHGAP31
10991	-1.28737	0.653025	-7.3909	2.71584e-13	6.76518e-13	18.95	ENSG00000188338	SLC38A3
120114	-1.28703	0.0637894	-8.47121	6.97139e-17	2.06583e-16	27.1696	ENSG00000282908	FAT3
120114	-1.28703	0.0637894	-8.47121	6.97139e-17	2.06583e-16	27.1696	ENSG00000165323	FAT3
6665	-1.28697	-0.375266	-9.00091	8.49346e-19	2.75555e-18	31.5841	ENSG00000129194	SOX15
4094	-1.28642	5.02628	-17.7849	4.98629e-63	7.09479e-62	132.068	ENSG00000178573	MAF
1286	-1.28606	0.826206	-9.5572	6.50009e-21	2.30811e-20	36.2184	ENSG00000081052	COL4A4
100129583	-1.28606	2.1258	-10.6043	3.50379e-25	1.48174e-24	45.7215	ENSG00000189157	FAM47E
25976	-1.286	5.36386	-16.3139	3.18981e-54	3.57689e-53	111.842	ENSG00000163659	TIPARP
131583	-1.28486	3.07515	-18.8976	5.57577e-70	9.46875e-69	148.213	ENSG00000185112	FAM43A
285598	-1.28473	0.26053	-13.0959	9.72997e-37	6.40609e-36	72.4002	ENSG00000175414	ARL10
25981	-1.28351	2.60911	-16.9602	4.91675e-58	6.14767e-57	120.865	ENSG00000114841	DNAH1
7075	-1.28344	4.62928	-16.6245	4.82212e-56	5.71575e-55	116.055	ENSG00000066056	TIE1
57576	-1.28246	0.204237	-15.277	2.63718e-48	2.47909e-47	98.8632	ENSG00000117245	KIF17
1408	-1.28166	5.71131	-20.6257	3.27107e-81	7.05603e-80	173.814	ENSG00000121671	CRY2
9444	-1.28104	6.35729	-17.4455	5.88387e-61	7.91745e-60	127.288	ENSG00000112531	QKI
56967	-1.28102	4.30287	-9.63348	3.26903e-21	1.17647e-20	36.3319	ENSG00000227051	C14orf132
5154	-1.27966	4.00874	-17.8373	2.37472e-63	3.40634e-62	132.885	ENSG00000197461	PDGFA
3397	-1.27887	3.48755	-13.4119	2.46245e-38	1.70382e-37	75.5728	ENSG00000125968	ID1
6271	-1.27881	4.36567	-5.98428	2.86104e-09	5.77728e-09	9.25969	ENSG00000160678	S100A1
1117	-1.2786	3.44043	-6.14719	1.0698e-09	2.20177e-09	10.3392	ENSG00000064886	CHI3L2
10161	-1.27812	4.97106	-19.1533	1.30716e-71	2.33192e-70	151.778	ENSG00000139679	LPAR6
23175	-1.27792	5.03011	-14.5395	2.96416e-44	2.47229e-43	88.9914	ENSG00000134324	LPIN1
114805	-1.27711	-0.417291	-7.03655	3.29492e-12	7.77064e-12	16.6692	ENSG00000144278	GALNT13
284307	-1.27659	1.41099	-10.2863	7.577e-24	3.03962e-23	42.805	ENSG00000171649	ZIK1
8522	-1.27545	5.36651	-11.8525	9.81168e-31	5.09105e-30	58.014	ENSG00000007237	GAS7
5939	-1.27514	5.41986	-24.9617	3.13807e-111	1.16679e-109	242.819	ENSG00000076067	RBMS2
3995	-1.27376	4.01516	-16.4293	6.7633e-55	7.78799e-54	113.476	ENSG00000221968	FADS3
9475	-1.27372	5.36373	-12.8217	2.24339e-35	1.41063e-34	68.6344	ENSG00000134318	ROCK2
19	-1.27359	5.35515	-14.6407	8.39357e-45	7.13984e-44	90.2347	ENSG00000165029	ABCA1
56103	-1.27357	0.775672	-9.01955	7.24309e-19	2.35584e-18	31.5681	ENSG00000253910	PCDHGB2
284612	-1.2734	-0.393204	-13.9585	3.66749e-41	2.76362e-40	82.5738	ENSG00000143028	SYPL2
4784	-1.2719	6.95901	-11.1807	1.10067e-27	5.11392e-27	51.0363	ENSG00000008441	NFIX
9122	-1.27177	3.03249	-12.0431	1.26244e-31	6.84988e-31	60.2858	ENSG00000168679	SLC16A4
57546	-1.27009	2.66354	-17.8545	1.86153e-63	2.67836e-62	133.292	ENSG00000172840	PDP2
4286	-1.27	3.78302	-15.6318	2.66173e-50	2.66721e-49	102.959	ENSG00000187098	MITF
3690	-1.26986	2.67892	-12.275	1.00642e-32	5.68108e-32	62.8493	ENSG00000259207	ITGB3
84632	-1.26978	4.42537	-12.7374	5.82803e-35	3.59112e-34	67.7397	ENSG00000169129	AFAP1L2
55816	-1.26954	1.11651	-11.702	4.86336e-30	2.45584e-29	56.982	ENSG00000101134	DOK5
27350	-1.2689	3.17365	-15.2759	2.67631e-48	2.5142e-47	98.4519	ENSG00000244509	APOBEC3C
647042	-1.26815	2.00186	-17.8872	1.17128e-63	1.6956e-62	133.856	ENSG00000274042	GOLGA6L10
647042	-1.26815	2.00186	-17.8872	1.17128e-63	1.6956e-62	133.856	ENSG00000274166	GOLGA6L10
647042	-1.26815	2.00186	-17.8872	1.17128e-63	1.6956e-62	133.856	ENSG00000278662	GOLGA6L10
3841	-1.26697	1.68714	-16.7883	5.18175e-57	6.2736e-56	118.653	ENSG00000196911	KPNA5
26166	-1.26626	0.5439	-5.30412	1.34565e-07	2.45992e-07	6.17122	ENSG00000132554	RGS22
388115	-1.26602	3.7432	-11.7278	3.70033e-30	1.88064e-29	56.8274	ENSG00000188549	CCDC9B
131450	-1.26525	-0.163683	-10.5979	3.73127e-25	1.57512e-24	46.0134	ENSG00000163606	CD200R1
153222	-1.26451	4.16483	-15.0283	6.34668e-47	5.69709e-46	95.1723	ENSG00000164463	CREBRF
2059	-1.26423	5.75474	-15.7871	3.4825e-51	3.59155e-50	104.863	ENSG00000151491	EPS8
4482	-1.26138	2.68733	-18.5169	1.41565e-67	2.25753e-66	142.749	ENSG00000285250	MSRA
4482	-1.26138	2.68733	-18.5169	1.41565e-67	2.25753e-66	142.749	ENSG00000175806	MSRA
80274	-1.26122	0.960478	-6.3618	2.82431e-10	6.00883e-10	12.1001	ENSG00000159307	SCUBE1
25956	-1.26084	2.00092	-12.6186	2.22044e-34	1.33614e-33	66.7671	ENSG00000075826	SEC31B
23228	-1.2606	3.02705	-15.2423	4.11938e-48	3.83923e-47	98.0395	ENSG00000154822	PLCL2
23228	-1.2606	3.02705	-15.2423	4.11938e-48	3.83923e-47	98.0395	ENSG00000284017	PLCL2
54413	-1.25655	0.357577	-16.2676	5.93282e-54	6.59519e-53	111.786	ENSG00000196338	NLGN3
51196	-1.25654	3.05439	-10.1331	3.24119e-23	1.26645e-22	41.0688	ENSG00000138193	PLCE1
7071	-1.25445	6.36003	-18.2616	5.60487e-66	8.56122e-65	138.816	ENSG00000155090	KLF10
90527	-1.25306	-0.900708	-6.95843	5.62976e-12	1.3087e-11	16.2304	ENSG00000140254	DUOXA1
389337	-1.25294	5.00897	-12.3485	4.48031e-33	2.5764e-32	63.3846	ENSG00000183111	ARHGEF37
8864	-1.25204	5.27561	-18.1416	3.12768e-65	4.6763e-64	137.116	ENSG00000132326	PER2
401145	-1.25133	1.09976	-9.4822	1.27186e-20	4.46797e-20	35.5161	ENSG00000184305	CCSER1
84125	-1.25111	-1.07874	-6.14576	1.07918e-09	2.22011e-09	11.1275	ENSG00000133640	LRRIQ1
85027	-1.25102	4.50655	-16.7673	6.89994e-57	8.33242e-56	118.003	ENSG00000256235	SMIM3
145376	-1.2506	-0.523178	-7.64406	4.27415e-14	1.11132e-13	20.9517	ENSG00000165807	PPP1R36
412	-1.24992	4.68095	-14.1725	2.72561e-42	2.13945e-41	84.511	ENSG00000101846	STS
247	-1.2492	2.57453	-5.31038	1.30124e-07	2.3812e-07	5.85204	ENSG00000179593	ALOX15B
5095	-1.24903	4.08844	-18.6671	1.60458e-68	2.62701e-67	144.746	ENSG00000175198	PCCA
153090	-1.24824	5.87261	-18.8401	1.2929e-69	2.17728e-68	147.17	ENSG00000136848	DAB2IP
445	-1.24768	6.0693	-7.53742	9.37614e-14	2.38996e-13	19.3003	ENSG00000130707	ASS1
4257	-1.24717	7.07241	-7.74795	1.96993e-14	5.20439e-14	20.8452	ENSG00000008394	MGST1
3791	-1.24659	5.43855	-15.6515	2.05713e-50	2.0687e-49	103.1	ENSG00000128052	KDR
7855	-1.2465	2.91574	-16.1471	2.97121e-53	3.23672e-52	109.851	ENSG00000163251	FZD5
151393	-1.24615	1.57583	-19.5494	3.70843e-74	7.01424e-73	157.994	ENSG00000115841	RMDN2
7056	-1.24572	4.79873	-13.5962	2.80128e-39	1.99693e-38	77.6022	ENSG00000178726	THBD
54742	-1.2456	1.34315	-6.1151	1.30094e-09	2.66623e-09	10.547	ENSG00000160886	LY6K
29969	-1.24513	5.28009	-16.3289	2.6075e-54	2.93089e-53	112.046	ENSG00000135272	MDFIC
4135	-1.24447	1.81618	-11.8466	1.04531e-30	5.41791e-30	58.4029	ENSG00000171533	MAP6
55244	-1.24207	1.03249	-10.2556	1.01522e-23	4.05885e-23	42.5794	ENSG00000142494	SLC47A1
6507	-1.24206	3.88934	-12.849	1.64525e-35	1.04194e-34	69.0499	ENSG00000079215	SLC1A3
57600	-1.24201	4.30805	-12.2865	8.87407e-33	5.0213e-32	62.7526	ENSG00000052795	FNIP2
252995	-1.24158	0.420902	-11.6576	7.77561e-30	3.89718e-29	56.6179	ENSG00000160097	FNDC5
2328	-1.24144	1.06845	-9.07114	4.65437e-19	1.52756e-18	31.9608	ENSG00000007933	FMO3
23301	-1.24126	5.3936	-22.4253	2.16217e-93	5.87486e-92	201.812	ENSG00000115504	EHBP1
8531	-1.24094	6.55505	-11.1396	1.67206e-27	7.71289e-27	50.615	ENSG00000060138	YBX3
57406	-1.24036	2.78489	-18.7211	7.32021e-69	1.20968e-67	145.688	ENSG00000163686	ABHD6
79781	-1.24018	1.50991	-7.87677	7.44416e-15	2.01068e-14	22.3566	ENSG00000132321	IQCA1
4783	-1.23945	4.49392	-12.8049	2.71407e-35	1.70129e-34	68.4955	ENSG00000165030	NFIL3
3574	-1.23702	-0.235345	-10.9521	1.11461e-26	4.98524e-26	49.504	ENSG00000104432	IL7
2199	-1.237	6.92677	-8.95243	1.28349e-18	4.12334e-18	30.3517	ENSG00000163520	FBLN2
127707	-1.23528	2.03871	-4.42909	1.03208e-05	1.67554e-05	1.74263	ENSG00000179023	KLHDC7A
57188	-1.23424	2.44894	-10.3972	2.617e-24	1.07238e-23	43.6693	ENSG00000156218	ADAMTSL3
79960	-1.23418	5.2628	-21.2154	3.7503e-85	8.72948e-84	182.88	ENSG00000077684	JADE1
9223	-1.23402	5.05677	-15.854	1.44406e-51	1.50243e-50	105.761	ENSG00000151276	MAGI1
9223	-1.23402	5.05677	-15.854	1.44406e-51	1.50243e-50	105.761	ENSG00000282956	MAGI1
147660	-1.23397	0.651633	-11.9341	4.08872e-31	2.16446e-30	59.5086	ENSG00000258405	ZNF578
26095	-1.23368	0.487783	-5.89368	4.89424e-09	9.75053e-09	9.40908	ENSG00000204179	PTPN20
150709	-1.23256	0.326427	-18.2317	8.60606e-66	1.30607e-64	138.905	ENSG00000151687	ANKAR
83875	-1.23148	-0.691112	-10.959	1.04e-26	4.66186e-26	49.6242	ENSG00000197580	BCO2
51090	-1.23139	2.46447	-11.6796	6.1664e-30	3.10275e-29	56.5336	ENSG00000102934	PLLP
1191	-1.23118	9.10244	-8.17853	7.21224e-16	2.04008e-15	24.1575	ENSG00000120885	CLU
2241	-1.23101	1.32325	-14.6116	1.20668e-44	1.02152e-43	90.3629	ENSG00000151422	FER
5519	-1.23013	5.23041	-19.0685	4.55053e-71	8.02677e-70	150.524	ENSG00000137713	PPP2R1B
84617	-1.2301	6.01201	-13.8545	1.28347e-40	9.51926e-40	80.6318	ENSG00000176014	TUBB6
4013	-1.22991	4.94323	-12.1884	2.6006e-32	1.44377e-31	61.6414	ENSG00000110002	VWA5A
199800	-1.22964	0.0286785	-10.5427	6.39444e-25	2.68092e-24	45.4654	ENSG00000224420	ADM5
128077	-1.22954	4.34112	-18.7524	4.6456e-69	7.71301e-68	145.962	ENSG00000271601	LIX1L
23111	-1.22939	5.56615	-16.4001	1.00144e-54	1.14569e-53	112.992	ENSG00000133104	SPART
136895	-1.2292	1.72112	-15.2783	2.59438e-48	2.44048e-47	98.7152	ENSG00000153790	C7orf31
3915	-1.22919	7.86796	-14.3865	1.97135e-43	1.61001e-42	87.1064	ENSG00000135862	LAMC1
115677	-1.22908	4.04761	-8.48678	6.14452e-17	1.8259e-16	26.6361	ENSG00000163072	NOSTRIN
115677	-1.22908	4.04761	-8.48678	6.14452e-17	1.8259e-16	26.6361	ENSG00000275326	NOSTRIN
8787	-1.22904	-0.0837237	-7.2253	8.83733e-13	2.14136e-12	17.9249	ENSG00000108370	RGS9
54518	-1.2285	3.86418	-13.9132	6.3304e-41	4.73239e-40	81.4569	ENSG00000077420	APBB1IP
157983	-1.22742	-0.169099	-10.8587	2.83788e-26	1.24989e-25	48.5708	ENSG00000183784	C9orf66
64762	-1.22734	2.30881	-11.9852	2.35878e-31	1.26335e-30	59.7918	ENSG00000141441	GAREM1
7169	-1.22728	6.55888	-10.1128	3.92513e-23	1.52693e-22	40.6345	ENSG00000198467	TPM2
685	-1.22638	-0.858111	-8.26547	3.62976e-16	1.0409e-15	25.6844	ENSG00000174808	BTC
3749	-1.22631	2.78209	-15.6026	3.89562e-50	3.87887e-49	102.731	ENSG00000116396	KCNC4
22990	-1.22469	5.91849	-20.4181	7.76325e-80	1.62259e-78	170.651	ENSG00000100731	PCNX1
4316	-1.22452	4.60174	-5.28224	1.51262e-07	2.75446e-07	5.39074	ENSG00000137673	MMP7
5345	-1.22306	1.69272	-10.5534	5.76341e-25	2.41851e-24	45.3218	ENSG00000167711	SERPINF2
5345	-1.22306	1.69272	-10.5534	5.76341e-25	2.41851e-24	45.3218	ENSG00000276838	SERPINF2
57717	-1.22173	2.66214	-10.8646	2.6748e-26	1.1799e-25	48.1839	ENSG00000272674	PCDHB16
3662	-1.21947	1.71425	-7.63941	4.42397e-14	1.14922e-13	20.5586	ENSG00000137265	IRF4
7691	-1.21878	1.93287	-17.3541	2.10892e-60	2.80573e-59	126.401	ENSG00000131849	ZNF132
3572	-1.2187	6.34913	-5.64676	2.03679e-08	3.91695e-08	7.27353	ENSG00000134352	IL6ST
89832	-1.21851	-0.624887	-12.4201	2.02963e-33	1.17768e-32	64.9166	ENSG00000166664	CHRFAM7A
89832	-1.21851	-0.624887	-12.4201	2.02963e-33	1.17768e-32	64.9166	ENSG00000275917	CHRFAM7A
56548	-1.2185	1.43906	-18.9198	4.03375e-70	6.8832e-69	148.749	ENSG00000147119	CHST7
4649	-1.21843	4.37118	-12.2805	9.47691e-33	5.36026e-32	62.6842	ENSG00000066933	MYO9A
57579	-1.21835	2.97439	-13.8962	7.77086e-41	5.7939e-40	81.3821	ENSG00000082269	FAM135A
4493	-1.2183	4.43034	-8.75679	6.66276e-18	2.07261e-17	28.7921	ENSG00000169715	MT1E
5608	-1.21768	2.31603	-13.3133	7.80684e-38	5.29284e-37	74.6235	ENSG00000108984	MAP2K6
5980	-1.21699	4.97548	-16.3481	2.01474e-54	2.27913e-53	112.317	ENSG00000009413	REV3L
157695	-1.21694	3.34642	-11.3984	1.17112e-28	5.61289e-28	53.4585	ENSG00000180190	TDRP
151742	-1.21626	1.70562	-12.7645	4.29123e-35	2.66275e-34	68.4476	ENSG00000163590	PPM1L
7552	-1.21568	2.5554	-8.64933	1.62451e-17	4.9467e-17	28.1985	ENSG00000147180	ZNF711
11030	-1.21538	5.76851	-13.8452	1.43518e-40	1.06277e-39	80.5235	ENSG00000157110	RBPMS
10170	-1.21519	0.0673579	-8.22836	4.86945e-16	1.38711e-15	25.2633	ENSG00000073737	DHRS9
10865	-1.215	5.1705	-12.5753	3.6061e-34	2.148e-33	65.8834	ENSG00000196843	ARID5A
54566	-1.21408	4.82462	-12.5962	2.85271e-34	1.70643e-33	66.1334	ENSG00000095203	EPB41L4B
7539	-1.21331	1.49429	-13.4876	1.01131e-38	7.0947e-38	76.7862	ENSG00000136866	ZFP37
266812	-1.21311	2.4571	-16.2964	4.03697e-54	4.51252e-53	111.919	ENSG00000177432	NAP1L5
7216	-1.21306	2.87031	-13.3419	5.59079e-38	3.81237e-37	74.8574	ENSG00000067445	TRO
1902	-1.21229	4.07839	-13.4401	1.76862e-38	1.22916e-37	75.8311	ENSG00000198121	LPAR1
10566	-1.2116	0.000550458	-11.1328	1.79253e-27	8.25779e-27	51.2862	ENSG00000111254	AKAP3
54741	-1.21041	4.86153	-13.7386	5.14438e-40	3.74664e-39	79.2851	ENSG00000213625	LEPROT
79822	-1.21026	2.53374	-11.1219	2.00202e-27	9.19886e-27	50.7759	ENSG00000088756	ARHGAP28
10114	-1.20938	5.56466	-9.33194	4.81647e-20	1.64536e-19	33.5984	ENSG00000110422	HIPK3
770	-1.20702	2.36756	-9.55804	6.45112e-21	2.2913e-20	35.9731	ENSG00000063180	CA11
55190	-1.2068	0.596658	-9.99223	1.21369e-22	4.62091e-22	40.1985	ENSG00000196368	NUDT11
283659	-1.20671	1.32444	-8.98677	9.58209e-19	3.09735e-18	31.2127	ENSG00000166450	PRTG
7078	-1.20607	9.41763	-9.86635	3.89892e-22	1.45466e-21	38.4295	ENSG00000100234	TIMP3
151827	-1.20518	0.953132	-16.7982	4.52406e-57	5.48674e-56	118.876	ENSG00000171757	LRRC34
9754	-1.20478	3.20703	-18.5641	7.1477e-68	1.15285e-66	143.361	ENSG00000130052	STARD8
57658	-1.20451	6.27582	-20.1085	8.47779e-78	1.69664e-76	165.967	ENSG00000012822	CALCOCO1
124976	-1.20397	3.91908	-11.8377	1.14959e-30	5.94749e-30	57.9713	ENSG00000183018	SPNS2
151126	-1.20387	0.95076	-5.52382	4.05922e-08	7.67055e-08	7.27732	ENSG00000144331	ZNF385B
3667	-1.20345	5.78662	-9.50019	1.08315e-20	3.81548e-20	35.0707	ENSG00000169047	IRS1
3235	-1.203	2.10966	-14.1025	6.39809e-42	4.9779e-41	84.0185	ENSG00000128709	HOXD9
4217	-1.20282	4.38423	-14.9702	1.3265e-46	1.18098e-45	94.4238	ENSG00000197442	MAP3K5
5091	-1.20275	5.19001	-13.3786	3.63844e-38	2.50036e-37	75.0325	ENSG00000173599	PC
147	-1.20265	-0.562118	-8.75741	6.62813e-18	2.0623e-17	29.5871	ENSG00000170214	ADRA1B
9639	-1.20216	4.81657	-18.0721	8.44176e-65	1.25287e-63	136.149	ENSG00000274726	ARHGEF10
9639	-1.20216	4.81657	-18.0721	8.44176e-65	1.25287e-63	136.149	ENSG00000104728	ARHGEF10
8829	-1.2017	6.70087	-14.5418	2.88033e-44	2.40379e-43	88.9976	ENSG00000099250	NRP1
83547	-1.20003	2.13343	-15.592	4.47061e-50	4.442e-49	102.695	ENSG00000167705	RILP
83547	-1.20003	2.13343	-15.592	4.47061e-50	4.442e-49	102.695	ENSG00000274145	RILP
139065	-1.19994	0.877373	-9.3832	3.06434e-20	1.05679e-19	34.6841	ENSG00000179542	SLITRK4
205428	-1.19982	4.33432	-13.2671	1.33862e-37	9.02785e-37	73.7952	ENSG00000181744	C3orf58
283078	-1.19879	0.295812	-5.60564	2.56917e-08	4.91468e-08	7.82817	ENSG00000150051	MKX
3672	-1.19872	5.14517	-12.94	5.8265e-36	3.73176e-35	69.9852	ENSG00000213949	ITGA1
8727	-1.19865	4.45822	-17.4645	4.51163e-61	6.08252e-60	127.614	ENSG00000119326	CTNNAL1
54206	-1.19759	6.2317	-12.5376	5.498e-34	3.24347e-33	65.4418	ENSG00000116285	ERRFI1
10725	-1.1975	6.07911	-19.018	9.55549e-71	1.66678e-69	149.767	ENSG00000102908	NFAT5
8516	-1.19651	0.2958	-7.4925	1.30163e-13	3.29406e-13	19.7348	ENSG00000077943	ITGA8
10396	-1.19615	3.68143	-11.2742	4.22104e-28	1.98137e-27	52.1345	ENSG00000124406	ATP8A1
2891	-1.19574	-1.02531	-3.40057	0.000694445	0.000990792	-1.67855	ENSG00000120251	GRIA2
65267	-1.19473	-0.644833	-7.77331	1.6283e-14	4.31665e-14	21.9271	ENSG00000196632	WNK3
5592	-1.19411	1.57071	-8.6532	1.57355e-17	4.79774e-17	28.4012	ENSG00000185532	PRKG1
165140	-1.19326	-0.167093	-10.4854	1.1163e-24	4.63345e-24	44.9437	ENSG00000162881	OXER1
10046	-1.19319	2.40355	-12.335	5.2005e-33	2.97964e-32	63.5685	ENSG00000013619	MAMLD1
652	-1.19239	3.0626	-8.74416	7.40172e-18	2.29592e-17	28.8723	ENSG00000125378	BMP4
4242	-1.19216	3.21342	-15.0947	2.72328e-47	2.4808e-46	96.1414	ENSG00000100060	MFNG
374879	-1.192	0.30697	-10.609	3.34625e-25	1.41681e-24	46.0652	ENSG00000196110	ZNF699
55529	-1.19168	3.06683	-15.7414	6.33959e-51	6.49073e-50	104.493	ENSG00000155099	PIP4P2
84698	-1.19079	0.628958	-11.9224	4.63875e-31	2.44921e-30	59.3924	ENSG00000180881	CAPS2
220388	-1.18793	-0.125739	-11.7961	1.79006e-30	9.18698e-30	58.1473	ENSG00000179071	CCDC89
153020	-1.1873	3.20141	-13.4622	1.36378e-38	9.52489e-38	76.2069	ENSG00000138670	RASGEF1B
159371	-1.18723	1.31672	-13.0172	2.40624e-36	1.55882e-35	71.3756	ENSG00000176273	SLC35G1
79846	-1.18677	2.15322	-10.4706	1.28787e-24	5.33304e-24	44.4459	ENSG00000105792	CFAP69
26040	-1.18592	4.58895	-11.1388	1.68711e-27	7.77974e-27	50.663	ENSG00000152217	SETBP1
152756	-1.18563	-0.729829	-9.16841	2.01e-19	6.69163e-19	33.0619	ENSG00000250486	FAM218A
4601	-1.18506	5.49125	-16.1469	2.97907e-53	3.24278e-52	109.614	ENSG00000119950	MXI1
5336	-1.18442	4.18517	-13.3619	4.42752e-38	3.0323e-37	74.911	ENSG00000197943	PLCG2
85016	-1.18062	0.0525571	-8.4117	1.12755e-16	3.30934e-16	26.7141	ENSG00000137691	C11orf70
55790	-1.18061	3.72495	-14.5063	4.47661e-44	3.72059e-43	88.7011	ENSG00000147408	CSGALNACT1
65062	-1.18054	4.95778	-21.3297	6.37006e-86	1.51775e-84	184.664	ENSG00000155755	TMEM237
55064	-1.18031	0.721693	-8.28147	3.19654e-16	9.19647e-16	25.5902	ENSG00000106686	SPATA6L
79864	-1.1791	2.57682	-11.4455	7.18267e-29	3.47786e-28	54.0735	ENSG00000109944	JHY
3067	-1.17846	-0.0194916	-6.29573	4.27426e-10	9.00284e-10	11.8737	ENSG00000140287	HDC
439921	-1.17785	6.53255	-14.7619	1.84026e-45	1.59712e-44	91.7345	ENSG00000182534	MXRA7
9647	-1.17753	5.16778	-20.2594	8.64577e-79	1.77038e-77	168.265	ENSG00000100034	PPM1F
7360	-1.17644	7.0192	-20.343	2.43063e-79	5.05035e-78	169.518	ENSG00000169764	UGP2
1839	-1.17635	3.26949	-14.2827	7.06846e-43	5.68737e-42	86.0161	ENSG00000113070	HBEGF
162394	-1.17616	4.73214	-10.3453	4.30987e-24	1.74732e-23	42.8698	ENSG00000166750	SLFN5
3198	-1.17595	-0.362361	-12.797	2.97023e-35	1.85857e-34	69.0851	ENSG00000105991	HOXA1
10231	-1.1755	3.62286	-16.252	7.31583e-54	8.09439e-53	111.155	ENSG00000172348	RCAN2
84680	-1.17499	3.17226	-15.8097	2.58573e-51	2.67647e-50	105.377	ENSG00000110455	ACCS
1962	-1.17453	3.52538	-15.067	3.87827e-47	3.51257e-46	95.7453	ENSG00000113790	EHHADH
7039	-1.17435	2.76186	-9.06997	4.7015e-19	1.54232e-18	31.6652	ENSG00000163235	TGFA
5358	-1.17398	6.87408	-11.8664	8.45344e-31	4.39922e-30	58.1547	ENSG00000102024	PLS3
3778	-1.17275	4.66168	-8.16402	8.08285e-16	2.28177e-15	24.0376	ENSG00000156113	KCNMA1
388650	-1.17257	3.77835	-17.1011	7.05697e-59	9.03152e-58	122.646	ENSG00000154511	FAM69A
90485	-1.1725	-0.830911	-8.2249	5.00452e-16	1.42472e-15	25.3709	ENSG00000127903	ZNF835
161436	-1.17202	0.961795	-14.8035	1.09078e-45	9.51337e-45	92.8118	ENSG00000165521	EML5
91975	-1.17187	1.75128	-10.3297	5.00397e-24	2.02292e-23	43.1771	ENSG00000145908	ZNF300
5324	-1.17133	0.240072	-10.0413	7.67409e-23	2.9488e-22	40.7027	ENSG00000181690	PLAG1
22873	-1.1707	3.17842	-12.7677	4.13912e-35	2.57175e-34	68.2437	ENSG00000134874	DZIP1
6932	-1.16947	3.8497	-11.2793	4.00563e-28	1.88275e-27	52.1716	ENSG00000081059	TCF7
9249	-1.16918	5.53858	-13.7386	5.14412e-40	3.74664e-39	79.2588	ENSG00000162496	DHRS3
80168	-1.16893	-1.22792	-5.29297	1.42839e-07	2.60544e-07	6.42704	ENSG00000166391	MOGAT2
22927	-1.16888	3.61463	-19.5366	4.48232e-74	8.45536e-73	157.557	ENSG00000130956	HABP4
683	-1.16832	2.03763	-15.6979	1.12113e-50	1.13552e-49	104.089	ENSG00000109743	BST1
6196	-1.16743	5.28249	-15.4383	3.29338e-49	3.18714e-48	100.345	ENSG00000071242	RPS6KA2
29970	-1.16733	3.0997	-14.5501	2.59594e-44	2.17287e-43	89.3346	ENSG00000151967	SCHIP1
29970	-1.16733	3.0997	-14.5501	2.59594e-44	2.17287e-43	89.3346	ENSG00000283154	IQCJ-SCHIP1
7761	-1.16668	0.8747	-8.39416	1.29853e-16	3.80168e-16	26.4491	ENSG00000149050	ZNF214
64927	-1.16481	3.75035	-17.7614	6.95346e-63	9.84423e-62	131.847	ENSG00000103852	TTC23
4163	-1.16418	5.00056	-11.9507	3.42244e-31	1.81788e-30	59.0795	ENSG00000171444	MCC
57545	-1.16345	3.67352	-18.2484	6.77258e-66	1.03225e-64	138.768	ENSG00000048342	CC2D2A
3033	-1.16295	6.32769	-20.0753	1.3984e-77	2.775e-76	165.467	ENSG00000138796	HADH
8536	-1.16252	3.50015	-18.3099	2.80201e-66	4.3079e-65	139.67	ENSG00000134072	CAMK1
3897	-1.16161	1.10091	-5.89167	4.95242e-09	9.86227e-09	9.2964	ENSG00000198910	L1CAM
10602	-1.16155	4.61469	-12.5344	5.69493e-34	3.35685e-33	65.4644	ENSG00000163171	CDC42EP3
374	-1.16147	3.13478	-5.35737	1.01043e-07	1.85962e-07	5.98179	ENSG00000109321	AREG
80205	-1.1606	5.61668	-15.2046	6.68323e-48	6.17576e-47	97.3357	ENSG00000177200	CHD9
317649	-1.15924	5.27945	-15.4505	2.81162e-49	2.72839e-48	100.502	ENSG00000163412	EIF4E3
114815	-1.15902	0.0858421	-4.01479	6.3166e-05	9.73464e-05	0.38124	ENSG00000108018	SORCS1
7051	-1.15867	-0.467888	-8.41346	1.11172e-16	3.26423e-16	26.8091	ENSG00000092295	TGM1
7051	-1.15867	-0.467888	-8.41346	1.11172e-16	3.26423e-16	26.8091	ENSG00000285348	TGM1
10129	-1.1586	5.07206	-11.4539	6.57818e-29	3.18844e-28	53.8528	ENSG00000073910	FRY
60485	-1.15646	5.53514	-20.9556	2.07287e-83	4.68602e-82	178.87	ENSG00000151748	SAV1
23187	-1.15611	6.53729	-17.1693	2.74851e-59	3.57256e-58	123.455	ENSG00000019144	PHLDB1
114876	-1.15569	6.06513	-15.5407	8.72126e-50	8.60493e-49	101.651	ENSG00000141447	OSBPL1A
60370	-1.15455	3.14166	-16.8618	1.89552e-57	2.3329e-56	119.453	ENSG00000119986	AVPI1
28514	-1.15392	2.50697	-12.9449	5.50975e-36	3.53209e-35	70.3639	ENSG00000275555	DLL1
28514	-1.15392	2.50697	-12.9449	5.50975e-36	3.53209e-35	70.3639	ENSG00000198719	DLL1
151516	-1.1539	1.16944	-15.8984	8.03663e-52	8.42356e-51	106.832	ENSG00000244617	ASPRV1
5793	-1.15354	4.67751	-11.4267	8.7299e-29	4.20541e-28	53.596	ENSG00000144724	PTPRG
10449	-1.15265	5.73269	-16.6645	2.79887e-56	3.33715e-55	116.555	ENSG00000167315	ACAA2
3696	-1.15236	4.46053	-7.14754	1.52541e-12	3.65174e-12	16.6351	ENSG00000105855	ITGB8
79068	-1.15203	6.01734	-16.0176	1.66149e-52	1.77305e-51	107.892	ENSG00000140718	FTO
3976	-1.15184	2.53775	-9.51483	9.50287e-21	3.35749e-20	35.5621	ENSG00000128342	LIF
341640	-1.15046	0.40755	-4.5033	7.33826e-06	1.20351e-05	2.36815	ENSG00000150893	FREM2
1141	-1.14938	-0.252658	-6.10369	1.39438e-09	2.85401e-09	10.766	ENSG00000160716	CHRNB2
6443	-1.14891	5.49239	-15.599	4.0833e-50	4.06003e-49	102.417	ENSG00000163069	SGCB
4303	-1.14789	4.66037	-19.0371	7.2242e-71	1.26169e-69	150.095	ENSG00000184481	FOXO4
340485	-1.14643	2.25906	-9.97019	1.49018e-22	5.64773e-22	39.7141	ENSG00000177076	ACER2
6591	-1.14548	4.32307	-12.3335	5.28881e-33	3.02778e-32	63.277	ENSG00000019549	SNAI2
444	-1.14504	8.02075	-10.3507	4.09102e-24	1.66098e-23	42.9039	ENSG00000198363	ASPH
151011	-1.14444	5.88949	-17.416	8.89076e-61	1.18956e-59	126.878	ENSG00000186522	SEPT10
83592	-1.14409	-0.143444	-7.19174	1.11924e-12	2.69858e-12	17.707	ENSG00000165568	AKR1E2
261729	-1.14372	4.59748	-8.23713	4.5432e-16	1.29652e-15	24.6122	ENSG00000157214	STEAP2
56106	-1.14323	1.56944	-7.57607	7.06086e-14	1.81157e-13	20.1314	ENSG00000253846	PCDHGA10
83468	-1.1429	4.05	-10.8366	3.53769e-26	1.55326e-25	47.7008	ENSG00000120820	GLT8D2
89932	-1.14282	3.57216	-11.832	1.22144e-30	6.30995e-30	57.9613	ENSG00000100767	PAPLN
90507	-1.1422	4.59182	-12.8481	1.66226e-35	1.05225e-34	68.9817	ENSG00000141295	SCRN2
282996	-1.14179	0.677806	-7.18008	1.21468e-12	2.92271e-12	17.4951	ENSG00000203867	RBM20
10555	-1.14151	5.6736	-11.5604	2.1623e-29	1.0645e-28	54.9364	ENSG00000169692	AGPAT2
84129	-1.14064	4.01838	-20.4055	9.40466e-80	1.96275e-78	170.559	ENSG00000240303	ACAD11
26149	-1.13931	1.30554	-15.4176	4.30493e-49	4.15467e-48	100.564	ENSG00000274349	ZNF658
7067	-1.13926	5.15293	-14.8041	1.08257e-45	9.44756e-45	92.2858	ENSG00000126351	THRA
91608	-1.13864	1.50758	-9.38533	3.0071e-20	1.03779e-19	34.6018	ENSG00000270885	RASL10B
26025	-1.13846	1.28974	-9.32864	4.9585e-20	1.69265e-19	34.1456	ENSG00000253159	PCDHGA12
90952	-1.13786	4.95942	-15.9676	3.21984e-52	3.41028e-51	107.265	ENSG00000149564	ESAM
1185	-1.13786	4.09374	-24.3238	1.11194e-106	3.80401e-105	232.434	ENSG00000011021	CLCN6
8863	-1.13785	5.10399	-12.6005	2.71951e-34	1.62882e-33	66.1681	ENSG00000049246	PER3
3934	-1.13683	1.57923	-4.09932	4.42072e-05	6.88724e-05	0.470324	ENSG00000148346	LCN2
25999	-1.13498	4.20093	-15.241	4.19101e-48	3.90342e-47	97.8881	ENSG00000105270	CLIP3
5937	-1.13484	5.7898	-15.0069	8.32729e-47	7.4466e-46	94.8202	ENSG00000153250	RBMS1
1435	-1.13348	4.8531	-12.3469	4.55999e-33	2.62116e-32	63.3801	ENSG00000184371	CSF1
2796	-1.13303	0.266546	-12.1516	3.88484e-32	2.14914e-31	61.9063	ENSG00000147437	GNRH1
23767	-1.133	1.87524	-5.8006	8.43147e-09	1.65364e-08	8.6506	ENSG00000125848	FLRT3
166647	-1.13249	5.02255	-14.1546	3.38962e-42	2.65183e-41	84.2788	ENSG00000152990	ADGRA3
7851	-1.13212	4.28946	-10.3174	5.63064e-24	2.27106e-23	42.649	ENSG00000144063	MALL
6275	-1.13122	6.02987	-10.6663	1.90712e-25	8.13576e-25	45.9146	ENSG00000196154	S100A4
55128	-1.13081	3.31281	-13.7282	5.82594e-40	4.2343e-39	79.3356	ENSG00000167333	TRIM68
9435	-1.13073	2.83869	-12.0146	1.71805e-31	9.27206e-31	60.0313	ENSG00000175040	CHST2
29842	-1.1307	4.23064	-6.20214	7.63664e-10	1.58674e-09	10.5738	ENSG00000115112	TFCP2L1
80108	-1.13021	1.25353	-13.801	2.44041e-40	1.79867e-39	80.5309	ENSG00000198939	ZFP2
3958	-1.13006	7.25367	-10.8679	2.58926e-26	1.14288e-25	47.9057	ENSG00000131981	LGALS3
5236	-1.1295	6.09565	-14.8235	8.47167e-46	7.40694e-45	92.5064	ENSG00000079739	PGM1
692312	-1.12851	-0.0487443	-3.46629	0.000546233	0.0007852	-1.61576	ENSG00000243207	PPAN-P2RY11
132430	-1.12779	0.903935	-11.9968	2.08247e-31	1.11748e-30	60.1555	ENSG00000254535	PABPC4L
84968	-1.12631	-0.135649	-7.7964	1.36841e-14	3.64455e-14	22.0264	ENSG00000235961	PNMA6A
65065	-1.12554	2.94792	-9.43414	1.95105e-20	6.7864e-20	34.7643	ENSG00000144426	NBEAL1
9750	-1.12519	2.44696	-9.35213	4.03178e-20	1.38164e-19	34.1471	ENSG00000111913	RIPOR2
162494	-1.12508	0.135793	-6.66836	3.92724e-11	8.75067e-11	14.1849	ENSG00000141314	RHBDL3
23604	-1.12393	3.71193	-14.0818	8.22646e-42	6.36886e-41	83.5184	ENSG00000035664	DAPK2
27306	-1.12364	1.07673	-9.80844	6.64222e-22	2.45418e-21	38.4504	ENSG00000163106	HPGDS
6948	-1.12266	4.53881	-14.4439	9.69586e-44	8.01128e-43	87.8502	ENSG00000185339	TCN2
9229	-1.12135	-0.366636	-4.93297	9.2308e-07	1.60165e-06	4.50135	ENSG00000170579	DLGAP1
57211	-1.12058	3.25072	-7.38238	2.88746e-13	7.18256e-13	18.4325	ENSG00000112414	ADGRG6
9467	-1.12048	5.95938	-15.4578	2.5574e-49	2.48682e-48	100.581	ENSG00000131370	SH3BP5
2192	-1.11939	7.61609	-9.25912	9.12361e-20	3.08023e-19	32.9784	ENSG00000077942	FBLN1
375449	-1.11922	4.73585	-8.67079	1.36072e-17	4.1623e-17	28.0629	ENSG00000069020	MAST4
492311	-1.11881	3.77955	-18.6499	2.05978e-68	3.36058e-67	144.539	ENSG00000182700	IGIP
10290	-1.11878	3.44804	-9.03696	6.24011e-19	2.03524e-18	31.2662	ENSG00000072195	SPEG
408	-1.11838	4.92565	-13.5568	4.46842e-39	3.15988e-38	77.1354	ENSG00000137486	ARRB1
2219	-1.11807	0.164566	-6.18597	8.43546e-10	1.74732e-09	11.1847	ENSG00000085265	FCN1
92949	-1.11789	2.43633	-11.6461	8.7834e-30	4.39294e-29	56.195	ENSG00000178031	ADAMTSL1
81846	-1.11691	5.32727	-13.7087	7.35538e-40	5.32399e-39	78.9104	ENSG00000133812	SBF2
338811	-1.1161	-0.567377	-10.1588	2.54336e-23	1.00126e-22	41.9074	ENSG00000198673	FAM19A2
6935	-1.11493	5.02741	-11.5632	2.0994e-29	1.03425e-28	54.9904	ENSG00000148516	ZEB1
124989	-1.11462	0.498388	-11.1455	1.57542e-27	7.27659e-27	51.357	ENSG00000178852	EFCAB13
123	-1.11454	5.75254	-11.2418	5.88865e-28	2.7559e-27	51.654	ENSG00000147872	PLIN2
9811	-1.11371	5.4177	-16.4365	6.13681e-55	7.07812e-54	113.487	ENSG00000282825	CTIF
9811	-1.11371	5.4177	-16.4365	6.13681e-55	7.07812e-54	113.487	ENSG00000134030	CTIF
25959	-1.11309	6.20727	-16.3819	1.27924e-54	1.45878e-53	112.741	ENSG00000197256	KANK2
57480	-1.11244	4.29187	-12.2197	1.84658e-32	1.03042e-31	62.0382	ENSG00000120278	PLEKHG1
23554	-1.1119	3.30939	-10.4673	1.32998e-24	5.50258e-24	44.2104	ENSG00000106025	TSPAN12
1730	-1.11152	3.19728	-13.8708	1.05557e-40	7.84129e-40	81.0513	ENSG00000147202	DIAPH2
1116	-1.11139	4.9927	-5.21847	2.12187e-07	3.82544e-07	5.0388	ENSG00000133048	CHI3L1
2487	-1.11113	3.90475	-8.73798	7.79256e-18	2.41503e-17	28.7037	ENSG00000162998	FRZB
10326	-1.11076	1.79418	-11.3719	1.54048e-28	7.35073e-28	53.4658	ENSG00000101307	SIRPB1
644150	-1.11035	-0.604571	-8.64399	1.69766e-17	5.16167e-17	28.6804	ENSG00000122574	WIPF3
126567	-1.10987	-0.453376	-7.36293	3.32013e-13	8.2313e-13	18.9464	ENSG00000183186	C2CD4C
6355	-1.10954	1.29209	-7.1392	1.61693e-12	3.86821e-12	17.1125	ENSG00000108700	CCL8
253635	-1.10916	1.71193	-13.2286	2.09386e-37	1.40475e-36	73.7457	ENSG00000152133	GPATCH11
5174	-1.10902	2.31456	-4.23004	2.5131e-05	3.98067e-05	0.858905	ENSG00000174827	PDZK1
83636	-1.10777	4.71827	-19.1482	1.40991e-71	2.51206e-70	151.723	ENSG00000131943	C19orf12
58529	-1.10721	-0.512694	-7.47674	1.45969e-13	3.68219e-13	19.76	ENSG00000177791	MYOZ1
1601	-1.10643	6.24361	-13.4994	8.79456e-39	6.17586e-38	76.4244	ENSG00000153071	DAB2
151056	-1.1061	0.97341	-11.2258	6.93735e-28	3.23919e-27	52.1067	ENSG00000163803	PLB1
56981	-1.10557	-0.261367	-14.2313	1.32841e-42	1.05503e-41	85.8709	ENSG00000019485	PRDM11
10402	-1.10535	2.24722	-13.1416	5.74422e-37	3.80676e-36	72.6608	ENSG00000064225	ST3GAL6
843	-1.10509	3.26919	-13.5722	3.72245e-39	2.64294e-38	77.4998	ENSG00000003400	CASP10
401647	-1.10401	1.43568	-8.47782	6.60763e-17	1.96092e-16	27.0371	ENSG00000155265	GOLGA7B
83872	-1.1032	4.81523	-7.80998	1.23513e-14	3.29702e-14	21.341	ENSG00000143341	HMCN1
619279	-1.10267	3.73537	-10.0471	7.26801e-23	2.7958e-22	40.1774	ENSG00000164684	ZNF704
1031	-1.10209	4.15474	-13.5751	3.59571e-39	2.55424e-38	77.4164	ENSG00000123080	CDKN2C
55906	-1.10194	2.34866	-10.5193	8.02693e-25	3.35639e-24	44.8887	ENSG00000126970	ZC4H2
55294	-1.10184	4.39714	-24.461	1.17723e-107	4.1273e-106	234.655	ENSG00000109670	FBXW7
10010	-1.10181	5.50245	-21.0797	3.05555e-84	7.01983e-83	180.782	ENSG00000136560	TANK
10468	-1.1016	2.56047	-7.828	1.07781e-14	2.88636e-14	21.8018	ENSG00000134363	FST
8120	-1.10156	0.731837	-5.34305	1.09164e-07	2.00491e-07	6.38048	ENSG00000103723	AP3B2
27242	-1.10143	5.43649	-10.3641	3.5976e-24	1.46365e-23	43.0155	ENSG00000146072	TNFRSF21
23318	-1.10139	4.44932	-11.5823	1.71822e-29	8.50027e-29	55.2327	ENSG00000134744	ZCCHC11
6775	-1.10107	1.19504	-8.61071	2.2329e-17	6.75993e-17	28.1406	ENSG00000138378	STAT4
10418	-1.10099	5.28996	-7.377	3.00121e-13	7.45633e-13	18.1758	ENSG00000262655	SPON1
54893	-1.10007	5.23319	-20.5522	1.00624e-80	2.13151e-79	172.708	ENSG00000166912	MTMR10
54893	-1.10007	5.23319	-20.5522	1.00624e-80	2.13151e-79	172.708	ENSG00000277086	MTMR10
5019	-1.0996	5.14145	-11.745	3.08506e-30	1.57247e-29	56.8899	ENSG00000083720	OXCT1
55888	-1.09908	1.50049	-13.5763	3.54722e-39	2.52106e-38	77.8401	ENSG00000281894	ZKSCAN7
55888	-1.09908	1.50049	-13.5763	3.54722e-39	2.52106e-38	77.8401	ENSG00000196345	ZKSCAN7
1021	-1.09899	4.66493	-9.16811	2.01529e-19	6.70766e-19	32.2341	ENSG00000105810	CDK6
30815	-1.09842	5.73657	-17.9656	3.84578e-64	5.64248e-63	134.604	ENSG00000160408	ST6GALNAC6
57165	-1.09805	0.317294	-11.0198	5.63431e-27	2.55151e-26	50.1243	ENSG00000198835	GJC2
92241	-1.09721	3.9159	-12.4456	1.53022e-33	8.90464e-33	64.5567	ENSG00000198771	RCSD1
22918	-1.097	6.56168	-12.7677	4.13556e-35	2.57067e-34	68.0147	ENSG00000125810	CD93
115560	-1.09612	1.8807	-13.3426	5.5431e-38	3.78167e-37	75.0485	ENSG00000186446	ZNF501
115560	-1.09612	1.8807	-13.3426	5.5431e-38	3.78167e-37	75.0485	ENSG00000281661	ZNF501
10461	-1.09541	3.30418	-14.8741	4.4775e-46	3.94897e-45	93.3513	ENSG00000153208	MERTK
260293	-1.09519	4.10878	-4.6006	4.65678e-06	7.73065e-06	2.14871	ENSG00000186377	CYP4X1
154865	-1.095	-1.02489	-7.0559	2.88329e-12	6.82265e-12	16.9188	ENSG00000164675	IQUB
339804	-1.0946	3.09661	-10.6776	1.70624e-25	7.29644e-25	46.2878	ENSG00000237651	C2orf74
89866	-1.09457	2.60761	-11.6197	1.15986e-29	5.77523e-29	55.8941	ENSG00000120341	SEC16B
5414	-1.09359	3.75847	-14.7218	3.04068e-45	2.62442e-44	91.3834	ENSG00000108387	SEPT4
93082	-1.0934	-0.15098	-7.1021	2.09349e-12	4.99138e-12	17.1106	ENSG00000163121	NEURL3
160518	-1.0932	3.60315	-12.8405	1.81291e-35	1.14607e-34	69.0062	ENSG00000170456	DENND5B
23224	-1.0928	7.15688	-14.2114	1.6945e-42	1.33902e-41	84.9466	ENSG00000054654	SYNE2
64114	-1.09253	7.18116	-17.8284	2.69358e-63	3.85199e-62	132.666	ENSG00000135926	TMBIM1
57523	-1.0912	4.7655	-12.0848	8.03287e-32	4.39398e-31	60.5379	ENSG00000205978	NYNRIN
493	-1.09115	7.33586	-13.1896	3.29305e-37	2.19573e-36	72.8326	ENSG00000058668	ATP2B4
51449	-1.0909	7.21246	-15.9489	4.12717e-52	4.35495e-51	106.994	ENSG00000116005	PCYOX1
55503	-1.09084	1.92629	-4.44518	9.58899e-06	1.55925e-05	1.87216	ENSG00000165125	TRPV6
55503	-1.09084	1.92629	-4.44518	9.58899e-06	1.55925e-05	1.87216	ENSG00000276971	TRPV6
114898	-1.08922	0.291101	-9.0521	5.48085e-19	1.79215e-18	31.9372	ENSG00000145861	C1QTNF2
55328	-1.08914	2.28054	-13.1666	4.30169e-37	2.86017e-36	72.9482	ENSG00000184719	RNLS
4675	-1.08798	1.64721	-11.5635	2.0937e-29	1.03217e-28	55.4772	ENSG00000186310	NAP1L3
94	-1.08738	4.56758	-16.457	4.65459e-55	5.37732e-54	113.81	ENSG00000139567	ACVRL1
7772	-1.0872	2.36571	-7.85001	9.12241e-15	2.45319e-14	22.0078	ENSG00000278318	ZNF229
10435	-1.0872	3.71151	-16.6939	1.87743e-56	2.24418e-55	117.099	ENSG00000149798	CDC42EP2
715	-1.08707	7.74289	-10.1546	2.64543e-23	1.04057e-22	41.0456	ENSG00000159403	C1R
55303	-1.08687	4.85557	-13.0268	2.15664e-36	1.40033e-35	70.9945	ENSG00000133574	GIMAP4
10266	-1.08612	4.48463	-11.9784	2.53976e-31	1.35771e-30	59.4182	ENSG00000131477	RAMP2
27244	-1.086	4.93108	-15.0034	8.70959e-47	7.78355e-46	94.8093	ENSG00000080546	SESN1
9465	-1.08591	2.6817	-17.7039	1.56519e-62	2.19608e-61	131.193	ENSG00000118507	AKAP7
10279	-1.08484	2.67812	-5.74066	1.19194e-08	2.32193e-08	8.16363	ENSG00000112812	PRSS16
[truncated: 1,415 more rows]

## Sheet: COAD
entrezgene	logFC	AveExpr	t	P.Value	adj.P.Val	B	ensembl_gene_id	external_gene_name
759	-11.2686	-0.37415	-33.1067	1.44e-106	1.53e-103	232.626	ENSG00000133742	CA1
388364	-9.96198	-2.08941	-42.1167	2.67e-134	1.23e-130	295.637	ENSG00000182271	TMIGD1
343	-9.67388	0.648568	-27.3008	2.03e-86	6.23e-84	186.555	ENSG00000103375	AQP8
653808	-9.38397	1.79612	-28.7428	1.36e-91	6.26e-89	198.445	ENSG00000174992	ZG16
22802	-9.31325	1.55985	-28.372	2.84e-90	1.19e-87	195.413	ENSG00000016602	CLCA4
762	-9.16091	0.540755	-31.6147	1.45e-101	1.05e-98	221.302	ENSG00000167434	CA4
54860	-8.99052	0.105163	-27.008	2.36e-85	6.92e-83	184.106	ENSG00000071203	MS4A12
1113	-8.41281	0.690027	-31.7817	3.94e-102	3.2e-99	222.618	ENSG00000276781	CHGA
1113	-8.41281	0.690027	-31.7817	3.94e-102	3.2e-99	222.618	ENSG00000100604	CHGA
766	-8.09783	-0.311012	-50.585	6.68e-157	9.21e-153	347.585	ENSG00000168748	CA7
57126	-7.9057	1.76585	-27.7014	7.24e-88	2.5e-85	189.882	ENSG00000204936	CD177
1811	-7.4656	5.22735	-12.8023	1.04e-30	1.39e-29	58.4196	ENSG00000091138	SLC26A3
124872	-7.36616	-0.757788	-25.8821	3.2e-81	7.73e-79	174.607	ENSG00000167080	B4GALNT2
2980	-7.27518	2.52818	-29.7026	5.64e-95	3.11e-92	206.209	ENSG00000197273	GUCA2A
1179	-7.20893	4.43759	-12.1958	1.83e-28	2.04e-27	53.279	ENSG00000016490	CLCA1
266675	-7.14139	-0.0700903	-49.567	2.43e-154	1.67e-150	341.901	ENSG00000142959	BEST4
651	-7.08666	-0.246557	-34.0673	1e-109	1.26e-106	239.959	ENSG00000152785	BMP3
125	-7.02827	1.09232	-29.0273	1.34e-92	6.59e-90	200.759	ENSG00000196616	ADH1B
10351	-6.86046	-0.73186	-37.3008	5.41e-120	1.24e-116	263.348	ENSG00000141338	ABCA8
54831	-6.80721	-1.04876	-26.518	1.45e-83	3.86e-81	179.951	ENSG00000039987	BEST2
80157	-6.71247	-0.630441	-24.7549	5.07e-77	9.71e-75	164.981	ENSG00000109182	CWH43
1271	-6.52151	-1.63198	-29.6672	7.5e-95	3.98e-92	205.674	ENSG00000122756	CNTFR
286133	-6.48245	0.799068	-34.4821	4.49e-111	6.2e-108	243.156	ENSG00000168079	SCARA5
221476	-6.36045	-1.13044	-31.6028	1.59e-101	1.1e-98	221.029	ENSG00000164530	PI16
8671	-6.29644	2.7042	-26.3612	5.47e-83	1.42e-80	178.635	ENSG00000080493	SLC4A4
57863	-6.26512	-0.46575	-31.7332	5.75e-102	4.41e-99	222.157	ENSG00000162706	CADM3
256691	-6.21514	-0.813762	-33.1933	7.44e-107	8.55e-104	233.28	ENSG00000278608	MAMDC2
256691	-6.21514	-0.813762	-33.1933	7.44e-107	8.55e-104	233.28	ENSG00000165072	MAMDC2
6338	-6.14113	1.41525	-27.6608	1.01e-87	3.41e-85	189.546	ENSG00000168447	SCNN1B
1087	-6.06651	5.93822	-12.0702	5.27e-28	5.73e-27	52.1939	ENSG00000007306	CEACAM7
1087	-6.06651	5.93822	-12.0702	5.27e-28	5.73e-27	52.1939	ENSG00000280501	CEACAM7
55600	-6.05253	2.91212	-15.1323	1.33e-39	3.3e-38	78.8679	ENSG00000179914	ITLN1
6422	-6.04594	0.344449	-30.6895	2.11e-98	1.27e-95	214.058	ENSG00000104332	SFRP1
126	-5.96274	3.50367	-19.6464	2.43e-57	1.58e-55	119.61	ENSG00000248144	ADH1C
145270	-5.95903	-1.21479	-28.3033	5e-90	2.03e-87	194.701	ENSG00000175785	PRIMA1
145270	-5.95903	-1.21479	-28.3033	5e-90	2.03e-87	194.701	ENSG00000274089	PRIMA1
4969	-5.91807	0.00821808	-25.3251	3.74e-79	7.93e-77	169.882	ENSG00000106809	OGN
760	-5.90301	5.16279	-20.2218	1.35e-59	1.02e-57	124.765	ENSG00000104267	CA2
63928	-5.88131	3.41453	-18.1909	1.31e-51	6.52e-50	106.435	ENSG00000166869	CHP2
254439	-5.86674	-0.133116	-27.1605	6.57e-86	1.97e-83	185.377	ENSG00000173237	C11orf86
3512	-5.7816	6.72864	-11.5531	3.94e-26	3.71e-25	47.9104	ENSG00000132465	JCHAIN
6689	-5.77718	0.449377	-35.2694	1.32e-113	2.02e-110	248.935	ENSG00000269404	SPIB
477	-5.7676	-0.542978	-24.3312	1.99e-75	3.52e-73	161.324	ENSG00000018625	ATP1A2
54576	-5.74458	0.395726	-27.4745	4.78e-87	1.53e-84	188.003	ENSG00000242366	UGT1A8
2823	-5.7022	-2.1278	-21.1724	2.61e-63	2.43e-61	133.474	ENSG00000150625	GPM6A
248	-5.70028	0.120528	-29.2257	2.67e-93	1.36e-90	202.343	ENSG00000163295	ALPI
646627	-5.57692	1.95373	-22.1734	3.44e-67	4.12e-65	142.327	ENSG00000259823	LYPD8
79799	-5.50813	1.97966	-20.7627	1.03e-61	8.73e-60	129.731	ENSG00000278216	UGT2A3
79799	-5.50813	1.97966	-20.7627	1.03e-61	8.73e-60	129.731	ENSG00000135220	UGT2A3
9971	-5.49318	-1.62777	-20.8811	3.56e-62	3.13e-60	130.903	ENSG00000012504	NR1H4
9429	-5.48864	1.0943	-32.0916	3.54e-103	3.05e-100	225.051	ENSG00000118777	ABCG2
1776	-5.40129	-0.080398	-25.1999	1.09e-78	2.25e-76	168.809	ENSG00000163687	DNASE1L3
1511	-5.345	-1.63551	-25.8419	4.5e-81	1.05e-78	174.091	ENSG00000100448	CTSG
5630	-5.32415	-0.89111	-28.1125	2.41e-89	9.23e-87	193.157	ENSG00000135406	PRPH
140803	-5.30311	1.99871	-24.2466	4.15e-75	7.16e-73	160.53	ENSG00000119121	TRPM6
6476	-5.28111	1.31381	-17.1062	2.47e-47	9.4e-46	96.7313	ENSG00000090402	SI
123264	-5.24462	0.969894	-26.8012	1.34e-84	3.77e-82	182.382	ENSG00000186198	SLC51B
845	-5.20627	-1.07017	-19.085	3.93e-55	2.38e-53	114.798	ENSG00000118729	CASQ2
7432	-5.16357	1.01187	-21.3835	3.94e-64	3.97e-62	135.349	ENSG00000146469	VIP
4496	-5.14938	0.515158	-22.3553	6.83e-68	8.27e-66	144.017	ENSG00000205358	MT1H
64388	-5.14547	1.11793	-26.5663	9.68e-84	2.62e-81	180.405	ENSG00000180875	GREM2
192134	-5.1406	1.27041	-17.6697	1.49e-49	6.51e-48	101.838	ENSG00000198488	B3GNT6
9068	-5.13156	-0.48066	-23.5689	1.54e-72	2.36e-70	154.698	ENSG00000116194	ANGPTL1
54827	-5.11849	2.98256	-14.938	7.58e-39	1.77e-37	77.1151	ENSG00000137634	NXPE4
10170	-5.08323	2.83629	-20.3425	4.53e-60	3.53e-58	125.903	ENSG00000073737	DHRS9
146556	-5.05139	-1.20411	-27.86	1.94e-88	7.25e-86	190.985	ENSG00000153446	C16orf89
200931	-5.04114	0.662209	-21.0954	5.21e-63	4.79e-61	132.797	ENSG00000163959	SLC51A
6550	-5.02537	3.24302	-15.3448	1.99e-40	5.09e-39	80.7302	ENSG00000281861	SLC9A3
6550	-5.02537	3.24302	-15.3448	1.99e-40	5.09e-39	80.7302	ENSG00000066230	SLC9A3
57628	-5.0212	-2.06637	-20.0972	4.14e-59	3.04e-57	123.839	ENSG00000175497	DPP10
290	-5.01685	5.75796	-14.804	2.5e-38	5.67e-37	75.8541	ENSG00000166825	ANPEP
23584	-5.00815	2.97565	-15.7568	4.91e-42	1.37e-40	84.4367	ENSG00000019102	VSIG2
5145	-4.96612	-1.21296	-25.019	5.19e-78	1.04e-75	167.145	ENSG00000132915	PDE6A
1836	-4.94567	6.32369	-15.5888	2.22e-41	6.03e-40	82.8708	ENSG00000155850	SLC26A2
203859	-4.8867	-0.70343	-25.6333	2.67e-80	5.84e-78	172.455	ENSG00000171714	ANO5
26577	-4.87947	-1.0745	-21.5963	5.88e-65	6.34e-63	137.293	ENSG00000163710	PCOLCE2
5570	-4.86138	2.82462	-30.7813	1.02e-98	6.71e-96	214.799	ENSG00000135549	PKIB
10894	-4.85195	1.12833	-30.6914	2.08e-98	1.27e-95	214.098	ENSG00000133800	LYVE1
730	-4.83596	2.20416	-20.4847	1.26e-60	1.02e-58	127.216	ENSG00000112936	C7
253012	-4.82871	2.22324	-17.3058	4.04e-48	1.6e-46	98.4638	ENSG00000188175	HEPACAM2
54857	-4.79413	0.240288	-25.9272	2.18e-81	5.36e-79	175.009	ENSG00000130055	GDPD2
590	-4.77098	-0.959625	-24.9475	9.61e-78	1.89e-75	166.566	ENSG00000114200	BCHE
388595	-4.75659	0.0252382	-28.6971	1.98e-91	8.53e-89	198.027	ENSG00000162460	TMEM82
1674	-4.73759	5.42822	-9.97696	1.2e-20	7.44e-20	35.3127	ENSG00000175084	DES
654463	-4.71533	0.438039	-18.1771	1.48e-51	7.37e-50	106.519	ENSG00000214814	FER1L6
11075	-4.70173	0.584625	-26.7373	2.29e-84	6.32e-82	181.849	ENSG00000104435	STMN2
653567	-4.69751	2.53302	-25.6562	2.19e-80	4.88e-78	172.641	ENSG00000148483	TMEM236
608	-4.69335	-0.518104	-22.0558	9.78e-67	1.13e-64	141.388	ENSG00000048462	TNFRSF17
1114	-4.68953	-0.190784	-21.7263	1.84e-65	2.02e-63	138.467	ENSG00000089199	CHGB
54575	-4.66792	3.08999	-19.8803	2.94e-58	2.04e-56	121.719	ENSG00000242515	UGT1A10
84830	-4.65361	2.8046	-20.7628	1.03e-61	8.73e-60	129.679	ENSG00000111863	ADTRP
2813	-4.64646	-1.90871	-15.1118	1.6e-39	3.94e-38	79.0999	ENSG00000169347	GP2
1908	-4.62954	2.03418	-23.5698	1.53e-72	2.36e-70	154.628	ENSG00000124205	EDN3
54658	-4.61988	-1.18327	-17.3314	3.2e-48	1.28e-46	98.9785	ENSG00000241635	UGT1A1
284723	-4.6106	0.179788	-41.1318	1.82e-131	6.28e-128	289.676	ENSG00000162461	SLC25A34
7366	-4.60675	2.01406	-13.7695	2.36e-34	4.03e-33	66.8696	ENSG00000196620	UGT2B15
7366	-4.60675	2.01406	-13.7695	2.36e-34	4.03e-33	66.8696	ENSG00000277132	UGT2B15
4884	-4.59352	-1.07031	-17.0738	3.32e-47	1.25e-45	96.6513	ENSG00000171246	NPTX1
55273	-4.56841	-0.564404	-29.0213	1.4e-92	6.68e-90	200.557	ENSG00000166292	TMEM100
1805	-4.56548	2.26282	-20.671	2.35e-61	1.97e-59	128.885	ENSG00000143196	DPT
9099	-4.56478	1.10573	-32.2966	7.24e-104	6.66e-101	226.629	ENSG00000036672	USP2
57016	-4.50634	3.35645	-16.4702	7.85e-45	2.6e-43	90.832	ENSG00000198074	AKR1B10
91851	-4.47973	1.74252	-17.8591	2.67e-50	1.22e-48	103.515	ENSG00000101938	CHRDL1
2651	-4.46715	0.772151	-36.429	2.8e-117	4.83e-114	257.36	ENSG00000285222	GCNT2
2651	-4.46715	0.772151	-36.429	2.8e-117	4.83e-114	257.36	ENSG00000111846	GCNT2
6799	-4.44575	0.636078	-36.5775	9.6e-118	1.89e-114	258.399	ENSG00000197165	SULT1A2
4629	-4.4285	7.16675	-10.7147	3.63e-23	2.71e-22	41.1032	ENSG00000276480	MYH11
4629	-4.4285	7.16675	-10.7147	3.63e-23	2.71e-22	41.1032	ENSG00000133392	MYH11
6335	-4.42215	0.291127	-29.8346	1.95e-95	1.12e-92	207.227	ENSG00000169432	SCN9A
3294	-4.42092	3.42479	-21.7612	1.35e-65	1.49e-63	138.578	ENSG00000086696	HSD17B2
8857	-4.4122	8.46694	-8.35938	1.82e-15	7.67e-15	23.5615	ENSG00000281123	FCGBP
8857	-4.4122	8.46694	-8.35938	1.82e-15	7.67e-15	23.5615	ENSG00000275395	FCGBP
10446	-4.3955	1.35736	-26.3276	7.28e-83	1.86e-80	178.389	ENSG00000170382	LRRN2
54600	-4.38733	-1.27474	-17.0142	5.69e-47	2.12e-45	96.1214	ENSG00000241119	UGT1A9
2169	-4.3728	1.92106	-17.9818	8.74e-51	4.12e-49	104.613	ENSG00000145384	FABP2
10050	-4.36723	1.44582	-23.679	5.86e-73	9.3e-71	155.617	ENSG00000146039	SLC17A4
79908	-4.34128	2.70203	-20.6618	2.56e-61	2.13e-59	128.775	ENSG00000113303	BTNL8
7148	-4.32669	3.4549	-21.4887	1.54e-64	1.58e-62	136.144	ENSG00000229341	TNXB
7148	-4.32669	3.4549	-21.4887	1.54e-64	1.58e-62	136.144	ENSG00000233323	TNXB
7148	-4.32669	3.4549	-21.4887	1.54e-64	1.58e-62	136.144	ENSG00000231608	TNXB
7148	-4.32669	3.4549	-21.4887	1.54e-64	1.58e-62	136.144	ENSG00000236221	TNXB
7148	-4.32669	3.4549	-21.4887	1.54e-64	1.58e-62	136.144	ENSG00000206258	TNXB
7148	-4.32669	3.4549	-21.4887	1.54e-64	1.58e-62	136.144	ENSG00000229353	TNXB
7148	-4.32669	3.4549	-21.4887	1.54e-64	1.58e-62	136.144	ENSG00000168477	TNXB
7148	-4.32669	3.4549	-21.4887	1.54e-64	1.58e-62	136.144	ENSG00000236236	TNXB
7123	-4.32285	2.45731	-39.4693	1.41e-126	3.89e-123	278.832	ENSG00000163815	CLEC3B
2167	-4.3179	-0.594155	-17.0893	2.88e-47	1.09e-45	96.7769	ENSG00000170323	FABP4
2938	-4.31501	-0.842289	-15.9773	6.73e-43	1.98e-41	86.79	ENSG00000243955	GSTA1
2168	-4.28184	7.63432	-7.76709	1.04e-13	3.81e-13	19.5403	ENSG00000163586	FABP1
2875	-4.28059	2.69315	-26.9177	5.03e-85	1.45e-82	183.306	ENSG00000167701	GPT
22915	-4.27805	0.921408	-22.007	1.51e-66	1.74e-64	140.919	ENSG00000138722	MMRN1
25823	-4.23286	0.782294	-18.9189	1.77e-54	1.03e-52	113.214	ENSG00000116176	TPSG1
84281	-4.21794	3.14225	-32.562	9.35e-105	9.21e-102	228.679	ENSG00000187699	C2orf88
80168	-4.21081	1.60138	-19.1831	1.61e-55	9.85e-54	115.523	ENSG00000166391	MOGAT2
219348	-4.20066	-0.61483	-28.2735	6.39e-90	2.52e-87	194.42	ENSG00000189129	PLAC9
54979	-4.19775	-0.587774	-21.5501	8.88e-65	9.37e-63	136.889	ENSG00000133328	HRASLS2
27299	-4.19289	4.32446	-18.1751	1.51e-51	7.47e-50	106.224	ENSG00000134028	ADAMDEC1
1356	-4.17415	0.162605	-18.7508	8.13e-54	4.58e-52	111.749	ENSG00000047457	CP
2139	-4.1678	0.671105	-19.8926	2.63e-58	1.84e-56	122.015	ENSG00000064655	EYA2
11240	-4.15138	5.3984	-14.2671	2.94e-36	5.69e-35	71.0775	ENSG00000117115	PADI2
375057	-4.13245	-1.333	-16.6785	1.19e-45	4.19e-44	93.1013	ENSG00000203685	STUM
29951	-4.12587	-1.23508	-16.0448	3.66e-43	1.09e-41	87.4117	ENSG00000165966	PDZRN4
6357	-4.12524	-0.129734	-18.099	3.02e-51	1.46e-49	105.878	ENSG00000181374	CCL13
5067	-4.12452	-0.662828	-20.0818	4.76e-59	3.47e-57	123.768	ENSG00000113805	CNTN3
2045	-4.12147	-0.182001	-19.4478	1.47e-56	9.2e-55	118.06	ENSG00000135333	EPHA7
9058	-4.11673	1.21298	-14.743	4.31e-38	9.47e-37	75.548	ENSG00000007216	SLC13A2
93010	-4.11657	4.2492	-16.3237	2.95e-44	9.47e-43	89.4631	ENSG00000156966	B3GNT7
185	-4.0731	-1.78399	-16.6528	1.5e-45	5.24e-44	92.8606	ENSG00000144891	AGTR1
653	-4.07278	-0.958449	-17.4154	1.5e-48	6.12e-47	99.7357	ENSG00000112175	BMP5
111	-4.04143	0.492495	-21.7726	1.22e-65	1.36e-63	138.866	ENSG00000173175	ADCY5
4495	-4.02477	4.56219	-16.1674	1.21e-43	3.7e-42	88.044	ENSG00000125144	MT1G
2596	-4.00339	-1.3799	-18.3792	2.37e-52	1.22e-50	108.414	ENSG00000172020	GAP43
660	-3.97735	-0.665622	-23.6654	6.61e-73	1.04e-70	155.476	ENSG00000102010	BMX
27344	-3.97727	-0.92604	-14.8654	1.45e-38	3.32e-37	76.8927	ENSG00000102109	PCSK1N
1101	-3.95961	-0.682611	-25.5506	5.41e-80	1.17e-77	171.676	ENSG00000136457	CHAD
5649	-3.9517	-0.729841	-18.0581	4.37e-51	2.11e-49	105.534	ENSG00000189056	RELN
51316	-3.95014	4.84923	-14.3327	1.65e-36	3.24e-35	71.6515	ENSG00000145287	PLAC8
5729	-3.94604	0.0732325	-19.6815	1.77e-57	1.16e-55	120.161	ENSG00000168229	PTGDR
23336	-3.93989	4.08053	-14.3004	2.19e-36	4.29e-35	71.3841	ENSG00000182253	SYNM
1380	-3.92752	0.193901	-13.3463	9.49e-33	1.45e-31	63.4657	ENSG00000117322	CR2
84699	-3.92113	-0.529655	-15.8238	2.69e-42	7.65e-41	85.4096	ENSG00000060566	CREB3L3
55885	-3.90609	0.179552	-16.0591	3.22e-43	9.63e-42	87.4465	ENSG00000048540	LMO3
10462	-3.90363	0.636182	-22.1625	3.79e-67	4.5e-65	142.323	ENSG00000132514	CLEC10A
3039	-3.89401	0.346224	-12.4695	1.8e-29	2.18e-28	55.9339	ENSG00000206172	HBA1
84239	-3.88457	-1.40424	-18.5619	4.51e-53	2.43e-51	110.051	ENSG00000127249	ATP13A4
25890	-3.87348	2.05269	-23.496	2.91e-72	4.41e-70	153.986	ENSG00000154175	ABI3BP
3158	-3.86477	6.38869	-7.87427	5.07e-14	1.91e-13	20.2063	ENSG00000134240	HMGCS2
1675	-3.86217	3.60028	-21.2182	1.73e-63	1.66e-61	133.713	ENSG00000197766	CFD
1675	-3.86217	3.60028	-21.2182	1.73e-63	1.66e-61	133.713	ENSG00000274619	CFD
260436	-3.84629	-1.92407	-10.6888	4.46e-23	3.32e-22	41.6278	ENSG00000181617	FDCSP
3957	-3.84575	1.55117	-17.8683	2.45e-50	1.12e-48	103.633	ENSG00000100079	LGALS2
126393	-3.8344	2.97022	-16.0262	4.33e-43	1.29e-41	86.8482	ENSG00000004776	HSPB6
9464	-3.82595	0.343927	-15.4762	6.12e-41	1.6e-39	82.2067	ENSG00000164107	HAND2
4958	-3.81851	-1.38602	-15.4141	1.07e-40	2.76e-39	81.7845	ENSG00000127083	OMD
23359	-3.81804	0.632985	-15.5053	4.71e-41	1.25e-39	82.4356	ENSG00000104059	FAM189A1
23359	-3.81804	0.632985	-15.5053	4.71e-41	1.25e-39	82.4356	ENSG00000273564	FAM189A1
5648	-3.80024	0.319511	-14.0166	2.69e-35	4.85e-34	69.2789	ENSG00000127241	MASP1
3977	-3.80009	1.47834	-27.4653	5.16e-87	1.62e-84	187.925	ENSG00000113594	LIFR
23302	-3.79055	2.37436	-22.6813	3.81e-69	5.14e-67	146.799	ENSG00000179314	WSCD1
11170	-3.78411	1.50649	-27.8051	3.06e-88	1.11e-85	190.742	ENSG00000168309	FAM107A
9153	-3.78321	-0.845322	-10.5028	1.96e-22	1.39e-21	40.0504	ENSG00000137860	SLC28A2
23563	-3.78284	2.85688	-14.7359	4.59e-38	1e-36	75.3145	ENSG00000135702	CHST5
729359	-3.77777	1.23365	-13.3104	1.3e-32	1.95e-31	62.992	ENSG00000167676	PLIN4
10917	-3.77466	3.02443	-18.5197	6.62e-53	3.53e-51	109.406	ENSG00000168903	BTNL3
931	-3.76509	-0.146057	-13.4273	4.69e-33	7.29e-32	64.2234	ENSG00000156738	MS4A1
2899	-3.76492	-0.74579	-21.3256	6.62e-64	6.57e-62	134.868	ENSG00000163873	GRIK3
197257	-3.76161	3.07955	-22.726	2.56e-69	3.5e-67	147.151	ENSG00000166816	LDHD
120400	-3.76009	2.4872	-13.0547	1.19e-31	1.67e-30	60.6317	ENSG00000095110	NXPE1
59353	-3.75936	-0.0923747	-18.4784	9.63e-53	5.09e-51	109.313	ENSG00000126950	TMEM35A
2674	-3.75592	0.984425	-19.8705	3.21e-58	2.2e-56	121.802	ENSG00000151892	GFRA1
283316	-3.74463	2.02053	-22.9279	4.31e-70	5.95e-68	149	ENSG00000177675	CD163L1
9963	-3.72374	0.00432402	-20.2834	7.72e-60	5.92e-58	125.579	ENSG00000170482	SLC23A1
11155	-3.72081	-0.262904	-17.4357	1.24e-48	5.12e-47	99.9004	ENSG00000122367	LDB3
5284	-3.71788	10.0878	-6.23129	1.42e-09	3.76e-09	10.2223	ENSG00000162896	PIGR
2162	-3.70961	2.99187	-16.9407	1.11e-46	4.08e-45	95.1009	ENSG00000124491	F13A1
23460	-3.70345	-0.995856	-19.7975	6.2e-58	4.17e-56	121.188	ENSG00000154262	ABCA6
84666	-3.69323	0.88888	-13.3134	1.26e-32	1.91e-31	63.0891	ENSG00000163515	RETNLB
80031	-3.68929	2.64319	-24.0023	3.48e-74	5.78e-72	158.374	ENSG00000137872	SEMA6D
3043	-3.68026	3.17244	-18.0482	4.79e-51	2.28e-49	105.121	ENSG00000244734	HBB
794	-3.67647	0.423606	-15.3428	2.02e-40	5.17e-39	81.0211	ENSG00000172137	CALB2
794	-3.67647	0.423606	-15.3428	2.02e-40	5.17e-39	81.0211	ENSG00000282830	CALB2
10990	-3.66015	0.788058	-23.1742	4.92e-71	7.07e-69	151.243	ENSG00000278437	LILRB5
10990	-3.66015	0.788058	-23.1742	4.92e-71	7.07e-69	151.243	ENSG00000105609	LILRB5
10990	-3.66015	0.788058	-23.1742	4.92e-71	7.07e-69	151.243	ENSG00000273991	LILRB5
10990	-3.66015	0.788058	-23.1742	4.92e-71	7.07e-69	151.243	ENSG00000274311	LILRB5
10990	-3.66015	0.788058	-23.1742	4.92e-71	7.07e-69	151.243	ENSG00000277414	LILRB5
223117	-3.65966	-0.931247	-17.8795	2.21e-50	1.02e-48	103.92	ENSG00000153993	SEMA3D
6363	-3.65883	0.346768	-14.075	1.61e-35	2.96e-34	69.8079	ENSG00000172724	CCL19
2562	-3.64914	-1.32068	-14.1043	1.24e-35	2.31e-34	70.2177	ENSG00000166206	GABRB3
6442	-3.62799	-0.71501	-17.257	6.3e-48	2.45e-46	98.3069	ENSG00000108823	SGCA
5239	-3.62069	3.04518	-16.2791	4.42e-44	1.39e-42	89.1209	ENSG00000154330	PGM5
171024	-3.61923	4.8191	-12.6941	2.64e-30	3.4e-29	57.4048	ENSG00000172403	SYNPO2
54474	-3.60721	7.66022	-8.83482	6.21e-17	2.93e-16	26.8603	ENSG00000171431	KRT20
54474	-3.60721	7.66022	-8.83482	6.21e-17	2.93e-16	26.8603	ENSG00000263057	KRT20
5563	-3.59813	-0.318142	-14.6485	9.99e-38	2.1e-36	74.9393	ENSG00000162409	PRKAA2
377841	-3.59528	3.39416	-17.0808	3.11e-47	1.17e-45	96.3402	ENSG00000188833	ENTPD8
6355	-3.59253	-0.257968	-16.2016	8.9e-44	2.76e-42	88.7905	ENSG00000108700	CCL8
10317	-3.5865	2.09721	-17.6068	2.63e-49	1.13e-47	101.214	ENSG00000183778	B3GALT5
6414	-3.58016	7.48044	-13.4397	4.21e-33	6.58e-32	63.8619	ENSG00000250722	SELENOP
5105	-3.57804	4.92724	-12.3546	4.77e-29	5.6e-28	54.5212	ENSG00000124253	PCK1
57452	-3.57259	-0.923505	-19.2904	6.11e-56	3.81e-54	116.631	ENSG00000100626	GALNT16
400823	-3.57001	-1.78897	-11.8931	2.33e-27	2.41e-26	51.3762	ENSG00000197520	FAM177B
57595	-3.56361	-0.163004	-22.1299	5.06e-67	5.97e-65	142.036	ENSG00000067840	PDZD4
3778	-3.55761	3.04158	-16.3746	1.86e-44	6.03e-43	89.9828	ENSG00000156113	KCNMA1
9201	-3.55431	0.0235979	-20.2431	1.11e-59	8.47e-58	125.217	ENSG00000133083	DCLK1
84824	-3.55306	-1.03456	-15.3758	1.51e-40	3.88e-39	81.4407	ENSG00000132185	FCRLA
79148	-3.55072	2.66471	-22.3924	4.92e-68	6.11e-66	144.227	ENSG00000271447	MMP28
79148	-3.55072	2.66471	-22.3924	4.92e-68	6.11e-66	144.227	ENSG00000278843	MMP28
72	-3.54992	6.01037	-10.0796	5.44e-21	3.45e-20	36.0816	ENSG00000163017	ACTG2
8076	-3.54317	1.95906	-15.8728	1.73e-42	4.98e-41	85.5699	ENSG00000197614	MFAP5
3248	-3.53394	4.74265	-16.3982	1.51e-44	4.89e-43	90.1131	ENSG00000164120	HPGD
53345	-3.53279	-0.51319	-18.6626	1.81e-53	1.01e-51	110.988	ENSG00000213996	TM6SF2
729993	-3.52647	-1.74616	-11.7578	7.21e-27	7.24e-26	50.2541	ENSG00000237515	SHISA9
6358	-3.52448	1.11794	-22.5259	1.51e-68	1.92e-66	145.522	ENSG00000277236	CCL14
6358	-3.52448	1.11794	-22.5259	1.51e-68	1.92e-66	145.522	ENSG00000276409	CCL14
23136	-3.51539	3.61851	-19.229	1.06e-55	6.58e-54	115.793	ENSG00000082397	EPB41L3
4886	-3.511	-0.385693	-15.3543	1.83e-40	4.69e-39	81.219	ENSG00000164128	NPY1R
387849	-3.50292	1.6723	-18.3981	2e-52	1.04e-50	108.434	ENSG00000174236	REP15
129807	-3.50144	2.40256	-20.7815	8.72e-62	7.47e-60	129.876	ENSG00000204099	NEU4
129807	-3.50144	2.40256	-20.7815	8.72e-62	7.47e-60	129.876	ENSG00000277926	NEU4
1264	-3.50056	4.88129	-11.3154	2.79e-25	2.45e-24	45.887	ENSG00000130176	CNN1
1030	-3.50027	4.13206	-22.4296	3.54e-68	4.44e-66	144.479	ENSG00000147883	CDKN2B
287	-3.4956	1.68328	-21.4922	1.49e-64	1.55e-62	136.298	ENSG00000145362	ANK2
4494	-3.4922	2.75402	-22.5451	1.27e-68	1.64e-66	145.574	ENSG00000198417	MT1F
2949	-3.49017	-0.102117	-23.8224	1.67e-73	2.71e-71	156.881	ENSG00000134201	GSTM5
3899	-3.4868	-0.0963093	-21.4046	3.26e-64	3.31e-62	135.601	ENSG00000144218	AFF3
1288	-3.4849	-1.10169	-17.3667	2.33e-48	9.38e-47	99.2912	ENSG00000197565	COL4A6
6398	-3.48142	4.39567	-16.9702	8.48e-47	3.15e-45	95.2893	ENSG00000141574	SECTM1
64922	-3.47562	4.14262	-14.5271	2.94e-37	6.01e-36	73.3785	ENSG00000184434	LRRC19
11251	-3.47416	0.249703	-25.8647	3.71e-81	8.82e-79	174.442	ENSG00000183134	PTGDR2
10004	-3.45987	1.66657	-24.049	2.32e-74	3.9e-72	158.847	ENSG00000168060	NAALADL1
8736	-3.45633	0.437629	-21.2492	1.31e-63	1.27e-61	134.216	ENSG00000101605	MYOM1
973	-3.45562	2.32552	-16.0303	4.17e-43	1.24e-41	86.9483	ENSG00000105369	CD79A
4493	-3.44965	4.6924	-13.0684	1.05e-31	1.5e-30	60.6105	ENSG00000169715	MT1E
389332	-3.44667	0.781441	-16.759	5.75e-46	2.06e-44	93.7142	ENSG00000271824	SMIM32
29953	-3.44537	-0.140775	-17.1958	1.1e-47	4.24e-46	97.7424	ENSG00000072657	TRHDE
140738	-3.43855	3.69375	-22.4861	2.14e-68	2.71e-66	144.998	ENSG00000171227	TMEM37
57188	-3.43016	0.540131	-17.339	2.99e-48	1.2e-46	98.9753	ENSG00000156218	ADAMTSL3
11148	-3.41946	4.74188	-13.1106	7.33e-32	1.05e-30	60.9737	ENSG00000114455	HHLA2
2532	-3.41939	1.87024	-15.6652	1.12e-41	3.08e-40	83.7224	ENSG00000213088	ACKR1
6564	-3.41666	0.145741	-10.2288	1.7e-21	1.12e-20	37.7905	ENSG00000088386	SLC15A1
5009	-3.41527	-0.528857	-11.9267	1.76e-27	1.84e-26	51.551	ENSG00000036473	OTC
80816	-3.41394	-1.34514	-16.1832	1.05e-43	3.23e-42	88.6512	ENSG00000141431	ASXL3
948	-3.41073	2.5296	-20.4892	1.21e-60	9.87e-59	127.241	ENSG00000135218	CD36
2775	-3.4101	1.45167	-18.9011	2.08e-54	1.2e-52	113.012	ENSG00000087258	GNAO1
51676	-3.39992	1.55734	-21.4742	1.75e-64	1.79e-62	136.151	ENSG00000278693	ASB2
51676	-3.39992	1.55734	-21.4742	1.75e-64	1.79e-62	136.151	ENSG00000100628	ASB2
10752	-3.37785	1.06329	-19.2497	8.82e-56	5.48e-54	116.209	ENSG00000134121	CHL1
387695	-3.373	5.24063	-7.47027	7.32e-13	2.5e-12	17.5442	ENSG00000188373	C10orf99
4151	-3.37172	0.708775	-16.1178	1.9e-43	5.75e-42	87.9548	ENSG00000198125	MB
5166	-3.36154	4.26148	-19.0065	8e-55	4.72e-53	113.748	ENSG00000004799	PDK4
25802	-3.36001	4.28517	-13.9931	3.3e-35	5.93e-34	68.6629	ENSG00000163431	LMOD1
135644	-3.34761	0.133759	-17.9742	9.37e-51	4.39e-49	104.76	ENSG00000224496	TRIM40
135644	-3.34761	0.133759	-17.9742	9.37e-51	4.39e-49	104.76	ENSG00000233931	TRIM40
135644	-3.34761	0.133759	-17.9742	9.37e-51	4.39e-49	104.76	ENSG00000237046	TRIM40
135644	-3.34761	0.133759	-17.9742	9.37e-51	4.39e-49	104.76	ENSG00000204614	TRIM40
135644	-3.34761	0.133759	-17.9742	9.37e-51	4.39e-49	104.76	ENSG00000172524	TRIM40
135644	-3.34761	0.133759	-17.9742	9.37e-51	4.39e-49	104.76	ENSG00000227458	TRIM40
135644	-3.34761	0.133759	-17.9742	9.37e-51	4.39e-49	104.76	ENSG00000236399	TRIM40
135644	-3.34761	0.133759	-17.9742	9.37e-51	4.39e-49	104.76	ENSG00000228001	TRIM40
285313	-3.34232	-0.00899204	-18.5992	3.22e-53	1.75e-51	110.412	ENSG00000152580	IGSF10
3642	-3.33161	-1.27073	-12.6051	5.65e-30	7.09e-29	57.3125	ENSG00000173404	INSM1
79861	-3.33129	2.18604	-19.6246	2.96e-57	1.92e-55	119.482	ENSG00000178462	TUBAL3
2273	-3.3291	4.52842	-16.62	2.02e-45	6.98e-44	92.1169	ENSG00000022267	FHL1
85477	-3.32388	3.56146	-17.4952	7.25e-49	3.04e-47	100.082	ENSG00000006747	SCIN
388335	-3.32271	1.24512	-25.6568	2.18e-80	4.88e-78	172.712	ENSG00000187824	TMEM220
137075	-3.31955	3.97895	-25.7251	1.22e-80	2.8e-78	173.165	ENSG00000285098	CLDN23
137075	-3.31955	3.97895	-25.7251	1.22e-80	2.8e-78	173.165	ENSG00000253958	CLDN23
91464	-3.30829	3.7957	-11.7198	9.88e-27	9.77e-26	49.2464	ENSG00000175329	ISX
23284	-3.3043	0.0243033	-20.2905	7.24e-60	5.58e-58	125.644	ENSG00000150471	ADGRL3
7102	-3.2979	4.24317	-17.4893	7.65e-49	3.19e-47	99.994	ENSG00000156298	TSPAN7
930	-3.28915	-1.19787	-12.7466	1.68e-30	2.2e-29	58.5088	ENSG00000177455	CD19
6366	-3.28863	3.04765	-12.004	9.19e-28	9.79e-27	51.6688	ENSG00000137077	CCL21
27284	-3.28173	2.73277	-18.5224	6.46e-53	3.45e-51	109.458	ENSG00000173597	SULT1B1
4033	-3.28087	1.09633	-19.7898	6.65e-58	4.45e-56	121.088	ENSG00000118308	LRMP
284194	-3.2768	0.501307	-12.7043	2.42e-30	3.12e-29	57.9636	ENSG00000170298	LGALS9B
8516	-3.27316	-0.235596	-18.5567	4.73e-53	2.54e-51	110.033	ENSG00000077943	ITGA8
51237	-3.27232	2.67925	-13.3927	6.34e-33	9.72e-32	63.5414	ENSG00000170476	MZB1
956	-3.2717	-0.822898	-15.9395	9.47e-43	2.76e-41	86.4715	ENSG00000168032	ENTPD3
4224	-3.27135	6.07458	-8.76938	9.95e-17	4.62e-16	26.3465	ENSG00000112818	MEP1A
3662	-3.26698	1.6436	-18.0213	6.11e-51	2.89e-49	105.035	ENSG00000137265	IRF4
2350	-3.25987	1.89917	-20.5401	7.64e-61	6.27e-59	127.761	ENSG00000165457	FOLR2
6865	-3.25879	1.10526	-14.6073	1.44e-37	2.99e-36	74.4047	ENSG00000075073	TACR2
284217	-3.25725	0.842061	-19.9965	1.03e-58	7.39e-57	122.974	ENSG00000101680	LAMA1
474	-3.2558	1.52346	-12.3239	6.19e-29	7.18e-28	54.5612	ENSG00000172238	ATOH1
114905	-3.2434	-0.148044	-18.8462	3.42e-54	1.95e-52	112.645	ENSG00000163145	C1QTNF7
7060	-3.2405	0.660375	-9.23843	3.24e-18	1.69e-17	30.2143	ENSG00000113296	THBS4
93986	-3.23846	-0.107873	-13.5403	1.75e-33	2.8e-32	65.2251	ENSG00000128573	FOXP2
9413	-3.23774	-1.0048	-17.8132	4.04e-50	1.83e-48	103.311	ENSG00000135063	FAM189A2
3570	-3.23345	2.85505	-27.7652	4.26e-88	1.51e-85	190.369	ENSG00000160712	IL6R
3755	-3.23163	-0.294072	-15.6511	1.27e-41	3.48e-40	83.8733	ENSG00000026559	KCNG1
10875	-3.22549	4.12138	-18.514	6.97e-53	3.7e-51	109.289	ENSG00000127951	FGL2
220441	-3.22189	-0.249917	-25.2276	8.63e-79	1.8e-76	168.931	ENSG00000176641	RNF152
644844	-3.21797	6.3689	-12.2151	1.55e-28	1.75e-27	53.3528	ENSG00000233041	PHGR1
130497	-3.21753	-0.490544	-14.9855	4.96e-39	1.17e-37	77.9552	ENSG00000143867	OSR1
57758	-3.21721	1.71679	-20.4577	1.6e-60	1.28e-58	127.04	ENSG00000175356	SCUBE2
30835	-3.21127	2.20681	-20.4378	1.92e-60	1.52e-58	126.814	ENSG00000090659	CD209
348093	-3.20864	0.736908	-16.7556	5.93e-46	2.12e-44	93.6951	ENSG00000166831	RBPMS2
5662	-3.20705	1.27074	-14.1586	7.68e-36	1.45e-34	70.422	ENSG00000059915	PSD
2901	-3.20591	-0.931153	-16.6951	1.03e-45	3.62e-44	93.2495	ENSG00000105737	GRIK5
4684	-3.20339	1.67742	-19.8485	3.91e-58	2.67e-56	121.558	ENSG00000149294	NCAM1
57569	-3.19324	-0.435688	-21.0258	9.72e-63	8.7e-61	132.197	ENSG00000137727	ARHGAP20
3897	-3.19238	2.17754	-13.1816	3.96e-32	5.72e-31	61.7802	ENSG00000198910	L1CAM
10753	-3.18283	1.86229	-12.7996	1.07e-30	1.42e-29	58.5471	ENSG00000135773	CAPN9
57484	-3.17302	-0.925846	-14.3313	1.67e-36	3.28e-35	72.2012	ENSG00000170153	RNF150
152573	-3.17046	-0.363583	-15.3512	1.88e-40	4.82e-39	81.2001	ENSG00000178343	SHISA3
1917	-3.16593	-0.741612	-14.1975	5.45e-36	1.04e-34	71.0198	ENSG00000101210	EEF1A2
257194	-3.16026	1.61596	-21.5783	6.91e-65	7.39e-63	137.084	ENSG00000172260	NEGR1
27181	-3.15855	-1.09198	-16.1276	1.74e-43	5.27e-42	88.1549	ENSG00000105366	SIGLEC8
5028	-3.15835	1.35989	-23.3226	1.33e-71	1.96e-69	152.53	ENSG00000169860	P2RY1
93649	-3.15324	1.12776	-16.3112	3.3e-44	1.05e-42	89.6425	ENSG00000141052	MYOCD
80274	-3.14392	0.36648	-19.8773	3.02e-58	2.09e-56	121.928	ENSG00000159307	SCUBE1
64881	-3.14364	1.12932	-11.0883	1.78e-24	1.47e-23	44.4383	ENSG00000197991	AL592490.1
64881	-3.14364	1.12932	-11.0883	1.78e-24	1.47e-23	44.4383	ENSG00000280165	PCDH20
201501	-3.14166	3.7818	-13.3722	7.57e-33	1.16e-31	63.2688	ENSG00000184828	ZBTB7C
3738	-3.13927	-1.05443	-15.9446	9.04e-43	2.64e-41	86.5182	ENSG00000177272	KCNA3
25893	-3.13803	0.0419713	-12.0794	4.88e-28	5.32e-27	52.7671	ENSG00000162722	TRIM58
389816	-3.13482	0.3659	-13.2874	1.58e-32	2.37e-31	62.9984	ENSG00000184709	LRRC26
5350	-3.11922	2.21335	-13.8363	1.31e-34	2.29e-33	67.4649	ENSG00000198523	PLN
55089	-3.11574	0.823303	-12.7595	1.51e-30	1.98e-29	58.3858	ENSG00000139209	SLC38A4
4583	-3.10553	7.73688	-4.89491	1.55e-06	3.14e-06	3.3535	ENSG00000198788	MUC2
4583	-3.10553	7.73688	-4.89491	1.55e-06	3.14e-06	3.3535	ENSG00000278466	MUC2
4583	-3.10553	7.73688	-4.89491	1.55e-06	3.14e-06	3.3535	ENSG00000284971	MUC2
364	-3.10291	0.335429	-20.0769	4.97e-59	3.61e-57	123.724	ENSG00000165269	AQP7
159296	-3.09916	1.68899	-24.2866	2.93e-75	5.12e-73	160.917	ENSG00000119919	NKX2-3
3231	-3.09192	0.118575	-18.8999	2.1e-54	1.21e-52	113.128	ENSG00000128645	HOXD1
9245	-3.0914	5.98096	-9.53052	3.64e-19	2.04e-18	31.899	ENSG00000140297	GCNT3
643382	-3.09124	2.34937	-24.0688	1.95e-74	3.32e-72	158.983	ENSG00000232070	TMEM253
2788	-3.08791	1.31655	-25.1655	1.47e-78	2.98e-76	168.514	ENSG00000176533	GNG7
5023	-3.07964	0.398681	-23.0278	1.79e-70	2.52e-68	149.959	ENSG00000108405	P2RX1
8110	-3.07531	-0.0308867	-20.0989	4.08e-59	3.01e-57	123.922	ENSG00000205683	DPF3
4306	-3.07114	4.40691	-19.6214	3.05e-57	1.96e-55	119.304	ENSG00000151623	NR3C2
166348	-3.0694	-1.01307	-9.85441	3.09e-20	1.87e-19	35.1096	ENSG00000187715	KBTBD12
63924	-3.06922	0.375332	-13.7753	2.24e-34	3.84e-33	67.229	ENSG00000187288	CIDEC
152330	-3.06543	0.87739	-21.1803	2.43e-63	2.3e-61	133.594	ENSG00000144619	CNTN4
5579	-3.06365	2.10617	-19.6773	1.84e-57	1.2e-55	119.975	ENSG00000166501	PRKCB
139728	-3.06019	-1.04137	-9.75886	6.43e-20	3.79e-19	34.3855	ENSG00000130822	PNCK
54825	-3.05809	4.70273	-10.6287	7.21e-23	5.28e-22	40.3605	ENSG00000074276	CDHR2
7068	-3.04884	2.32215	-14.8958	1.1e-38	2.55e-37	76.8071	ENSG00000151090	THRB
729230	-3.0474	0.276035	-16.4431	1e-44	3.28e-43	90.9434	ENSG00000121807	CCR2
55065	-3.04519	-0.616019	-14.6985	6.41e-38	1.37e-36	75.4289	ENSG00000132517	SLC52A1
2206	-3.04117	-0.415738	-15.8367	2.39e-42	6.84e-41	85.5444	ENSG00000149534	MS4A2
84873	-3.03113	1.74262	-12.0428	6.64e-28	7.15e-27	52.1822	ENSG00000144820	ADGRG7
55655	-3.03064	0.447262	-8.99833	1.89e-17	9.33e-17	28.5502	ENSG00000278682	NLRP2
55655	-3.03064	0.447262	-8.99833	1.89e-17	9.33e-17	28.5502	ENSG00000277060	NLRP2
55655	-3.03064	0.447262	-8.99833	1.89e-17	9.33e-17	28.5502	ENSG00000275399	NLRP2
55655	-3.03064	0.447262	-8.99833	1.89e-17	9.33e-17	28.5502	ENSG00000022556	NLRP2
55655	-3.03064	0.447262	-8.99833	1.89e-17	9.33e-17	28.5502	ENSG00000278789	NLRP2
55655	-3.03064	0.447262	-8.99833	1.89e-17	9.33e-17	28.5502	ENSG00000275082	NLRP2
55655	-3.03064	0.447262	-8.99833	1.89e-17	9.33e-17	28.5502	ENSG00000274638	NLRP2
55655	-3.03064	0.447262	-8.99833	1.89e-17	9.33e-17	28.5502	ENSG00000275843	NLRP2
55655	-3.03064	0.447262	-8.99833	1.89e-17	9.33e-17	28.5502	ENSG00000275796	NLRP2
55655	-3.03064	0.447262	-8.99833	1.89e-17	9.33e-17	28.5502	ENSG00000273992	NLRP2
5549	-3.02906	3.40586	-12.1127	3.69e-28	4.04e-27	52.548	ENSG00000188783	PRELP
8537	-3.02885	5.11513	-12.451	2.1e-29	2.54e-28	55.3247	ENSG00000064787	BCAS1
8538	-3.01798	1.87853	-14.4762	4.62e-37	9.27e-36	73.1563	ENSG00000043039	BARX2
257019	-3.01562	0.506531	-18.85	3.31e-54	1.89e-52	112.663	ENSG00000172159	FRMD3
4359	-3.01462	0.0797917	-22.5562	1.15e-68	1.5e-66	145.793	ENSG00000158887	MPZ
1907	-3.00887	-0.601119	-13.8348	1.33e-34	2.31e-33	67.8514	ENSG00000127129	EDN2
643	-2.99914	-0.836039	-12.8489	7e-31	9.36e-30	59.3668	ENSG00000160683	CXCR5
8406	-2.99756	2.13618	-20.8351	5.39e-62	4.64e-60	130.396	ENSG00000101955	SRPX
347853	-2.99587	0.284178	-11.1381	1.19e-24	9.91e-24	45.0121	ENSG00000167800	TBX10
26353	-2.99383	2.83354	-14.723	5.15e-38	1.12e-36	75.2138	ENSG00000152137	HSPB8
4063	-2.99032	-0.196854	-16.6716	1.27e-45	4.44e-44	93.0309	ENSG00000122224	LY9
9934	-2.98833	0.993392	-23.4607	3.97e-72	5.95e-70	153.757	ENSG00000174944	P2RY14
1359	-2.98389	2.10701	-14.0052	2.97e-35	5.35e-34	68.9703	ENSG00000163751	CPA3
7498	-2.9823	4.22884	-14.0458	2.08e-35	3.8e-34	69.1233	ENSG00000158125	XDH
154661	-2.97969	0.485087	-20.845	4.93e-62	4.27e-60	130.61	ENSG00000105784	RUNDC3B
55554	-2.9794	-0.939992	-13.2424	2.34e-32	3.45e-31	62.7422	ENSG00000174562	KLK15
80332	-2.97777	0.63989	-15.0235	3.53e-39	8.41e-38	78.1925	ENSG00000149451	ADAM33
933	-2.9777	0.516543	-12.9201	3.79e-31	5.16e-30	59.8264	ENSG00000012124	CD22
1404	-2.97373	0.990931	-21.2394	1.43e-63	1.38e-61	134.118	ENSG00000145681	HAPLN1
389125	-2.97285	-0.510739	-21.8773	4.79e-66	5.42e-64	139.738	ENSG00000272573	MUSTN1
10290	-2.97144	1.5743	-12.9332	3.39e-31	4.62e-30	59.7444	ENSG00000072195	SPEG
4058	-2.96998	1.36972	-13.6672	5.77e-34	9.57e-33	66.1367	ENSG00000062524	LTK
83416	-2.96716	0.608307	-11.741	8.29e-27	8.28e-26	49.8819	ENSG00000143297	FCRL5
100129792	-2.96557	0.93328	-20.5608	6.34e-61	5.24e-59	128.049	ENSG00000198865	CCDC152
57556	-2.96223	4.3471	-14.8866	1.2e-38	2.77e-37	76.5558	ENSG00000092421	SEMA6A
148252	-2.9613	-0.855578	-17.4081	1.6e-48	6.52e-47	99.6614	ENSG00000176490	DIRAS1
23228	-2.96049	2.59118	-21.6339	4.2e-65	4.56e-63	137.502	ENSG00000154822	PLCL2
23228	-2.96049	2.59118	-21.6339	4.2e-65	4.56e-63	137.502	ENSG00000284017	PLCL2
1672	-2.94291	0.762318	-13.4705	3.22e-33	5.06e-32	64.5304	ENSG00000284881	DEFB1
1672	-2.94291	0.762318	-13.4705	3.22e-33	5.06e-32	64.5304	ENSG00000164825	DEFB1
284076	-2.93858	0.535723	-17.2997	4.27e-48	1.68e-46	98.654	ENSG00000170703	TTLL6
11181	-2.93783	-0.997519	-12.2338	1.33e-28	1.5e-27	54.1871	ENSG00000118094	TREH
114088	-2.9358	-0.725668	-15.5814	2.38e-41	6.41e-40	83.2729	ENSG00000100505	TRIM9
5152	-2.92476	4.19642	-15.8589	1.96e-42	5.62e-41	85.2624	ENSG00000160191	PDE9A
85352	-2.92157	0.821207	-14.7631	3.61e-38	8.02e-37	75.8575	ENSG00000138944	SHISAL1
9423	-2.91732	2.32429	-20.0239	8.02e-59	5.79e-57	123.086	ENSG00000065320	NTN1
2878	-2.9169	4.59889	-15.7898	3.65e-42	1.03e-40	84.6275	ENSG00000211445	GPX3
5450	-2.91612	2.48686	-13.4386	4.25e-33	6.63e-32	63.9774	ENSG00000110777	POU2AF1
58494	-2.9155	0.980747	-18.4346	1.43e-52	7.49e-51	108.873	ENSG00000154721	JAM2
6387	-2.91512	4.52443	-16.5545	3.66e-45	1.24e-43	91.5206	ENSG00000107562	CXCL12
53841	-2.90826	6.70509	-13.4899	2.72e-33	4.3e-32	64.2655	ENSG00000273572	CDHR5
53841	-2.90826	6.70509	-13.4899	2.72e-33	4.3e-32	64.2655	ENSG00000099834	CDHR5
4638	-2.89937	6.49867	-11.4514	9.12e-26	8.31e-25	47.0038	ENSG00000065534	MYLK
10391	-2.89672	-0.190323	-17.8975	1.88e-50	8.73e-49	104.085	ENSG00000103647	CORO2B
84419	-2.89472	6.72084	-12.08	4.86e-28	5.29e-27	52.2191	ENSG00000166920	C15orf48
1368	-2.89449	3.97755	-18.4364	1.41e-52	7.4e-51	108.59	ENSG00000135678	CPM
5138	-2.89322	1.53139	-21.0539	7.55e-63	6.9e-61	132.42	ENSG00000186642	PDE2A
79154	-2.89192	4.9917	-21.5499	8.9e-65	9.37e-63	136.629	ENSG00000278535	DHRS11
79154	-2.89192	4.9917	-21.5499	8.9e-65	9.37e-63	136.629	ENSG00000275397	DHRS11
116496	-2.88977	3.72965	-16.8479	2.57e-46	9.31e-45	94.2098	ENSG00000135842	FAM129A
5798	-2.88883	-0.735394	-11.9167	1.91e-27	1.99e-26	51.5194	ENSG00000054356	PTPRN
84803	-2.8869	2.91005	-24.5135	4.09e-76	7.52e-74	162.807	ENSG00000138678	GPAT3
23382	-2.88435	6.55197	-15.6285	1.56e-41	4.24e-40	83.1881	ENSG00000158467	AHCYL2
55026	-2.87665	-0.62272	-16.2636	5.08e-44	1.6e-42	89.3752	ENSG00000125355	TMEM255A
10586	-2.87071	2.75312	-13.4209	4.96e-33	7.67e-32	63.789	ENSG00000181541	MAB21L2
5764	-2.86686	1.12885	-21.285	9.52e-64	9.38e-62	134.519	ENSG00000105894	PTN
5139	-2.85133	2.66519	-15.7192	6.89e-42	1.91e-40	84.1326	ENSG00000172572	PDE3A
10924	-2.85074	4.34448	-23.2702	2.12e-71	3.07e-69	151.885	ENSG00000172594	SMPDL3A
1136	-2.84995	0.37496	-13.9126	6.7e-35	1.19e-33	68.4402	ENSG00000080644	CHRNA3
3779	-2.84173	2.01766	-14.2234	4.33e-36	8.27e-35	70.9063	ENSG00000145936	KCNMB1
56963	-2.84091	2.41926	-14.9691	5.74e-39	1.36e-37	77.4568	ENSG00000182175	RGMA
64499	-2.83746	3.58112	-13.9284	5.83e-35	1.04e-33	68.1341	ENSG00000197253	TPSB2
9353	-2.83523	0.793592	-11.7989	5.11e-27	5.17e-26	50.3357	ENSG00000145147	SLIT2
23491	-2.83301	5.03377	-11.5216	5.11e-26	4.77e-25	47.5623	ENSG00000172828	CES3
2263	-2.83262	3.73762	-14.277	2.7e-36	5.23e-35	71.187	ENSG00000066468	FGFR2
654346	-2.83088	3.05171	-17.6637	1.57e-49	6.86e-48	101.654	ENSG00000284021	LGALS9C
654346	-2.83088	3.05171	-17.6637	1.57e-49	6.86e-48	101.654	ENSG00000171916	LGALS9C
646962	-2.83012	2.37296	-18.3607	2.8e-52	1.43e-50	108.045	ENSG00000196196	HRCT1
6586	-2.82707	3.0933	-16.0658	3.03e-43	9.09e-42	87.2044	ENSG00000184347	SLIT3
5178	-2.82671	0.186467	-17.1319	1.96e-47	7.46e-46	97.164	ENSG00000198300	PEG3
2852	-2.82529	0.940834	-18.6749	1.62e-53	9.08e-52	111.056	ENSG00000164850	GPER1
9314	-2.82511	6.31326	-16.0217	4.51e-43	1.34e-41	86.7167	ENSG00000136826	KLF4
9148	-2.82494	2.45256	-13.7683	2.38e-34	4.07e-33	66.86	ENSG00000107954	NEURL1
79981	-2.82053	2.13624	-11.1078	1.52e-24	1.26e-23	44.4384	ENSG00000153303	FRMD1
81693	-2.82009	4.53666	-14.7083	5.87e-38	1.26e-36	74.9636	ENSG00000166126	AMN
7345	-2.81972	1.44432	-13.802	1.77e-34	3.06e-33	67.3067	ENSG00000154277	UCHL1
7512	-2.81681	2.30884	-9.28461	2.3e-18	1.21e-17	30.2885	ENSG00000122121	XPNPEP2
1238	-2.81574	-0.26844	-21.5462	9.2e-65	9.61e-63	136.819	ENSG00000144648	ACKR2
5742	-2.81287	3.98251	-17.2444	7.06e-48	2.74e-46	97.7841	ENSG00000095303	PTGS1
79153	-2.80943	2.97243	-20.479	1.32e-60	1.06e-58	127.126	ENSG00000102886	GDPD3
27111	-2.80692	5.60603	-13.7162	3.76e-34	6.32e-33	66.2143	ENSG00000125775	SDCBP2
8436	-2.80093	2.90374	-18.0507	4.68e-51	2.23e-49	105.177	ENSG00000168497	CAVIN2
6423	-2.79363	4.36111	-6.54247	2.33e-10	6.58e-10	11.8852	ENSG00000145423	SFRP2
27330	-2.7896	0.0974144	-9.95571	1.42e-20	8.74e-20	35.7518	ENSG00000072133	RPS6KA6
316	-2.78664	0.784008	-14.5144	3.29e-37	6.69e-36	73.6798	ENSG00000138356	AOX1
79783	-2.78563	0.540968	-19.0557	5.12e-55	3.07e-53	114.526	ENSG00000175600	SUGCT
4585	-2.78435	5.50106	-6.76456	6.16e-11	1.83e-10	13.1725	ENSG00000276613	MUC4
4585	-2.78435	5.50106	-6.76456	6.16e-11	1.83e-10	13.1725	ENSG00000278303	MUC4
4585	-2.78435	5.50106	-6.76456	6.16e-11	1.83e-10	13.1725	ENSG00000278468	MUC4
4585	-2.78435	5.50106	-6.76456	6.16e-11	1.83e-10	13.1725	ENSG00000273822	MUC4
4585	-2.78435	5.50106	-6.76456	6.16e-11	1.83e-10	13.1725	ENSG00000273984	MUC4
4585	-2.78435	5.50106	-6.76456	6.16e-11	1.83e-10	13.1725	ENSG00000277585	MUC4
4585	-2.78435	5.50106	-6.76456	6.16e-11	1.83e-10	13.1725	ENSG00000145113	MUC4
79819	-2.77997	1.38962	-20.713	1.61e-61	1.36e-59	129.388	ENSG00000152763	WDR78
3291	-2.77521	6.90128	-14.7856	2.95e-38	6.64e-37	75.6644	ENSG00000176387	HSD11B2
56477	-2.77039	2.75324	-17.3934	1.83e-48	7.43e-47	99.2395	ENSG00000151882	CCL28
7850	-2.76991	2.72816	-14.6675	8.44e-38	1.79e-36	74.7428	ENSG00000115590	IL1R2
1152	-2.7697	8.05555	-8.31431	2.49e-15	1.04e-14	23.1992	ENSG00000166165	CKB
866	-2.7615	-0.539533	-8.65201	2.31e-16	1.04e-15	26.2719	ENSG00000277405	SERPINA6
866	-2.7615	-0.539533	-8.65201	2.31e-16	1.04e-15	26.2719	ENSG00000170099	SERPINA6
26279	-2.75609	-0.408611	-9.32966	1.64e-18	8.75e-18	31.1377	ENSG00000117215	PLA2G2D
7857	-2.75369	1.55692	-15.5544	3.03e-41	8.08e-40	82.8192	ENSG00000171951	SCG2
64344	-2.74935	0.228999	-14.6626	8.82e-38	1.87e-36	75.056	ENSG00000124440	HIF3A
8991	-2.74841	7.84349	-10.6455	6.3e-23	4.65e-22	40.5346	ENSG00000143416	SELENBP1
4804	-2.74615	0.851193	-13.6965	4.47e-34	7.45e-33	66.4977	ENSG00000064300	NGFR
4129	-2.73843	2.45142	-13.1672	4.49e-32	6.47e-31	61.6416	ENSG00000069535	MAOB
64399	-2.7353	-0.129037	-12.6156	5.17e-30	6.5e-29	57.3335	ENSG00000164161	HHIP
92291	-2.73259	2.01351	-11.1989	7.23e-25	6.19e-24	45.2073	ENSG00000162949	CAPN13
5241	-2.73243	-0.394474	-15.3175	2.54e-40	6.47e-39	80.9149	ENSG00000082175	PGR
163175	-2.7311	1.50257	-18.6677	1.73e-53	9.66e-52	110.933	ENSG00000153902	LGI4
2494	-2.73006	3.27768	-21.0526	7.64e-63	6.93e-61	132.253	ENSG00000116833	NR5A2
54207	-2.72955	0.173283	-14.681	7.49e-38	1.59e-36	75.2315	ENSG00000100433	KCNK10
83661	-2.72642	2.10592	-11.4302	1.09e-25	9.84e-25	47.0744	ENSG00000166959	MS4A8
4239	-2.72444	5.07181	-10.8837	9.33e-24	7.29e-23	42.3819	ENSG00000166482	MFAP4
134285	-2.72342	3.87612	-17.3758	2.14e-48	8.67e-47	98.9807	ENSG00000157111	TMEM171
5003	-2.72194	2.70959	-24.4184	9.33e-76	1.69e-73	162.002	ENSG00000254827	SLC22A18AS
200315	-2.718	-0.129768	-16.4444	9.91e-45	3.26e-43	90.9908	ENSG00000262156	APOBEC3A
200315	-2.718	-0.129768	-16.4444	9.91e-45	3.26e-43	90.9908	ENSG00000128383	APOBEC3A
2690	-2.7177	1.07244	-15.281	3.52e-40	8.9e-39	80.4504	ENSG00000112964	GHR
2824	-2.71655	0.881314	-17.938	1.3e-50	6.07e-49	104.399	ENSG00000046653	GPM6B
25840	-2.71483	5.60503	-16.546	3.95e-45	1.33e-43	91.4325	ENSG00000185432	METTL7A
26960	-2.71411	0.487392	-13.3047	1.36e-32	2.05e-31	63.152	ENSG00000172915	NBEA
7122	-2.71177	2.6398	-20.1005	4.02e-59	2.98e-57	123.754	ENSG00000184113	CLDN5
6549	-2.71157	4.22923	-12.7365	1.84e-30	2.39e-29	57.7712	ENSG00000115616	SLC9A2
285195	-2.71084	1.14313	-21.1078	4.66e-63	4.31e-61	132.942	ENSG00000181804	SLC9A9
151295	-2.70756	0.344838	-15.5959	2.09e-41	5.67e-40	83.3577	ENSG00000213901	SLC23A3
3479	-2.7058	1.15611	-13.491	2.69e-33	4.27e-32	64.6641	ENSG00000017427	IGF1
58476	-2.7057	5.63365	-17.7734	5.8e-50	2.6e-48	102.545	ENSG00000078804	TP53INP2
1191	-2.70419	5.68094	-10.7178	3.54e-23	2.65e-22	41.0578	ENSG00000120885	CLU
120406	-2.7022	0.449601	-11.3504	2.09e-25	1.85e-24	46.7319	ENSG00000204361	NXPE2
5602	-2.70077	-0.175486	-18.3718	2.54e-52	1.3e-50	108.364	ENSG00000109339	MAPK10
30815	-2.69722	5.21338	-16.7363	7.06e-46	2.51e-44	93.1505	ENSG00000160408	ST6GALNAC6
10103	-2.69657	8.2503	-12.0403	6.78e-28	7.3e-27	51.9224	ENSG00000117472	TSPAN1
4504	-2.68824	-1.37611	-9.25033	2.96e-18	1.55e-17	30.6853	ENSG00000087250	MT3
771	-2.68586	6.79004	-9.72739	8.18e-20	4.8e-19	33.3888	ENSG00000074410	CA12
81618	-2.68426	8.9006	-14.2878	2.45e-36	4.77e-35	71.3056	ENSG00000135916	ITM2C
5010	-2.68097	0.0370589	-14.4051	8.67e-37	1.72e-35	72.809	ENSG00000013297	CLDN11
2327	-2.6792	-1.32386	-10.237	1.59e-21	1.05e-20	38.0993	ENSG00000094963	FMO2
84189	-2.67806	1.29495	-8.75902	1.07e-16	4.96e-16	26.7089	ENSG00000184564	SLITRK6
1902	-2.67658	2.67656	-21.0335	9.07e-63	8.18e-61	132.136	ENSG00000198121	LPAR1
3820	-2.67073	0.696344	-15.0658	2.42e-39	5.86e-38	78.5909	ENSG00000111796	KLRB1
6330	-2.66866	0.743207	-18.951	1.32e-54	7.7e-53	113.573	ENSG00000177098	SCN4B
57158	-2.66582	1.87498	-13.4427	4.1e-33	6.42e-32	64.117	ENSG00000149596	JPH2
1378	-2.66545	0.401218	-11.2235	5.92e-25	5.09e-24	45.7115	ENSG00000203710	CR1
51301	-2.66394	-0.760736	-15.1914	7.86e-40	1.95e-38	79.8057	ENSG00000176928	GCNT4
6817	-2.66041	4.50566	-18.0571	4.41e-51	2.12e-49	105.128	ENSG00000196502	SULT1A1
838	-2.65617	1.9817	-14.8484	1.69e-38	3.86e-37	76.4652	ENSG00000137757	CASP5
124602	-2.65249	-0.428062	-10.2432	1.52e-21	1.01e-20	38.0573	ENSG00000196169	KIF19
26112	-2.65231	4.30444	-16.6759	1.22e-45	4.28e-44	92.6235	ENSG00000198624	CCDC69
4502	-2.65224	5.75925	-13.2689	1.86e-32	2.77e-31	62.3253	ENSG00000125148	MT2A
482	-2.65114	-0.514479	-17.4476	1.12e-48	4.62e-47	100.023	ENSG00000129244	ATP1B2
388581	-2.63925	0.224122	-13.7021	4.25e-34	7.1e-33	66.6424	ENSG00000184163	C1QTNF12
1562	-2.63874	1.58531	-11.5813	3.12e-26	2.96e-25	48.4196	ENSG00000108242	CYP2C18
10085	-2.63063	3.03538	-16.3173	3.13e-44	9.96e-43	89.4832	ENSG00000164176	EDIL3
7177	-2.62973	2.9539	-13.9242	6.06e-35	1.07e-33	68.1662	ENSG00000172236	TPSAB1
8989	-2.62886	2.03087	-11.9492	1.46e-27	1.53e-26	51.3848	ENSG00000104321	TRPA1
957	-2.62599	4.49207	-20.1585	2.38e-59	1.8e-57	124.147	ENSG00000187097	ENTPD5
27012	-2.62487	-1.58014	-8.0782	1.27e-14	5.02e-14	22.4845	ENSG00000164794	KCNV1
144402	-2.6167	2.17809	-20.9416	2.07e-62	1.83e-60	131.366	ENSG00000139117	CPNE8
9912	-2.61445	4.05055	-14.9981	4.43e-39	1.05e-37	77.5623	ENSG00000006740	ARHGAP44
10840	-2.61217	2.24622	-7.74282	1.22e-13	4.45e-13	19.5672	ENSG00000144908	ALDH1L1
27129	-2.60802	1.59993	-10.6343	6.9e-23	5.07e-22	40.7545	ENSG00000173641	HSPB7
23551	-2.60744	2.76826	-17.7206	9.37e-50	4.16e-48	102.208	ENSG00000100302	RASD2
84647	-2.60638	-0.360572	-6.66609	1.11e-10	3.24e-10	13.4045	ENSG00000138308	PLA2G12B
3040	-2.60212	3.41699	-12.6169	5.11e-30	6.44e-29	56.8138	ENSG00000188536	HBA2
245972	-2.60135	-0.155079	-13.3018	1.4e-32	2.1e-31	63.2156	ENSG00000147614	ATP6V0D2
219972	-2.59685	4.36126	-13.8865	8.43e-35	1.48e-33	67.7185	ENSG00000197629	MPEG1
6943	-2.59263	2.59111	-19.1959	1.44e-55	8.81e-54	115.593	ENSG00000118526	TCF21
27115	-2.58843	0.280893	-18.814	4.58e-54	2.59e-52	112.355	ENSG00000171408	PDE7B
81035	-2.58723	2.00847	-14.2615	3.09e-36	5.96e-35	71.2681	ENSG00000158270	COLEC12
6285	-2.58598	0.990195	-15.8923	1.45e-42	4.21e-41	85.9433	ENSG00000160307	S100B
9145	-2.58329	1.16133	-15.9774	6.72e-43	1.98e-41	86.685	ENSG00000100321	SYNGR1
5959	-2.58216	2.47794	-23.6907	5.29e-73	8.49e-71	155.691	ENSG00000135437	RDH5
974	-2.58018	1.08798	-14.6669	8.48e-38	1.8e-36	75.0074	ENSG00000007312	CD79B
92949	-2.57778	1.67429	-17.4361	1.24e-48	5.12e-47	99.7752	ENSG00000178031	ADAMTSL1
140	-2.57452	0.907734	-17.8295	3.49e-50	1.59e-48	103.428	ENSG00000282608	ADORA3
6614	-2.55966	2.40542	-13.7918	1.94e-34	3.34e-33	67.0872	ENSG00000088827	SIGLEC1
55753	-2.55834	-0.549093	-9.02077	1.61e-17	7.96e-17	28.9184	ENSG00000197444	OGDHL
57823	-2.55772	3.24743	-12.7346	1.87e-30	2.43e-29	57.8364	ENSG00000026751	SLAMF7
199964	-2.54057	0.266977	-12.3278	5.99e-29	6.96e-28	54.8745	ENSG00000143001	TMEM61
2561	-2.53607	-1.16374	-8.34358	2.03e-15	8.53e-15	24.2404	ENSG00000145864	GABRB2
220963	-2.53574	3.23108	-12.5968	6.07e-30	7.6e-29	56.6636	ENSG00000165449	SLC16A9
3084	-2.53334	-0.781891	-12.162	2.43e-28	2.71e-27	53.5837	ENSG00000157168	NRG1
10439	-2.53167	1.7562	-16.4982	6.09e-45	2.02e-43	91.2922	ENSG00000130558	OLFM1
66004	-2.52939	1.20476	-15.0942	1.88e-39	4.59e-38	78.7826	ENSG00000180155	LYNX1
64081	-2.50743	4.38452	-16.5509	3.78e-45	1.28e-43	91.4899	ENSG00000108187	PBLD
23035	-2.50547	4.52645	-24.5542	2.87e-76	5.36e-74	163.081	ENSG00000040199	PHLPP2
3489	-2.50497	2.81813	-18.4649	1.09e-52	5.73e-51	108.953	ENSG00000167779	IGFBP6
5577	-2.50476	2.47246	-16.7458	6.48e-46	2.31e-44	93.4281	ENSG00000005249	PRKAR2B
5577	-2.50476	2.47246	-16.7458	6.48e-46	2.31e-44	93.4281	ENSG00000284096	PRKAR2B
5294	-2.5041	1.11345	-14.1124	1.15e-35	2.15e-34	70.1204	ENSG00000105851	PIK3CG
9452	-2.50265	2.63953	-18.1177	2.55e-51	1.24e-49	105.827	ENSG00000078596	ITM2A
55640	-2.49934	2.74613	-20.1127	3.6e-59	2.69e-57	123.862	ENSG00000119686	FLVCR2
6446	-2.49458	5.30801	-14.7285	4.9e-38	1.07e-36	75.1275	ENSG00000118515	SGK1
6863	-2.49357	-1.19799	-7.11526	7.07e-12	2.25e-11	16.2415	ENSG00000006128	TAC1
57687	-2.49111	0.939114	-17.4935	7.36e-49	3.08e-47	100.389	ENSG00000171724	VAT1L
8639	-2.48959	4.59507	-10.9652	4.83e-24	3.85e-23	43.0428	ENSG00000131471	AOC3
10071	-2.48943	5.98893	-6.24354	1.32e-09	3.51e-09	10.1647	ENSG00000205277	MUC12
25928	-2.48725	1.69606	-9.25029	2.96e-18	1.55e-17	30.177	ENSG00000171243	SOSTDC1
5333	-2.48657	4.21706	-26.1347	3.73e-82	9.36e-80	176.639	ENSG00000187091	PLCD1
23089	-2.48418	0.581867	-9.98004	1.18e-20	7.28e-20	35.882	ENSG00000242265	PEG10
57458	-2.47987	4.71551	-17.658	1.65e-49	7.2e-48	101.502	ENSG00000057704	TMCC3
9899	-2.4739	-0.82472	-11.331	2.45e-25	2.17e-24	46.7425	ENSG00000185518	SV2B
8399	-2.47108	2.59856	-16.9358	1.16e-46	4.25e-45	95.133	ENSG00000276870	PLA2G10
8399	-2.47108	2.59856	-16.9358	1.16e-46	4.25e-45	95.133	ENSG00000069764	PLA2G10
2254	-2.46632	-1.02773	-11.3673	1.82e-25	1.62e-24	47.0582	ENSG00000102678	FGF9
150	-2.46509	3.33137	-12.2852	8.58e-29	9.86e-28	54.0191	ENSG00000150594	ADRA2A
6623	-2.46456	0.521527	-16.2011	8.94e-44	2.77e-42	88.7746	ENSG00000173267	SNCG
5801	-2.46265	2.84571	-13.5451	1.68e-33	2.69e-32	64.8804	ENSG00000153233	PTPRR
134111	-2.46223	-0.396755	-13.287	1.59e-32	2.37e-31	63.1097	ENSG00000215218	UBE2QL1
57699	-2.45985	2.21805	-19.7113	1.35e-57	8.97e-56	120.305	ENSG00000124772	CPNE5
35	-2.45894	5.75755	-19.8753	3.07e-58	2.12e-56	121.58	ENSG00000122971	ACADS
79762	-2.4582	5.05319	-15.7641	4.59e-42	1.29e-40	84.3834	ENSG00000162817	C1orf115
7098	-2.45313	2.80616	-19.0963	3.54e-55	2.15e-53	114.678	ENSG00000164342	TLR3
148808	-2.45132	3.29212	-15.0914	1.92e-39	4.7e-38	78.4613	ENSG00000174514	MFSD4A
2318	-2.45058	5.19347	-8.80727	7.57e-17	3.55e-16	26.5911	ENSG00000128591	FLNC
939	-2.44936	1.94438	-14.8979	1.08e-38	2.51e-37	76.9286	ENSG00000139193	CD27
79974	-2.44856	2.66687	-14.9041	1.03e-38	2.38e-37	76.8669	ENSG00000106034	CPED1
340267	-2.44691	-0.162411	-12.0395	6.82e-28	7.33e-27	52.5113	ENSG00000215018	COL28A1
27283	-2.44142	2.21861	-10.6639	5.44e-23	4.03e-22	40.9036	ENSG00000137251	TINAG
1117	-2.43988	-1.18454	-9.03325	1.47e-17	7.3e-17	29.1078	ENSG00000064886	CHI3L2
7434	-2.43976	-0.763299	-10.76	2.52e-23	1.91e-22	42.1531	ENSG00000106018	VIPR2
124975	-2.43771	5.73906	-7.60309	3.08e-13	1.08e-12	18.3823	ENSG00000167741	GGT6
5199	-2.4368	0.418536	-17.1913	1.14e-47	4.4e-46	97.7005	ENSG00000126759	CFP
2219	-2.43659	-0.108123	-9.42727	7.92e-19	4.33e-18	31.8351	ENSG00000085265	FCN1
283897	-2.43436	0.730791	-13.611	9.43e-34	1.54e-32	65.8025	ENSG00000185905	C16orf54
3815	-2.43369	2.63668	-15.0769	2.19e-39	5.33e-38	78.4125	ENSG00000157404	KIT
1806	-2.43088	2.55845	-14.7509	4.02e-38	8.85e-37	75.5263	ENSG00000188641	DPYD
2295	-2.43084	2.31702	-17.6333	2.07e-49	8.95e-48	101.482	ENSG00000137273	FOXF2
117248	-2.42928	0.925047	-12.7569	1.54e-30	2.02e-29	58.4144	ENSG00000131386	GALNT15
10	-2.42651	2.08431	-12.8701	5.83e-31	7.84e-30	59.179	ENSG00000156006	NAT2
5169	-2.42487	2.72247	-7.73198	1.31e-13	4.77e-13	19.4205	ENSG00000154269	ENPP3
25803	-2.40994	3.57102	-8.91455	3.48e-17	1.68e-16	27.4453	ENSG00000124664	SPDEF
781	-2.40966	-1.1616	-8.98729	2.05e-17	1.01e-16	28.766	ENSG00000153956	CACNA2D1
85455	-2.40807	2.0797	-18.2401	8.38e-52	4.19e-50	107.018	ENSG00000140323	DISP2
8926	-2.40722	-1.02226	-8.41667	1.22e-15	5.21e-15	24.7311	ENSG00000273173	SNURF
4501	-2.40591	4.34678	-16.1478	1.45e-43	4.4e-42	87.8548	ENSG00000187193	MT1X
202309	-2.40552	-0.890882	-12.8097	9.8e-31	1.3e-29	59.0566	ENSG00000175857	GAPT
2944	-2.40495	0.123589	-5.66619	3.2e-08	7.51e-08	7.80929	ENSG00000134184	GSTM1
80323	-2.40222	3.58635	-18.2569	7.2e-52	3.61e-50	106.994	ENSG00000166510	CCDC68
80726	-2.39699	0.745796	-16.9504	1.01e-46	3.75e-45	95.5097	ENSG00000130518	IQCN
6578	-2.39697	4.61917	-14.8193	2.18e-38	4.98e-37	75.9441	ENSG00000174640	SLCO2A1
10800	-2.38979	-0.659246	-14.3109	2e-36	3.92e-35	72.0317	ENSG00000173198	CYSLTR1
54855	-2.3882	4.51954	-13.7305	3.32e-34	5.59e-33	66.3468	ENSG00000183508	FAM46C
3800	-2.38418	0.306588	-15.6543	1.23e-41	3.39e-40	83.8935	ENSG00000168280	KIF5C
3800	-2.38418	0.306588	-15.6543	1.23e-41	3.39e-40	83.8935	ENSG00000276734	KIF5C
634	-2.3828	7.92933	-12.8518	6.83e-31	9.14e-30	58.778	ENSG00000079385	CEACAM1
126859	-2.38143	-0.503807	-7.89477	4.42e-14	1.67e-13	21.1299	ENSG00000162779	AXDND1
10398	-2.38054	7.35238	-9.28449	2.3e-18	1.21e-17	30.0885	ENSG00000101335	MYL9
51284	-2.37936	0.663475	-13.882	8.78e-35	1.54e-33	68.1752	ENSG00000196664	TLR7
5243	-2.37052	4.80334	-7.96544	2.74e-14	1.05e-13	20.7725	ENSG00000085563	ABCB1
4137	-2.36639	0.0600061	-10.8987	8.27e-24	6.49e-23	43.1675	ENSG00000277956	MAPT
4137	-2.36639	0.0600061	-10.8987	8.27e-24	6.49e-23	43.1675	ENSG00000276155	MAPT
4137	-2.36639	0.0600061	-10.8987	8.27e-24	6.49e-23	43.1675	ENSG00000186868	MAPT
8824	-2.36106	7.80965	-12.436	2.39e-29	2.86e-28	55.2339	ENSG00000172831	CES2
4640	-2.35849	6.09566	-9.98508	1.13e-20	7.01e-20	35.3294	ENSG00000166866	MYO1A
115727	-2.35761	-0.379027	-14.28	2.63e-36	5.1e-35	71.7507	ENSG00000171777	RASGRP4
2330	-2.35746	3.82922	-16.3219	3e-44	9.6e-43	89.4572	ENSG00000131781	FMO5
80117	-2.35549	3.17301	-16.4436	9.99e-45	3.27e-43	90.6181	ENSG00000179674	ARL14
57156	-2.35207	2.2114	-10.3454	6.8e-22	4.63e-21	38.4055	ENSG00000165548	TMEM63C
4128	-2.3488	6.93419	-10.9938	3.84e-24	3.08e-23	43.284	ENSG00000189221	MAOA
4915	-2.34751	1.71617	-8.75402	1.11e-16	5.13e-16	26.6109	ENSG00000148053	NTRK2
4360	-2.34395	3.00138	-11.8107	4.64e-27	4.71e-26	50.097	ENSG00000260314	MRC1
911	-2.34052	-0.477613	-11.7552	7.36e-27	7.38e-26	50.1906	ENSG00000158481	CD1C
168002	-2.3402	0.0902453	-8.94939	2.7e-17	1.32e-16	28.3322	ENSG00000164488	DACT2
51196	-2.33953	4.65241	-17.4564	1.03e-48	4.28e-47	99.6757	ENSG00000138193	PLCE1
57502	-2.33438	0.22291	-13.7492	2.81e-34	4.76e-33	67.0687	ENSG00000146938	NLGN4X
130	-2.33272	2.40765	-10.8625	1.11e-23	8.6e-23	42.4617	ENSG00000172955	ADH6
3768	-2.32872	-0.0741991	-9.37936	1.13e-18	6.14e-18	31.4944	ENSG00000184185	KCNJ12
64168	-2.32627	-0.4457	-13.4929	2.65e-33	4.2e-32	64.8933	ENSG00000123119	NECAB1
10418	-2.32369	4.70045	-8.8143	7.2e-17	3.38e-16	26.6496	ENSG00000262655	SPON1
5740	-2.32361	2.35024	-10.0033	9.82e-21	6.12e-20	35.7272	ENSG00000124212	PTGIS
11326	-2.32203	2.87837	-12.0322	7.25e-28	7.79e-27	51.9612	ENSG00000155659	VSIG4
6356	-2.30945	1.34711	-10.8649	1.09e-23	8.45e-23	42.6846	ENSG00000172156	CCL11
9734	-2.3092	1.67669	-14.7943	2.73e-38	6.16e-37	76.0653	ENSG00000048052	HDAC9
53405	-2.30916	5.76703	-13.7593	2.58e-34	4.38e-33	66.5833	ENSG00000112782	CLIC5
84059	-2.30567	-1.09383	-10.7841	2.08e-23	1.58e-22	42.3892	ENSG00000164199	ADGRV1
54852	-2.29946	4.1833	-14.9892	4.8e-39	1.14e-37	77.4765	ENSG00000137819	PAQR5
1410	-2.29815	2.95433	-13.3746	7.42e-33	1.13e-31	63.3904	ENSG00000109846	CRYAB
6252	-2.28974	1.03471	-12.8238	8.68e-31	1.16e-29	58.9799	ENSG00000139970	RTN1
55022	-2.28912	3.87586	-12.0681	5.36e-28	5.82e-27	52.1439	ENSG00000153823	PID1
56967	-2.28824	2.24732	-14.0858	1.46e-35	2.7e-34	69.7092	ENSG00000227051	C14orf132
83758	-2.28783	0.378469	-15.7383	5.8e-42	1.61e-40	84.6458	ENSG00000139194	RBP5
284346	-2.2869	1.57863	-27.6225	1.39e-87	4.58e-85	189.224	ENSG00000176472	ZNF575
5336	-2.28683	2.97871	-15.4595	7.11e-41	1.85e-39	81.7975	ENSG00000197943	PLCG2
7851	-2.28424	6.9519	-13.2195	2.85e-32	4.16e-31	61.9143	ENSG00000144063	MALL
7145	-2.28422	6.29733	-8.70092	1.63e-16	7.4e-16	25.8418	ENSG00000079308	TNS1
3004	-2.28053	-0.752529	-11.871	2.8e-27	2.89e-26	51.1755	ENSG00000197540	GZMM
962	-2.27988	2.6712	-14.6927	6.74e-38	1.44e-36	75.0049	ENSG00000117091	CD48
1946	-2.27482	1.45068	-10.9806	4.27e-24	3.42e-23	43.6048	ENSG00000184349	EFNA5
5567	-2.274	5.62094	-11.9392	1.58e-27	1.66e-26	51.0098	ENSG00000142875	PRKACB
6517	-2.27184	1.61068	-14.1405	9.01e-36	1.7e-34	70.2939	ENSG00000181856	SLC2A4
27163	-2.27114	4.95262	-19.9116	2.21e-58	1.57e-56	121.907	ENSG00000138744	NAAA
85004	-2.27069	1.15758	-12.3499	4.97e-29	5.81e-28	54.9335	ENSG00000134533	RERG
1521	-2.27055	0.63861	-9.31467	1.84e-18	9.74e-18	30.912	ENSG00000172543	CTSW
5794	-2.27024	5.56225	-14.5426	2.56e-37	5.25e-36	73.4756	ENSG00000080031	PTPRH
3067	-2.26968	-0.66304	-11.053	2.37e-24	1.93e-23	44.4961	ENSG00000140287	HDC
10223	-2.26965	7.83418	-10.429	3.52e-22	2.44e-21	38.8162	ENSG00000143167	GPA33
79827	-2.26854	1.69177	-11.6444	1.85e-26	1.79e-25	48.9509	ENSG00000166250	CLMP
10891	-2.2662	3.52827	-13.0964	8.28e-32	1.18e-30	60.9193	ENSG00000109819	PPARGC1A
6297	-2.26325	0.797658	-13.7891	1.98e-34	3.41e-33	67.3526	ENSG00000165821	SALL2
653361	-2.26235	1.5428	-12.1299	3.19e-28	3.51e-27	53.0267	ENSG00000158517	NCF1
2192	-2.26234	6.2202	-8.6365	2.58e-16	1.16e-15	25.3847	ENSG00000077942	FBLN1
79745	-2.26217	1.57832	-14.0219	2.56e-35	4.65e-34	69.2649	ENSG00000115295	CLIP4
94274	-2.26049	1.73657	-16.5129	5.34e-45	1.78e-43	91.4452	ENSG00000167641	PPP1R14A
114821	-2.26045	-0.832439	-6.41706	4.86e-10	1.34e-09	12.0836	ENSG00000248496	ZBED9
114821	-2.26045	-0.832439	-6.41706	4.86e-10	1.34e-09	12.0836	ENSG00000232040	ZBED9
6855	-2.25802	1.31102	-18.3424	3.31e-52	1.68e-50	108.046	ENSG00000102003	SYP
7306	-2.25754	-1.12632	-9.57398	2.62e-19	1.49e-18	33.0778	ENSG00000107165	TYRP1
9060	-2.24537	6.48993	-11.9048	2.11e-27	2.19e-26	50.7365	ENSG00000198682	PAPSS2
122618	-2.24375	-0.414425	-10.2658	1.27e-21	8.46e-21	38.2607	ENSG00000166428	PLD4
54106	-2.24333	-0.0248117	-15.2485	4.71e-40	1.19e-38	80.3005	ENSG00000239732	TLR9
108	-2.24273	-0.644497	-11.1126	1.46e-24	1.21e-23	44.9715	ENSG00000078295	ADCY2
51308	-2.24237	0.348953	-13.5798	1.24e-33	2.01e-32	65.5852	ENSG00000132563	REEP2
10563	-2.24066	1.60724	-7.65499	2.19e-13	7.81e-13	19.1781	ENSG00000156234	CXCL13
80235	-2.23781	4.61914	-11.9013	2.17e-27	2.26e-26	50.7075	ENSG00000119227	PIGZ
116535	-2.23596	3.04949	-12.3284	5.96e-29	6.93e-28	54.4264	ENSG00000172935	MRGPRF
148741	-2.23586	-0.451771	-13.4379	4.27e-33	6.65e-32	64.4237	ENSG00000198483	ANKRD35
5320	-2.23522	5.64679	-4.44291	1.22e-05	2.27e-05	1.30153	ENSG00000188257	PLA2G2A
50636	-2.23452	1.90571	-12.1506	2.68e-28	2.96e-27	53.1397	ENSG00000146205	ANO7
10110	-2.23191	4.05514	-10.379	5.22e-22	3.58e-21	38.4205	ENSG00000101049	SGK2
5125	-2.22953	2.15536	-14.8706	1.38e-38	3.18e-37	76.6732	ENSG00000099139	PCSK5
4753	-2.22881	0.37687	-9.02246	1.59e-17	7.87e-17	28.8299	ENSG00000184613	NELL2
56271	-2.22791	2.73739	-16.1965	9.31e-44	2.88e-42	88.4519	ENSG00000102409	BEX4
11149	-2.22787	0.739431	-12.7772	1.3e-30	1.71e-29	58.6284	ENSG00000112276	BVES
5523	-2.22743	3.00755	-22.3837	5.31e-68	6.49e-66	144.155	ENSG00000073711	PPP2R3A
9365	-2.22675	-0.111345	-12.4694	1.8e-29	2.18e-28	56.1259	ENSG00000133116	KL
10235	-2.2197	1.02007	-13.642	7.19e-34	1.19e-32	66.0435	ENSG00000068831	RASGRP2
5064	-2.21933	2.44125	-13.8541	1.12e-34	1.96e-33	67.6508	ENSG00000099864	PALM
55616	-2.21731	3.60302	-18.342	3.32e-52	1.68e-50	107.768	ENSG00000088280	ASAP3
55616	-2.21731	3.60302	-18.342	3.32e-52	1.68e-50	107.768	ENSG00000282854	ASAP3
9764	-2.21635	3.99552	-16.5732	3.09e-45	1.06e-43	91.7148	ENSG00000135709	KIAA0513
4145	-2.21352	0.436716	-11.4551	8.85e-26	8.07e-25	47.6349	ENSG00000007264	MATK
1646	-2.21244	1.93878	-14.1243	1.04e-35	1.94e-34	70.1118	ENSG00000151632	AKR1C2
54933	-2.20754	2.79956	-10.8097	1.69e-23	1.3e-22	41.9805	ENSG00000158315	RHBDL2
912	-2.20705	1.05979	-17.6894	1.24e-49	5.46e-48	102.169	ENSG00000158473	CD1D
26040	-2.2037	2.23271	-15.5027	4.82e-41	1.27e-39	82.2966	ENSG00000152217	SETBP1
120425	-2.20349	2.56429	-15.4836	5.72e-41	1.5e-39	82.0782	ENSG00000160593	JAML
1837	-2.20346	1.23298	-9.84344	3.37e-20	2.03e-19	34.7438	ENSG00000134769	DTNA
7275	-2.20203	0.425304	-12.2685	9.89e-29	1.13e-27	54.3736	ENSG00000166402	TUB
1634	-2.20148	7.24695	-8.27677	3.24e-15	1.34e-14	22.9057	ENSG00000011465	DCN
650	-2.20122	3.98396	-14.5318	2.82e-37	5.77e-36	73.4278	ENSG00000125845	BMP2
192668	-2.20092	1.03653	-13.8244	1.46e-34	2.53e-33	67.632	ENSG00000205795	CYS1
2857	-2.20004	1.516	-14.9466	7.02e-39	1.65e-37	77.4557	ENSG00000171659	GPR34
1134	-2.19712	-0.509051	-11.3838	1.59e-25	1.42e-24	47.164	ENSG00000138435	CHRNA1
2555	-2.19346	0.0510656	-7.24981	3.02e-12	9.88e-12	16.9119	ENSG00000151834	GABRA2
54900	-2.19218	0.280092	-10.9737	4.51e-24	3.61e-23	43.7596	ENSG00000122188	LAX1
9840	-2.19201	-0.693598	-11.7396	8.38e-27	8.36e-26	50.091	ENSG00000135426	TESPA1
6622	-2.19024	-0.00804002	-10.9799	4.29e-24	3.44e-23	43.8412	ENSG00000145335	SNCA
119587	-2.1901	2.80256	-10.4047	4.26e-22	2.95e-21	38.7756	ENSG00000121898	CPXM2
51338	-2.18878	2.18746	-12.5401	9.84e-30	1.22e-28	56.3686	ENSG00000110079	MS4A4A
64072	-2.18849	-0.480038	-13.0647	1.09e-31	1.54e-30	61.2182	ENSG00000107736	CDH23
27334	-2.18503	-0.477616	-10.6366	6.77e-23	4.98e-22	41.1726	ENSG00000078589	P2RY10
57573	-2.18456	-0.174391	-11.8444	3.5e-27	3.59e-26	50.9062	ENSG00000196263	ZNF471
1780	-2.18254	-0.781992	-9.24264	3.14e-18	1.64e-17	30.5901	ENSG00000158560	DYNC1I1
338557	-2.18114	1.71578	-8.43284	1.09e-15	4.67e-15	24.3929	ENSG00000186188	FFAR4
53826	-2.18088	3.86006	-12.0031	9.27e-28	9.86e-27	51.6039	ENSG00000137726	FXYD6
57482	-2.18075	4.12696	-14.6506	9.81e-38	2.07e-36	74.471	ENSG00000109265	KIAA1211
56101	-2.17813	0.000991872	-9.15969	5.79e-18	2.97e-17	29.8853	ENSG00000276547	PCDHGB5
150696	-2.17808	4.26502	-7.78767	9.06e-14	3.34e-13	19.6167	ENSG00000155066	PROM2
5507	-2.17439	0.820374	-11.2086	6.68e-25	5.73e-24	45.5635	ENSG00000119938	PPP1R3C
6570	-2.17386	-1.0751	-5.98385	5.71e-09	1.43e-08	9.7423	ENSG00000036565	SLC18A1
23148	-2.17366	0.447918	-14.1117	1.16e-35	2.17e-34	70.2208	ENSG00000136274	NACAD
79901	-2.17312	5.37681	-10.5599	1.25e-22	8.96e-22	39.796	ENSG00000071967	CYBRD1
134147	-2.17177	6.17849	-8.46622	8.61e-16	3.73e-15	24.1887	ENSG00000164237	CMBL
27065	-2.1717	1.12987	-11.586	3e-26	2.86e-25	48.5932	ENSG00000168824	NSG1
26	-2.1707	7.74491	-11.6291	2.1e-26	2.02e-25	48.4807	ENSG00000002726	AOC1
1287	-2.17058	1.10153	-9.62421	1.79e-19	1.03e-18	33.1303	ENSG00000188153	COL4A5
4256	-2.16885	5.30685	-8.46651	8.59e-16	3.72e-15	24.184	ENSG00000111341	MGP
55214	-2.1686	3.12823	-12.3119	6.85e-29	7.93e-28	54.2809	ENSG00000090530	P3H2
3131	-2.16764	1.11241	-13.7609	2.54e-34	4.33e-33	67.066	ENSG00000108924	HLF
221662	-2.16683	-0.256378	-10.8648	1.09e-23	8.45e-23	42.9521	ENSG00000112183	RBM24
2742	-2.16448	-1.60173	-5.92202	8.03e-09	1.99e-08	9.48142	ENSG00000101958	GLRA2
147906	-2.16353	1.81834	-12.8197	8.99e-31	1.2e-29	58.8134	ENSG00000197380	DACT3
10231	-2.15972	2.97435	-19.0531	5.24e-55	3.13e-53	114.28	ENSG00000172348	RCAN2
2281	-2.15932	1.05714	-12.9704	2.46e-31	3.39e-30	60.2516	ENSG00000119782	FKBP1B
84870	-2.15927	1.00576	-9.5574	2.97e-19	1.68e-18	32.6473	ENSG00000146374	RSPO3
9760	-2.15899	2.82516	-12.097	4.21e-28	4.6e-27	52.5244	ENSG00000198846	TOX
26051	-2.15889	2.78676	-14.8058	2.46e-38	5.59e-37	76.0003	ENSG00000101445	PPP1R16B
3782	-2.15474	-0.139633	-12.7726	1.35e-30	1.77e-29	58.6998	ENSG00000143603	KCNN3
283375	-2.15421	5.69424	-6.47274	3.51e-10	9.78e-10	11.4545	ENSG00000139540	SLC39A5
3960	-2.15277	10.0654	-13.9332	5.6e-35	9.99e-34	68.2082	ENSG00000171747	LGALS4
3960	-2.15277	10.0654	-13.9332	5.6e-35	9.99e-34	68.2082	ENSG00000282992	LGALS4
55911	-2.15212	5.59281	-10.4575	2.81e-22	1.97e-21	38.9895	ENSG00000184730	APOBR
8404	-2.15056	6.16143	-9.57115	2.68e-19	1.52e-18	32.1856	ENSG00000152583	SPARCL1
863	-2.14748	1.88	-10.048	6.94e-21	4.37e-20	36.1966	ENSG00000129993	CBFA2T3
64174	-2.14623	-0.157471	-12.1997	1.77e-28	1.98e-27	53.8674	ENSG00000167261	DPEP2
153	-2.14621	-0.705049	-10.145	3.27e-21	2.12e-20	37.366	ENSG00000043591	ADRB1
5730	-2.14458	3.24032	-10.5495	1.35e-22	9.72e-22	39.8525	ENSG00000107317	PTGDS
84707	-2.14385	0.69197	-6.80183	4.91e-11	1.47e-10	14.0575	ENSG00000133134	BEX2
8814	-2.14375	0.360057	-21.9978	1.64e-66	1.87e-64	140.842	ENSG00000100490	CDKL1
6505	-2.14219	4.02171	-11.6331	2.03e-26	1.96e-25	48.5193	ENSG00000106688	SLC1A1
317649	-2.14084	4.41061	-17.5348	5.06e-49	2.15e-47	100.396	ENSG00000163412	EIF4E3
9881	-2.14078	5.09605	-16.1773	1.11e-43	3.4e-42	88.0987	ENSG00000168016	TRANK1
251	-2.14053	-1.24632	-6.46157	3.75e-10	1.04e-09	12.4133	ENSG00000163286	ALPPL2
55786	-2.13992	0.713668	-12.198	1.8e-28	2.01e-27	53.748	ENSG00000170954	ZNF415
2213	-2.13913	1.42228	-10.137	3.48e-21	2.25e-20	36.9753	ENSG00000072694	FCGR2B
53829	-2.13868	0.73477	-11.7224	9.67e-27	9.58e-26	49.79	ENSG00000181631	P2RY13
4919	-2.13623	-0.160952	-10.0796	5.43e-21	3.45e-20	36.7962	ENSG00000185483	ROR1
695	-2.13468	1.48249	-12.4058	3.09e-29	3.67e-28	55.3734	ENSG00000010671	BTK
1259	-2.13423	0.936833	-11.6211	2.24e-26	2.16e-25	48.9287	ENSG00000198515	CNGA1
4881	-2.1312	1.65027	-14.0076	2.91e-35	5.24e-34	69.1441	ENSG00000169418	NPR1
57526	-2.13037	0.614871	-8.4685	8.47e-16	3.67e-15	24.8702	ENSG00000165194	PCDH19
55001	-2.13021	3.36681	-22.1251	5.28e-67	6.17e-65	141.833	ENSG00000006555	TTC22
150365	-2.12891	0.82004	-13.0625	1.11e-31	1.57e-30	61.0769	ENSG00000167077	MEI1
65065	-2.12693	2.42212	-21.7748	1.19e-65	1.34e-63	138.813	ENSG00000144426	NBEAL1
4337	-2.12576	3.25739	-18.3707	2.56e-52	1.31e-50	108.068	ENSG00000124615	MOCS1
221091	-2.12561	1.13302	-14.1967	5.49e-36	1.04e-34	70.8853	ENSG00000177363	LRRN4CL
56849	-2.1256	0.152837	-13.9005	7.46e-35	1.31e-33	68.403	ENSG00000182916	TCEAL7
152007	-2.12498	4.27037	-16.1768	1.11e-43	3.4e-42	88.1214	ENSG00000122694	GLIPR2
55679	-2.12349	3.98088	-12.3388	5.45e-29	6.36e-28	54.4151	ENSG00000072163	LIMS2
1066	-2.12321	3.09055	-7.57147	3.78e-13	1.32e-12	18.3397	ENSG00000198848	CES1
1066	-2.12321	3.09055	-7.57147	3.78e-13	1.32e-12	18.3397	ENSG00000262243	CES1
4489	-2.12311	-0.677829	-7.00627	1.4e-11	4.35e-11	15.5396	ENSG00000205362	MT1A
333	-2.12238	-0.0939519	-11.4905	6.61e-26	6.09e-25	47.9939	ENSG00000105290	APLP1
7433	-2.121	4.82883	-12.801	1.06e-30	1.4e-29	58.2977	ENSG00000114812	VIPR1
23500	-2.12044	3.1479	-15.812	2.99e-42	8.44e-41	84.9446	ENSG00000146122	DAAM2
151887	-2.11922	4.85008	-8.32355	2.34e-15	9.74e-15	23.2015	ENSG00000091986	CCDC80
3816	-2.11676	4.19086	-9.80404	4.55e-20	2.72e-19	33.9768	ENSG00000167748	KLK1
5979	-2.11632	0.55681	-9.18338	4.86e-18	2.51e-17	29.9708	ENSG00000165731	RET
489	-2.11506	6.78646	-10.5084	1.88e-22	1.33e-21	39.4094	ENSG00000074370	ATP2A3
4223	-2.11233	-0.792357	-7.96508	2.75e-14	1.05e-13	21.6647	ENSG00000106511	MEOX2
23635	-2.1122	1.78115	-14.8094	2.39e-38	5.43e-37	76.2	ENSG00000145687	SSBP2
57094	-2.1111	-0.474876	-6.24805	1.29e-09	3.43e-09	11.0858	ENSG00000165078	CPA6
55808	-2.1108	6.56191	-6.95241	1.95e-11	6e-11	14.3054	ENSG00000070526	ST6GALNAC1
255231	-2.10842	2.60192	-10.123	3.88e-21	2.5e-20	36.6335	ENSG00000153898	MCOLN2
4660	-2.10821	5.87172	-10.9723	4.56e-24	3.64e-23	43.0848	ENSG00000077157	PPP1R12B
219855	-2.10801	2.58395	-10.8373	1.36e-23	1.05e-22	42.2458	ENSG00000134955	SLC37A2
23066	-2.10796	0.245328	-16.8943	1.69e-46	6.16e-45	95.0386	ENSG00000144712	CAND2
80333	-2.10727	-0.0371118	-20.3102	6.07e-60	4.7e-58	125.784	ENSG00000281758	KCNIP4
80333	-2.10727	-0.0371118	-20.3102	6.07e-60	4.7e-58	125.784	ENSG00000185774	KCNIP4
3742	-2.10565	-0.182015	-9.82251	3.95e-20	2.37e-19	34.8444	ENSG00000130035	GALNT8
952	-2.10516	0.483691	-9.01858	1.63e-17	8.08e-17	28.7943	ENSG00000004468	CD38
51050	-2.10444	0.907402	-8.94228	2.85e-17	1.38e-16	28.1602	ENSG00000137558	PI15
10320	-2.10413	2.77641	-13.1838	3.89e-32	5.61e-31	61.7851	ENSG00000185811	IKZF1
55018	-2.10398	2.71382	-11.8783	2.64e-27	2.72e-26	50.7243	ENSG00000167117	LINC00483
8611	-2.10157	5.01482	-20.1514	2.54e-59	1.9e-57	124.069	ENSG00000067113	PLPP1
126669	-2.09961	1.63722	-15.8234	2.69e-42	7.66e-41	85.2803	ENSG00000169291	SHE
11005	-2.09955	1.21973	-8.43415	1.08e-15	4.63e-15	24.5116	ENSG00000133710	SPINK5
27295	-2.099	4.08632	-10.5286	1.6e-22	1.14e-21	39.5956	ENSG00000154553	PDLIM3
9290	-2.0985	-0.688626	-10.5992	9.12e-23	6.61e-22	40.9044	ENSG00000135898	GPR55
51310	-2.09698	2.04409	-14.8234	2.1e-38	4.81e-37	76.2802	ENSG00000092096	SLC22A17
120892	-2.09453	0.971393	-10.3562	6.25e-22	4.27e-21	38.7643	ENSG00000188906	LRRK2
56920	-2.09306	2.52044	-14.6431	1.05e-37	2.2e-36	74.6041	ENSG00000010319	SEMA3G
1510	-2.09162	2.99107	-5.10246	5.69e-07	1.2e-06	4.44915	ENSG00000196188	CTSE
4921	-2.09161	1.97322	-9.98403	1.14e-20	7.06e-20	35.6804	ENSG00000162733	DDR2
4692	-2.09088	3.09855	-15.5641	2.78e-41	7.43e-40	82.7272	ENSG00000182636	NDN
2199	-2.08947	4.85195	-7.80057	8.31e-14	3.07e-13	19.6751	ENSG00000163520	FBLN2
57631	-2.08724	-0.14711	-11.2238	5.91e-25	5.08e-24	45.8272	ENSG00000130224	LRCH2
339977	-2.0863	2.73901	-15.3922	1.3e-40	3.36e-39	81.2463	ENSG00000188993	LRRC66
342035	-2.0845	0.498265	-10.8186	1.58e-23	1.21e-22	42.4966	ENSG00000186417	GLDN
5104	-2.08304	-0.632448	-10.7507	2.72e-23	2.05e-22	42.0939	ENSG00000188488	SERPINA5
4675	-2.08026	-0.0336198	-11.4677	7.98e-26	7.32e-25	47.8008	ENSG00000186310	NAP1L3
4147	-2.07923	5.26135	-9.28082	2.36e-18	1.24e-17	30.0216	ENSG00000132561	MATN2
155465	-2.07519	4.49976	-6.73206	7.49e-11	2.21e-10	12.9904	ENSG00000173467	AGR3
64409	-2.07487	-0.28423	-10.2909	1.04e-21	6.99e-21	38.4475	ENSG00000185274	GALNT17
5168	-2.07026	3.77344	-11.3274	2.53e-25	2.23e-24	46.0358	ENSG00000136960	ENPP2
7482	-2.06885	0.732327	-14.7553	3.86e-38	8.52e-37	75.8745	ENSG00000134245	WNT2B
54509	-2.06869	4.87894	-9.68203	1.16e-19	6.73e-19	33.0204	ENSG00000139725	RHOF
151393	-2.0656	2.38667	-24.3903	1.19e-75	2.13e-73	161.808	ENSG00000115841	RMDN2
5790	-2.06556	2.6871	-13.7066	4.09e-34	6.85e-33	66.3423	ENSG00000213402	PTPRCAP
2329	-2.06416	1.56701	-19.5999	3.71e-57	2.37e-55	119.398	ENSG00000076258	FMO4
2908	-2.06289	3.79469	-14.7388	4.47e-38	9.8e-37	75.2836	ENSG00000113580	NR3C1
3006	-2.05999	3.92958	-15.0985	1.81e-39	4.43e-38	78.474	ENSG00000187837	HIST1H1C
254295	-2.05437	0.0126131	-11.0982	1.64e-24	1.36e-23	44.8004	ENSG00000175287	PHYHD1
1524	-2.0534	-0.314711	-12.1451	2.81e-28	3.09e-27	53.4299	ENSG00000168329	CX3CR1
220965	-2.04974	0.714707	-12.3401	5.39e-29	6.3e-28	54.9485	ENSG00000148541	FAM13C
150763	-2.04949	0.294408	-8.60494	3.23e-16	1.44e-15	25.8867	ENSG00000186281	GPAT2
25891	-2.04916	2.04231	-17.0651	3.59e-47	1.34e-45	96.4117	ENSG00000149090	PAMR1
3306	-2.04749	4.24907	-12.4854	1.57e-29	1.91e-28	55.637	ENSG00000126803	HSPA2
79739	-2.04664	-0.583233	-9.61242	1.96e-19	1.12e-18	33.3135	ENSG00000137941	TTLL7
2934	-2.04627	8.38654	-13.2141	2.99e-32	4.35e-31	61.8993	ENSG00000148180	GSN
4064	-2.04511	1.30346	-11.6463	1.82e-26	1.76e-25	49.0798	ENSG00000134061	CD180
168667	-2.04507	-0.781276	-8.39012	1.47e-15	6.24e-15	24.5545	ENSG00000164619	BMPER
116	-2.04276	-1.10711	-7.33934	1.71e-12	5.67e-12	17.6662	ENSG00000141433	ADCYAP1
3706	-2.03922	3.35492	-13.5266	1.97e-33	3.15e-32	64.6754	ENSG00000137825	ITPKA
27145	-2.03878	0.627729	-11.5964	2.75e-26	2.63e-25	48.7716	ENSG00000118407	FILIP1
6519	-2.03857	3.55719	-7.99968	2.17e-14	8.4e-14	21.0983	ENSG00000138079	SLC3A1
729085	-2.0377	-0.398052	-9.35842	1.32e-18	7.14e-18	31.4064	ENSG00000144649	FAM198A
64091	-2.03682	0.733789	-9.6381	1.61e-19	9.3e-19	33.3055	ENSG00000121577	POPDC2
100130933	-2.03565	1.18535	-14.7189	5.34e-38	1.16e-36	75.5068	ENSG00000259120	SMIM6
91543	-2.03506	2.95791	-11.2949	3.3e-25	2.89e-24	45.882	ENSG00000134321	RSAD2
32	-2.03329	4.17458	-15.5301	3.77e-41	1e-39	82.3147	ENSG00000076555	ACACB
116443	-2.03219	-0.158739	-15.2013	7.19e-40	1.79e-38	79.89	ENSG00000198785	GRIN3A
387357	-2.03202	-0.270471	-10.7701	2.33e-23	1.76e-22	42.2157	ENSG00000275122	THEMIS
387357	-2.03202	-0.270471	-10.7701	2.33e-23	1.76e-22	42.2157	ENSG00000172673	THEMIS
253827	-2.03096	4.03178	-9.98655	1.12e-20	6.94e-20	35.384	ENSG00000174099	MSRB3
80760	-2.0296	4.13958	-10.89	8.87e-24	6.95e-23	42.4655	ENSG00000123243	ITIH5
5322	-2.02943	-0.737588	-9.07463	1.08e-17	5.46e-17	29.3743	ENSG00000127472	PLA2G5
54331	-2.02904	3.33231	-18.0312	5.58e-51	2.65e-49	104.986	ENSG00000186469	GNG2
79849	-2.02865	2.44765	-10.2505	1.43e-21	9.51e-21	37.6584	ENSG00000172367	PDZD3
7782	-2.02797	1.4778	-20.4022	2.65e-60	2.07e-58	126.628	ENSG00000104154	SLC30A4
7360	-2.02755	6.95765	-28.6989	1.95e-91	8.53e-89	197.998	ENSG00000169764	UGP2
347404	-2.02683	0.143637	-13.0061	1.81e-31	2.52e-30	60.6779	ENSG00000147036	LANCL3
2995	-2.02619	2.92184	-16.1961	9.35e-44	2.88e-42	88.4376	ENSG00000136732	GYPC
389812	-2.02388	-0.733019	-4.00905	7.55e-05	0.000131081	0.568299	ENSG00000177984	LCN15
92241	-2.02227	2.89488	-15.89	1.48e-42	4.29e-41	85.6879	ENSG00000198771	RCSD1
79891	-2.02145	0.366981	-15.2859	3.37e-40	8.54e-39	80.6177	ENSG00000083814	ZNF671
115572	-2.02032	0.407769	-10.3082	9.11e-22	6.14e-21	38.488	ENSG00000158246	FAM46B
11184	-2.01658	1.54975	-10.9539	5.3e-24	4.19e-23	43.4009	ENSG00000104814	MAP4K1
11184	-2.01658	1.54975	-10.9539	5.3e-24	4.19e-23	43.4009	ENSG00000282928	MAP4K1
2009	-2.01616	2.73519	-12.6439	4.06e-30	5.17e-29	57.1637	ENSG00000066629	EML1
11095	-2.00748	0.138674	-9.22027	3.7e-18	1.92e-17	30.3116	ENSG00000134917	ADAMTS8
9332	-2.00656	3.93802	-8.32697	2.28e-15	9.52e-15	23.2807	ENSG00000177575	CD163
10090	-2.00611	0.862684	-10.5287	1.6e-22	1.14e-21	40.1485	ENSG00000111962	UST
94	-2.00444	5.82504	-13.6356	7.61e-34	1.25e-32	65.4994	ENSG00000139567	ACVRL1
84366	-2.00424	-2.05044	-3.12797	0.00191808	0.00290084	-2.22176	ENSG00000159182	PRAC1
10814	-2.00142	0.644745	-7.04952	1.07e-11	3.35e-11	15.5843	ENSG00000145920	CPLX2
10637	-2.00048	4.99901	-4.35767	1.76e-05	3.24e-05	0.949022	ENSG00000243709	LEFTY1
10148	-1.99829	0.0541484	-11.9237	1.8e-27	1.88e-26	51.5569	ENSG00000105246	EBI3
283383	-1.98803	0.963981	-9.37803	1.14e-18	6.2e-18	31.3411	ENSG00000111452	ADGRD1
6403	-1.98674	0.852469	-7.53865	4.69e-13	1.62e-12	18.6143	ENSG00000174175	SELP
51311	-1.98636	0.415465	-8.43963	1.04e-15	4.47e-15	24.7204	ENSG00000101916	TLR8
84688	-1.98541	-0.903925	-10.1827	2.43e-21	1.59e-20	37.688	ENSG00000164972	C9orf24
55670	-1.98388	5.07408	-23.3501	1.05e-71	1.56e-69	152.568	ENSG00000215193	PEX26
654	-1.98268	1.22753	-15.272	3.82e-40	9.63e-39	80.4168	ENSG00000153162	BMP6
6489	-1.98156	0.116271	-11.5955	2.77e-26	2.65e-25	48.838	ENSG00000111728	ST8SIA1
11189	-1.98148	-0.898786	-7.64987	2.26e-13	8.06e-13	19.6219	ENSG00000159409	CELF3
3001	-1.9801	2.07664	-10.397	4.53e-22	3.13e-21	38.8867	ENSG00000145649	GZMA
6584	-1.97931	4.43617	-22.9344	4.07e-70	5.67e-68	148.927	ENSG00000197375	SLC22A5
22806	-1.97766	-0.805455	-9.41615	8.6e-19	4.7e-18	31.89	ENSG00000161405	IKZF3
23166	-1.97672	5.17908	-11.4788	7.28e-26	6.69e-25	47.1993	ENSG00000010327	STAB1
392636	-1.97299	-0.832919	-6.51221	2.78e-10	7.82e-10	12.6604	ENSG00000187546	AGMO
55897	-1.96855	0.426114	-9.63298	1.68e-19	9.66e-19	33.3412	ENSG00000166823	MESP1
10225	-1.96767	1.58662	-11.0359	2.73e-24	2.21e-23	44.0621	ENSG00000153283	CD96
1240	-1.96691	2.80795	-12.5318	1.06e-29	1.3e-28	56.2098	ENSG00000174600	CMKLR1
2202	-1.96605	4.55779	-8.47905	7.86e-16	3.42e-15	24.2903	ENSG00000115380	EFEMP1
79987	-1.96295	3.10252	-10.996	3.77e-24	3.03e-23	43.4431	ENSG00000165124	SVEP1
2946	-1.95912	2.70933	-12.5727	7.46e-30	9.28e-29	56.5715	ENSG00000213366	GSTM2
4135	-1.95708	0.127855	-10.7636	2.45e-23	1.86e-22	42.1167	ENSG00000171533	MAP6
79782	-1.95496	3.34785	-11.443	9.78e-26	8.89e-25	47.0388	ENSG00000114248	LRRC31
27250	-1.95454	6.94641	-19.7361	1.08e-57	7.2e-56	120.333	ENSG00000150593	PDCD4
6876	-1.95421	7.99486	-6.98178	1.63e-11	5.04e-11	14.5189	ENSG00000149591	TAGLN
26032	-1.95324	-0.682995	-9.45655	6.35e-19	3.49e-18	32.1733	ENSG00000173705	SUSD5
165545	-1.95208	2.74343	-9.23144	3.41e-18	1.77e-17	29.9076	ENSG00000144045	DQX1
347733	-1.94963	0.577608	-8.35628	1.86e-15	7.84e-15	24.1168	ENSG00000137285	TUBB2B
4211	-1.94887	2.45851	-12.0059	9.05e-28	9.66e-27	51.8402	ENSG00000143995	MEIS1
25943	-1.94838	2.05066	-12.5333	1.04e-29	1.29e-28	56.3575	ENSG00000088854	C20orf194
326624	-1.94787	1.96099	-14.5803	1.83e-37	3.79e-36	74.1657	ENSG00000172794	RAB37
83857	-1.9476	2.51714	-12.6877	2.79e-30	3.58e-29	57.5855	ENSG00000133687	TMTC1
441631	-1.94439	3.00341	-12.7416	1.76e-30	2.29e-29	57.9634	ENSG00000110900	TSPAN11
275	-1.94436	3.1221	-10.8685	1.06e-23	8.22e-23	42.4182	ENSG00000145020	AMT
114898	-1.94395	0.137693	-16.4088	1.37e-44	4.46e-43	90.6765	ENSG00000145861	C1QTNF2
55843	-1.94394	0.6882	-12.9614	2.66e-31	3.65e-30	60.2417	ENSG00000075884	ARHGAP15
171586	-1.94098	5.29025	-16.6513	1.53e-45	5.3e-44	92.3731	ENSG00000158201	ABHD3
6518	-1.93764	1.94432	-11.2241	5.89e-25	5.07e-24	45.517	ENSG00000142583	SLC2A5
8556	-1.93648	2.84593	-23.1452	6.35e-71	9.04e-69	150.907	ENSG00000079335	CDC14A
4222	-1.93559	0.435784	-9.75248	6.76e-20	3.97e-19	34.2375	ENSG00000005102	MEOX1
55713	-1.93444	-0.907192	-6.8515	3.63e-11	1.1e-10	14.6618	ENSG00000198185	ZNF334
3752	-1.93432	-0.940035	-7.46625	7.52e-13	2.57e-12	18.4576	ENSG00000171385	KCND3
6751	-1.93185	2.59334	-10.2036	2.07e-21	1.36e-20	37.2786	ENSG00000139874	SSTR1
6609	-1.92995	4.95248	-17.4181	1.46e-48	5.99e-47	99.3204	ENSG00000166311	SMPD1
2774	-1.92941	0.995153	-13.0187	1.62e-31	2.26e-30	60.6911	ENSG00000141404	GNAL
1794	-1.92809	3.09654	-10.6491	6.13e-23	4.52e-22	40.6785	ENSG00000134516	DOCK2
58475	-1.92153	2.95841	-11.7836	5.81e-27	5.85e-26	49.91	ENSG00000166927	MS4A7
84436	-1.92112	1.0405	-10.8696	1.05e-23	8.15e-23	42.8297	ENSG00000167555	ZNF528
57549	-1.92078	4.41507	-13.8489	1.17e-34	2.05e-33	67.3898	ENSG00000085552	IGSF9
83547	-1.9204	3.36865	-21.1759	2.53e-63	2.37e-61	133.377	ENSG00000274145	RILP
83547	-1.9204	3.36865	-21.1759	2.53e-63	2.37e-61	133.377	ENSG00000167705	RILP
55340	-1.91817	3.06866	-14.6916	6.81e-38	1.45e-36	74.9618	ENSG00000196329	GIMAP5
10826	-1.91675	3.60945	-11.56	3.72e-26	3.52e-25	47.9673	ENSG00000170271	FAXDC2
80310	-1.91559	2.34435	-15.2226	5.94e-40	1.49e-38	79.8067	ENSG00000170962	PDGFD
51567	-1.91489	6.69309	-16.3276	2.85e-44	9.17e-43	89.4624	ENSG00000111802	TDP2
623	-1.91344	0.908606	-14.2995	2.21e-36	4.32e-35	71.8431	ENSG00000100739	BDKRB1
10788	-1.91316	5.45359	-9.32613	1.69e-18	8.97e-18	30.3529	ENSG00000145703	IQGAP2
9783	-1.91242	2.49864	-12.291	8.18e-29	9.41e-28	54.2327	ENSG00000117016	RIMS3
128611	-1.91115	-0.651955	-9.27764	2.42e-18	1.27e-17	30.8587	ENSG00000124203	ZNF831
11248	-1.91016	1.05145	-8.22747	4.56e-15	1.86e-14	23.1439	ENSG00000182575	NXPH3
79616	-1.90924	3.16219	-12.9044	4.34e-31	5.88e-30	59.3381	ENSG00000135083	CCNJL
129049	-1.90215	0.982413	-10.4016	4.37e-22	3.02e-21	39.1446	ENSG00000167037	SGSM1
29850	-1.90134	0.0934335	-7.67989	1.85e-13	6.65e-13	19.6836	ENSG00000070985	TRPM5
2110	-1.90068	4.42308	-24.5819	2.26e-76	4.27e-74	163.326	ENSG00000171503	ETFDH
23474	-1.89958	7.05033	-16.1906	9.82e-44	3.02e-42	88.2351	ENSG00000105755	ETHE1
201895	-1.89912	4.66727	-18.0507	4.68e-51	2.23e-49	105.064	ENSG00000163683	SMIM14
783	-1.898	1.40727	-12.9321	3.42e-31	4.66e-30	59.885	ENSG00000165995	CACNB2
596	-1.89642	3.18962	-14.778	3.15e-38	7.06e-37	75.7146	ENSG00000171791	BCL2
10863	-1.8954	1.96953	-9.71902	8.72e-20	5.11e-19	33.7071	ENSG00000042980	ADAM28
92126	-1.89435	0.963922	-12.5611	8.23e-30	1.02e-28	56.7969	ENSG00000262102	DSEL
92126	-1.89435	0.963922	-12.5611	8.23e-30	1.02e-28	56.7969	ENSG00000171451	DSEL
56256	-1.89374	0.308247	-9.63264	1.68e-19	9.68e-19	33.3586	ENSG00000082497	SERTAD4
56256	-1.89374	0.308247	-9.63264	1.68e-19	9.68e-19	33.3586	ENSG00000281230	SERTAD4
89832	-1.89366	-0.0717458	-7.82691	6.97e-14	2.59e-13	20.6706	ENSG00000275917	CHRFAM7A
89832	-1.89366	-0.0717458	-7.82691	6.97e-14	2.59e-13	20.6706	ENSG00000166664	CHRFAM7A
8987	-1.89329	4.74094	-19.5178	7.78e-57	4.93e-55	118.354	ENSG00000118804	STBD1
66002	-1.89243	3.88395	-10.3297	7.7e-22	5.22e-21	38.0603	ENSG00000186204	CYP4F12
55359	-1.89081	3.35612	-16.6127	2.16e-45	7.44e-44	92.1493	ENSG00000060140	STYK1
54866	-1.88939	4.95834	-8.16699	6.92e-15	2.78e-14	22.1266	ENSG00000166143	PPP1R14D
117289	-1.88771	2.06492	-11.9972	9.73e-28	1.03e-26	51.8613	ENSG00000164691	TAGAP
89857	-1.88711	2.21948	-10.6663	5.34e-23	3.96e-22	40.989	ENSG00000172578	KLHL6
54884	-1.88583	7.06876	-19.9424	1.68e-58	1.2e-56	122.198	ENSG00000042445	RETSAT
2517	-1.88517	6.56971	-19.4584	1.33e-56	8.39e-55	117.815	ENSG00000179163	FUCA1
50853	-1.88471	5.8037	-10.9866	4.07e-24	3.26e-23	43.1956	ENSG00000136059	VILL
136895	-1.8818	2.38129	-17.7406	7.82e-50	3.49e-48	102.494	ENSG00000153790	C7orf31
64115	-1.88124	5.33354	-15.9933	5.83e-43	1.72e-41	86.4366	ENSG00000107738	VSIR
8654	-1.88096	4.48509	-13.0614	1.12e-31	1.58e-30	60.5472	ENSG00000138735	PDE5A
206358	-1.88026	4.87045	-18.8271	4.07e-54	2.31e-52	112.097	ENSG00000123643	SLC36A1
387755	-1.87822	-0.459576	-8.45294	9.45e-16	4.08e-15	24.955	ENSG00000188487	INSC
712	-1.8775	5.79981	-8.86254	5.08e-17	2.42e-16	26.9788	ENSG00000173372	C1QA
51554	-1.87702	0.264755	-9.28668	2.26e-18	1.19e-17	30.8023	ENSG00000129048	ACKR4
10370	-1.87695	4.89938	-20.4339	1.99e-60	1.57e-58	126.616	ENSG00000164442	CITED2
64407	-1.8769	-0.331612	-10.5135	1.8e-22	1.28e-21	40.2072	ENSG00000150681	RGS18
945	-1.87405	0.244749	-10.8795	9.65e-24	7.54e-23	43.0356	ENSG00000105383	CD33
4133	-1.87351	0.252729	-10.6128	8.18e-23	5.96e-22	40.9161	ENSG00000078018	MAP2
5540	-1.87233	0.902633	-10.2114	1.95e-21	1.28e-20	37.6814	ENSG00000204174	NPY4R
286530	-1.87104	1.90932	-13.1656	4.55e-32	6.55e-31	61.8128	ENSG00000182162	P2RY8
170575	-1.87074	1.40301	-14.0127	2.78e-35	5.02e-34	69.2617	ENSG00000213203	GIMAP1
5349	-1.87057	8.48757	-9.68545	1.13e-19	6.56e-19	33.0998	ENSG00000089356	FXYD3
6948	-1.86914	4.50717	-13.8351	1.33e-34	2.31e-33	67.2643	ENSG00000185339	TCN2
969	-1.86904	1.34074	-10.7265	3.3e-23	2.47e-22	41.6482	ENSG00000110848	CD69
51435	-1.86861	2.78638	-12.5403	9.83e-30	1.22e-28	56.2919	ENSG00000168077	SCARA3
714	-1.86693	5.95493	-8.46004	8.99e-16	3.89e-15	24.1367	ENSG00000159189	C1QC
57343	-1.86611	1.40871	-11.0417	2.6e-24	2.11e-23	44.1489	ENSG00000131845	ZNF304
5136	-1.86518	0.768254	-9.8982	2.21e-20	1.35e-19	35.2941	ENSG00000115252	PDE1A
81553	-1.86478	0.437233	-9.75603	6.57e-20	3.88e-19	34.2726	ENSG00000197872	FAM49A
389114	-1.86453	0.650182	-8.61647	2.97e-16	1.33e-15	25.9194	ENSG00000182983	ZNF662
951	-1.86407	2.90049	-10.8183	1.58e-23	1.22e-22	42.0648	ENSG00000104894	CD37
55824	-1.86246	4.81743	-14.1155	1.12e-35	2.1e-34	69.712	ENSG00000076641	PAG1
168537	-1.86186	2.36549	-14.7809	3.08e-38	6.9e-37	75.8739	ENSG00000179144	GIMAP7
10449	-1.86079	7.10888	-14.1253	1.03e-35	1.93e-34	69.8105	ENSG00000167315	ACAA2
3603	-1.86076	3.45343	-14.5615	2.17e-37	4.47e-36	73.7592	ENSG00000172349	IL16
9495	-1.85922	2.3505	-14.2586	3.17e-36	6.11e-35	71.261	ENSG00000179841	AKAP5
55244	-1.85909	-0.333408	-10.4664	2.62e-22	1.83e-21	39.8394	ENSG00000142494	SLC47A1
862	-1.85798	-0.498845	-8.99844	1.89e-17	9.32e-17	28.8106	ENSG00000079102	RUNX1T1
114134	-1.85676	3.85766	-21.3377	5.94e-64	5.93e-62	134.781	ENSG00000151229	SLC2A13
64231	-1.8565	3.81902	-11.1123	1.47e-24	1.22e-23	44.292	ENSG00000110077	MS4A6A
115557	-1.85647	2.67228	-11.0772	1.95e-24	1.6e-23	44.1764	ENSG00000240771	ARHGEF25
51816	-1.85618	4.58704	-9.03884	1.41e-17	7.03e-17	28.2717	ENSG00000093072	ADA2
2767	-1.85613	5.5494	-21.1998	2.04e-63	1.94e-61	133.485	ENSG00000088256	GNA11
6504	-1.85487	0.246906	-10.4983	2.03e-22	1.44e-21	40.0225	ENSG00000117090	SLAMF1
6920	-1.85468	5.56754	-9.07871	1.05e-17	5.3e-17	28.5385	ENSG00000204219	TCEA3
6920	-1.85468	5.56754	-9.07871	1.05e-17	5.3e-17	28.5385	ENSG00000282941	TCEA3
1073	-1.85391	3.49595	-13.3162	1.23e-32	1.86e-31	62.837	ENSG00000165410	CFL2
5734	-1.85243	4.62548	-14.1416	8.92e-36	1.68e-34	69.9491	ENSG00000171522	PTGER4
85463	-1.85102	3.38261	-12.3997	3.25e-29	3.85e-28	55.0116	ENSG00000149289	ZC3H12C
145447	-1.85084	-1.46312	-4.00893	7.56e-05	0.000131129	0.719763	ENSG00000131969	ABHD12B
54518	-1.85049	2.07738	-11.2284	5.69e-25	4.91e-24	45.5321	ENSG00000077420	APBB1IP
29986	-1.84989	-0.634802	-4.3565	1.77e-05	3.26e-05	1.9406	ENSG00000165794	SLC39A2
4685	-1.84844	-1.06663	-6.99386	1.51e-11	4.69e-11	15.5446	ENSG00000154654	NCAM2
22989	-1.8475	-0.389089	-11.183	8.24e-25	7.01e-24	45.5452	ENSG00000144821	MYH15
166968	-1.84696	5.42913	-21.2576	1.22e-63	1.19e-61	134.003	ENSG00000155545	MIER3
55619	-1.84408	2.63344	-12.1458	2.79e-28	3.08e-27	52.9975	ENSG00000135905	DOCK10
3162	-1.84357	4.86044	-12.9242	3.66e-31	4.99e-30	59.3525	ENSG00000100292	HMOX1
5153	-1.84326	0.447316	-10.65	6.08e-23	4.49e-22	41.1872	ENSG00000123360	PDE1B
2124	-1.84323	3.17616	-11.8399	3.63e-27	3.71e-26	50.3489	ENSG00000185862	EVI2B
84171	-1.84283	0.484932	-10.185	2.39e-21	1.56e-20	37.5432	ENSG00000138131	LOXL4
400720	-1.84224	0.3514	-10.2886	1.06e-21	7.12e-21	38.3648	ENSG00000197128	ZNF772
9214	-1.84165	2.15337	-11.1672	9.37e-25	7.93e-24	45.0258	ENSG00000162894	FCMR
222223	-1.83968	1.80323	-6.51415	2.75e-10	7.73e-10	12.1678	ENSG00000164659	KIAA1324L
917	-1.83792	-0.228292	-8.51778	5.98e-16	2.62e-15	25.3797	ENSG00000160654	CD3G
392465	-1.83738	0.466587	-11.7976	5.17e-27	5.22e-26	50.4782	ENSG00000171433	GLOD5
2012	-1.83486	6.87081	-10.1116	4.24e-21	2.72e-20	36.3089	ENSG00000134531	EMP1
7358	-1.83472	6.33754	-16.5396	4.19e-45	1.41e-43	91.3687	ENSG00000109814	UGDH
51309	-1.83304	1.91047	-12.9538	2.84e-31	3.89e-30	59.9862	ENSG00000126947	ARMCX1
687	-1.83287	4.76582	-12.5385	9.98e-30	1.23e-28	56.0633	ENSG00000119138	KLF9
56603	-1.8324	1.05816	-9.89057	2.34e-20	1.42e-19	35.1962	ENSG00000003137	CYP26B1
155038	-1.83159	2.68054	-14.6425	1.05e-37	2.21e-36	74.5959	ENSG00000171115	GIMAP8
713	-1.83155	5.96137	-8.03655	1.69e-14	6.61e-14	21.2371	ENSG00000173369	C1QB
7111	-1.83051	2.43109	-14.5092	3.45e-37	6.99e-36	73.4567	ENSG00000136842	TMOD1
23048	-1.82961	5.21175	-12.4682	1.82e-29	2.2e-28	55.4559	ENSG00000187239	FNBP1
84179	-1.82953	1.2564	-12.3754	4e-29	4.71e-28	55.1916	ENSG00000169026	SLC49A3
474344	-1.8292	3.2777	-13.3063	1.34e-32	2.02e-31	62.7859	ENSG00000133561	GIMAP6
90293	-1.82823	1.47697	-7.7771	9.72e-14	3.57e-13	20.0542	ENSG00000003096	KLHL13
51744	-1.82598	-0.579984	-9.13343	7.03e-18	3.59e-17	29.8068	ENSG00000122223	CD244
8910	-1.8227	2.40544	-12.4159	2.83e-29	3.38e-28	55.3099	ENSG00000127990	SGCE
94030	-1.82185	-0.316098	-14.4221	7.46e-37	1.48e-35	73.0085	ENSG00000131409	LRRC4B
1756	-1.8207	3.33995	-9.56532	2.8e-19	1.58e-18	32.278	ENSG00000198947	DMD
8522	-1.82002	4.09143	-10.4533	2.9e-22	2.03e-21	39.0095	ENSG00000007237	GAS7
729238	-1.81987	-0.0978242	-6.50878	2.84e-10	7.97e-10	12.5323	ENSG00000185303	SFTPA2
84888	-1.81839	5.21485	-22.384	5.3e-68	6.49e-66	144.041	ENSG00000138600	SPPL2A
379	-1.81636	1.36282	-12.7475	1.67e-30	2.19e-29	58.3218	ENSG00000175906	ARL4D
167838	-1.81541	-0.770599	-10.1508	3.12e-21	2.03e-20	37.4377	ENSG00000164440	TXLNB
79625	-1.81533	2.01189	-8.82756	6.54e-17	3.08e-16	27.1501	ENSG00000173376	NDNF
959	-1.81495	-0.684279	-9.88856	2.38e-20	1.45e-19	35.4265	ENSG00000102245	CD40LG
340526	-1.8136	1.1145	-11.9287	1.73e-27	1.81e-26	51.4702	ENSG00000242732	RTL5
55198	-1.81221	6.04057	-22.5641	1.07e-68	1.41e-66	145.636	ENSG00000136044	APPL2
7008	-1.81206	4.36576	-19.6228	3.01e-57	1.94e-55	119.32	ENSG00000167074	TEF
9103	-1.81108	0.250527	-8.49461	7.05e-16	3.07e-15	25.1471	ENSG00000143226	FCGR2A
79746	-1.81042	0.539959	-5.70123	2.65e-08	6.28e-08	7.99381	ENSG00000134463	ECHDC3
3587	-1.81005	3.6976	-11.083	1.86e-24	1.53e-23	44.0719	ENSG00000110324	IL10RA
11346	-1.80918	6.1455	-13.0681	1.06e-31	1.5e-30	60.5815	ENSG00000171992	SYNPO
1436	-1.80766	4.66864	-9.06473	1.16e-17	5.85e-17	28.4561	ENSG00000182578	CSF1R
3695	-1.80733	3.35743	-11.5771	3.23e-26	3.06e-25	48.153	ENSG00000139626	ITGB7
8850	-1.80359	3.69605	-17.3243	3.42e-48	1.36e-46	98.5504	ENSG00000114166	KAT2B
81578	-1.80247	-0.791117	-8.46715	8.55e-16	3.71e-15	25.0993	ENSG00000124749	COL21A1
25994	-1.8022	6.98348	-19.1978	1.41e-55	8.7e-54	115.463	ENSG00000181061	HIGD1A
3081	-1.80191	2.72126	-9.99337	1.06e-20	6.59e-20	35.6474	ENSG00000113924	HGD
22914	-1.80081	0.433678	-9.26393	2.68e-18	1.41e-17	30.62	ENSG00000213809	KLRK1
388325	-1.80047	-0.741706	-8.81417	7.21e-17	3.38e-16	27.5353	ENSG00000161929	SCIMP
10677	-1.80027	1.32023	-10.9492	5.5e-24	4.35e-23	43.4386	ENSG00000135407	AVIL
55521	-1.80012	2.99149	-13.2497	2.2e-32	3.24e-31	62.3481	ENSG00000152503	TRIM36
1439	-1.79813	3.32576	-10.3552	6.3e-22	4.3e-21	38.3379	ENSG00000100368	CSF2RB
162387	-1.79785	1.2798	-9.53309	3.57e-19	2e-18	32.4694	ENSG00000185156	MFSD6L
83849	-1.79767	0.155172	-12.9998	1.91e-31	2.65e-30	60.635	ENSG00000204176	SYT15
79853	-1.7974	1.76707	-5.46711	9.08e-08	2.06e-07	6.54099	ENSG00000168955	TM4SF20
163782	-1.79412	0.113576	-8.32073	2.38e-15	9.93e-15	23.9665	ENSG00000132854	KANK4
857	-1.79369	5.36139	-10.5839	1.03e-22	7.45e-22	39.9825	ENSG00000105974	CAV1
374900	-1.79351	-0.368578	-11.692	1.25e-26	1.22e-25	49.6911	ENSG00000198453	ZNF568
388121	-1.79278	1.59486	-12.1539	2.61e-28	2.89e-27	53.2716	ENSG00000183578	TNFAIP8L3
4084	-1.79246	6.07652	-13.1727	4.28e-32	6.17e-31	61.4827	ENSG00000059728	MXD1
55286	-1.78469	4.78058	-14.6241	1.24e-37	2.59e-36	74.2064	ENSG00000154274	C4orf19
643008	-1.78358	0.242878	-11.6149	2.36e-26	2.26e-25	49.0013	ENSG00000204323	SMIM5
441869	-1.78355	0.350427	-10.152	3.09e-21	2.01e-20	37.316	ENSG00000235098	ANKRD65
4208	-1.78261	3.47431	-14.0015	3.07e-35	5.52e-34	68.8214	ENSG00000081189	MEF2C
8875	-1.78229	0.202198	-7.21412	3.79e-12	1.23e-11	16.7089	ENSG00000112303	VNN2
80231	-1.7813	-0.113187	-10.5381	1.48e-22	1.06e-21	40.3836	ENSG00000120280	CXorf21
216	-1.78104	5.77749	-6.20644	1.64e-09	4.3e-09	9.94201	ENSG00000165092	ALDH1A1
84102	-1.78005	3.94879	-15.0293	3.35e-39	8.01e-38	77.8641	ENSG00000136052	SLC41A2
9582	-1.77939	3.34895	-10.2644	1.29e-21	8.56e-21	37.626	ENSG00000179750	APOBEC3B
2053	-1.77833	5.30089	-10.6679	5.27e-23	3.92e-22	40.649	ENSG00000120915	EPHX2
2123	-1.77806	2.1504	-11.1282	1.29e-24	1.07e-23	44.7139	ENSG00000126860	EVI2A
8685	-1.77735	0.0869645	-4.29392	2.32e-05	4.22e-05	1.55917	ENSG00000019169	MARCO
65982	-1.77614	3.44621	-9.64302	1.55e-19	8.96e-19	32.8514	ENSG00000121413	ZSCAN18
390927	-1.7724	0.0528132	-8.33774	2.12e-15	8.87e-15	24.0913	ENSG00000188227	ZNF793
199777	-1.77151	-0.28954	-11.1725	8.98e-25	7.61e-24	45.4517	ENSG00000188171	ZNF626
374907	-1.77043	4.48815	-13.0757	9.91e-32	1.41e-30	60.6716	ENSG00000177191	B3GNT8
7074	-1.76759	1.53129	-9.98616	1.12e-20	6.96e-20	35.8419	ENSG00000156299	TIAM1
5452	-1.76752	1.21049	-11.1576	1.01e-24	8.54e-24	45.134	ENSG00000028277	POU2F2
9472	-1.76662	1.37151	-12.0497	6.26e-28	6.76e-27	52.4365	ENSG00000151320	AKAP6
7364	-1.76561	0.955633	-6.34829	7.25e-10	1.96e-09	11.4302	ENSG00000171234	UGT2B7
4013	-1.76282	5.223	-10.6088	8.45e-23	6.15e-22	40.1816	ENSG00000110002	VWA5A
43	-1.76182	2.93521	-9.40166	9.59e-19	5.23e-18	31.1395	ENSG00000087085	ACHE
57713	-1.76154	-0.0647193	-9.27279	2.51e-18	1.32e-17	30.7601	ENSG00000198879	SFMBT2
54805	-1.76015	3.63207	-24.8687	1.9e-77	3.68e-75	165.854	ENSG00000148842	CNNM2
4094	-1.75967	4.13922	-12.101	4.07e-28	4.45e-27	52.4115	ENSG00000178573	MAF
57020	-1.75942	4.42641	-11.2356	5.36e-25	4.63e-24	45.2416	ENSG00000103544	VPS35L
10319	-1.75926	1.12587	-8.50239	6.67e-16	2.91e-15	25.0564	ENSG00000050555	LAMC3
389337	-1.759	3.72677	-15.7022	8.02e-42	2.22e-40	83.9082	ENSG00000183111	ARHGEF37
80221	-1.759	4.88847	-12.7057	2.39e-30	3.09e-29	57.483	ENSG00000167107	ACSF2
3071	-1.75693	3.38437	-10.227	1.72e-21	1.14e-20	37.3325	ENSG00000123338	NCKAP1L
51560	-1.75442	2.03105	-13.3222	1.17e-32	1.77e-31	63.1495	ENSG00000154917	RAB6B
148534	-1.75323	4.81968	-9.8638	2.88e-20	1.74e-19	34.4017	ENSG00000152078	TMEM56
7436	-1.75316	2.38063	-9.68585	1.12e-19	6.54e-19	33.376	ENSG00000147852	VLDLR
25822	-1.75026	2.30227	-11.3103	2.91e-25	2.56e-24	46.1505	ENSG00000137094	DNAJB5
5071	-1.74859	0.179687	-10.8504	1.22e-23	9.47e-23	42.8213	ENSG00000185345	PRKN
115207	-1.74776	5.57725	-8.16206	7.15e-15	2.88e-14	22.0835	ENSG00000178695	KCTD12
9721	-1.7459	3.86814	-12.2196	1.5e-28	1.68e-27	53.435	ENSG00000204175	GPRIN2
10406	-1.74466	3.97006	-5.59833	4.58e-08	1.06e-07	6.7677	ENSG00000101443	WFDC2
91319	-1.74446	3.5495	-9.56114	2.89e-19	1.63e-18	32.2278	ENSG00000274437	DERL3
91319	-1.74446	3.5495	-9.56114	2.89e-19	1.63e-18	32.2278	ENSG00000099958	DERL3
23140	-1.74332	6.28967	-16.4583	8.74e-45	2.88e-43	90.632	ENSG00000074755	ZZEF1
25927	-1.74295	1.92805	-14.1396	9.08e-36	1.71e-34	70.2997	ENSG00000119865	CNRIP1
5997	-1.74275	4.1735	-10.096	4.78e-21	3.05e-20	36.223	ENSG00000116741	RGS2
93166	-1.74195	-0.879269	-8.01726	1.93e-14	7.49e-14	22.0568	ENSG00000061455	PRDM6
26290	-1.74018	1.65606	-6.10601	2.89e-09	7.45e-09	9.93023	ENSG00000130035	GALNT8
8705	-1.73649	3.51613	-19.0702	4.49e-55	2.7e-53	114.398	ENSG00000206285	B3GALT4
8705	-1.73649	3.51613	-19.0702	4.49e-55	2.7e-53	114.398	ENSG00000235863	B3GALT4
8705	-1.73649	3.51613	-19.0702	4.49e-55	2.7e-53	114.398	ENSG00000226936	B3GALT4
8705	-1.73649	3.51613	-19.0702	4.49e-55	2.7e-53	114.398	ENSG00000235155	B3GALT4
8705	-1.73649	3.51613	-19.0702	4.49e-55	2.7e-53	114.398	ENSG00000236802	B3GALT4
25999	-1.73457	3.24399	-11.4242	1.14e-25	1.03e-24	46.9141	ENSG00000105270	CLIP3
4355	-1.73393	0.33262	-11.1753	8.77e-25	7.45e-24	45.4082	ENSG00000108852	MPP2
150209	-1.73269	4.30873	-7.09538	8.01e-12	2.54e-11	15.2044	ENSG00000183773	AIFM3
2737	-1.73235	1.7472	-8.5485	4.81e-16	2.13e-15	25.238	ENSG00000106571	GLI3
25849	-1.73216	7.42344	-9.12288	7.6e-18	3.87e-17	28.8917	ENSG00000169116	PARM1
9590	-1.73205	4.48338	-7.2282	3.47e-12	1.13e-11	16.0171	ENSG00000131016	AKAP12
788	-1.7307	4.46308	-20.9838	1.42e-62	1.26e-60	131.574	ENSG00000178537	SLC25A20
27151	-1.73069	0.254847	-13.236	2.47e-32	3.63e-31	62.6582	ENSG00000160111	CPAMD8
924	-1.73067	2.31037	-9.5365	3.48e-19	1.95e-18	32.2831	ENSG00000173762	CD7
131177	-1.72884	7.5191	-6.72589	7.78e-11	2.29e-10	12.9631	ENSG00000198643	FAM3D
29965	-1.72813	3.49938	-10.9277	6.55e-24	5.16e-23	42.8526	ENSG00000089486	CDIP1
29965	-1.72813	3.49938	-10.9277	6.55e-24	5.16e-23	42.8526	ENSG00000274336	CDIP1
9839	-1.72796	4.02259	-10.9544	5.28e-24	4.18e-23	43.0024	ENSG00000169554	ZEB2
57491	-1.72708	0.475924	-11.5067	5.78e-26	5.36e-25	48.0929	ENSG00000063438	AHRR
114876	-1.72687	4.33365	-11.2364	5.33e-25	4.61e-24	45.2551	ENSG00000141447	OSBPL1A
55304	-1.72538	1.95239	-9.32183	1.74e-18	9.25e-18	30.768	ENSG00000172296	SPTLC3
5827	-1.72372	4.32268	-19.907	2.31e-58	1.62e-56	121.891	ENSG00000176894	PXMP2
2051	-1.72321	0.665609	-7.7565	1.11e-13	4.08e-13	20.0999	ENSG00000106123	EPHB6
2051	-1.72321	0.665609	-7.7565	1.11e-13	4.08e-13	20.0999	ENSG00000275482	EPHB6
5236	-1.72209	6.18075	-14.7397	4.44e-38	9.73e-37	75.2214	ENSG00000079739	PGM1
9398	-1.71803	0.907174	-14.2427	3.65e-36	7.02e-35	71.3597	ENSG00000134256	CD101
58472	-1.71424	7.31063	-15.5397	3.46e-41	9.21e-40	82.3855	ENSG00000137767	SQOR
9283	-1.71402	0.358428	-12.6524	3.77e-30	4.81e-29	57.6629	ENSG00000170075	GPR37L1
840	-1.71316	6.29731	-15.9706	7.15e-43	2.09e-41	86.2348	ENSG00000165806	CASP7
4826	-1.71014	0.0520252	-7.3728	1.38e-12	4.6e-12	17.7228	ENSG00000053438	NNAT
80736	-1.70976	8.11126	-9.51485	4.1e-19	2.29e-18	31.8044	ENSG00000228263	SLC44A4
80736	-1.70976	8.11126	-9.51485	4.1e-19	2.29e-18	31.8044	ENSG00000229077	SLC44A4
80736	-1.70976	8.11126	-9.51485	4.1e-19	2.29e-18	31.8044	ENSG00000204385	SLC44A4
80736	-1.70976	8.11126	-9.51485	4.1e-19	2.29e-18	31.8044	ENSG00000231479	SLC44A4
80736	-1.70976	8.11126	-9.51485	4.1e-19	2.29e-18	31.8044	ENSG00000232180	SLC44A4
80736	-1.70976	8.11126	-9.51485	4.1e-19	2.29e-18	31.8044	ENSG00000235336	SLC44A4
80736	-1.70976	8.11126	-9.51485	4.1e-19	2.29e-18	31.8044	ENSG00000206378	SLC44A4
285382	-1.70968	3.16161	-11.4382	1.02e-25	9.24e-25	47.0483	ENSG00000187068	C3orf70
23492	-1.70908	4.74586	-15.4873	5.53e-41	1.46e-39	81.9061	ENSG00000100307	CBX7
3003	-1.70781	-0.0156175	-6.18116	1.89e-09	4.95e-09	10.6798	ENSG00000113088	GZMK
130399	-1.70772	2.48135	-11.1888	7.86e-25	6.71e-24	45.1489	ENSG00000123612	ACVR1C
288	-1.70719	4.72923	-17.2057	1e-47	3.88e-46	97.4036	ENSG00000151150	ANK3
146547	-1.70696	0.867776	-16.531	4.53e-45	1.51e-43	91.7538	ENSG00000178226	PRSS36
7263	-1.70597	7.35871	-14.1843	6.12e-36	1.16e-34	70.3329	ENSG00000128311	TST
256051	-1.70522	1.00241	-9.3294	1.65e-18	8.77e-18	31.0124	ENSG00000121406	ZNF549
54507	-1.70495	2.85628	-11.669	1.51e-26	1.47e-25	48.9987	ENSG00000143382	ADAMTSL4
7694	-1.70454	-0.371775	-10.1938	2.23e-21	1.46e-20	37.7339	ENSG00000176293	ZNF135
4046	-1.70372	4.92368	-10.1782	2.52e-21	1.65e-20	36.8157	ENSG00000130592	LSP1
85315	-1.70309	6.48367	-11.4286	1.1e-25	9.95e-25	46.7907	ENSG00000170915	PAQR8
125965	-1.70089	0.491641	-8.02374	1.84e-14	7.18e-14	21.9049	ENSG00000160471	COX6B2
84953	-1.69987	1.46518	-14.9408	7.39e-39	1.73e-37	77.4649	ENSG00000133816	MICAL2
91947	-1.69835	5.03996	-14.0225	2.55e-35	4.63e-34	68.889	ENSG00000140450	ARRDC4
5873	-1.6979	4.56036	-16.6616	1.39e-45	4.85e-44	92.4874	ENSG00000069974	RAB27A
7881	-1.6965	0.113953	-13.3777	7.22e-33	1.1e-31	63.8898	ENSG00000169282	KCNAB1
80863	-1.69532	0.215263	-14.2325	4e-36	7.65e-35	71.3247	ENSG00000235956	PRRT1
80863	-1.69532	0.215263	-14.2325	4e-36	7.65e-35	71.3247	ENSG00000206331	PRRT1
80863	-1.69532	0.215263	-14.2325	4e-36	7.65e-35	71.3247	ENSG00000227122	PRRT1
80863	-1.69532	0.215263	-14.2325	4e-36	7.65e-35	71.3247	ENSG00000225141	PRRT1
80863	-1.69532	0.215263	-14.2325	4e-36	7.65e-35	71.3247	ENSG00000204314	PRRT1
80863	-1.69532	0.215263	-14.2325	4e-36	7.65e-35	71.3247	ENSG00000238056	PRRT1
80863	-1.69532	0.215263	-14.2325	4e-36	7.65e-35	71.3247	ENSG00000229071	PRRT1
80863	-1.69532	0.215263	-14.2325	4e-36	7.65e-35	71.3247	ENSG00000229488	PRRT1
54941	-1.69469	3.31211	-12.3514	4.9e-29	5.74e-28	54.6255	ENSG00000101695	RNF125
7373	-1.69327	5.01111	-7.11244	7.2e-12	2.29e-11	15.2747	ENSG00000187955	COL14A1
375775	-1.69307	2.28128	-11.0901	1.76e-24	1.45e-23	44.395	ENSG00000130653	PNPLA7
8082	-1.69192	3.37089	-11.5909	2.88e-26	2.75e-25	48.2678	ENSG00000123096	SSPN
9510	-1.69158	4.46264	-9.62921	1.73e-19	9.93e-19	32.644	ENSG00000154734	ADAMTS1
57088	-1.68975	4.07995	-16.3382	2.59e-44	8.34e-43	89.6006	ENSG00000114698	PLSCR4
6542	-1.68857	1.51052	-7.63942	2.42e-13	8.61e-13	19.1649	ENSG00000003989	SLC7A2
322	-1.68761	2.7639	-11.5535	3.93e-26	3.71e-25	48.0619	ENSG00000166313	APBB1
79085	-1.68746	6.65098	-17.3608	2.46e-48	9.88e-47	98.8022	ENSG00000125648	SLC25A23
6717	-1.68722	7.47912	-14.4755	4.65e-37	9.31e-36	72.9063	ENSG00000075142	SRI
6536	-1.68706	4.06026	-13.7816	2.12e-34	3.64e-33	66.8323	ENSG00000196517	SLC6A9
23345	-1.68658	3.95016	-9.64222	1.56e-19	9.01e-19	32.7869	ENSG00000131018	SYNE1
2672	-1.68557	1.47096	-8.70269	1.61e-16	7.31e-16	26.4047	ENSG00000162676	GFI1
9	-1.68525	3.33282	-14.6207	1.28e-37	2.67e-36	74.3143	ENSG00000171428	NAT1
221935	-1.68372	1.90879	-8.3384	2.11e-15	8.84e-15	23.7532	ENSG00000146555	SDK1
768211	-1.68002	3.79146	-17.4952	7.25e-49	3.04e-47	100.096	ENSG00000181826	RELL1
387104	-1.67851	0.50055	-8.50739	6.44e-16	2.82e-15	25.2014	ENSG00000214338	SOGA3
1910	-1.67768	3.22658	-12.9969	1.96e-31	2.71e-30	60.1371	ENSG00000136160	EDNRB
9750	-1.67733	1.70992	-9.28501	2.29e-18	1.21e-17	30.5524	ENSG00000111913	RIPOR2
113026	-1.67609	6.71155	-11.2026	7.02e-25	6.02e-24	44.9519	ENSG00000161714	PLCD3
8854	-1.67523	-1.16301	-4.54601	7.7e-06	1.47e-05	2.84985	ENSG00000128918	ALDH1A2
978	-1.67412	3.30274	-8.89723	3.95e-17	1.9e-16	27.4012	ENSG00000158825	CDA
5143	-1.67217	2.3975	-8.42807	1.13e-15	4.83e-15	24.265	ENSG00000105650	PDE4C
5143	-1.67217	2.3975	-8.42807	1.13e-15	4.83e-15	24.265	ENSG00000285188	AC008397.2
389558	-1.67212	-1.10346	-6.79321	5.17e-11	1.55e-10	14.3665	ENSG00000189320	FAM180A
23052	-1.6682	5.89263	-17.8814	2.18e-50	1.01e-48	103.512	ENSG00000149218	ENDOD1
54414	-1.66735	6.64956	-13.138	5.78e-32	8.27e-31	61.1905	ENSG00000110013	SIAE
149466	-1.66648	4.68938	-17.2715	5.52e-48	2.16e-46	98.0013	ENSG00000253313	C1orf210
154810	-1.66483	3.80997	-8.7232	1.39e-16	6.35e-16	26.0798	ENSG00000166025	AMOTL1
6583	-1.66468	0.900048	-10.8335	1.4e-23	1.08e-22	42.6018	ENSG00000197208	SLC22A4
374977	-1.66392	1.07133	-7.89588	4.38e-14	1.66e-13	20.9482	ENSG00000184313	MROH7
145376	-1.66363	1.43949	-10.273	1.2e-21	8.02e-21	38.0931	ENSG00000165807	PPP1R36
2258	-1.66174	0.670688	-8.21588	4.94e-15	2.01e-14	23.1708	ENSG00000129682	FGF13
683	-1.66102	1.71888	-10.4146	3.94e-22	2.73e-21	39.1413	ENSG00000109743	BST1
399474	-1.66076	0.868144	-8.93745	2.95e-17	1.43e-16	28.1823	ENSG00000253304	TMEM200B
23158	-1.65838	3.68184	-11.7405	8.32e-27	8.3e-26	49.4633	ENSG00000109436	TBC1D9
8425	-1.65834	6.82653	-10.7853	2.06e-23	1.57e-22	41.5953	ENSG00000090006	LTBP4
10628	-1.65665	8.78101	-9.96418	1.33e-20	8.2e-20	35.2235	ENSG00000265972	TXNIP
23414	-1.65618	0.494293	-8.53081	5.46e-16	2.4e-15	25.3717	ENSG00000169946	ZFPM2
57705	-1.65424	2.22842	-8.41359	1.25e-15	5.32e-15	24.2127	ENSG00000128815	WDFY4
10580	-1.65309	5.62356	-7.82159	7.22e-14	2.68e-13	19.8001	ENSG00000095637	SORBS1
5592	-1.65262	1.16004	-9.5667	2.77e-19	1.57e-18	32.7488	ENSG00000185532	PRKG1
65975	-1.64852	-0.817249	-5.12444	5.11e-07	1.08e-06	5.39125	ENSG00000130413	STK33
54762	-1.6478	2.55767	-13.4707	3.21e-33	5.06e-32	64.3589	ENSG00000178075	GRAMD1C
9457	-1.64769	-0.597809	-9.45978	6.2e-19	3.41e-18	32.2095	ENSG00000112214	FHL5
256435	-1.64711	0.515853	-11.1253	1.32e-24	1.1e-23	44.9917	ENSG00000184005	ST6GALNAC3
2043	-1.64616	2.43964	-7.65373	2.2e-13	7.87e-13	19.0564	ENSG00000116106	EPHA4
266727	-1.64477	0.965826	-8.64886	2.36e-16	1.06e-15	26.121	ENSG00000112139	MDGA1
1128	-1.64367	-0.238711	-6.35155	7.12e-10	1.93e-09	11.6821	ENSG00000168539	CHRM1
284406	-1.64225	-0.227143	-9.03011	1.5e-17	7.46e-17	29.0241	ENSG00000181007	ZFP82
5732	-1.64192	2.13738	-8.90562	3.72e-17	1.79e-16	27.7061	ENSG00000125384	PTGER2
283807	-1.64163	0.369995	-11.4345	1.05e-25	9.51e-25	47.5134	ENSG00000197361	FBXL22
1950	-1.64111	-0.570185	-4.54618	7.7e-06	1.47e-05	2.74783	ENSG00000138798	EGF
727897	-1.6409	6.89843	-2.98437	0.00305512	0.00451831	-3.89033	ENSG00000117983	MUC5B
3683	-1.64089	3.29401	-8.9995	1.88e-17	9.26e-17	28.141	ENSG00000005844	ITGAL
83394	-1.64072	3.83243	-11.211	6.56e-25	5.63e-24	45.1018	ENSG00000091622	PITPNM3
5737	-1.63958	0.4662	-8.13975	8.34e-15	3.34e-14	22.6925	ENSG00000122420	PTGFR
339804	-1.63941	0.0840187	-9.9487	1.5e-20	9.21e-20	35.8045	ENSG00000237651	C2orf74
284716	-1.63936	3.6201	-12.6809	2.96e-30	3.79e-29	57.3795	ENSG00000177181	RIMKLA
1755	-1.6393	5.98399	-2.83046	0.00493493	0.00713324	-4.34506	ENSG00000187908	DMBT1
9450	-1.63911	0.968192	-9.9081	2.05e-20	1.25e-19	35.3692	ENSG00000112799	LY86
134548	-1.63881	3.85246	-10.4685	2.57e-22	1.8e-21	39.1643	ENSG00000198944	SOWAHA
79817	-1.63726	5.07022	-14.0413	2.16e-35	3.95e-34	69.0532	ENSG00000120162	MOB3B
1308	-1.63566	6.59274	-5.72745	2.31e-08	5.49e-08	7.36734	ENSG00000065618	COL17A1
57447	-1.63545	6.19219	-14.27	2.87e-36	5.55e-35	71.0624	ENSG00000165795	NDRG2
344148	-1.63521	0.786375	-7.417	1.03e-12	3.5e-12	17.9061	ENSG00000176771	NCKAP5
8863	-1.63462	3.29882	-11.1384	1.19e-24	9.9e-24	44.5866	ENSG00000049246	PER3
3075	-1.63358	4.61196	-8.64489	2.43e-16	1.09e-15	25.4551	ENSG00000000971	CFH
64386	-1.63354	1.41742	-10.764	2.44e-23	1.85e-22	41.9631	ENSG00000008516	MMP25
4212	-1.63313	1.78457	-7.84507	6.17e-14	2.31e-13	20.4548	ENSG00000134138	MEIS2
5788	-1.63038	4.41835	-7.70419	1.58e-13	5.7e-13	19.0681	ENSG00000262418	PTPRC
5788	-1.63038	4.41835	-7.70419	1.58e-13	5.7e-13	19.0681	ENSG00000081237	PTPRC
6299	-1.63033	0.876813	-8.21339	5.02e-15	2.05e-14	23.1252	ENSG00000103449	SALL1
478	-1.62834	0.827771	-6.99922	1.46e-11	4.54e-11	15.2845	ENSG00000105409	ATP1A3
1824	-1.62775	6.73936	-12.5255	1.12e-29	1.37e-28	55.9493	ENSG00000134755	DSC2
54492	-1.6274	6.02165	-12.4545	2.04e-29	2.47e-28	55.3359	ENSG00000214357	NEURL1B
4121	-1.62478	5.54611	-11.1861	8.03e-25	6.85e-24	44.8053	ENSG00000111885	MAN1A1
23114	-1.62456	3.04297	-9.96743	1.3e-20	8e-20	35.397	ENSG00000163531	NFASC
5918	-1.62373	4.09831	-7.41137	1.07e-12	3.62e-12	17.2101	ENSG00000118849	RARRES1
7010	-1.62322	2.44284	-11.0449	2.53e-24	2.06e-23	43.9972	ENSG00000120156	TEK
347	-1.62317	3.00874	-6.64489	1.27e-10	3.66e-10	12.6861	ENSG00000189058	APOD
7594	-1.62279	1.8207	-7.45735	7.96e-13	2.72e-12	17.9366	ENSG00000198521	ZNF43
7594	-1.62279	1.8207	-7.45735	7.96e-13	2.72e-12	17.9366	ENSG00000279566	ZNF43
5205	-1.6224	7.72212	-13.9405	5.25e-35	9.37e-34	68.1979	ENSG00000081923	ATP8B1
55601	-1.62127	5.19354	-10.1938	2.23e-21	1.46e-20	36.9298	ENSG00000137628	DDX60
320	-1.61771	2.52494	-12.7237	2.05e-30	2.66e-29	57.9352	ENSG00000107282	APBA1
320	-1.61771	2.52494	-12.7237	2.05e-30	2.66e-29	57.9352	ENSG00000276497	APBA1
401494	-1.61734	2.15967	-12.161	2.45e-28	2.72e-27	53.2411	ENSG00000188921	HACD4
54796	-1.61709	1.94692	-8.28496	3.06e-15	1.26e-14	23.3838	ENSG00000173068	BNC2
56961	-1.61586	1.8761	-10.195	2.21e-21	1.45e-20	37.4066	ENSG00000105251	SHD
1645	-1.61299	2.36557	-10.6527	5.95e-23	4.4e-22	40.8817	ENSG00000187134	AKR1C1
127707	-1.61184	0.14255	-5.96159	6.46e-09	1.61e-08	9.47219	ENSG00000179023	KLHDC7A
149628	-1.61137	-0.932438	-7.48434	6.68e-13	2.29e-12	18.6031	ENSG00000163564	PYHIN1
2770	-1.6079	3.67035	-11.8003	5.06e-27	5.11e-26	49.9628	ENSG00000127955	GNAI1
26504	-1.60725	6.56977	-15.6998	8.2e-42	2.26e-40	83.8034	ENSG00000158158	CNNM4
10516	-1.6063	3.77573	-10.2327	1.65e-21	1.09e-20	37.3308	ENSG00000140092	FBLN5
28999	-1.60612	0.0332961	-7.24509	3.11e-12	1.02e-11	16.9454	ENSG00000163884	KLF15
56099	-1.60605	1.20259	-7.6454	2.33e-13	8.29e-13	19.2824	ENSG00000254122	PCDHGB7
7693	-1.60588	1.63338	-8.92911	3.13e-17	1.52e-16	27.9857	ENSG00000213762	ZNF134
29974	-1.60494	2.85052	-8.02824	1.79e-14	6.98e-14	21.4502	ENSG00000148584	A1CF
7096	-1.60349	1.37572	-9.66538	1.31e-19	7.61e-19	33.4596	ENSG00000174125	TLR1
4601	-1.60249	5.5113	-18.9724	1.09e-54	6.39e-53	113.403	ENSG00000119950	MXI1
6352	-1.60094	4.06947	-7.90066	4.24e-14	1.61e-13	20.398	ENSG00000274233	CCL5
6352	-1.60094	4.06947	-7.90066	4.24e-14	1.61e-13	20.398	ENSG00000271503	CCL5
10870	-1.59918	1.52202	-10.0974	4.73e-21	3.03e-20	36.7229	ENSG00000126264	HCST
9402	-1.59905	0.485114	-9.12541	7.46e-18	3.8e-17	29.6204	ENSG00000100351	GRAP2
126017	-1.5981	0.557859	-6.8248	4.27e-11	1.29e-10	14.2922	ENSG00000198346	ZNF813
6535	-1.59751	6.57149	-6.80285	4.88e-11	1.46e-10	13.3934	ENSG00000130821	SLC6A8
23768	-1.59665	1.9154	-8.0869	1.2e-14	4.74e-14	22.0528	ENSG00000185070	FLRT2
23533	-1.59634	1.98791	-9.56457	2.82e-19	1.59e-18	32.579	ENSG00000141506	PIK3R5
65983	-1.59572	4.55537	-20.8487	4.77e-62	4.16e-60	130.359	ENSG00000155324	GRAMD2B
6324	-1.59504	1.10021	-11.512	5.53e-26	5.14e-25	48.0578	ENSG00000105711	SCN1B
1043	-1.595	3.13216	-10.1859	2.38e-21	1.56e-20	37.073	ENSG00000169442	CD52
8613	-1.5949	5.15722	-15.8263	2.63e-42	7.5e-41	84.9364	ENSG00000162407	PLPP3
1193	-1.594	2.4167	-11.8066	4.8e-27	4.87e-26	50.2377	ENSG00000155962	CLIC2
26240	-1.59225	1.34058	-8.16944	6.8e-15	2.74e-14	22.739	ENSG00000145945	FAM50B
10154	-1.59217	1.73555	-6.8553	3.54e-11	1.07e-10	14.2352	ENSG00000136040	PLXNC1
23466	-1.59173	3.31517	-9.47537	5.52e-19	3.04e-18	31.6329	ENSG00000183741	CBX6
28966	-1.59142	2.20507	-15.009	4.02e-39	9.55e-38	77.9665	ENSG00000064652	SNX24
51	-1.59105	6.81205	-16.4447	9.88e-45	3.25e-43	90.5161	ENSG00000161533	ACOX1
8778	-1.59092	-0.0560163	-7.22215	3.6e-12	1.17e-11	16.8267	ENSG00000105501	SIGLEC5
54440	-1.58916	3.30918	-10.1198	3.98e-21	2.56e-20	36.5306	ENSG00000122122	SASH3
84866	-1.58907	1.67605	-9.54368	3.3e-19	1.85e-18	32.4865	ENSG00000149582	TMEM25
5099	-1.5886	2.97883	-8.76306	1.04e-16	4.83e-16	26.5052	ENSG00000169851	PCDH7
63027	-1.58756	5.78548	-12.449	2.14e-29	2.58e-28	55.2879	ENSG00000137266	SLC22A23
57161	-1.5868	3.19601	-11.7053	1.12e-26	1.1e-25	49.2525	ENSG00000139946	PELI2
1181	-1.58515	4.92398	-12.5387	9.97e-30	1.23e-28	56.0608	ENSG00000114859	CLCN2
5121	-1.58415	-0.845463	-3.46177	0.000607743	0.000965918	-1.32971	ENSG00000183036	PCP4
1346	-1.58377	1.55875	-10.7225	3.41e-23	2.55e-22	41.6011	ENSG00000161281	COX7A1
5025	-1.58218	5.24454	-17.3551	2.59e-48	1.04e-46	98.7432	ENSG00000135124	P2RX4
726	-1.58202	7.45813	-12.0058	9.06e-28	9.66e-27	51.5884	ENSG00000149260	CAPN5
399	-1.58133	1.67859	-9.36896	1.22e-18	6.62e-18	31.1957	ENSG00000168421	RHOH
64097	-1.58092	2.62182	-13.362	8.28e-33	1.26e-31	63.4096	ENSG00000129595	EPB41L4A
27147	-1.58084	2.84555	-13.6886	4.79e-34	7.96e-33	66.1999	ENSG00000146966	DENND2A
23596	-1.58015	4.33524	-14.1919	5.72e-36	1.09e-34	70.4149	ENSG00000054277	OPN3
163255	-1.57855	-0.297736	-13.4835	2.87e-33	4.54e-32	64.8311	ENSG00000171817	ZNF540
3112	-1.57826	0.380496	-7.40318	1.13e-12	3.81e-12	17.8917	ENSG00000239457	HLA-DOB
3112	-1.57826	0.380496	-7.40318	1.13e-12	3.81e-12	17.8917	ENSG00000241910	HLA-DOB
3112	-1.57826	0.380496	-7.40318	1.13e-12	3.81e-12	17.8917	ENSG00000243612	HLA-DOB
3112	-1.57826	0.380496	-7.40318	1.13e-12	3.81e-12	17.8917	ENSG00000241106	HLA-DOB
3112	-1.57826	0.380496	-7.40318	1.13e-12	3.81e-12	17.8917	ENSG00000241386	HLA-DOB
3112	-1.57826	0.380496	-7.40318	1.13e-12	3.81e-12	17.8917	ENSG00000243496	HLA-DOB
2247	-1.57652	1.81256	-8.87821	4.54e-17	2.17e-16	27.5783	ENSG00000138685	FGF2
3902	-1.57482	1.45552	-8.45745	9.16e-16	3.96e-15	24.6982	ENSG00000089692	LAG3
9737	-1.57317	1.88676	-10.7732	2.27e-23	1.72e-22	41.9383	ENSG00000198932	GPRASP1
51228	-1.57227	5.55351	-23.8454	1.37e-73	2.25e-71	156.9	ENSG00000139433	GLTP
2306	-1.571	3.39459	-11.2366	5.32e-25	4.61e-24	45.376	ENSG00000186564	FOXD2
80704	-1.57061	2.31539	-5.90773	8.69e-09	2.14e-08	8.72317	ENSG00000135917	SLC19A3
8412	-1.56993	4.33059	-18.15	1.9e-51	9.35e-50	105.988	ENSG00000137936	BCAR3
2313	-1.568	2.92193	-12.1002	4.1e-28	4.48e-27	52.5908	ENSG00000151702	FLI1
1879	-1.5677	1.24611	-10.5996	9.09e-23	6.59e-22	40.6911	ENSG00000164330	EBF1
3679	-1.5676	3.40762	-9.32681	1.68e-18	8.93e-18	30.5147	ENSG00000135424	ITGA7
2487	-1.56733	3.3918	-7.83599	6.55e-14	2.45e-13	20.0652	ENSG00000162998	FRZB
440603	-1.56713	5.52772	-8.85996	5.18e-17	2.46e-16	26.9576	ENSG00000188761	BCL2L15
25854	-1.56699	2.00143	-7.61763	2.8e-13	9.88e-13	18.9351	ENSG00000109794	FAM149A
27290	-1.56447	3.52141	-3.38231	0.000805801	0.00126539	-2.51524	ENSG00000122711	SPINK4
57732	-1.5638	3.40044	-15.0331	3.24e-39	7.76e-38	77.9796	ENSG00000159733	ZFYVE28
55512	-1.56373	5.24654	-10.6552	5.84e-23	4.31e-22	40.5485	ENSG00000103056	SMPD3
23331	-1.56101	2.9883	-11.3684	1.81e-25	1.61e-24	46.5198	ENSG00000100154	TTC28
83715	-1.56072	4.45587	-8.30599	2.64e-15	1.1e-14	23.1058	ENSG00000187017	ESPN
65055	-1.56032	1.89082	-5.94176	7.2e-09	1.79e-08	8.98542	ENSG00000068615	REEP1
79822	-1.55969	0.469112	-9.62215	1.82e-19	1.04e-18	33.2906	ENSG00000088756	ARHGAP28
1943	-1.55867	1.45674	-7.84661	6.1e-14	2.29e-13	20.5648	ENSG00000099617	EFNA2
83641	-1.55649	5.66366	-10.4952	2.08e-22	1.48e-21	39.2793	ENSG00000065809	FAM107B
1236	-1.55588	1.03356	-7.40112	1.15e-12	3.86e-12	17.7602	ENSG00000126353	CCR7
944	-1.554	-0.744774	-7.51622	5.43e-13	1.87e-12	18.7855	ENSG00000106952	TNFSF8
79927	-1.5537	-0.374642	-11.4589	8.57e-26	7.85e-25	47.7987	ENSG00000197245	FAM110D
916	-1.55326	2.98875	-9.28575	2.28e-18	1.2e-17	30.2988	ENSG00000198851	CD3E
91653	-1.55251	2.84821	-8.3625	1.78e-15	7.52e-15	23.725	ENSG00000144857	BOC
9459	-1.55078	3.20493	-11.3032	3.08e-25	2.7e-24	45.9504	ENSG00000129675	ARHGEF6
114907	-1.55052	4.15775	-11.7268	9.33e-27	9.25e-26	49.3001	ENSG00000156804	FBXO32
29842	-1.54966	5.80046	-6.16853	2.03e-09	5.3e-09	9.72905	ENSG00000115112	TFCP2L1
389333	-1.54938	1.27882	-15.8618	1.91e-42	5.49e-41	85.7199	ENSG00000228672	PROB1
23111	-1.54681	3.10166	-10.1039	4.5e-21	2.88e-20	36.4432	ENSG00000133104	SPART
26762	-1.54644	-1.23046	-3.77554	0.000189516	0.000315646	-0.153937	ENSG00000113249	HAVCR1
919	-1.54618	1.54722	-9.44086	7.15e-19	3.91e-18	31.7588	ENSG00000198821	CD247
152519	-1.54523	3.12205	-14.5669	2.06e-37	4.27e-36	73.8827	ENSG00000163293	NIPAL1
284656	-1.54226	3.93613	-11.9136	1.96e-27	2.04e-26	50.8767	ENSG00000183317	EPHA10
5167	-1.54204	3.12614	-10.529	1.59e-22	1.14e-21	39.7633	ENSG00000197594	ENPP1
220972	-1.54128	3.3979	-18.132	2.24e-51	1.1e-49	105.922	ENSG00000278545	MARCH8
220972	-1.54128	3.3979	-18.132	2.24e-51	1.1e-49	105.922	ENSG00000165406	MARCH8
55303	-1.54066	3.54647	-11.2945	3.31e-25	2.9e-24	45.8262	ENSG00000133574	GIMAP4
60468	-1.5401	0.321579	-7.84279	6.26e-14	2.34e-13	20.7459	ENSG00000112182	BACH2
925	-1.53902	2.27199	-7.52102	5.26e-13	1.82e-12	18.2557	ENSG00000153563	CD8A
146760	-1.53879	-0.915984	-4.60726	5.85e-06	1.13e-05	3.0876	ENSG00000185924	RTN4RL1
79695	-1.53661	5.94943	-12.1398	2.93e-28	3.23e-27	52.6802	ENSG00000119514	GALNT12
23171	-1.53627	6.01561	-16.7619	5.6e-46	2.01e-44	93.3695	ENSG00000152642	GPD1L
115	-1.53577	4.82041	-15.3167	2.56e-40	6.5e-39	80.3771	ENSG00000162104	ADCY9
145483	-1.53336	1.14708	-14.4835	4.33e-37	8.7e-36	73.4653	ENSG00000156050	FAM161B
8644	-1.5328	5.98425	-7.29016	2.34e-12	7.69e-12	16.3723	ENSG00000196139	AKR1C3
54102	-1.5311	1.68145	-7.01888	1.29e-11	4.03e-11	15.246	ENSG00000159212	CLIC6
85453	-1.52926	1.7473	-9.54678	3.22e-19	1.81e-18	32.4975	ENSG00000180543	TSPYL5
5802	-1.52898	2.98993	-8.60788	3.16e-16	1.41e-15	25.4133	ENSG00000105426	PTPRS
548596	-1.52897	5.29189	-7.73868	1.26e-13	4.57e-13	19.2575	ENSG00000223572	CKMT1A
113452	-1.52851	7.67261	-12.5754	7.28e-30	9.08e-29	56.3951	ENSG00000121900	TMEM54
9770	-1.52739	3.60349	-10.0859	5.18e-21	3.29e-20	36.2246	ENSG00000101265	RASSF2
273	-1.52626	-0.57637	-7.76385	1.06e-13	3.89e-13	20.3617	ENSG00000078053	AMPH
5733	-1.52623	1.16879	-6.4136	4.96e-10	1.36e-09	11.7725	ENSG00000050628	PTGER3
29909	-1.52513	-0.285104	-7.73649	1.27e-13	4.64e-13	20.1463	ENSG00000174946	GPR171
54504	-1.52492	3.78618	-8.43816	1.05e-15	4.51e-15	24.0909	ENSG00000106066	CPVL
64080	-1.52114	2.02899	-17.5764	3.47e-49	1.49e-47	101.094	ENSG00000171174	RBKS
7169	-1.52102	6.98335	-6.60244	1.63e-10	4.68e-10	12.2169	ENSG00000198467	TPM2
65009	-1.51993	1.63092	-10.4687	2.57e-22	1.8e-21	39.593	ENSG00000103034	NDRG4
9638	-1.51891	2.08683	-10.3937	4.65e-22	3.2e-21	38.9098	ENSG00000149557	FEZ1
8745	-1.51745	-0.720185	-6.11989	2.67e-09	6.92e-09	10.4807	ENSG00000114948	ADAM23
1465	-1.51719	8.10064	-11.4565	8.75e-26	7.99e-25	47.0564	ENSG00000159176	CSRP1
58480	-1.51683	5.19297	-12.2724	9.57e-29	1.1e-27	53.8008	ENSG00000116574	RHOU
58480	-1.51683	5.19297	-12.2724	9.57e-29	1.1e-27	53.8008	ENSG00000284984	RHOU
2316	-1.51676	9.27301	-6.83782	3.94e-11	1.19e-10	13.677	ENSG00000196924	FLNA
3316	-1.51635	0.872753	-9.85487	3.08e-20	1.86e-19	34.9882	ENSG00000170276	HSPB2
10455	-1.5154	4.90826	-11.62	2.26e-26	2.17e-25	48.3691	ENSG00000198721	ECI2
65018	-1.51519	6.11416	-15.8204	2.77e-42	7.86e-41	84.8787	ENSG00000158828	PINK1
11261	-1.5132	7.47105	-15.8427	2.26e-42	6.49e-41	85.1058	ENSG00000187446	CHP1
10396	-1.51273	5.10386	-9.83319	3.64e-20	2.19e-19	34.1608	ENSG00000124406	ATP8A1
122622	-1.51001	0.223431	-8.10292	1.07e-14	4.26e-14	22.5012	ENSG00000185100	ADSSL1
23024	-1.50771	3.81753	-8.83347	6.27e-17	2.96e-16	26.8754	ENSG00000121440	PDZRN3
159371	-1.50768	3.23083	-17.5371	4.96e-49	2.12e-47	100.557	ENSG00000176273	SLC35G1
5919	-1.5073	5.11747	-8.63751	2.56e-16	1.15e-15	25.3834	ENSG00000106538	RARRES2
55328	-1.5062	2.05731	-6.86542	3.33e-11	1.01e-10	14.231	ENSG00000184719	RNLS
170689	-1.50321	0.159809	-5.09049	6.03e-07	1.27e-06	5.08212	ENSG00000166106	ADAMTS15
27128	-1.50256	2.90542	-9.69953	1.01e-19	5.91e-19	33.4058	ENSG00000100055	CYTH4
11099	-1.5019	4.15611	-19.0298	6.48e-55	3.83e-53	113.977	ENSG00000070778	PTPN21
3908	-1.50048	3.21811	-7.17374	4.89e-12	1.57e-11	15.853	ENSG00000196569	LAMA2
5174	-1.49968	0.299598	-5.63444	3.79e-08	8.85e-08	7.74125	ENSG00000174827	PDZK1
6775	-1.49718	0.463202	-9.0567	1.24e-17	6.19e-17	29.1353	ENSG00000138378	STAT4
84329	-1.49698	1.73974	-11.4339	1.05e-25	9.55e-25	47.322	ENSG00000122986	HVCN1
6450	-1.49687	0.662661	-11.2364	5.33e-25	4.61e-24	45.8791	ENSG00000185437	SH3BGR
283298	-1.49669	2.32279	-10.5233	1.67e-22	1.19e-21	39.8842	ENSG00000183801	OLFML1
221472	-1.49507	2.13671	-10.3907	4.76e-22	3.28e-21	38.888	ENSG00000146192	FGD2
84913	-1.49424	1.80617	-7.8369	6.51e-14	2.44e-13	20.4235	ENSG00000168874	ATOH8
5027	-1.49417	-0.149522	-7.30804	2.08e-12	6.88e-12	17.3817	ENSG00000089041	P2RX7
220108	-1.49389	-0.491517	-7.89568	4.39e-14	1.66e-13	21.216	ENSG00000150510	FAM124A
10382	-1.49329	1.75185	-15.0972	1.83e-39	4.48e-38	78.8306	ENSG00000104833	TUBB4A
10420	-1.49305	2.92657	-19.9252	1.96e-58	1.39e-56	122.216	ENSG00000070759	TESK2
283537	-1.49253	4.94888	-10.9771	4.39e-24	3.51e-23	43.1292	ENSG00000139508	SLC46A3
4026	-1.49247	4.01983	-13.6506	6.68e-34	1.1e-32	65.7019	ENSG00000145012	LPP
11343	-1.49246	7.50819	-12.7423	1.75e-30	2.28e-29	57.812	ENSG00000074416	MGLL
51043	-1.49198	6.54825	-18.6131	2.84e-53	1.56e-51	110.152	ENSG00000160685	ZBTB7B
10486	-1.49127	1.9561	-8.65264	2.3e-16	1.04e-15	25.9511	ENSG00000112186	CAP2
579	-1.49	-0.0805121	-6.78108	5.57e-11	1.66e-10	14.1471	ENSG00000109705	NKX3-2
3113	-1.48915	6.73648	-5.86319	1.11e-08	2.71e-08	8.08273	ENSG00000168384	HLA-DPA1
3113	-1.48915	6.73648	-5.86319	1.11e-08	2.71e-08	8.08273	ENSG00000229685	HLA-DPA1
3113	-1.48915	6.73648	-5.86319	1.11e-08	2.71e-08	8.08273	ENSG00000228163	HLA-DPA1
3113	-1.48915	6.73648	-5.86319	1.11e-08	2.71e-08	8.08273	ENSG00000206291	HLA-DPA1
3113	-1.48915	6.73648	-5.86319	1.11e-08	2.71e-08	8.08273	ENSG00000231389	HLA-DPA1
3113	-1.48915	6.73648	-5.86319	1.11e-08	2.71e-08	8.08273	ENSG00000235844	HLA-DPA1
3113	-1.48915	6.73648	-5.86319	1.11e-08	2.71e-08	8.08273	ENSG00000236177	HLA-DPA1
3113	-1.48915	6.73648	-5.86319	1.11e-08	2.71e-08	8.08273	ENSG00000224103	HLA-DPA1
9132	-1.48821	-0.431497	-6.45389	3.92e-10	1.09e-09	12.3013	ENSG00000117013	KCNQ4
54809	-1.48778	4.43705	-8.92067	3.33e-17	1.61e-16	27.4362	ENSG00000205413	SAMD9
91526	-1.48756	0.751183	-9.36786	1.23e-18	6.66e-18	31.364	ENSG00000065413	ANKRD44
8912	-1.48689	3.94546	-7.82161	7.22e-14	2.68e-13	19.8913	ENSG00000196557	CACNA1H
2	-1.48683	8.15295	-8.18652	6.04e-15	2.45e-14	22.2981	ENSG00000175899	A2M
3111	-1.48628	3.28275	-7.27309	2.6e-12	8.56e-12	16.4662	ENSG00000206292	HLA-DOA
3111	-1.48628	3.28275	-7.27309	2.6e-12	8.56e-12	16.4662	ENSG00000204252	HLA-DOA
3111	-1.48628	3.28275	-7.27309	2.6e-12	8.56e-12	16.4662	ENSG00000230141	HLA-DOA
3111	-1.48628	3.28275	-7.27309	2.6e-12	8.56e-12	16.4662	ENSG00000232957	HLA-DOA
3111	-1.48628	3.28275	-7.27309	2.6e-12	8.56e-12	16.4662	ENSG00000231558	HLA-DOA
3111	-1.48628	3.28275	-7.27309	2.6e-12	8.56e-12	16.4662	ENSG00000235744	HLA-DOA
3111	-1.48628	3.28275	-7.27309	2.6e-12	8.56e-12	16.4662	ENSG00000232962	HLA-DOA
9254	-1.48329	1.43338	-6.28704	1.03e-09	2.76e-09	11.0213	ENSG00000007402	CACNA2D2
90362	-1.48303	0.43163	-8.21174	5.08e-15	2.07e-14	23.2023	ENSG00000169122	FAM110B
166336	-1.48173	2.90434	-9.60278	2.11e-19	1.2e-18	32.6724	ENSG00000163637	PRICKLE2
8807	-1.48168	-0.898222	-7.74357	1.21e-13	4.43e-13	20.2818	ENSG00000115607	IL18RAP
3055	-1.48049	3.49416	-9.02256	1.59e-17	7.87e-17	28.2892	ENSG00000101336	HCK
115273	-1.48009	-0.567494	-8.77813	9.34e-17	4.35e-16	27.2846	ENSG00000188060	RAB42
5087	-1.47952	5.32846	-8.65219	2.3e-16	1.04e-15	25.4822	ENSG00000185630	PBX1
8638	-1.47951	3.67277	-8.39499	1.42e-15	6.04e-15	23.812	ENSG00000135114	OASL
10742	-1.47948	2.4745	-8.54269	5.02e-16	2.21e-15	25.0726	ENSG00000131831	RAI2
167465	-1.47866	-0.627313	-7.77032	1.02e-13	3.73e-13	20.4186	ENSG00000178175	ZNF366
23461	-1.47829	3.89941	-12.4975	1.42e-29	1.73e-28	55.7947	ENSG00000154265	ABCA5
8780	-1.47827	6.44263	-14.4859	4.24e-37	8.53e-36	72.9711	ENSG00000101782	RIOK3
9379	-1.47695	1.61178	-6.70214	8.98e-11	2.63e-10	13.3586	ENSG00000110076	NRXN2
2533	-1.47567	3.09067	-8.76627	1.02e-16	4.72e-16	26.524	ENSG00000082074	FYB1
64333	-1.47379	2.3727	-9.25806	2.8e-18	1.47e-17	30.2391	ENSG00000123329	ARHGAP9
10457	-1.4736	5.85555	-5.30702	2.06e-07	4.51e-07	5.22766	ENSG00000136235	GPNMB
8470	-1.47326	4.46556	-6.95544	1.91e-11	5.89e-11	14.3445	ENSG00000154556	SORBS2
827	-1.47225	2.00473	-4.00852	7.57e-05	0.000131328	0.0516379	ENSG00000077274	CAPN6
94122	-1.4716	2.23985	-5.92842	7.75e-09	1.92e-08	8.87041	ENSG00000147041	SYTL5
79895	-1.47112	0.810826	-11.9523	1.42e-27	1.49e-26	51.7457	ENSG00000104043	ATP8B4
84671	-1.46992	0.92255	-8.45583	9.26e-16	4e-15	24.7978	ENSG00000197937	ZNF347
1286	-1.46973	0.155139	-6.36031	6.76e-10	1.84e-09	11.6812	ENSG00000081052	COL4A4
27239	-1.46866	0.377548	-11.6386	1.94e-26	1.87e-25	49.2021	ENSG00000250510	GPR162
5156	-1.46792	5.21147	-7.3513	1.58e-12	5.26e-12	16.7634	ENSG00000134853	PDGFRA
8743	-1.46773	6.24937	-12.5453	9.42e-30	1.17e-28	56.1061	ENSG00000121858	TNFSF10
9547	-1.46764	6.41531	-3.87812	0.000127213	0.000216079	-0.938974	ENSG00000145824	CXCL14
84553	-1.4675	0.00580108	-6.02135	4.64e-09	1.17e-08	9.81895	ENSG00000146267	FAXC
25959	-1.46748	5.89531	-10.4753	2.44e-22	1.72e-21	39.122	ENSG00000197256	KANK2
3115	-1.46745	6.10824	-6.34741	7.29e-10	1.97e-09	10.7321	ENSG00000237710	HLA-DPB1
3115	-1.46745	6.10824	-6.34741	7.29e-10	1.97e-09	10.7321	ENSG00000215048	HLA-DPB1
3115	-1.46745	6.10824	-6.34741	7.29e-10	1.97e-09	10.7321	ENSG00000223865	HLA-DPB1
3115	-1.46745	6.10824	-6.34741	7.29e-10	1.97e-09	10.7321	ENSG00000230708	HLA-DPB1
3115	-1.46745	6.10824	-6.34741	7.29e-10	1.97e-09	10.7321	ENSG00000236693	HLA-DPB1
3115	-1.46745	6.10824	-6.34741	7.29e-10	1.97e-09	10.7321	ENSG00000226826	HLA-DPB1
3115	-1.46745	6.10824	-6.34741	7.29e-10	1.97e-09	10.7321	ENSG00000230763	HLA-DPB1
3115	-1.46745	6.10824	-6.34741	7.29e-10	1.97e-09	10.7321	ENSG00000229295	HLA-DPB1
79026	-1.46704	9.28532	-9.09016	9.66e-18	4.89e-17	28.7009	ENSG00000124942	AHNAK
11037	-1.46667	2.59137	-7.79941	8.37e-14	3.09e-13	19.9911	ENSG00000243244	STON1
3434	-1.4661	3.04116	-7.74154	1.23e-13	4.49e-13	19.5194	ENSG00000185745	IFIT1
7225	-1.46587	0.200492	-9.29521	2.12e-18	1.12e-17	30.9116	ENSG00000137672	TRPC6
929	-1.4651	5.4391	-8.18569	6.08e-15	2.46e-14	22.2441	ENSG00000170458	CD14
11262	-1.46499	1.20362	-8.36473	1.75e-15	7.4e-15	24.1252	ENSG00000079263	SP140
3572	-1.46035	3.99163	-10.6556	5.82e-23	4.3e-22	40.6329	ENSG00000134352	IL6ST
166614	-1.4603	1.20462	-9.09722	9.17e-18	4.65e-17	29.3035	ENSG00000170390	DCLK2
12	-1.46009	2.04482	-4.79771	2.44e-06	4.88e-06	3.3339	ENSG00000196136	SERPINA3
9046	-1.45977	2.33379	-9.34957	1.42e-18	7.6e-18	30.9217	ENSG00000147443	DOK2
7409	-1.45923	2.69989	-8.98041	2.16e-17	1.06e-16	28.1424	ENSG00000141968	VAV1
57604	-1.45907	1.2418	-7.61199	2.9e-13	1.02e-12	19.0887	ENSG00000250305	TRMT9B
8792	-1.45885	4.19762	-8.88155	4.43e-17	2.12e-16	27.1779	ENSG00000141655	TNFRSF11A
22849	-1.45805	2.18561	-19.845	4.04e-58	2.75e-56	121.587	ENSG00000107864	CPEB3
4005	-1.45791	2.47118	-13.2599	2.01e-32	2.98e-31	62.5677	ENSG00000135363	LMO2
391059	-1.4567	1.66785	-10.0747	5.65e-21	3.58e-20	36.5422	ENSG00000156869	FRRS1
284297	-1.45609	3.2634	-6.38251	5.95e-10	1.62e-09	11.1354	ENSG00000179954	SSC5D
653437	-1.45575	-0.607081	-5.22591	3.09e-07	6.67e-07	5.87022	ENSG00000185176	AQP12B
27314	-1.45489	1.64764	-12.8938	4.76e-31	6.43e-30	59.5714	ENSG00000137502	RAB30
91624	-1.45473	3.10526	-7.53117	4.93e-13	1.7e-12	18.1332	ENSG00000162614	NEXN
90594	-1.45466	1.35858	-8.60911	3.13e-16	1.4e-15	25.7901	ENSG00000171291	ZNF439
81285	-1.45005	-0.0985493	-7.34953	1.6e-12	5.32e-12	17.6328	ENSG00000167332	OR51E2
10855	-1.44838	2.52213	-10.1588	2.94e-21	1.91e-20	37.0129	ENSG00000173083	HPSE
53347	-1.44791	-0.385979	-7.22604	3.51e-12	1.14e-11	16.916	ENSG00000160185	UBASH3A
4131	-1.44684	3.58429	-8.58321	3.76e-16	1.67e-15	25.1391	ENSG00000131711	MAP1B
3059	-1.44598	4.23569	-8.96453	2.42e-17	1.18e-16	27.7714	ENSG00000180353	HCLS1
1545	-1.44479	1.62458	-5.44737	1.01e-07	2.27e-07	6.51828	ENSG00000138061	CYP1B1
400713	-1.44404	0.508472	-6.77377	5.82e-11	1.74e-10	14.0116	ENSG00000221923	ZNF880
54627	-1.44387	0.228721	-6.28332	1.05e-09	2.82e-09	11.2362	ENSG00000212916	MAP10
6035	-1.44374	6.74491	-8.01781	1.92e-14	7.46e-14	21.1173	ENSG00000129538	RNASE1
56925	-1.44236	4.03648	-12.2741	9.43e-29	1.08e-27	53.8916	ENSG00000079257	LXN
9744	-1.44164	2.1983	-7.83439	6.63e-14	2.47e-13	20.3332	ENSG00000072818	ACAP1
8434	-1.43968	2.41078	-11.3297	2.48e-25	2.19e-24	46.3362	ENSG00000122707	RECK
7113	-1.43865	7.77144	-10.8739	1.01e-23	7.88e-23	42.3236	ENSG00000184012	TMPRSS2
3708	-1.43739	3.5405	-10.3414	7.02e-22	4.77e-21	38.2227	ENSG00000150995	ITPR1
8707	-1.43477	-0.0929673	-6.25368	1.25e-09	3.32e-09	11.1321	ENSG00000162630	B3GALT2
624	-1.43452	4.39626	-11.8604	3.06e-27	3.15e-26	50.3922	ENSG00000168398	BDKRB2
79603	-1.43203	1.57455	-6.92793	2.27e-11	6.95e-11	14.7285	ENSG00000090661	CERS4
55024	-1.43184	1.02503	-6.77227	5.88e-11	1.75e-10	13.9162	ENSG00000153064	BANK1
1374	-1.43176	7.23467	-14.7726	3.31e-38	7.39e-37	75.5292	ENSG00000110090	CPT1A
6359	-1.4313	4.13539	-10.4515	2.94e-22	2.06e-21	39.0098	ENSG00000275528	CCL15
6359	-1.4313	4.13539	-10.4515	2.94e-22	2.06e-21	39.0098	ENSG00000275718	CCL15
80303	-1.43123	1.12523	-9.3344	1.58e-18	8.47e-18	31.0595	ENSG00000115468	EFHD1
355	-1.43122	3.98003	-11.3892	1.52e-25	1.37e-24	46.5493	ENSG00000026103	FAS
90355	-1.43114	4.94319	-13.7144	3.82e-34	6.41e-33	66.1951	ENSG00000181751	C5orf30
7454	-1.43092	2.48072	-9.54728	3.21e-19	1.81e-18	32.3664	ENSG00000015285	WAS
25945	-1.43077	3.7394	-9.31619	1.82e-18	9.64e-18	30.4013	ENSG00000177707	NECTIN3
84174	-1.43044	0.622575	-8.37879	1.59e-15	6.74e-15	24.3272	ENSG00000101082	SLA2
374403	-1.43029	1.635	-8.20655	5.26e-15	2.14e-14	22.9576	ENSG00000175463	TBC1D10C
3017	-1.42973	3.26791	-10.4407	3.21e-22	2.24e-21	39.0544	ENSG00000158373	HIST1H2BD
23179	-1.42959	3.73435	-11.6867	1.3e-26	1.27e-25	49.0261	ENSG00000143344	RGL1
10335	-1.42958	4.31501	-7.8357	6.57e-14	2.45e-13	19.9476	ENSG00000072952	MRVI1
4923	-1.42716	-0.286981	-3.9178	0.000108781	0.000185755	0.200699	ENSG00000101188	NTSR1
920	-1.42708	4.88014	-7.73982	1.25e-13	4.54e-13	19.2785	ENSG00000010610	CD4
1880	-1.4264	2.48653	-8.85272	5.46e-17	2.59e-16	27.2721	ENSG00000169508	GPR183
6563	-1.4256	0.394012	-4.501	9.41e-06	1.78e-05	2.40651	ENSG00000141469	SLC14A1
51062	-1.42523	2.70018	-13.9475	4.93e-35	8.83e-34	68.5121	ENSG00000198513	ATL1
915	-1.42508	1.8061	-7.71463	1.47e-13	5.33e-13	19.6386	ENSG00000167286	CD3D
58189	-1.42341	2.88691	-9.47535	5.52e-19	3.04e-18	31.7278	ENSG00000103175	WFDC1
54463	-1.42215	4.86701	-9.27258	2.51e-18	1.32e-17	29.9725	ENSG00000154153	RETREG1
57462	-1.42194	5.58338	-13.5743	1.3e-33	2.1e-32	64.9598	ENSG00000164976	MYORG
27240	-1.4203	0.807812	-7.40982	1.08e-12	3.66e-12	17.875	ENSG00000137078	SIT1
6693	-1.41992	2.69997	-9.0988	9.07e-18	4.6e-17	29.0099	ENSG00000197471	SPN
79626	-1.4199	1.05777	-10.0136	9.07e-21	5.66e-20	36.1842	ENSG00000163154	TNFAIP8L2
493	-1.41917	6.01923	-8.22277	4.71e-15	1.92e-14	22.4949	ENSG00000058668	ATP2B4
54566	-1.418	6.7231	-11.3427	2.23e-25	1.97e-24	46.0883	ENSG00000095203	EPB41L4B
6484	-1.41785	4.69779	-5.65318	3.43e-08	8.04e-08	6.99907	ENSG00000110080	ST3GAL4
57683	-1.41773	1.15862	-7.76551	1.05e-13	3.85e-13	20.0989	ENSG00000283649	ZDBF2
57683	-1.41773	1.15862	-7.76551	1.05e-13	3.85e-13	20.0989	ENSG00000204186	ZDBF2
8353	-1.41744	0.82286	-10.4843	2.27e-22	1.6e-21	39.8741	ENSG00000274750	HIST1H3E
558	-1.41551	4.56158	-8.53084	5.46e-16	2.4e-15	24.6619	ENSG00000167601	AXL
8777	-1.41484	2.29479	-7.49571	6.21e-13	2.13e-12	18.0944	ENSG00000107186	MPDZ
54546	-1.41413	3.97938	-6.76391	6.18e-11	1.84e-10	13.2477	ENSG00000178828	RNF186
2294	-1.41314	3.87523	-9.52877	3.69e-19	2.06e-18	31.9597	ENSG00000103241	FOXF1
23090	-1.41299	2.02192	-8.076	1.29e-14	5.09e-14	21.9818	ENSG00000102935	ZNF423
83439	-1.41298	2.46509	-13.662	6.04e-34	1e-32	66.0582	ENSG00000152284	TCF7L1
5321	-1.41213	2.41402	-5.27249	2.45e-07	5.34e-07	5.47734	ENSG00000116711	PLA2G4A
7991	-1.41129	1.9621	-8.58312	3.77e-16	1.67e-15	25.4826	ENSG00000104723	TUSC3
23643	-1.41119	0.725347	-8.02061	1.88e-14	7.33e-14	21.874	ENSG00000154589	LY96
8676	-1.41033	1.34612	-8.58683	3.67e-16	1.63e-15	25.6445	ENSG00000135604	STX11
940	-1.40965	0.505265	-7.62798	2.61e-13	9.25e-13	19.3273	ENSG00000178562	CD28
57134	-1.40778	2.35563	-9.06228	1.19e-17	5.95e-17	28.8182	ENSG00000117643	MAN1C1
257407	-1.40737	4.63088	-8.38291	1.54e-15	6.55e-15	23.6283	ENSG00000204128	C2orf72
9465	-1.40615	3.20748	-10.0464	7.03e-21	4.42e-20	35.9996	ENSG00000118507	AKAP7
1731	-1.40518	2.28789	-10.3064	9.25e-22	6.22e-21	38.2129	ENSG00000180096	SEPT1
38	-1.4045	5.93997	-13.305	1.36e-32	2.04e-31	62.62	ENSG00000075239	ACAT1
199	-1.40439	3.20574	-9.90496	2.1e-20	1.28e-19	34.9175	ENSG00000204472	AIF1
199	-1.40439	3.20574	-9.90496	2.1e-20	1.28e-19	34.9175	ENSG00000235985	AIF1
199	-1.40439	3.20574	-9.90496	2.1e-20	1.28e-19	34.9175	ENSG00000237727	AIF1
199	-1.40439	3.20574	-9.90496	2.1e-20	1.28e-19	34.9175	ENSG00000235588	AIF1
199	-1.40439	3.20574	-9.90496	2.1e-20	1.28e-19	34.9175	ENSG00000206428	AIF1
199	-1.40439	3.20574	-9.90496	2.1e-20	1.28e-19	34.9175	ENSG00000234836	AIF1
145781	-1.40342	3.97125	-11.1559	1.03e-24	8.65e-24	44.6526	ENSG00000137878	GCOM1
6402	-1.40264	2.04836	-6.66105	1.15e-10	3.34e-10	13.0377	ENSG00000188404	SELL
64236	-1.40256	4.29833	-13.819	1.53e-34	2.65e-33	67.1505	ENSG00000120913	PDLIM2
122773	-1.40234	-0.201432	-11.2868	3.53e-25	3.08e-24	46.3912	ENSG00000197776	KLHDC1
23769	-1.40126	-0.387212	-8.24256	4.1e-15	1.68e-14	23.5398	ENSG00000126500	FLRT1
6548	-1.4001	6.33819	-12.8962	4.66e-31	6.3e-30	59.1016	ENSG00000090020	SLC9A1
200879	-1.39957	5.352	-9.31434	1.84e-18	9.76e-18	30.2651	ENSG00000163898	LIPH
9938	-1.3993	2.62828	-10.3412	7.03e-22	4.77e-21	38.4086	ENSG00000163219	ARHGAP25
54677	-1.39929	3.90162	-11.8177	4.37e-27	4.45e-26	50.0913	ENSG00000005469	CROT
158471	-1.39844	5.23294	-5.62504	3.98e-08	9.29e-08	6.8311	ENSG00000106772	PRUNE2
8835	-1.3978	3.25672	-12.5079	1.3e-29	1.59e-28	55.9847	ENSG00000120833	SOCS2
10100	-1.39683	2.82796	-7.34265	1.67e-12	5.55e-12	16.9953	ENSG00000134198	TSPAN2
3953	-1.39551	2.61871	-11.2497	4.78e-25	4.15e-24	45.6505	ENSG00000116678	LEPR
84302	-1.39536	4.51703	-7.59551	3.23e-13	1.14e-12	18.3614	ENSG00000165152	TMEM246
284	-1.39432	1.09677	-8.35494	1.88e-15	7.91e-15	24.0753	ENSG00000154188	ANGPT1
55553	-1.39348	1.11603	-7.28965	2.34e-12	7.71e-12	17.0648	ENSG00000110693	SOX6
5293	-1.39312	3.04696	-8.98883	2.03e-17	9.98e-17	28.1397	ENSG00000171608	PIK3CD
89790	-1.39112	2.39341	-7.43006	9.5e-13	3.23e-12	17.6744	ENSG00000142512	SIGLEC10
4093	-1.39103	1.04488	-6.00621	5.04e-09	1.27e-08	9.56167	ENSG00000120693	SMAD9
9982	-1.39098	3.00054	-6.24608	1.31e-09	3.46e-09	10.4371	ENSG00000137440	FGFBP1
51474	-1.39065	7.59438	-11.3712	1.76e-25	1.57e-24	46.3423	ENSG00000050405	LIMA1
963	-1.39064	4.30341	-7.42269	9.97e-13	3.37e-12	17.2702	ENSG00000143119	CD53
10404	-1.39022	3.86489	-10.6779	4.87e-23	3.62e-22	40.8309	ENSG00000104324	CPQ
388341	-1.39017	4.58043	-12.256	1.1e-28	1.25e-27	53.6911	ENSG00000181350	LRRC75A
79789	-1.38968	5.89359	-12.6437	4.07e-30	5.17e-29	56.9397	ENSG00000165959	CLMN
1376	-1.38868	5.70972	-16.8599	2.3e-46	8.39e-45	94.2545	ENSG00000157184	CPT2
10979	-1.38754	4.24922	-7.42037	1.01e-12	3.42e-12	17.2595	ENSG00000073712	FERMT2
51655	-1.38743	2.54349	-6.62775	1.4e-10	4.04e-10	12.7316	ENSG00000108551	RASD1
8365	-1.38691	0.13429	-8.70817	1.54e-16	7.04e-16	26.7048	ENSG00000158406	HIST1H4H
64321	-1.38665	0.445768	-9.3152	1.83e-18	9.7e-18	31.033	ENSG00000164736	SOX17
2217	-1.38505	7.75822	-9.24453	3.09e-18	1.61e-17	29.7838	ENSG00000104870	FCGRT
27134	-1.38451	6.49467	-10.8066	1.74e-23	1.33e-22	41.7536	ENSG00000105289	TJP3
148170	-1.38442	5.42582	-8.37965	1.58e-15	6.7e-15	23.5759	ENSG00000278444	CDC42EP5
148170	-1.38442	5.42582	-8.37965	1.58e-15	6.7e-15	23.5759	ENSG00000167617	CDC42EP5
148170	-1.38442	5.42582	-8.37965	1.58e-15	6.7e-15	23.5759	ENSG00000273622	CDC42EP5
148170	-1.38442	5.42582	-8.37965	1.58e-15	6.7e-15	23.5759	ENSG00000273633	CDC42EP5
285671	-1.3843	-0.0665845	-7.85272	5.86e-14	2.2e-13	20.8827	ENSG00000164197	RNF180
57091	-1.384	-0.391683	-7.22499	3.54e-12	1.15e-11	16.9166	ENSG00000087589	CASS4
4166	-1.38397	0.928701	-6.99015	1.54e-11	4.8e-11	15.2534	ENSG00000183196	CHST6
57568	-1.38348	5.32128	-10.4235	3.67e-22	2.55e-21	38.7195	ENSG00000116991	SIPA1L2
84217	-1.38295	-0.380944	-8.35608	1.86e-15	7.85e-15	24.3241	ENSG00000066185	ZMYND12
161176	-1.3828	0.171155	-8.95101	2.67e-17	1.3e-16	28.4286	ENSG00000176438	SYNE3
257106	-1.38235	3.74486	-8.41058	1.27e-15	5.43e-15	23.9183	ENSG00000186517	ARHGAP30
222962	-1.38061	1.64815	-7.2302	3.42e-12	1.11e-11	16.5875	ENSG00000164638	SLC29A4
3117	-1.38029	4.94533	-5.25025	2.74e-07	5.94e-07	4.96735	ENSG00000232062	HLA-DQA1
3117	-1.38029	4.94533	-5.25025	2.74e-07	5.94e-07	4.96735	ENSG00000231823	HLA-DQA2
3117	-1.38029	4.94533	-5.25025	2.74e-07	5.94e-07	4.96735	ENSG00000233192	HLA-DQA2
3117	-1.38029	4.94533	-5.25025	2.74e-07	5.94e-07	4.96735	ENSG00000236418	HLA-DQA1
3117	-1.38029	4.94533	-5.25025	2.74e-07	5.94e-07	4.96735	ENSG00000257473	HLA-DQA2
3117	-1.38029	4.94533	-5.25025	2.74e-07	5.94e-07	4.96735	ENSG00000206305	HLA-DQA1
3117	-1.38029	4.94533	-5.25025	2.74e-07	5.94e-07	4.96735	ENSG00000196735	HLA-DQA1
3117	-1.38029	4.94533	-5.25025	2.74e-07	5.94e-07	4.96735	ENSG00000223793	HLA-DQA2
3117	-1.38029	4.94533	-5.25025	2.74e-07	5.94e-07	4.96735	ENSG00000206301	HLA-DQA2
3117	-1.38029	4.94533	-5.25025	2.74e-07	5.94e-07	4.96735	ENSG00000225103	HLA-DQA2
3117	-1.38029	4.94533	-5.25025	2.74e-07	5.94e-07	4.96735	ENSG00000231526	HLA-DQA2
3117	-1.38029	4.94533	-5.25025	2.74e-07	5.94e-07	4.96735	ENSG00000225890	HLA-DQA1
3117	-1.38029	4.94533	-5.25025	2.74e-07	5.94e-07	4.96735	ENSG00000237541	HLA-DQA2
3117	-1.38029	4.94533	-5.25025	2.74e-07	5.94e-07	4.96735	ENSG00000228284	HLA-DQA1
23327	-1.37978	6.08425	-14.5245	3.01e-37	6.13e-36	73.3071	ENSG00000049759	NEDD4L
100049587	-1.37959	-0.457452	-4.31127	2.15e-05	3.93e-05	1.7926	ENSG00000254415	SIGLEC14
115330	-1.37905	1.19464	-12.2958	7.85e-29	9.05e-28	54.5736	ENSG00000164849	GPR146
388507	-1.37835	0.349779	-9.03536	1.44e-17	7.2e-17	29.0052	ENSG00000214189	ZNF788
23705	-1.37522	2.40955	-7.47193	7.24e-13	2.48e-12	17.9262	ENSG00000182985	CADM1
5357	-1.37446	7.75552	-12.305	7.26e-29	8.38e-28	54.1042	ENSG00000120756	PLS1
79611	-1.37268	-0.515276	-5.48103	8.45e-08	1.92e-07	7.10982	ENSG00000111058	ACSS3
80342	-1.37258	1.48558	-8.5292	5.52e-16	2.43e-15	25.2206	ENSG00000009790	TRAF3IP3
1026	-1.37147	7.33129	-9.07073	1.11e-17	5.61e-17	28.5014	ENSG00000124762	CDKN1A
728118	-1.37064	0.0781731	-10.0971	4.74e-21	3.03e-20	36.9716	ENSG00000184923	NUTM2A
140706	-1.37053	0.629199	-11.0606	2.23e-24	1.82e-23	44.4799	ENSG00000101331	CCM2L
10859	-1.37028	1.58992	-6.84747	3.72e-11	1.12e-10	14.2542	ENSG00000277807	LILRB1
10859	-1.37028	1.58992	-6.84747	3.72e-11	1.12e-10	14.2542	ENSG00000277134	LILRB1
10859	-1.37028	1.58992	-6.84747	3.72e-11	1.12e-10	14.2542	ENSG00000274669	LILRB1
10859	-1.37028	1.58992	-6.84747	3.72e-11	1.12e-10	14.2542	ENSG00000104972	LILRB1
10859	-1.37028	1.58992	-6.84747	3.72e-11	1.12e-10	14.2542	ENSG00000276452	LILRB1
28	-1.37022	3.67799	-8.06832	1.36e-14	5.36e-14	21.5915	ENSG00000281879	ABO
28	-1.37022	3.67799	-8.06832	1.36e-14	5.36e-14	21.5915	ENSG00000175164	ABO
26084	-1.37006	2.19176	-9.23514	3.32e-18	1.73e-17	30.113	ENSG00000277101	ARHGEF26
26084	-1.37006	2.19176	-9.23514	3.32e-18	1.73e-17	30.113	ENSG00000114790	ARHGEF26
11027	-1.37005	-1.02397	-5.90113	9.01e-09	2.22e-08	9.36314	ENSG00000275290	LILRA2
11027	-1.37005	-1.02397	-5.90113	9.01e-09	2.22e-08	9.36314	ENSG00000239998	LILRA2
11027	-1.37005	-1.02397	-5.90113	9.01e-09	2.22e-08	9.36314	ENSG00000274000	LILRA2
11027	-1.37005	-1.02397	-5.90113	9.01e-09	2.22e-08	9.36314	ENSG00000278634	LILRA2
57622	-1.36989	-0.216769	-7.49442	6.26e-13	2.15e-12	18.5868	ENSG00000128011	LRFN1
9252	-1.36979	3.06499	-14.7853	2.96e-38	6.64e-37	75.8426	ENSG00000100784	RPS6KA5
5920	-1.3695	4.39937	-6.09755	3.03e-09	7.79e-09	9.39025	ENSG00000133321	RARRES3
4534	-1.36891	4.59907	-17.3088	3.94e-48	1.56e-46	98.3494	ENSG00000171100	MTM1
4818	-1.36817	1.72373	-6.3363	7.77e-10	2.1e-09	11.2516	ENSG00000105374	NKG7
3236	-1.36662	0.462506	-4.84056	2e-06	4.01e-06	3.88538	ENSG00000128710	HOXD10
1593	-1.36604	5.2241	-7.59501	3.24e-13	1.14e-12	18.3234	ENSG00000135929	CYP27A1
57198	-1.36584	3.72591	-8.42747	1.13e-15	4.84e-15	24.0379	ENSG00000143515	ATP8B2
340542	-1.36534	-0.127951	-4.59986	6.05e-06	1.16e-05	2.93895	ENSG00000184515	BEX5
92521	-1.36509	4.57811	-11.058	2.28e-24	1.86e-23	43.8031	ENSG00000128487	SPECC1
9796	-1.36502	0.0149733	-6.855	3.55e-11	1.08e-10	14.5938	ENSG00000168490	PHYHIP
10974	-1.36472	5.09499	-5.8878	9.69e-09	2.38e-08	8.21236	ENSG00000148671	ADIRF
124961	-1.36461	2.86389	-9.77972	5.49e-20	3.25e-19	34.0386	ENSG00000180787	ZFP3
1384	-1.36385	5.8656	-8.79897	8.04e-17	3.76e-16	26.519	ENSG00000095321	CRAT
81029	-1.36316	2.01425	-8.71462	1.47e-16	6.74e-16	26.4112	ENSG00000111186	WNT5B
6840	-1.36285	6.42057	-9.58254	2.46e-19	1.4e-18	32.2612	ENSG00000197321	SVIL
10397	-1.36163	8.52344	-8.47217	8.26e-16	3.58e-15	24.2742	ENSG00000104419	NDRG1
11279	-1.35968	0.916716	-8.80767	7.55e-17	3.54e-16	27.2859	ENSG00000102349	KLF8
1843	-1.35833	6.56058	-7.13431	6.27e-12	2e-11	15.4049	ENSG00000120129	DUSP1
120224	-1.35664	7.08715	-8.67	2.03e-16	9.18e-16	25.6218	ENSG00000151715	TMEM45B
8722	-1.35615	3.68716	-8.4191	1.2e-15	5.13e-15	23.9868	ENSG00000174080	CTSF
30812	-1.35448	0.289252	-4.5428	7.81e-06	1.49e-05	2.61842	ENSG00000005513	SOX8
57494	-1.35385	1.66262	-8.26185	3.59e-15	1.48e-14	23.3269	ENSG00000166532	RIMKLB
151195	-1.35335	4.84895	-19.8432	4.11e-58	2.78e-56	121.295	ENSG00000163249	CCNYL1
5337	-1.35315	4.90394	-12.5962	6.1e-30	7.63e-29	56.5539	ENSG00000075651	PLD1
23641	-1.35266	1.38492	-8.84872	5.62e-17	2.66e-16	27.4948	ENSG00000182195	LDOC1
8800	-1.35223	2.89226	-18.6067	3.01e-53	1.65e-51	110.314	ENSG00000166821	PEX11A
126868	-1.35197	0.399756	-6.04118	4.15e-09	1.05e-08	9.88889	ENSG00000173212	MAB21L3
9588	-1.35195	7.7732	-17.6985	1.14e-49	5.06e-48	101.883	ENSG00000117592	PRDX6
56944	-1.35151	4.15798	-7.84818	6.04e-14	2.27e-13	20.051	ENSG00000116774	OLFML3
2894	-1.35127	-0.387213	-7.84476	6.18e-14	2.32e-13	20.8878	ENSG00000182771	GRID1
51285	-1.35081	2.61162	-9.54004	3.39e-19	1.9e-18	32.2802	ENSG00000103710	RASL12
3109	-1.35014	4.74865	-6.53857	2.38e-10	6.72e-10	11.854	ENSG00000242574	HLA-DMB
3109	-1.35014	4.74865	-6.53857	2.38e-10	6.72e-10	11.854	ENSG00000234154	HLA-DMB
3109	-1.35014	4.74865	-6.53857	2.38e-10	6.72e-10	11.854	ENSG00000239329	HLA-DMB
3109	-1.35014	4.74865	-6.53857	2.38e-10	6.72e-10	11.854	ENSG00000226264	HLA-DMB
3109	-1.35014	4.74865	-6.53857	2.38e-10	6.72e-10	11.854	ENSG00000241296	HLA-DMB
3109	-1.35014	4.74865	-6.53857	2.38e-10	6.72e-10	11.854	ENSG00000241674	HLA-DMB
3109	-1.35014	4.74865	-6.53857	2.38e-10	6.72e-10	11.854	ENSG00000242092	HLA-DMB
3109	-1.35014	4.74865	-6.53857	2.38e-10	6.72e-10	11.854	ENSG00000242386	HLA-DMB
79629	-1.35006	3.54459	-16.2891	4.04e-44	1.27e-42	89.2421	ENSG00000099330	OCEL1
2302	-1.34952	0.212973	-3.08194	0.00223097	0.00335228	-2.69234	ENSG00000129654	FOXJ1
55423	-1.34936	0.354295	-6.55947	2.1e-10	5.98e-10	12.8023	ENSG00000089012	SIRPG
84814	-1.34854	0.215108	-8.29816	2.79e-15	1.15e-14	23.8395	ENSG00000160539	PLPP7
2593	-1.34839	0.700791	-8.10608	1.05e-14	4.17e-14	22.4588	ENSG00000130005	GAMT
6041	-1.34753	3.87933	-15.1994	7.32e-40	1.82e-38	79.4133	ENSG00000135828	RNASEL
282679	-1.34543	1.45983	-12.4716	1.76e-29	2.15e-28	56.026	ENSG00000178301	AQP11
23552	-1.34513	2.26609	-10.6443	6.37e-23	4.69e-22	40.8755	ENSG00000156345	CDK20
130271	-1.34376	1.42558	-7.7181	1.44e-13	5.22e-13	19.7406	ENSG00000152527	PLEKHH2
1159	-1.3411	6.90808	-8.76451	1.03e-16	4.78e-16	26.2875	ENSG00000237289	CKMT1B
154141	-1.34065	4.76481	-13.559	1.49e-33	2.4e-32	64.8502	ENSG00000172197	MBOAT1
9867	-1.3404	6.36685	-14.9067	1e-38	2.33e-37	76.7032	ENSG00000198961	PJA2
358	-1.33966	6.06067	-6.83096	4.11e-11	1.24e-10	13.5501	ENSG00000240583	AQP1
51280	-1.33927	8.2687	-9.83467	3.6e-20	2.16e-19	34.2129	ENSG00000135052	GOLM1
3936	-1.339	5.91994	-6.31319	8.88e-10	2.39e-09	10.5363	ENSG00000136167	LCP1
30818	-1.33741	0.133882	-7.50736	5.75e-13	1.98e-12	18.6143	ENSG00000115041	KCNIP3
51660	-1.33682	4.99195	-14.7063	5.98e-38	1.29e-36	74.9325	ENSG00000060762	MPC1
57469	-1.33617	-0.177022	-7.00645	1.4e-11	4.35e-11	15.541	ENSG00000204851	PNMA8B
10810	-1.336	1.3171	-5.42742	1.11e-07	2.5e-07	6.49165	ENSG00000132970	WASF3
7869	-1.33537	5.31387	-7.77772	9.68e-14	3.56e-13	19.5141	ENSG00000012171	SEMA3B
2252	-1.33445	2.06657	-6.68388	1e-10	2.92e-10	13.1635	ENSG00000140285	FGF7
5874	-1.33426	0.417661	-5.19184	3.66e-07	7.87e-07	5.5408	ENSG00000041353	RAB27B
221895	-1.33342	2.70258	-10.9241	6.74e-24	5.3e-23	43.0078	ENSG00000153814	JAZF1
8630	-1.33297	1.08127	-8.17366	6.61e-15	2.66e-14	22.8475	ENSG00000025423	HSD17B6
83604	-1.33245	3.59171	-8.16368	7.07e-15	2.85e-14	22.2495	ENSG00000147027	TMEM47
782	-1.33231	2.60138	-13.0305	1.46e-31	2.05e-30	60.5837	ENSG00000067191	CACNB1
3690	-1.33161	2.39669	-8.14488	8.05e-15	3.22e-14	22.3669	ENSG00000259207	ITGB3
56100	-1.33115	0.083228	-5.18889	3.72e-07	7.98e-07	5.58053	ENSG00000253305	PCDHGB6
51170	-1.33101	6.90315	-14.6579	9.19e-38	1.94e-36	74.5014	ENSG00000198189	HSD17B11
368	-1.33004	2.99431	-8.23381	4.36e-15	1.79e-14	22.8522	ENSG00000091262	ABCC6
368	-1.33004	2.99431	-8.23381	4.36e-15	1.79e-14	22.8522	ENSG00000275331	ABCC6
89927	-1.32744	2.64213	-9.36881	1.23e-18	6.62e-18	31.0047	ENSG00000278823	C16orf45
89927	-1.32744	2.64213	-9.36881	1.23e-18	6.62e-18	31.0047	ENSG00000166780	C16orf45
23194	-1.32581	2.31518	-9.02403	1.57e-17	7.79e-17	28.5594	ENSG00000183580	FBXL7
127435	-1.325	3.84687	-6.51775	2.69e-10	7.57e-10	11.8253	ENSG00000174348	PODN
9215	-1.32464	4.54298	-11.8787	2.63e-27	2.71e-26	50.5365	ENSG00000133424	LARGE1
266977	-1.32461	-0.340695	-3.92241	0.000106811	0.000182503	0.261869	ENSG00000153292	ADGRF1
132884	-1.32429	-0.115343	-7.10147	7.71e-12	2.45e-11	16.1144	ENSG00000173040	EVC2
22873	-1.32424	1.80883	-8.19204	5.82e-15	2.36e-14	22.8239	ENSG00000134874	DZIP1
8529	-1.32413	1.52024	-3.49158	0.000545968	0.000871451	-1.64594	ENSG00000186115	CYP4F2
83543	-1.32098	2.45531	-7.77433	9.9e-14	3.64e-13	19.8874	ENSG00000126878	AIF1L
6638	-1.31976	4.49158	-6.46768	3.62e-10	1.01e-09	11.4635	ENSG00000128739	SNRPN
54996	-1.31916	2.968	-10.5839	1.03e-22	7.45e-22	40.2536	ENSG00000117791	MARC2
5144	-1.31851	4.10839	-11.8397	3.64e-27	3.72e-26	50.2538	ENSG00000113448	PDE4D
3702	-1.31849	1.22862	-6.90278	2.65e-11	8.08e-11	14.6706	ENSG00000113263	ITK
6844	-1.31819	5.37862	-14.4001	9.07e-37	1.79e-35	72.2096	ENSG00000220205	VAMP2
64084	-1.31717	-0.574316	-4.88292	1.64e-06	3.31e-06	4.27795	ENSG00000158258	CLSTN2
9920	-1.31421	5.05913	-9.89939	2.19e-20	1.33e-19	34.6688	ENSG00000273645	KBTBD11
9920	-1.31421	5.05913	-9.89939	2.19e-20	1.33e-19	34.6688	ENSG00000176595	KBTBD11
284391	-1.31122	2.17727	-8.12907	8.98e-15	3.58e-14	22.3235	ENSG00000223547	ZNF844
64092	-1.31116	2.23098	-7.70272	1.59e-13	5.76e-13	19.4788	ENSG00000155307	SAMSN1
55281	-1.31105	4.12321	-13.7386	3.09e-34	5.21e-33	66.4697	ENSG00000146859	TMEM140
135	-1.30936	1.73907	-11.4364	1.03e-25	9.38e-25	47.3671	ENSG00000128271	ADORA2A
51177	-1.30934	4.52309	-8.70719	1.55e-16	7.09e-16	25.9106	ENSG00000023902	PLEKHO1
51411	-1.30913	2.87545	-12.1825	2.05e-28	2.28e-27	53.3225	ENSG00000110934	BIN2
148418	-1.30737	2.7936	-9.09744	9.16e-18	4.65e-17	28.991	ENSG00000203943	SAMD13
4057	-1.30521	1.48235	-4.88955	1.59e-06	3.21e-06	3.91967	ENSG00000012223	LTF
4242	-1.30503	2.96385	-11.9423	1.54e-27	1.62e-26	51.2968	ENSG00000100060	MFNG
79365	-1.30501	4.07062	-7.21091	3.87e-12	1.25e-11	15.9679	ENSG00000123095	BHLHE41
644538	-1.30467	0.803801	-7.54057	4.63e-13	1.6e-12	18.7171	ENSG00000184785	SMIM10
83700	-1.30465	3.87111	-9.88192	2.51e-20	1.52e-19	34.6364	ENSG00000166086	JAM3
4050	-1.30438	2.43485	-8.06085	1.43e-14	5.63e-14	21.8141	ENSG00000206437	LTB
4050	-1.30438	2.43485	-8.06085	1.43e-14	5.63e-14	21.8141	ENSG00000238114	LTB
4050	-1.30438	2.43485	-8.06085	1.43e-14	5.63e-14	21.8141	ENSG00000227507	LTB
4050	-1.30438	2.43485	-8.06085	1.43e-14	5.63e-14	21.8141	ENSG00000236237	LTB
4050	-1.30438	2.43485	-8.06085	1.43e-14	5.63e-14	21.8141	ENSG00000236925	LTB
4050	-1.30438	2.43485	-8.06085	1.43e-14	5.63e-14	21.8141	ENSG00000223448	LTB
4050	-1.30438	2.43485	-8.06085	1.43e-14	5.63e-14	21.8141	ENSG00000204487	LTB
4050	-1.30438	2.43485	-8.06085	1.43e-14	5.63e-14	21.8141	ENSG00000231314	LTB
146857	-1.30416	2.07158	-5.08549	6.18e-07	1.3e-06	4.67619	ENSG00000154760	SLFN13
3118	-1.30365	2.38358	-5.12257	5.15e-07	1.09e-06	4.78258	ENSG00000206301	HLA-DQA2
3118	-1.30365	2.38358	-5.12257	5.15e-07	1.09e-06	4.78258	ENSG00000233192	HLA-DQA2
3118	-1.30365	2.38358	-5.12257	5.15e-07	1.09e-06	4.78258	ENSG00000231526	HLA-DQA2
3118	-1.30365	2.38358	-5.12257	5.15e-07	1.09e-06	4.78258	ENSG00000257473	HLA-DQA2
3118	-1.30365	2.38358	-5.12257	5.15e-07	1.09e-06	4.78258	ENSG00000231823	HLA-DQA2
3118	-1.30365	2.38358	-5.12257	5.15e-07	1.09e-06	4.78258	ENSG00000225103	HLA-DQA2
3118	-1.30365	2.38358	-5.12257	5.15e-07	1.09e-06	4.78258	ENSG00000223793	HLA-DQA2
3118	-1.30365	2.38358	-5.12257	5.15e-07	1.09e-06	4.78258	ENSG00000237541	HLA-DQA2
10020	-1.3036	5.94201	-5.88163	1e-08	2.46e-08	8.16728	ENSG00000159921	GNE
4644	-1.30228	3.242	-8.94513	2.79e-17	1.36e-16	27.7927	ENSG00000197535	MYO5A
7691	-1.30194	0.603702	-13.7589	2.59e-34	4.39e-33	67.1774	ENSG00000131849	ZNF132
54596	-1.30188	2.40355	-2.92285	0.00370953	0.00543717	-3.6427	ENSG00000240563	L1TD1
10172	-1.30076	0.600467	-6.17114	2e-09	5.23e-09	10.5592	ENSG00000152454	ZNF256
91862	-1.30043	5.09703	-14.5251	2.99e-37	6.1e-36	73.3232	ENSG00000140832	MARVELD3
34	-1.3004	5.46027	-12.2752	9.34e-29	1.07e-27	53.8203	ENSG00000117054	ACADM
9104	-1.29866	-1.16826	-4.11266	4.95e-05	8.74e-05	1.12452	ENSG00000130988	RGN
26034	-1.29764	0.734838	-7.95022	3.04e-14	1.16e-13	21.416	ENSG00000074706	IPCEF1
54751	-1.29561	6.63486	-16.6215	2e-45	6.9e-44	92.1048	ENSG00000162458	FBLIM1
3590	-1.2947	2.36776	-11.7968	5.21e-27	5.25e-26	50.2044	ENSG00000137070	IL11RA
57530	-1.29435	7.12747	-10.9865	4.07e-24	3.26e-23	43.2073	ENSG00000143375	CGN
160518	-1.29271	3.27556	-9.93961	1.61e-20	9.86e-20	35.1821	ENSG00000170456	DENND5B
5313	-1.29253	-0.155931	-3.03966	0.00255908	0.00381497	-2.72894	ENSG00000143627	PKLR
5313	-1.29253	-0.155931	-3.03966	0.00255908	0.00381497	-2.72894	ENSG00000262785	PKLR
112399	-1.29246	5.47308	-6.33816	7.69e-10	2.08e-09	10.6803	ENSG00000129521	EGLN3
7903	-1.29191	2.60936	-9.62793	1.74e-19	1e-18	32.9609	ENSG00000113532	ST8SIA4
85457	-1.29058	5.18065	-22.6804	3.84e-69	5.14e-67	146.667	ENSG00000198894	CIPC
79947	-1.29025	5.32735	-18.1269	2.34e-51	1.15e-49	105.74	ENSG00000117682	DHDDS
55228	-1.28999	0.256797	-5.57725	5.12e-08	1.18e-07	7.46753	ENSG00000182013	PNMA8A
2185	-1.28984	5.86141	-11.6014	2.64e-26	2.53e-25	48.1989	ENSG00000120899	PTK2B
23467	-1.28983	1.86324	-5.41379	1.19e-07	2.68e-07	6.31383	ENSG00000221890	NPTXR
3321	-1.28929	4.97239	-12.1343	3.07e-28	3.38e-27	52.6489	ENSG00000143061	IGSF3
56131	-1.28861	0.233947	-7.39514	1.19e-12	4.01e-12	17.8932	ENSG00000081818	PCDHB4
1363	-1.28855	4.43499	-5.19237	3.65e-07	7.85e-07	4.72397	ENSG00000109472	CPE
146722	-1.28789	0.898601	-6.75231	6.63e-11	1.96e-10	13.8425	ENSG00000186074	CD300LF
11320	-1.28746	6.12867	-12.149	2.71e-28	3e-27	52.7562	ENSG00000071073	MGAT4A
57692	-1.28666	0.253059	-6.06476	3.64e-09	9.3e-09	10.0372	ENSG00000198934	MAGEE1
81563	-1.28655	5.55744	-9.19597	4.43e-18	2.29e-17	29.3916	ENSG00000116667	C1orf21
6886	-1.28618	0.327386	-8.8697	4.82e-17	2.3e-16	27.8314	ENSG00000162367	TAL1
3169	-1.28579	4.38898	-5.16589	4.16e-07	8.9e-07	4.60228	ENSG00000129514	FOXA1
400916	-1.28495	5.66904	-9.9692	1.28e-20	7.9e-20	35.1903	ENSG00000273607	CHCHD10
400916	-1.28495	5.66904	-9.9692	1.28e-20	7.9e-20	35.1903	ENSG00000250479	CHCHD10
6565	-1.28444	1.18146	-11.5914	2.87e-26	2.74e-25	48.7295	ENSG00000163406	SLC15A2
54413	-1.28444	0.166217	-9.57752	2.55e-19	1.45e-18	33.0239	ENSG00000196338	NLGN3
54795	-1.28347	6.83592	-9.65904	1.38e-19	7.97e-19	32.843	ENSG00000130529	TRPM4
1435	-1.28328	3.7887	-9.61072	1.99e-19	1.14e-18	32.5988	ENSG00000184371	CSF1
196740	-1.28236	2.98203	-8.07213	1.33e-14	5.22e-14	21.7546	ENSG00000165633	VSTM4
10316	-1.28197	0.274791	-8.38293	1.54e-15	6.55e-15	24.424	ENSG00000171596	NMUR1
2034	-1.2814	7.28749	-11.2378	5.27e-25	4.56e-24	45.2442	ENSG00000116016	EPAS1
83667	-1.28041	4.68764	-14.6369	1.11e-37	2.32e-36	74.3332	ENSG00000285069	SESN2
83667	-1.28041	4.68764	-14.6369	1.11e-37	2.32e-36	74.3332	ENSG00000130766	SESN2
157695	-1.28012	0.722028	-7.53668	4.75e-13	1.64e-12	18.7119	ENSG00000180190	TDRP
79689	-1.28007	1.75432	-6.26438	1.18e-09	3.13e-09	10.8462	ENSG00000127954	STEAP4
51533	-1.27921	1.40538	-13.2905	1.54e-32	2.31e-31	63.0377	ENSG00000010318	PHF7
203111	-1.27599	-0.111699	-4.28227	2.43e-05	4.42e-05	1.61996	ENSG00000177459	ERICH5
3790	-1.27526	2.94079	-8.00125	2.15e-14	8.32e-14	21.2921	ENSG00000170745	KCNS3
3575	-1.27514	1.65313	-5.31876	1.94e-07	4.27e-07	5.90503	ENSG00000168685	IL7R
79899	-1.2741	5.48872	-10.0428	7.23e-21	4.55e-20	35.7576	ENSG00000135362	PRR5L
133522	-1.27318	1.93722	-11.6312	2.06e-26	1.99e-25	48.9315	ENSG00000155846	PPARGC1B
54843	-1.27203	5.8703	-9.05915	1.21e-17	6.08e-17	28.3914	ENSG00000137501	SYTL2
9844	-1.27169	3.0746	-8.78592	8.83e-17	4.12e-16	26.6951	ENSG00000155849	ELMO1
5029	-1.27141	2.66539	-10.9747	4.48e-24	3.58e-23	43.4436	ENSG00000175591	P2RY2
8801	-1.26763	7.02843	-14.6953	6.59e-38	1.41e-36	74.8346	ENSG00000172340	SUCLG2
284439	-1.26633	2.79341	-15.5706	2.62e-41	7.05e-40	82.9126	ENSG00000181035	SLC25A42
27036	-1.26563	0.0737803	-5.97405	6.03e-09	1.51e-08	9.58931	ENSG00000168995	SIGLEC7
81704	-1.26549	3.89022	-7.05322	1.04e-11	3.28e-11	15.0198	ENSG00000107099	DOCK8
221981	-1.2645	-0.76509	-5.37458	1.46e-07	3.25e-07	6.64015	ENSG00000005108	THSD7A
340745	-1.26407	-1.29273	-3.8772	0.000127674	0.000216781	0.265508	ENSG00000204033	LRIT2
85007	-1.26283	4.67537	-15.4632	6.88e-41	1.8e-39	81.702	ENSG00000175309	PHYKPL
10444	-1.26256	5.9849	-18.6408	2.21e-53	1.22e-51	110.396	ENSG00000160445	ZER1
2619	-1.26241	1.74427	-4.32379	2.04e-05	3.73e-05	1.39862	ENSG00000180447	GAS1
6097	-1.26236	3.93024	-6.39294	5.6e-10	1.53e-09	11.1097	ENSG00000143365	RORC
1612	-1.26102	4.04902	-5.96824	6.22e-09	1.56e-08	8.73166	ENSG00000196730	DAPK1
55366	-1.2604	6.38367	-12.0034	9.24e-28	9.84e-27	51.5383	ENSG00000205213	LGR4
9540	-1.26026	5.04407	-13.7582	2.6e-34	4.41e-33	66.5768	ENSG00000115129	TP53I3
59277	-1.25927	3.97007	-9.87975	2.55e-20	1.54e-19	34.6111	ENSG00000074527	NTN4
345079	-1.25903	3.72109	-13.2509	2.17e-32	3.22e-31	62.2882	ENSG00000186212	SOWAHB
22903	-1.25781	5.45416	-13.2908	1.54e-32	2.3e-31	62.5003	ENSG00000132640	BTBD3
84626	-1.2571	0.569285	-6.55064	2.22e-10	6.28e-10	12.7158	ENSG00000133619	KRBA1
255394	-1.25629	1.77272	-10.8585	1.14e-23	8.88e-23	42.6972	ENSG00000166046	TCP11L2
3357	-1.25571	-0.834668	-4.88863	1.59e-06	3.23e-06	4.34993	ENSG00000135914	HTR2B
83706	-1.2555	4.28933	-7.86752	5.3e-14	2e-13	20.1719	ENSG00000149781	FERMT3
23169	-1.25536	6.1877	-12.7108	2.29e-30	2.97e-29	57.5122	ENSG00000116704	SLC35D1
9976	-1.2549	1.72685	-7.92886	3.51e-14	1.34e-13	21.0885	ENSG00000110852	CLEC2B
22797	-1.25452	1.11278	-6.19285	1.77e-09	4.64e-09	10.5913	ENSG00000105967	TFEC
3676	-1.25424	3.62727	-8.31784	2.43e-15	1.01e-14	23.3074	ENSG00000115232	ITGA4
54502	-1.25306	7.44585	-14.2665	2.96e-36	5.71e-35	71.0498	ENSG00000163694	RBM47
1366	-1.25284	8.49225	-11.6637	1.58e-26	1.53e-25	48.767	ENSG00000181885	CLDN7
340152	-1.25076	1.16416	-9.61051	1.99e-19	1.14e-18	33.133	ENSG00000178199	ZC3H12D
10655	-1.24712	0.330354	-4.19125	3.57e-05	6.4e-05	1.17345	ENSG00000173253	DMRT2
5341	-1.24698	3.53684	-6.25674	1.23e-09	3.27e-09	10.4032	ENSG00000115956	PLEK
375387	-1.24696	1.77701	-9.36854	1.23e-18	6.63e-18	31.2147	ENSG00000174004	NRROS
115290	-1.24607	1.00013	-5.7827	1.71e-08	4.13e-08	8.39366	ENSG00000282954	FBXO17
115290	-1.24607	1.00013	-5.7827	1.71e-08	4.13e-08	8.39366	ENSG00000269190	FBXO17
8742	-1.24472	3.75876	-10.1052	4.45e-21	2.85e-20	36.3731	ENSG00000239697	TNFSF12
408	-1.24461	4.87121	-13.4148	5.23e-33	8.07e-32	63.5939	ENSG00000137486	ARRB1
64090	-1.24398	2.22275	-5.3024	2.11e-07	4.62e-07	5.70098	ENSG00000154252	GAL3ST2
64090	-1.24398	2.22275	-5.3024	2.11e-07	4.62e-07	5.70098	ENSG00000276126	GAL3ST2
89953	-1.243	5.97076	-11.2261	5.8e-25	5e-24	45.1267	ENSG00000137171	KLC4
10082	-1.24206	2.9456	-6.96517	1.8e-11	5.56e-11	14.6627	ENSG00000183098	GPC6
27124	-1.24191	3.86626	-9.61275	1.96e-19	1.12e-18	32.6085	ENSG00000185133	INPP5J
54549	-1.24161	0.688185	-5.35219	1.64e-07	3.63e-07	6.27544	ENSG00000069188	SDK2
222487	-1.24159	-0.105488	-5.15784	4.33e-07	9.24e-07	5.48112	ENSG00000182885	ADGRG3
8928	-1.24054	-0.512061	-6.2441	1.32e-09	3.5e-09	11.1682	ENSG00000160973	FOXH1
2150	-1.24003	6.777	-11.1475	1.1e-24	9.23e-24	44.4982	ENSG00000164251	F2RL1
64762	-1.23963	2.83897	-12.542	9.69e-30	1.2e-28	56.3794	ENSG00000141441	GAREM1
5091	-1.2391	4.15893	-11.1582	1.01e-24	8.51e-24	44.6585	ENSG00000173599	PC
824	-1.23636	7.99704	-10.9473	5.59e-24	4.42e-23	42.9142	ENSG00000162909	CAPN2
1318	-1.23576	3.30906	-11.7042	1.13e-26	1.11e-25	49.2624	ENSG00000136867	SLC31A2
3120	-1.23547	0.741336	-5.07123	6.63e-07	1.39e-06	4.91572	ENSG00000232629	HLA-DQB2
3120	-1.23547	0.741336	-5.07123	6.63e-07	1.39e-06	4.91572	ENSG00000224305	HLA-DQB2
3120	-1.23547	0.741336	-5.07123	6.63e-07	1.39e-06	4.91572	ENSG00000229493	HLA-DQB2
3120	-1.23547	0.741336	-5.07123	6.63e-07	1.39e-06	4.91572	ENSG00000226165	HLA-DQB2
3120	-1.23547	0.741336	-5.07123	6.63e-07	1.39e-06	4.91572	ENSG00000196610	HLA-DQB2
3120	-1.23547	0.741336	-5.07123	6.63e-07	1.39e-06	4.91572	ENSG00000228254	HLA-DQB2
3120	-1.23547	0.741336	-5.07123	6.63e-07	1.39e-06	4.91572	ENSG00000230675	HLA-DQB2
3120	-1.23547	0.741336	-5.07123	6.63e-07	1.39e-06	4.91572	ENSG00000228813	HLA-DQB2
1827	-1.23542	5.35686	-12.305	7.26e-29	8.38e-28	54.0736	ENSG00000159200	RCAN1
64921	-1.23513	4.48891	-15.6364	1.45e-41	3.96e-40	83.2689	ENSG00000127995	CASD1
8698	-1.23487	0.799088	-7.04815	1.08e-11	3.38e-11	15.6472	ENSG00000125910	S1PR4
9863	-1.23395	1.56627	-10.388	4.86e-22	3.34e-21	39.0117	ENSG00000187391	MAGI2
3824	-1.23353	-0.0389278	-4.73825	3.22e-06	6.36e-06	3.54809	ENSG00000134539	KLRD1
90427	-1.23323	4.18689	-9.50026	4.57e-19	2.54e-18	31.7229	ENSG00000104081	BMF
6574	-1.23173	6.12649	-11.8355	3.77e-27	3.85e-26	50.1366	ENSG00000144136	SLC20A1
83594	-1.23091	3.88709	-5.91633	8.29e-09	2.05e-08	8.47872	ENSG00000112874	NUDT12
168544	-1.23033	0.909201	-9.05035	1.29e-17	6.48e-17	29.0467	ENSG00000181444	ZNF467
51201	-1.22898	4.0938	-6.74577	6.9e-11	2.04e-10	13.1392	ENSG00000104219	ZDHHC2
1536	-1.22872	4.73284	-5.92897	7.73e-09	1.91e-08	8.45333	ENSG00000165168	CYBB
166012	-1.22833	-0.167044	-4.76954	2.78e-06	5.54e-06	3.71219	ENSG00000180767	CHST13
395	-1.22736	1.94558	-5.55806	5.66e-08	1.3e-07	7.0292	ENSG00000047648	ARHGAP6
9915	-1.22673	2.29528	-5.72168	2.38e-08	5.66e-08	7.79258	ENSG00000172379	ARNT2
9516	-1.22651	7.42632	-13.515	2.18e-33	3.48e-32	64.4651	ENSG00000189067	LITAF
55129	-1.22597	5.4505	-14.7047	6.06e-38	1.3e-36	74.907	ENSG00000160746	ANO10
257144	-1.22525	0.555415	-9.07065	1.12e-17	5.61e-17	29.253	ENSG00000284925	GCSAM
257144	-1.22525	0.555415	-9.07065	1.12e-17	5.61e-17	29.253	ENSG00000174500	GCSAM
22977	-1.22518	5.07397	-7.47368	7.16e-13	2.45e-12	17.5491	ENSG00000162482	AKR7A3
11252	-1.22507	5.9931	-16.3022	3.58e-44	1.13e-42	89.2147	ENSG00000100266	PACSIN2
10333	-1.22477	-0.705211	-6.54715	2.26e-10	6.41e-10	12.9177	ENSG00000174130	TLR6
146850	-1.2247	-0.119957	-7.03963	1.14e-11	3.56e-11	15.7505	ENSG00000276231	PIK3R6
7091	-1.22448	3.64097	-9.6112	1.98e-19	1.13e-18	32.633	ENSG00000106829	TLE4
146691	-1.22418	5.77573	-13.7171	3.73e-34	6.27e-33	66.2033	ENSG00000175662	TOM1L2
4066	-1.22315	1.38004	-10.2089	1.98e-21	1.3e-20	37.6585	ENSG00000104903	LYL1
3202	-1.22303	1.8798	-6.09163	3.13e-09	8.04e-09	9.87815	ENSG00000106004	HOXA5
23303	-1.22267	6.70733	-9.87878	2.57e-20	1.55e-19	34.5056	ENSG00000197892	KIF13B
54793	-1.22197	4.92133	-13.225	2.72e-32	3.97e-31	61.9478	ENSG00000104756	KCTD9
55450	-1.22122	7.18188	-8.98654	2.06e-17	1.01e-16	27.884	ENSG00000162545	CAMK2N1
55620	-1.22042	6.47104	-11.1798	8.46e-25	7.19e-24	44.7543	ENSG00000178078	STAP2
26974	-1.22041	-0.564041	-4.47648	1.05e-05	1.97e-05	2.50308	ENSG00000267508	ZNF285
2719	-1.21955	1.44021	-5.00301	9.22e-07	1.91e-06	4.45319	ENSG00000147257	GPC3
57708	-1.21849	5.63805	-17.011	5.86e-47	2.18e-45	95.6221	ENSG00000198160	MIER1
9535	-1.21846	2.91535	-9.83058	3.72e-20	2.23e-19	34.4368	ENSG00000130755	GMFG
51225	-1.21814	2.9331	-10.0029	9.85e-21	6.13e-20	35.7498	ENSG00000108798	ABI3
3958	-1.21763	9.71014	-9.1891	4.66e-18	2.41e-17	29.4302	ENSG00000131981	LGALS3
6935	-1.21618	4.00529	-7.295	2.26e-12	7.46e-12	16.5048	ENSG00000148516	ZEB1
10365	-1.21616	3.68189	-8.90468	3.74e-17	1.8e-16	27.4319	ENSG00000127528	KLF2
6546	-1.21589	3.23716	-8.81505	7.16e-17	3.36e-16	26.8653	ENSG00000183023	SLC8A1
54626	-1.21581	3.62188	-6.26027	1.2e-09	3.2e-09	10.4148	ENSG00000069812	HES2
719	-1.2149	2.76644	-6.57528	1.92e-10	5.46e-10	12.3944	ENSG00000171860	C3AR1
3684	-1.21428	2.47903	-5.48731	8.18e-08	1.86e-07	6.55102	ENSG00000169896	ITGAM
1962	-1.21378	4.58902	-11.9063	2.09e-27	2.17e-26	50.7674	ENSG00000113790	EHHADH
55603	-1.2135	4.89044	-9.37001	1.22e-18	6.57e-18	30.6954	ENSG00000112773	FAM46A
718	-1.21339	6.92022	-3.73571	0.000220731	0.000365255	-1.4539	ENSG00000125730	C3
51099	-1.21325	4.54998	-17.7343	8.27e-50	3.68e-48	102.214	ENSG00000011198	ABHD5
5595	-1.21324	7.07554	-12.9134	4.02e-31	5.46e-30	59.2592	ENSG00000102882	MAPK3
1901	-1.21252	3.52798	-8.66657	2.08e-16	9.41e-16	25.761	ENSG00000170989	S1PR1
79582	-1.21122	2.72594	-5.30952	2.03e-07	4.46e-07	5.60425	ENSG00000144451	SPAG16
79917	-1.21119	1.83439	-7.05498	1.03e-11	3.24e-11	15.4876	ENSG00000269313	MAGIX
2793	-1.21119	-0.547822	-8.0639	1.4e-14	5.52e-14	22.3792	ENSG00000167083	GNGT2
5569	-1.21018	0.437555	-4.67598	4.28e-06	8.37e-06	3.17464	ENSG00000171033	PKIA
8334	-1.20993	4.91953	-7.9213	3.69e-14	1.41e-13	20.4812	ENSG00000180573	HIST1H2AC
5151	-1.20946	5.42256	-15.7174	7e-42	1.94e-40	83.9541	ENSG00000073417	PDE8A
3613	-1.20909	5.74271	-11.0121	3.31e-24	2.67e-23	43.3954	ENSG00000141401	IMPA2
10468	-1.20819	-0.368952	-5.32782	1.85e-07	4.08e-07	6.3471	ENSG00000134363	FST
255027	-1.20735	1.14509	-3.46578	0.00059907	0.000952793	-1.65794	ENSG00000156968	MPV17L
255027	-1.20735	1.14509	-3.46578	0.00059907	0.000952793	-1.65794	ENSG00000275543	MPV17L
23504	-1.20734	0.261769	-4.22148	3.15e-05	5.67e-05	1.30937	ENSG00000060709	RIMBP2
56107	-1.2059	-0.31684	-5.9766	5.94e-09	1.49e-08	9.67697	ENSG00000261934	PCDHGA9
144165	-1.20441	1.40029	-6.01087	4.92e-09	1.24e-08	9.54027	ENSG00000139174	PRICKLE1
55346	-1.20438	2.88093	-18.1103	2.72e-51	1.32e-49	105.833	ENSG00000176148	TCP11L1
10278	-1.20422	1.57217	-7.36331	1.46e-12	4.88e-12	17.4533	ENSG00000100842	EFS
4068	-1.20334	-0.0254674	-5.35007	1.65e-07	3.66e-07	6.40135	ENSG00000183918	SH2D1A
3560	-1.20303	3.44506	-6.70596	8.77e-11	2.57e-10	13.0131	ENSG00000100385	IL2RB
2549	-1.2011	4.80619	-15.7694	4.38e-42	1.23e-40	84.4425	ENSG00000109458	GAB1
146456	-1.20094	0.694121	-6.30179	9.48e-10	2.54e-09	11.2846	ENSG00000157315	TMED6
114899	-1.20092	2.62227	-7.65141	2.24e-13	7.98e-13	19.0593	ENSG00000082196	C1QTNF3
8395	-1.20084	5.50322	-10.2017	2.1e-21	1.38e-20	36.986	ENSG00000107242	PIP5K1B
8492	-1.19992	3.22817	-7.69195	1.71e-13	6.16e-13	19.1969	ENSG00000164099	PRSS12
26153	-1.19973	2.4171	-4.9069	1.46e-06	2.97e-06	3.7758	ENSG00000066735	KIF26A
2042	-1.19946	1.34752	-5.92114	8.07e-09	1.99e-08	9.06111	ENSG00000044524	EPHA3
1	-1.19805	0.172112	-9.79114	5.03e-20	2.99e-19	34.6391	ENSG00000121410	A1BG
80380	-1.19714	0.226597	-5.27868	2.37e-07	5.18e-07	6.00766	ENSG00000197646	PDCD1LG2
59	-1.1958	7.71874	-5.45587	9.62e-08	2.17e-07	5.9974	ENSG00000107796	ACTA2
54847	-1.19559	3.59195	-7.0612	9.92e-12	3.12e-11	15.1242	ENSG00000072858	SIDT1
23266	-1.19537	3.18081	-7.56984	3.83e-13	1.34e-12	18.4054	ENSG00000117114	ADGRL2
5051	-1.19445	5.1307	-14.6514	9.74e-38	2.05e-36	74.4423	ENSG00000158006	PAFAH2
4987	-1.19395	-0.447327	-7.30658	2.1e-12	6.94e-12	17.4536	ENSG00000125510	OPRL1
4987	-1.19395	-0.447327	-7.30658	2.1e-12	6.94e-12	17.4536	ENSG00000277044	OPRL1
55902	-1.19383	7.28942	-10.9011	8.11e-24	6.37e-23	42.5233	ENSG00000131069	ACSS2
3203	-1.19174	0.449836	-5.01782	8.59e-07	1.79e-06	4.72869	ENSG00000106006	HOXA6
1112	-1.19103	5.91778	-11.4104	1.28e-25	1.15e-24	46.6291	ENSG00000053254	FOXN3
4254	-1.1908	4.91748	-9.66691	1.3e-19	7.52e-19	32.913	ENSG00000049130	KITLG
84954	-1.19059	4.98686	-17.8261	3.59e-50	1.63e-48	103.024	ENSG00000008382	MPND
23314	-1.19029	6.55692	-5.37021	1.49e-07	3.32e-07	5.54214	ENSG00000119042	SATB2
90529	-1.19011	3.40617	-16.2271	7.06e-44	2.2e-42	88.7191	ENSG00000001460	STPG1
94241	-1.19002	4.52051	-11.1052	1.55e-24	1.28e-23	44.1955	ENSG00000164938	TP53INP1
1520	-1.18931	8.02794	-10.177	2.55e-21	1.66e-20	36.8321	ENSG00000163131	CTSS
51363	-1.18861	3.77887	-7.21484	3.77e-12	1.22e-11	16.0422	ENSG00000182022	CHST15
286336	-1.18811	2.31813	-8.37102	1.68e-15	7.1e-15	23.9713	ENSG00000126882	FAM78A
55793	-1.1881	4.47264	-14.5429	2.55e-37	5.24e-36	73.5189	ENSG00000143409	MINDY1
25837	-1.18696	0.706633	-4.46822	1.09e-05	2.04e-05	2.24646	ENSG00000167964	RAB26
7305	-1.1862	4.24085	-6.67475	1.06e-10	3.08e-10	12.7013	ENSG00000011600	TYROBP
56204	-1.18591	4.03522	-14.4919	4.02e-37	8.1e-36	73.1128	ENSG00000047346	FAM214A
8477	-1.18561	0.777035	-7.041	1.13e-11	3.53e-11	15.612	ENSG00000140030	GPR65
9936	-1.18527	4.4263	-12.151	2.67e-28	2.96e-27	52.8278	ENSG00000241399	CD302
11094	-1.18477	5.59115	-12.9934	2.02e-31	2.79e-30	59.9333	ENSG00000160325	CACFD1
11094	-1.18477	5.59115	-12.9934	2.02e-31	2.79e-30	59.9333	ENSG00000280479	CACFD1
30846	-1.18372	5.50258	-6.31251	8.92e-10	2.4e-09	10.5352	ENSG00000024422	EHD2
51191	-1.1837	1.52615	-6.28969	1.02e-09	2.72e-09	11.0531	ENSG00000138646	HERC5
10261	-1.1826	1.58813	-6.07698	3.4e-09	8.71e-09	9.86765	ENSG00000140749	IGSF6
10261	-1.1826	1.58813	-6.07698	3.4e-09	8.71e-09	9.86765	ENSG00000283934	IGSF6
441168	-1.1816	1.25013	-5.65279	3.44e-08	8.05e-08	7.68643	ENSG00000188820	CALHM6
80177	-1.18136	1.86843	-9.48698	5.05e-19	2.8e-18	32.0815	ENSG00000120279	MYCT1
93517	-1.18076	2.51702	-4.93212	1.3e-06	2.65e-06	3.8702	ENSG00000184860	SDR42E1
114836	-1.18048	1.7508	-6.02656	4.5e-09	1.14e-08	9.55943	ENSG00000162739	SLAMF6
85458	-1.17971	3.94222	-10.3054	9.32e-22	6.27e-21	37.9028	ENSG00000150764	DIXDC1
93432	-1.17932	-0.372118	-3.49174	0.000545654	0.000871051	-1.2393	ENSG00000278563	MGAM2
93432	-1.17932	-0.372118	-3.49174	0.000545654	0.000871051	-1.2393	ENSG00000257743	MGAM2
2260	-1.17879	4.81677	-6.41365	4.96e-10	1.36e-09	11.1352	ENSG00000077782	FGFR1
55970	-1.17816	7.22037	-13.4229	4.87e-33	7.56e-32	63.6589	ENSG00000172380	GNG12
1489	-1.17813	0.0858685	-6.15194	2.23e-09	5.8e-09	10.5571	ENSG00000150281	CTF1
9595	-1.17724	2.83234	-7.25846	2.86e-12	9.37e-12	16.5167	ENSG00000115165	CYTIP
23335	-1.17722	3.8288	-14.76	3.71e-38	8.2e-37	75.5174	ENSG00000091157	WDR7
255189	-1.17709	3.80071	-6.42841	4.55e-10	1.25e-09	11.3363	ENSG00000168907	PLA2G4F
64101	-1.17667	-0.33774	-6.11471	2.75e-09	7.11e-09	10.4307	ENSG00000128594	LRRC4
29767	-1.1766	3.04816	-8.04897	1.55e-14	6.08e-14	21.5985	ENSG00000128872	TMOD2
57600	-1.17602	4.9643	-11.974	1.18e-27	1.25e-26	51.3101	ENSG00000052795	FNIP2
51705	-1.1756	2.18736	-8.32478	2.32e-15	9.66e-15	23.6764	ENSG00000164035	EMCN
26027	-1.174	5.21865	-10.2166	1.87e-21	1.23e-20	37.1084	ENSG00000162390	ACOT11
28986	-1.17217	2.74833	-8.75955	1.07e-16	4.95e-16	26.5867	ENSG00000187601	MAGEH1
27445	-1.17216	2.37503	-4.43155	1.28e-05	2.38e-05	1.71988	ENSG00000186472	PCLO
94015	-1.17145	1.79728	-8.13915	8.38e-15	3.35e-14	22.4973	ENSG00000141540	TTYH2
[truncated: 1,721 more rows]

## Sheet: ESCA
entrezgene	logFC	AveExpr	t	P.Value	adj.P.Val	B	ensembl_gene_id	external_gene_name
5225	-9.05522	0.464279	-7.65712	8.42419e-13	5.61862e-11	18.4766	ENSG00000096088	PGC
135656	-6.91919	0.590428	-8.81308	6.47102e-16	7.50902e-14	25.5065	ENSG00000232251	DPCR1
135656	-6.91919	0.590428	-8.81308	6.47102e-16	7.50902e-14	25.5065	ENSG00000229284	DPCR1
135656	-6.91919	0.590428	-8.81308	6.47102e-16	7.50902e-14	25.5065	ENSG00000232308	DPCR1
135656	-6.91919	0.590428	-8.81308	6.47102e-16	7.50902e-14	25.5065	ENSG00000257232	DPCR1
135656	-6.91919	0.590428	-8.81308	6.47102e-16	7.50902e-14	25.5065	ENSG00000168631	DPCR1
221476	-6.88151	-1.32255	-17.2355	3.69757e-41	5.27754e-37	82.5445	ENSG00000164530	PI16
125	-6.5312	-0.456162	-15.793	8.21644e-37	2.93183e-33	72.9166	ENSG00000196616	ADH1B
730	-6.25255	0.952308	-12.5927	4.80679e-27	2.74429e-24	50.7939	ENSG00000112936	C7
2104	-6.21405	-0.874517	-13.9312	3.92081e-31	3.99727e-28	60.0126	ENSG00000196482	ESRRG
286133	-5.85035	-0.0807417	-15.1245	8.86986e-35	1.80856e-31	68.3138	ENSG00000168079	SCARA5
7704	-5.82396	0.413604	-16.333	1.90593e-38	1.36016e-34	76.6939	ENSG00000109906	ZBTB16
57863	-5.75584	-0.836165	-14.1379	9.14129e-32	1.00364e-28	61.3454	ENSG00000162706	CADM3
8000	-5.69209	2.96617	-7.72602	5.56892e-13	3.83986e-11	18.7849	ENSG00000167653	PSCA
92737	-5.62801	-0.816118	-14.2387	4.4969e-32	5.83493e-29	62.1037	ENSG00000187957	DNER
477	-5.60991	-0.37448	-12.7545	1.54492e-27	9.57729e-25	51.8526	ENSG00000018625	ATP1A2
6332	-5.51618	-1.15527	-12.7866	1.23373e-27	8.0041e-25	51.932	ENSG00000136546	SCN7A
91851	-5.47161	0.617858	-10.8097	1.13224e-21	3.23208e-19	38.5922	ENSG00000101938	CHRDL1
4588	-5.39684	1.60007	-5.83306	2.20969e-08	5.01414e-07	8.47021	ENSG00000184956	MUC6
4588	-5.39684	1.60007	-5.83306	2.20969e-08	5.01414e-07	8.47021	ENSG00000283350	MUC6
10351	-5.34448	0.204054	-12.482	1.04455e-26	5.32459e-24	50.0195	ENSG00000141338	ABCA8
64388	-5.26305	0.356924	-15.5153	5.73144e-36	1.6361e-32	71.0365	ENSG00000180875	GREM2
4118	-5.22649	1.45392	-8.40983	8.31707e-15	7.86156e-13	22.9749	ENSG00000172005	MAL
340533	-5.15874	-1.67379	-12.7486	1.61042e-27	9.57729e-25	51.5139	ENSG00000050030	NEXMIF
25924	-5.04976	-0.0919292	-14.559	4.71905e-33	7.48389e-30	64.3616	ENSG00000170011	MYRIP
28513	-5.02678	-1.93109	-10.2037	6.91372e-20	1.37055e-17	34.362	ENSG00000071991	CDH19
23584	-4.98714	0.992487	-7.52434	1.86047e-12	1.17498e-10	17.6894	ENSG00000019102	VSIG2
1805	-4.96243	1.37742	-15.2434	3.85107e-35	9.16105e-32	69.2192	ENSG00000143196	DPT
7032	-4.93876	-0.597586	-5.38813	2.02487e-07	3.45706e-06	6.55117	ENSG00000160181	TFF2
1674	-4.93019	4.92262	-4.9739	1.42772e-06	1.86269e-05	4.37912	ENSG00000175084	DES
10690	-4.85299	-2.02427	-6.66969	2.54074e-10	9.61909e-09	13.1502	ENSG00000172461	FUT9
4684	-4.83017	0.998387	-14.3419	2.17367e-32	3.10248e-29	62.9427	ENSG00000149294	NCAM1
164832	-4.77404	1.24434	-10.7606	1.58341e-21	4.26414e-19	38.2506	ENSG00000170500	LONRF2
845	-4.74921	-0.313546	-10.213	6.49328e-20	1.30533e-17	34.6091	ENSG00000118729	CASQ2
375057	-4.7256	-1.4142	-12.0859	1.66683e-25	6.99726e-23	46.9823	ENSG00000203685	STUM
3067	-4.71599	-0.658067	-15.9326	3.10006e-37	1.47491e-33	73.5581	ENSG00000140287	HDC
283383	-4.68371	1.0561	-13.3003	3.33193e-29	2.37783e-26	55.703	ENSG00000111452	ADGRD1
5348	-4.63989	-0.688095	-13.733	1.58324e-30	1.32999e-27	58.3972	ENSG00000266964	FXYD1
5649	-4.63684	-1.28386	-10.1678	8.80543e-20	1.67573e-17	34.1985	ENSG00000189056	RELN
5166	-4.63293	4.1915	-7.47644	2.47158e-12	1.47602e-10	17.3015	ENSG00000004799	PDK4
148808	-4.50191	2.72377	-9.18713	5.80038e-17	7.81027e-15	27.8208	ENSG00000174514	MFSD4A
7148	-4.49418	3.85927	-8.97268	2.32334e-16	2.93461e-14	26.4312	ENSG00000168477	TNXB
7148	-4.49418	3.85927	-8.97268	2.32334e-16	2.93461e-14	26.4312	ENSG00000231608	TNXB
7148	-4.49418	3.85927	-8.97268	2.32334e-16	2.93461e-14	26.4312	ENSG00000229341	TNXB
7148	-4.49418	3.85927	-8.97268	2.32334e-16	2.93461e-14	26.4312	ENSG00000233323	TNXB
7148	-4.49418	3.85927	-8.97268	2.32334e-16	2.93461e-14	26.4312	ENSG00000236236	TNXB
7148	-4.49418	3.85927	-8.97268	2.32334e-16	2.93461e-14	26.4312	ENSG00000236221	TNXB
7148	-4.49418	3.85927	-8.97268	2.32334e-16	2.93461e-14	26.4312	ENSG00000206258	TNXB
7148	-4.49418	3.85927	-8.97268	2.32334e-16	2.93461e-14	26.4312	ENSG00000229353	TNXB
4969	-4.48248	1.40131	-11.2102	7.24984e-23	2.20164e-20	41.2978	ENSG00000106809	OGN
28999	-4.47552	0.40587	-13.3197	2.90711e-29	2.18385e-26	55.7984	ENSG00000163884	KLF15
11170	-4.4745	1.54634	-14.2095	5.52433e-32	6.57073e-29	62.034	ENSG00000168309	FAM107A
5101	-4.45934	-1.0894	-10.0494	1.94939e-19	3.47795e-17	33.4683	ENSG00000184226	PCDH9
9068	-4.44295	0.154147	-12.1341	1.1906e-25	5.31047e-23	47.565	ENSG00000116194	ANGPTL1
93649	-4.43697	1.06589	-11.181	8.86397e-23	2.63574e-20	41.1072	ENSG00000141052	MYOCD
8839	-4.42785	-0.542885	-10.3042	3.5119e-20	7.26455e-18	35.1829	ENSG00000064205	WISP2
5239	-4.41307	1.97561	-10.4437	1.36738e-20	3.23395e-18	36.1033	ENSG00000154330	PGM5
3899	-4.40728	0.606283	-14.5699	4.36877e-33	7.48389e-30	64.4633	ENSG00000144218	AFF3
2674	-4.40365	1.64022	-11.4516	1.36947e-23	4.65392e-21	42.9356	ENSG00000151892	GFRA1
5733	-4.39689	1.5976	-12.2508	5.26824e-26	2.50645e-23	48.4283	ENSG00000050628	PTGER3
151126	-4.38584	-1.15324	-9.63087	3.16163e-18	4.905e-16	30.7599	ENSG00000144331	ZNF385B
389015	-4.37768	-0.864919	-6.49943	6.49453e-10	2.24991e-08	12.1551	ENSG00000180251	SLC9A4
1580	-4.36402	-0.982145	-8.323	1.43152e-14	1.3182e-12	22.5999	ENSG00000142973	CYP4B1
126393	-4.35747	3.24165	-10.3895	1.97355e-20	4.20426e-18	35.6989	ENSG00000004776	HSPB6
27129	-4.35519	1.67235	-11.2206	6.7485e-23	2.09394e-20	41.3605	ENSG00000173641	HSPB7
64344	-4.35486	1.34194	-10.4069	1.75432e-20	3.85221e-18	35.8841	ENSG00000124440	HIF3A
9723	-4.33589	0.108536	-8.25701	2.15917e-14	1.92611e-12	22.1876	ENSG00000170381	SEMA3E
8516	-4.33325	1.12378	-10.4133	1.67984e-20	3.74631e-18	35.9412	ENSG00000077943	ITGA8
256691	-4.33148	1.23521	-11.7968	1.24853e-24	4.81627e-22	45.309	ENSG00000278608	MAMDC2
256691	-4.33148	1.23521	-11.7968	1.24853e-24	4.81627e-22	45.309	ENSG00000165072	MAMDC2
4629	-4.2262	7.51495	-4.57992	8.24776e-06	8.46909e-05	2.74282	ENSG00000276480	MYH11
4629	-4.2262	7.51495	-4.57992	8.24776e-06	8.46909e-05	2.74282	ENSG00000133392	MYH11
7031	-4.21687	0.886654	-4.15829	4.78726e-05	0.00038801	1.20445	ENSG00000160182	TFF1
171024	-4.19576	5.26809	-6.46697	7.75435e-10	2.64148e-08	11.6723	ENSG00000172403	SYNPO2
6358	-4.19294	0.404543	-10.6069	4.51515e-21	1.1508e-18	37.241	ENSG00000277236	CCL14
6358	-4.19294	0.404543	-10.6069	4.51515e-21	1.1508e-18	37.241	ENSG00000276409	CCL14
6338	-4.15564	1.38353	-7.49823	2.17226e-12	1.33641e-10	17.551	ENSG00000168447	SCNN1B
5596	-4.15232	-1.39772	-7.72103	5.73869e-13	3.9379e-11	19.0033	ENSG00000141639	MAPK4
768239	-4.14468	-0.883988	-7.03673	3.20257e-11	1.52368e-09	15.1097	ENSG00000178597	PSAPL1
6517	-4.1315	0.935648	-12.2552	5.10699e-26	2.50645e-23	48.4542	ENSG00000181856	SLC2A4
1152	-4.1266	5.46217	-9.24709	3.9262e-17	5.45924e-15	28.1924	ENSG00000166165	CKB
4495	-4.09087	2.94146	-8.92954	3.0667e-16	3.80617e-14	26.1752	ENSG00000125144	MT1G
1740	-4.09045	-0.815044	-11.3208	3.38126e-23	1.09684e-20	41.8658	ENSG00000150672	DLG2
5740	-4.08089	2.42956	-8.22122	2.6966e-14	2.33264e-12	21.793	ENSG00000124212	PTGIS
5104	-4.07751	-0.322406	-8.57218	2.9933e-15	3.07363e-13	24.1234	ENSG00000188488	SERPINA5
10753	-4.06675	-1.82625	-5.60446	6.99846e-08	1.36337e-06	7.80086	ENSG00000135773	CAPN9
6262	-4.06397	1.13787	-10.0952	1.4339e-19	2.65793e-17	33.8325	ENSG00000198626	RYR2
729359	-4.05784	2.06589	-11.6784	2.84298e-24	1.04046e-21	44.4838	ENSG00000167676	PLIN4
2903	-4.05472	-0.489177	-8.74994	9.68432e-16	1.07151e-13	25.2115	ENSG00000183454	GRIN2A
11155	-4.01476	0.193011	-10.7978	1.22849e-21	3.43807e-19	38.4826	ENSG00000122367	LDB3
56475	-4.00775	-1.55578	-9.11952	8.99567e-17	1.18884e-14	27.4416	ENSG00000177519	RPRM
6663	-3.99093	-1.0551	-8.57007	3.03348e-15	3.09263e-13	24.0735	ENSG00000100146	SOX10
92949	-3.96706	1.56168	-11.9493	4.31956e-25	1.71259e-22	46.3556	ENSG00000178031	ADAMTSL1
2823	-3.95258	-1.53453	-5.94785	1.22457e-08	2.97251e-07	9.46733	ENSG00000150625	GPM6A
316	-3.95218	0.561015	-8.78489	7.74818e-16	8.70785e-14	25.4343	ENSG00000138356	AOX1
6506	-3.94501	-0.10685	-11.7488	1.74276e-24	6.5459e-22	44.9338	ENSG00000110436	SLC1A2
6442	-3.93908	-0.628741	-8.14157	4.41487e-14	3.66357e-12	21.502	ENSG00000108823	SGCA
6422	-3.93549	2.2778	-6.91226	6.51053e-11	2.85045e-09	14.1702	ENSG00000104332	SFRP1
3158	-3.93031	0.269021	-4.46766	1.33351e-05	0.000128603	2.53166	ENSG00000134240	HMGCS2
137872	-3.91058	-0.123228	-10.421	1.59457e-20	3.67086e-18	35.9775	ENSG00000147576	ADHFE1
151556	-3.90973	4.09819	-11.5123	8.99176e-24	3.13023e-21	43.3039	ENSG00000163328	GPR155
651	-3.90713	-1.86096	-6.65157	2.80962e-10	1.04431e-08	13.0537	ENSG00000152785	BMP3
3248	-3.89268	4.02264	-7.35937	4.92875e-12	2.76961e-10	16.6136	ENSG00000164120	HPGD
111	-3.88968	1.55379	-8.24373	2.34487e-14	2.06594e-12	22.0228	ENSG00000173175	ADCY5
25890	-3.88653	2.79029	-8.79856	7.1001e-16	8.10718e-14	25.3606	ENSG00000154175	ABI3BP
192134	-3.88032	-1.32684	-5.70737	4.18078e-08	8.66955e-07	8.25577	ENSG00000198488	B3GNT6
6751	-3.8571	0.169307	-5.44376	1.54496e-07	2.73588e-06	6.83612	ENSG00000139874	SSTR1
348093	-3.85296	2.02392	-12.5386	7.02736e-27	3.71487e-24	50.4192	ENSG00000166831	RBPMS2
1000	-3.83914	0.741009	-8.4129	8.15879e-15	7.81546e-13	23.1027	ENSG00000170558	CDH2
9671	-3.82946	-0.740635	-6.38167	1.23234e-09	3.95263e-08	11.6393	ENSG00000075035	WSCD2
9104	-3.82486	-0.716692	-8.89357	3.86385e-16	4.67362e-14	26.1034	ENSG00000130988	RGN
5121	-3.82228	-1.66049	-5.79608	2.66815e-08	5.91342e-07	8.73162	ENSG00000183036	PCP4
252995	-3.81584	-0.285814	-12.1498	1.06679e-25	4.91171e-23	47.5778	ENSG00000160097	FNDC5
827	-3.81325	0.704105	-6.2946	1.96968e-09	6.0329e-08	11.0294	ENSG00000077274	CAPN6
7123	-3.8116	1.43075	-13.733	1.58409e-30	1.32999e-27	58.6912	ENSG00000163815	CLEC3B
9413	-3.80809	0.492492	-9.37685	1.68209e-17	2.4751e-15	29.1793	ENSG00000135063	FAM189A2
1285	-3.80226	-0.962027	-7.96811	1.28185e-13	1.01643e-11	20.4615	ENSG00000169031	COL4A3
1271	-3.79258	-1.40628	-7.36481	4.77369e-12	2.71101e-10	16.9676	ENSG00000122756	CNTFR
145270	-3.78967	1.69067	-8.052	7.66566e-14	6.18147e-12	20.8367	ENSG00000274089	PRIMA1
145270	-3.78967	1.69067	-8.052	7.66566e-14	6.18147e-12	20.8367	ENSG00000175785	PRIMA1
11095	-3.7843	-0.0361063	-9.09219	1.0738e-16	1.39331e-14	27.3642	ENSG00000134917	ADAMTS8
2949	-3.78233	-0.401516	-12.5812	5.21121e-27	2.86076e-24	50.3764	ENSG00000134201	GSTM5
5288	-3.77603	0.0633329	-5.71845	3.95364e-08	8.226e-07	8.13848	ENSG00000139144	PIK3C2G
5563	-3.76339	1.6107	-7.4497	2.89508e-12	1.7075e-10	17.2811	ENSG00000162409	PRKAA2
79608	-3.73542	-0.774648	-8.80362	6.87434e-16	7.9127e-14	25.5198	ENSG00000166405	RIC3
547	-3.7308	-1.34967	-5.08871	8.40023e-07	1.18572e-05	5.45047	ENSG00000130294	KIF1A
22915	-3.72987	1.4841	-9.8652	6.67501e-19	1.13419e-16	32.3166	ENSG00000138722	MMRN1
2852	-3.70943	1.48575	-13.8198	8.59262e-31	8.17616e-28	59.3082	ENSG00000164850	GPER1
1917	-3.69912	0.640994	-6.9203	6.22036e-11	2.74022e-09	14.3969	ENSG00000101210	EEF1A2
1264	-3.68816	4.14484	-7.01641	3.59778e-11	1.67814e-09	14.6609	ENSG00000130176	CNN1
2562	-3.6803	0.624926	-6.30983	1.81514e-09	5.60767e-08	11.1246	ENSG00000166206	GABRB3
2532	-3.67621	1.99008	-7.66911	7.83976e-13	5.27815e-11	18.5378	ENSG00000213088	ACKR1
5350	-3.67521	1.69438	-8.26626	2.03849e-14	1.8299e-12	22.1611	ENSG00000198523	PLN
1268	-3.6728	-0.657831	-7.5357	1.739e-12	1.10807e-10	17.9508	ENSG00000118432	CNR1
57758	-3.67056	1.10512	-10.934	4.83619e-22	1.40871e-19	39.4398	ENSG00000175356	SCUBE2
3249	-3.66228	-1.4876	-5.38506	2.05521e-07	3.50466e-06	6.76604	ENSG00000105707	HPN
7512	-3.65547	-0.722848	-5.84546	2.07399e-08	4.72877e-07	8.94649	ENSG00000122121	XPNPEP2
5837	-3.65079	-0.584734	-8.74821	9.7916e-16	1.07504e-13	25.1645	ENSG00000068976	PYGM
9934	-3.63305	0.825845	-13.672	2.43374e-30	1.92982e-27	58.1879	ENSG00000174944	P2RY14
114905	-3.63034	-0.567246	-10.0854	1.53099e-19	2.76606e-17	33.6469	ENSG00000163145	C1QTNF7
55607	-3.62964	1.45459	-6.78728	1.31775e-10	5.31308e-09	13.5761	ENSG00000158528	PPP1R9A
84952	-3.62919	3.1206	-10.4421	1.38213e-20	3.23395e-18	36.0612	ENSG00000128849	CGNL1
3977	-3.61474	4.06937	-8.60641	2.41058e-15	2.52987e-13	24.1158	ENSG00000113594	LIFR
25802	-3.61178	4.07993	-7.14969	1.67196e-11	8.58411e-10	15.4132	ENSG00000163431	LMOD1
54959	-3.6097	-2.27501	-5.1189	7.29634e-07	1.05193e-05	5.62133	ENSG00000109205	ODAM
2788	-3.60789	1.48349	-13.0032	2.69327e-28	1.83053e-25	53.6279	ENSG00000176533	GNG7
192666	-3.60743	-2.50231	-4.00925	8.64699e-05	0.000644483	1.23378	ENSG00000167916	KRT24
10894	-3.60552	1.07954	-11.4427	1.45643e-23	4.83435e-21	42.8786	ENSG00000133800	LYVE1
1510	-3.60551	2.06338	-3.2152	0.0015241	0.00700822	-2.14079	ENSG00000196188	CTSE
166348	-3.59593	-0.72181	-6.09618	5.64927e-09	1.51849e-07	10.1793	ENSG00000187715	KBTBD12
72	-3.586	5.60332	-5.45043	1.49552e-07	2.65162e-06	6.54089	ENSG00000163017	ACTG2
9464	-3.58198	-1.58662	-5.72741	3.77886e-08	7.92006e-07	8.40319	ENSG00000164107	HAND2
57452	-3.58079	-0.599216	-8.86572	4.61966e-16	5.44929e-14	25.8986	ENSG00000100626	GALNT16
80274	-3.58027	0.436049	-7.21537	1.14274e-11	5.95266e-10	16.0997	ENSG00000159307	SCUBE1
80332	-3.5794	1.0193	-10.0436	2.02617e-19	3.57031e-17	33.5101	ENSG00000149451	ADAM33
51208	-3.55868	3.22531	-3.24234	0.00139285	0.00651592	-2.14939	ENSG00000066405	CLDN18
5137	-3.54406	-0.630092	-9.86125	6.85302e-19	1.15074e-16	32.2014	ENSG00000154678	PDE1C
6854	-3.54197	-0.853992	-6.17536	3.7197e-09	1.04305e-07	10.5812	ENSG00000157152	SYN2
440503	-3.53939	-0.37518	-9.4747	8.85133e-18	1.34399e-15	29.7882	ENSG00000214456	PLIN5
9353	-3.52981	1.2098	-7.22094	1.10636e-11	5.80555e-10	16.0538	ENSG00000145147	SLIT2
257194	-3.52908	1.86482	-10.5062	8.94622e-21	2.20154e-18	36.5533	ENSG00000172260	NEGR1
57573	-3.51989	0.182712	-11.5365	7.60551e-24	2.71383e-21	43.4239	ENSG00000196263	ZNF471
256714	-3.50833	-0.662068	-5.96336	1.13009e-08	2.78099e-07	9.49277	ENSG00000184368	MAP7D2
203859	-3.47415	1.00457	-6.91612	6.36984e-11	2.79744e-09	14.3643	ENSG00000171714	ANO5
90865	-3.47273	2.74531	-8.23331	2.50153e-14	2.1771e-12	21.8697	ENSG00000137033	IL33
8470	-3.46801	3.44825	-8.45079	6.43213e-15	6.28807e-13	23.1674	ENSG00000154556	SORBS2
8076	-3.46514	2.39188	-6.29855	1.92845e-09	5.93206e-08	10.8766	ENSG00000197614	MFAP5
117245	-3.46147	-1.21899	-6.94221	5.49255e-11	2.43463e-09	14.6221	ENSG00000168004	HRASLS5
83539	-3.45573	-1.1441	-5.35974	2.32284e-07	3.88219e-06	6.65764	ENSG00000154080	CHST9
287	-3.4463	2.23236	-8.71324	1.22344e-15	1.32289e-13	24.8854	ENSG00000145362	ANK2
254295	-3.44382	1.14421	-10.0883	1.50226e-19	2.74895e-17	33.798	ENSG00000175287	PHYHD1
2348	-3.44082	-1.43837	-5.37396	2.16863e-07	3.67174e-06	6.72249	ENSG00000110195	FOLR1
8671	-3.43792	1.79879	-5.7811	2.87941e-08	6.29369e-07	8.29539	ENSG00000080493	SLC4A4
10580	-3.43658	5.43132	-6.94061	5.54281e-11	2.4493e-09	14.2412	ENSG00000095637	SORBS1
57188	-3.4348	1.18323	-8.27948	1.87744e-14	1.7068e-12	22.3002	ENSG00000156218	ADAMTSL3
2273	-3.42349	4.89249	-7.76212	4.47972e-13	3.13427e-11	18.9663	ENSG00000022267	FHL1
80852	-3.40604	-1.024	-8.92402	3.17746e-16	3.90965e-14	26.2334	ENSG00000144596	GRIP2
9365	-3.40186	0.388219	-11.967	3.8175e-25	1.55678e-22	46.3981	ENSG00000133116	KL
148252	-3.39232	0.697199	-7.95494	1.38926e-13	1.09552e-11	20.3702	ENSG00000176490	DIRAS1
2318	-3.37694	5.04858	-5.95929	1.15418e-08	2.82272e-07	9.01759	ENSG00000128591	FLNC
84651	-3.37467	-1.7998	-3.88765	0.000138391	0.000961661	0.739362	ENSG00000145879	SPINK7
3778	-3.36692	3.32483	-6.66103	2.66589e-10	1.00397e-08	12.7341	ENSG00000156113	KCNMA1
145781	-3.35895	2.99532	-7.90613	1.87104e-13	1.41298e-11	19.8779	ENSG00000137878	GCOM1
158471	-3.35228	3.70057	-5.96713	1.10819e-08	2.73182e-07	9.07389	ENSG00000106772	PRUNE2
89876	-3.34482	-1.09691	-6.24309	2.59468e-09	7.62013e-08	10.9372	ENSG00000183833	MAATS1
1675	-3.34278	3.4671	-9.5863	4.24399e-18	6.51339e-16	30.397	ENSG00000274619	CFD
1675	-3.34278	3.4671	-9.5863	4.24399e-18	6.51339e-16	30.397	ENSG00000197766	CFD
63876	-3.33786	-0.471651	-10.6271	3.93586e-21	1.04031e-18	37.1917	ENSG00000165495	PKNOX2
9194	-3.33714	1.34615	-10.1843	7.88075e-20	1.52003e-17	34.4264	ENSG00000118596	SLC16A7
3815	-3.32264	2.83387	-9.7381	1.5541e-18	2.54962e-16	31.4151	ENSG00000157404	KIT
22871	-3.32214	-1.31357	-6.57727	4.23624e-10	1.51969e-08	12.6572	ENSG00000169760	NLGN1
59353	-3.30381	-1.2696	-6.71659	1.95703e-10	7.6111e-09	13.3909	ENSG00000126950	TMEM35A
55885	-3.29849	-0.220331	-7.49136	2.2626e-12	1.37421e-10	17.6978	ENSG00000048540	LMO3
115019	-3.2905	1.88076	-5.31033	2.94647e-07	4.73671e-06	6.02736	ENSG00000174502	SLC26A9
5549	-3.28657	3.66977	-7.01336	3.66101e-11	1.70207e-09	14.6614	ENSG00000188783	PRELP
8786	-3.28452	-0.00838636	-9.44631	1.06665e-17	1.60255e-15	29.6044	ENSG00000076344	RGS11
8736	-3.28025	1.17376	-7.56714	1.44224e-12	9.4427e-11	18.0731	ENSG00000101605	MYOM1
84913	-3.27678	0.800347	-10.7685	1.50083e-21	4.1195e-19	38.3087	ENSG00000168874	ATOH8
375775	-3.25472	1.83661	-10.342	2.7207e-20	5.71067e-18	35.4592	ENSG00000130653	PNPLA7
10350	-3.24861	-0.0319153	-7.39127	4.086e-12	2.35159e-10	17.1271	ENSG00000154258	ABCA9
5799	-3.24577	2.67821	-6.65655	2.73306e-10	1.02386e-08	12.7603	ENSG00000155093	PTPRN2
5799	-3.24577	2.67821	-6.65655	2.73306e-10	1.02386e-08	12.7603	ENSG00000282185	PTPRN2
590	-3.24044	0.368644	-5.38906	2.01573e-07	3.44556e-06	6.71017	ENSG00000114200	BCHE
4057	-3.22882	1.52034	-4.68103	5.31119e-06	5.77613e-05	3.32859	ENSG00000012223	LTF
2676	-3.19764	-0.229878	-6.82947	1.03954e-10	4.30067e-09	14.0069	ENSG00000146013	GFRA3
23460	-3.1793	0.50603	-7.38093	4.34229e-12	2.47938e-10	17.0499	ENSG00000154262	ABCA6
10149	-3.17293	-0.306574	-8.79588	7.22278e-16	8.1818e-14	25.4853	ENSG00000173698	ADGRG2
4857	-3.13818	-0.060206	-7.41809	3.48886e-12	2.03251e-10	17.2798	ENSG00000139910	NOVA1
6366	-3.13796	2.5174	-5.06847	9.2295e-07	1.28145e-05	4.90039	ENSG00000137077	CCL21
2901	-3.13416	-0.100722	-7.60278	1.16602e-12	7.7049e-11	18.3367	ENSG00000105737	GRIK5
219348	-3.12561	-0.164136	-9.67411	2.37507e-18	3.7666e-16	31.0048	ENSG00000189129	PLAC9
5507	-3.12149	2.21044	-7.49637	2.19639e-12	1.34546e-10	17.5421	ENSG00000119938	PPP1R3C
4842	-3.11955	-1.4697	-3.88091	0.000142001	0.000983871	0.734209	ENSG00000089250	NOS1
3777	-3.11156	0.396764	-8.43283	7.19968e-15	6.94331e-13	23.2717	ENSG00000171303	KCNK3
5071	-3.10846	0.00792077	-10.1427	1.0424e-19	1.95766e-17	34.0897	ENSG00000185345	PRKN
199777	-3.10337	0.86665	-9.30699	2.65634e-17	3.82969e-15	28.735	ENSG00000188171	ZNF626
108	-3.10285	-0.701377	-6.05947	6.84923e-09	1.79041e-07	10.0137	ENSG00000078295	ADCY2
11199	-3.09239	0.990754	-3.51692	0.000542201	0.00299069	-0.972911	ENSG00000109511	ANXA10
222256	-3.08303	0.167084	-7.92524	1.66541e-13	1.27798e-11	20.2222	ENSG00000128536	CDHR3
9254	-3.06581	0.33068	-8.60034	2.50502e-15	2.6098e-13	24.2994	ENSG00000007402	CACNA2D2
23017	-3.05795	-0.0214298	-6.06934	6.50415e-09	1.72075e-07	10.0406	ENSG00000135472	FAIM2
27284	-3.04849	-0.890677	-4.09869	6.076e-05	0.000477548	1.4132	ENSG00000173597	SULT1B1
6340	-3.03925	0.0191314	-4.86966	2.29384e-06	2.80068e-05	4.3331	ENSG00000166828	SCNN1G
6550	-3.03488	2.89955	-4.17309	4.51036e-05	0.000369342	1.11838	ENSG00000066230	SLC9A3
6550	-3.03488	2.89955	-4.17309	4.51036e-05	0.000369342	1.11838	ENSG00000281861	SLC9A3
9717	-3.03218	-0.582675	-9.80984	9.6493e-19	1.60145e-16	31.8268	ENSG00000103184	SEC14L5
168667	-3.02612	-0.946383	-7.09859	2.24506e-11	1.10496e-09	15.4733	ENSG00000164619	BMPER
401190	-3.02513	-1.54191	-5.87601	1.77336e-08	4.09566e-07	9.11184	ENSG00000186479	RGS7BP
7111	-3.0079	2.55652	-9.67602	2.34523e-18	3.76106e-16	31.0439	ENSG00000136842	TMOD1
286097	-3.00777	0.507907	-9.21366	4.88101e-17	6.63492e-15	28.1335	ENSG00000155970	MICU3
57571	-3.00255	0.7269	-10.5448	6.88502e-21	1.72403e-18	36.8071	ENSG00000172508	CARNS1
1272	-2.99666	1.27295	-3.45433	0.000675768	0.00356807	-1.07618	ENSG00000018236	CNTN1
126	-2.99483	-0.0254322	-3.60538	0.000395143	0.0022973	-0.438494	ENSG00000248144	ADH1C
2167	-2.98643	0.290981	-4.27316	3.00221e-05	0.000259072	1.96468	ENSG00000170323	FABP4
340547	-2.97592	2.16731	-4.19394	4.14608e-05	0.000343653	1.27631	ENSG00000101842	VSIG1
9118	-2.97328	-0.821265	-5.01566	1.17841e-06	1.58375e-05	5.13284	ENSG00000148798	INA
64168	-2.97086	0.702587	-8.21273	2.84232e-14	2.42925e-12	21.9347	ENSG00000123119	NECAB1
128344	-2.96571	-0.713782	-6.68408	2.34543e-10	8.99903e-09	13.2343	ENSG00000173947	PIFO
26960	-2.96402	1.70256	-6.75664	1.5646e-10	6.20322e-09	13.4575	ENSG00000172915	NBEA
3043	-2.95734	2.22205	-6.55411	4.81214e-10	1.70834e-08	12.3026	ENSG00000244734	HBB
9201	-2.95548	1.15165	-7.0178	3.5692e-11	1.67257e-09	14.9753	ENSG00000133083	DCLK1
84870	-2.95312	1.25028	-5.48186	1.28235e-07	2.31179e-06	7.04516	ENSG00000146374	RSPO3
65055	-2.95079	1.89145	-7.78799	3.83186e-13	2.70753e-11	19.3114	ENSG00000068615	REEP1
333	-2.95001	1.76437	-6.74797	1.64238e-10	6.49355e-09	13.362	ENSG00000105290	APLP1
347	-2.94842	3.1539	-5.95916	1.15496e-08	2.82272e-07	9.09063	ENSG00000189058	APOD
285671	-2.94268	0.927482	-10.2969	3.69e-20	7.52392e-18	35.172	ENSG00000164197	RNF180
23500	-2.93915	3.80354	-8.15573	4.04524e-14	3.39634e-12	21.3535	ENSG00000146122	DAAM2
79974	-2.9323	2.71467	-8.51934	4.17853e-15	4.14168e-13	23.6656	ENSG00000106034	CPED1
63976	-2.93206	2.01573	-5.92305	1.39204e-08	3.32807e-07	9.0272	ENSG00000142611	PRDM16
23336	-2.92728	5.20404	-4.90838	1.92506e-06	2.39759e-05	4.0526	ENSG00000182253	SYNM
4958	-2.92478	0.187973	-5.81209	2.45933e-08	5.50188e-07	8.75079	ENSG00000127083	OMD
54102	-2.92266	3.17913	-4.88355	2.15426e-06	2.63929e-05	4.00763	ENSG00000159212	CLIC6
2952	-2.9184	2.43893	-3.16217	0.00181432	0.00810764	-2.25249	ENSG00000277656	GSTT1
10231	-2.91505	3.32854	-9.72644	1.67912e-18	2.72343e-16	31.3304	ENSG00000172348	RCAN2
25854	-2.90672	1.52804	-7.74483	4.97238e-13	3.44518e-11	19.081	ENSG00000109794	FAM149A
3274	-2.90641	0.0182072	-8.51949	4.17435e-15	4.14168e-13	23.7995	ENSG00000113749	HRH2
7018	-2.8996	-0.604291	-4.50396	1.14274e-05	0.000112796	2.93085	ENSG00000091513	TF
5648	-2.89823	0.0106675	-6.12623	4.82268e-09	1.31866e-07	10.3256	ENSG00000127241	MASP1
4137	-2.89622	0.331241	-7.11144	2.08487e-11	1.03684e-09	15.5422	ENSG00000277956	MAPT
4137	-2.89622	0.331241	-7.11144	2.08487e-11	1.03684e-09	15.5422	ENSG00000276155	MAPT
4137	-2.89622	0.331241	-7.11144	2.08487e-11	1.03684e-09	15.5422	ENSG00000186868	MAPT
399668	-2.8883	-0.250894	-7.28572	7.58619e-12	4.11702e-10	16.5307	ENSG00000178947	SMIM10L2A
4135	-2.88522	0.568241	-7.75158	4.77394e-13	3.32383e-11	19.1989	ENSG00000171533	MAP6
117248	-2.88397	1.69678	-8.21861	2.74056e-14	2.35638e-12	21.9151	ENSG00000131386	GALNT15
3680	-2.87805	2.26591	-7.94917	1.43908e-13	1.12241e-11	20.2368	ENSG00000144668	ITGA9
79739	-2.87626	1.68929	-7.57432	1.38181e-12	9.08874e-11	18.076	ENSG00000137941	TTLL7
25840	-2.87599	4.93311	-7.12658	1.91061e-11	9.63609e-10	15.2736	ENSG00000185432	METTL7A
80760	-2.87568	3.7308	-7.91475	1.77532e-13	1.34783e-11	19.9031	ENSG00000123243	ITIH5
57595	-2.87471	0.525493	-7.14216	1.74634e-11	8.87031e-10	15.7113	ENSG00000067840	PDZD4
284340	-2.86911	3.17632	-3.65166	0.000334079	0.00200433	-0.787944	ENSG00000189377	CXCL17
5143	-2.8645	0.0585196	-5.62194	6.41498e-08	1.26466e-06	7.83778	ENSG00000105650	PDE4C
5143	-2.8645	0.0585196	-5.62194	6.41498e-08	1.26466e-06	7.83778	ENSG00000285188	AC008397.2
284612	-2.86027	-0.604593	-8.71778	1.18864e-15	1.29507e-13	24.9244	ENSG00000143028	SYPL2
389114	-2.86022	0.706562	-8.75619	9.3058e-16	1.03767e-13	25.2647	ENSG00000182983	ZNF662
51301	-2.85873	1.13432	-8.86415	4.66627e-16	5.45915e-14	25.9301	ENSG00000176928	GCNT4
57731	-2.85759	-0.397778	-7.11848	2.00201e-11	1.00124e-09	15.5944	ENSG00000160460	SPTBN4
2781	-2.85631	2.03798	-8.5302	3.90181e-15	3.94968e-13	23.7876	ENSG00000128266	GNAZ
157869	-2.84721	2.17542	-8.40198	8.73644e-15	8.20363e-13	22.9897	ENSG00000164764	SBSPON
81617	-2.84347	3.3189	-12.1253	1.26594e-25	5.47537e-23	47.5484	ENSG00000102547	CAB39L
32	-2.84219	4.03222	-8.29864	1.66631e-14	1.52457e-12	22.2183	ENSG00000076555	ACACB
3953	-2.84217	3.77509	-9.17448	6.29744e-17	8.40032e-15	27.7298	ENSG00000116678	LEPR
79656	-2.83877	-1.13312	-7.14877	1.68083e-11	8.59872e-10	15.7287	ENSG00000162373	BEND5
2690	-2.83827	1.67518	-7.31765	6.29434e-12	3.45731e-10	16.5862	ENSG00000112964	GHR
1756	-2.83757	3.80876	-7.34176	5.46499e-12	3.04694e-10	16.5324	ENSG00000198947	DMD
343450	-2.8328	-0.643502	-6.13565	4.58896e-09	1.25885e-07	10.3984	ENSG00000162687	KCNT2
23743	-2.83176	-0.464072	-6.98488	4.30776e-11	1.96437e-09	14.8545	ENSG00000132840	BHMT2
23302	-2.8214	-0.100827	-7.8399	2.79836e-13	2.02746e-11	19.7127	ENSG00000179314	WSCD1
57484	-2.82112	0.860185	-5.81778	2.38898e-08	5.37822e-07	8.7288	ENSG00000170153	RNF150
8436	-2.81463	3.52423	-8.23795	2.43058e-14	2.12832e-12	21.8743	ENSG00000168497	CAVIN2
2159	-2.81414	0.181874	-7.50717	2.06003e-12	1.27467e-10	17.7882	ENSG00000126218	F10
5178	-2.81037	0.378073	-7.93987	1.52315e-13	1.18152e-11	20.3079	ENSG00000198300	PEG3
11149	-2.80546	2.27076	-7.80747	3.40582e-13	2.43057e-11	19.381	ENSG00000112276	BVES
3779	-2.7978	2.49151	-7.44488	2.97878e-12	1.74963e-10	17.2593	ENSG00000145936	KCNMB1
1545	-2.79629	3.03115	-6.24432	2.57764e-09	7.58571e-08	10.5766	ENSG00000138061	CYP1B1
6865	-2.7949	0.540541	-6.23152	2.75969e-09	8.05503e-08	10.842	ENSG00000075073	TACR2
284434	-2.79197	-0.292386	-5.62306	6.37911e-08	1.25932e-06	7.85599	ENSG00000188039	NWD1
65982	-2.77698	3.22164	-7.90063	1.9347e-13	1.45336e-11	19.8584	ENSG00000121413	ZSCAN18
2775	-2.77123	2.0001	-7.85366	2.57422e-13	1.87459e-11	19.7042	ENSG00000087258	GNAO1
4306	-2.76901	2.28203	-6.20793	3.12909e-09	8.96818e-08	10.4694	ENSG00000151623	NR3C2
1837	-2.75772	1.85608	-6.15974	4.04043e-09	1.11979e-07	10.2989	ENSG00000134769	DTNA
5806	-2.75464	-0.505883	-6.10615	5.36083e-09	1.44368e-07	10.2462	ENSG00000163661	PTX3
400961	-2.75082	2.48878	-7.21705	1.13164e-11	5.91643e-10	15.919	ENSG00000124374	PAIP2B
7772	-2.7508	0.154698	-5.99159	9.76014e-09	2.41852e-07	9.63625	ENSG00000278318	ZNF229
8991	-2.74909	4.17951	-5.01999	1.15513e-06	1.55981e-05	4.56082	ENSG00000143416	SELENBP1
63951	-2.73255	-0.0940318	-4.98586	1.35155e-06	1.78123e-05	4.94373	ENSG00000176399	DMRTA1
64881	-2.72428	-0.933963	-4.48751	1.22568e-05	0.000119823	2.98365	ENSG00000197991	AL592490.1
64881	-2.72428	-0.933963	-4.48751	1.22568e-05	0.000119823	2.98365	ENSG00000280165	PCDH20
4129	-2.72346	3.24951	-5.60898	6.84276e-08	1.3379e-06	7.36368	ENSG00000069535	MAOB
84460	-2.72324	1.20092	-6.87774	7.91653e-11	3.39317e-09	14.1874	ENSG00000166432	ZMAT1
56033	-2.71681	-0.236932	-3.78314	0.000205519	0.0013462	0.275634	ENSG00000131668	BARX1
229	-2.71545	-0.17208	-3.35433	0.000954697	0.00475284	-1.25044	ENSG00000136872	ALDOB
4919	-2.71475	1.96212	-7.70205	6.43277e-13	4.37214e-11	18.7977	ENSG00000185483	ROR1
8639	-2.71381	3.95081	-7.0752	2.56829e-11	1.24685e-09	15.0127	ENSG00000131471	AOC3
57604	-2.70898	0.320413	-5.86548	1.87187e-08	4.29536e-07	9.00049	ENSG00000250305	TRMT9B
4884	-2.70412	-0.910152	-4.36583	2.04622e-05	0.000186737	2.51559	ENSG00000171246	NPTX1
6263	-2.69755	-0.176862	-7.26505	8.55831e-12	4.60954e-10	16.4076	ENSG00000198838	RYR3
57158	-2.69606	2.46016	-6.16875	3.85224e-09	1.07389e-07	10.2922	ENSG00000149596	JPH2
3131	-2.69073	2.3475	-5.77035	3.04077e-08	6.57589e-07	8.28376	ENSG00000108924	HLF
216	-2.684	6.14554	-3.19079	0.0016519	0.00748493	-2.34056	ENSG00000165092	ALDH1A1
23345	-2.67997	4.65271	-6.99088	4.16259e-11	1.90425e-09	14.513	ENSG00000131018	SYNE1
65266	-2.67181	1.27686	-4.95883	1.52974e-06	1.97593e-05	4.61497	ENSG00000126562	WNK4
93986	-2.66185	1.3162	-4.36663	2.03945e-05	0.000186238	2.21424	ENSG00000128573	FOXP2
9172	-2.66183	-0.652537	-6.01574	8.60749e-09	2.18214e-07	9.80164	ENSG00000036448	MYOM2
9172	-2.66183	-0.652537	-6.01574	8.60749e-09	2.18214e-07	9.80164	ENSG00000274137	MYOM2
10810	-2.65591	2.22973	-7.31755	6.2979e-12	3.45731e-10	16.5384	ENSG00000132970	WASF3
10840	-2.65222	0.917916	-4.06751	6.87598e-05	0.000531929	1.09365	ENSG00000144908	ALDH1L1
129049	-2.65081	0.703016	-5.14441	6.4745e-07	9.50725e-06	5.57992	ENSG00000167037	SGSM1
55786	-2.64943	0.328238	-7.42777	3.29538e-12	1.92766e-10	17.3334	ENSG00000170954	ZNF415
2878	-2.64146	5.54463	-5.35995	2.3205e-07	3.88219e-06	6.095	ENSG00000211445	GPX3
2330	-2.63854	2.20801	-4.94162	1.6548e-06	2.1164e-05	4.39144	ENSG00000131781	FMO5
120114	-2.63841	-0.638294	-4.7589	3.76639e-06	4.32752e-05	4.07102	ENSG00000165323	FAT3
120114	-2.63841	-0.638294	-4.7589	3.76639e-06	4.32752e-05	4.07102	ENSG00000282908	FAT3
541468	-2.63742	-0.519775	-8.06889	6.90982e-14	5.60363e-12	21.0282	ENSG00000171357	LURAP1
2206	-2.6332	-0.350384	-6.25072	2.4911e-09	7.37666e-08	10.9761	ENSG00000149534	MS4A2
10742	-2.62853	2.78656	-8.64018	1.94618e-15	2.05762e-13	24.4266	ENSG00000131831	RAI2
84620	-2.62571	-0.174731	-4.0544	7.24146e-05	0.000555088	1.22993	ENSG00000144057	ST6GAL2
58494	-2.62476	1.58478	-8.10966	5.37562e-14	4.38435e-12	21.2866	ENSG00000154721	JAM2
7049	-2.618	4.47033	-6.42791	9.59117e-10	3.19847e-08	11.4477	ENSG00000069702	TGFBR3
163255	-2.61724	-0.380778	-8.44321	6.7456e-15	6.54965e-13	23.2689	ENSG00000171817	ZNF540
1139	-2.61334	-0.923682	-4.93207	1.72847e-06	2.18903e-05	4.79424	ENSG00000175344	CHRNA7
1139	-2.61334	-0.923682	-4.93207	1.72847e-06	2.18903e-05	4.79424	ENSG00000274542	AC243734.1
1139	-2.61334	-0.923682	-4.93207	1.72847e-06	2.18903e-05	4.79424	ENSG00000282088	AC254952.1
23504	-2.60863	0.435807	-4.22257	3.69137e-05	0.000311204	1.76936	ENSG00000060709	RIMBP2
374977	-2.60706	1.17238	-7.05013	2.96593e-11	1.43016e-09	15.1661	ENSG00000184313	MROH7
51161	-2.6058	0.810982	-10.4934	9.76303e-21	2.36183e-18	36.4424	ENSG00000088543	C3orf18
3908	-2.60284	3.8687	-6.66998	2.53669e-10	9.61909e-09	12.7748	ENSG00000196569	LAMA2
282996	-2.60267	-0.410963	-6.46207	7.96425e-10	2.70009e-08	12.0642	ENSG00000203867	RBM20
3670	-2.60098	-1.87769	-3.53944	0.00050053	0.00280489	-0.352319	ENSG00000016082	ISL1
6571	-2.59962	-0.801071	-8.17399	3.61324e-14	3.06975e-12	21.608	ENSG00000165646	SLC18A2
3039	-2.58667	2.05563	-5.76939	3.05565e-08	6.59809e-07	8.34301	ENSG00000206172	HBA1
10826	-2.58476	2.96537	-9.32363	2.38268e-17	3.47021e-15	28.7492	ENSG00000170271	FAXDC2
4239	-2.58467	5.25247	-5.33708	2.59103e-07	4.25567e-06	5.98625	ENSG00000166482	MFAP4
5138	-2.56945	2.42665	-8.87459	4.36417e-16	5.19082e-14	25.9349	ENSG00000186642	PDE2A
6943	-2.56449	1.78761	-8.50155	4.67413e-15	4.60095e-13	23.6622	ENSG00000118526	TCF21
163175	-2.55728	0.749109	-8.68313	1.4817e-15	1.5901e-13	24.8059	ENSG00000153902	LGI4
729085	-2.55655	-0.367324	-5.52304	1.04736e-07	1.94649e-06	7.42836	ENSG00000144649	FAM198A
23242	-2.55463	4.43568	-3.90872	0.000127664	0.00089938	0.0560524	ENSG00000106078	COBL
127707	-2.55254	-0.29177	-3.48837	0.000599705	0.00323859	-0.766172	ENSG00000179023	KLHDC7A
5023	-2.55247	0.224166	-6.17628	3.70154e-09	1.04e-07	10.5732	ENSG00000108405	P2RX1
79927	-2.5512	-0.0909641	-9.24657	3.93962e-17	5.45924e-15	28.2512	ENSG00000197245	FAM110D
6328	-2.55002	-0.511416	-6.41816	1.01125e-09	3.32571e-08	11.8377	ENSG00000153253	SCN3A
9783	-2.54849	2.47053	-7.48383	2.36581e-12	1.43081e-10	17.4812	ENSG00000117016	RIMS3
222166	-2.5416	4.66152	-10.1845	7.8666e-20	1.52003e-17	34.3166	ENSG00000180354	MTURN
26999	-2.5276	4.10193	-6.43937	9.01187e-10	3.0194e-08	11.5244	ENSG00000055163	CYFIP2
2620	-2.52591	-1.15677	-4.8311	2.72861e-06	3.25904e-05	4.38532	ENSG00000148935	GAS2
166614	-2.52526	0.795138	-8.38323	9.82529e-15	9.10625e-13	22.9699	ENSG00000170390	DCLK2
64798	-2.52433	3.5276	-6.04543	7.37156e-09	1.88895e-07	9.51386	ENSG00000155792	DEPTOR
26353	-2.52346	4.48904	-4.48342	1.24718e-05	0.000121509	2.26964	ENSG00000152137	HSPB8
9173	-2.51346	0.242858	-5.3306	2.67304e-07	4.38029e-06	6.47129	ENSG00000115602	IL1RL1
9457	-2.51102	0.125387	-6.87514	8.0336e-11	3.43304e-09	14.2608	ENSG00000112214	FHL5
64399	-2.50443	-1.3701	-3.98608	9.46539e-05	0.000699273	1.12076	ENSG00000164161	HHIP
29993	-2.50358	-0.571234	-5.34744	2.46489e-07	4.09086e-06	6.61168	ENSG00000124507	PACSIN1
5577	-2.50234	2.93582	-7.12007	1.9837e-11	9.96948e-10	15.368	ENSG00000005249	PRKAR2B
5577	-2.50234	2.93582	-7.12007	1.9837e-11	9.96948e-10	15.368	ENSG00000284096	PRKAR2B
6543	-2.49926	-1.25306	-5.01864	1.16233e-06	1.56805e-05	5.19557	ENSG00000118160	SLC8A2
79625	-2.49778	0.733012	-5.34337	2.51376e-07	4.14971e-06	6.50565	ENSG00000173376	NDNF
55808	-2.48343	3.34872	-3.46906	0.000641803	0.0034296	-1.38418	ENSG00000070526	ST6GALNAC1
140612	-2.48251	0.722855	-6.86365	8.5726e-11	3.62002e-09	14.1758	ENSG00000196867	ZFP28
4359	-2.48227	-0.104017	-7.63524	9.60358e-13	6.37544e-11	18.5072	ENSG00000158887	MPZ
4093	-2.48188	1.22496	-6.25245	2.46823e-09	7.3547e-08	10.885	ENSG00000120693	SMAD9
414235	-2.48174	0.645939	-4.01472	8.46387e-05	0.000633149	0.98534	ENSG00000180525	PRR26
7373	-2.48169	4.58709	-6.05512	7.00705e-09	1.82503e-07	9.50579	ENSG00000187955	COL14A1
6869	-2.48095	-0.94063	-5.05095	1.0011e-06	1.37789e-05	5.32993	ENSG00000115353	TACR1
4881	-2.47994	1.91387	-7.93591	1.56044e-13	1.2039e-11	20.2279	ENSG00000169418	NPR1
134111	-2.47793	-0.0088686	-5.85911	1.93398e-08	4.43078e-07	8.98786	ENSG00000215218	UBE2QL1
388566	-2.47705	0.810122	-6.87959	7.83404e-11	3.36793e-09	14.2573	ENSG00000197016	ZNF470
54097	-2.47313	1.69739	-3.33789	0.00100972	0.00496784	-1.60427	ENSG00000183844	FAM3B
154091	-2.47213	3.97519	-6.58906	3.96978e-10	1.43445e-08	12.3334	ENSG00000146411	SLC2A12
5241	-2.46692	0.335097	-5.90948	1.49294e-08	3.55146e-07	9.24585	ENSG00000082175	PGR
64094	-2.46593	3.78924	-5.5139	1.09559e-07	2.01253e-06	6.88041	ENSG00000112562	SMOC2
11185	-2.46337	1.46504	-6.99626	4.03677e-11	1.85263e-09	14.8625	ENSG00000241644	INMT
7694	-2.45799	-0.0273939	-7.28598	7.57447e-12	4.11702e-10	16.5281	ENSG00000176293	ZNF135
170689	-2.45679	1.32594	-5.24661	3.99485e-07	6.21794e-06	5.98588	ENSG00000166106	ADAMTS15
11248	-2.45308	-0.0623602	-5.99559	9.55935e-09	2.38116e-07	9.69473	ENSG00000182575	NXPH3
7068	-2.45213	3.68937	-6.142	4.43767e-09	1.22276e-07	10.0002	ENSG00000151090	THRB
2561	-2.45194	-1.49778	-3.93788	0.000114111	0.000815166	0.950278	ENSG00000145864	GABRB2
285704	-2.45176	5.2188	-10.6136	4.31345e-21	1.11938e-18	37.1848	ENSG00000174136	RGMB
64409	-2.44903	0.235266	-5.70453	4.24089e-08	8.7725e-07	8.25393	ENSG00000185274	GALNT17
6542	-2.44065	3.6019	-4.92607	1.77627e-06	2.22783e-05	4.19935	ENSG00000003989	SLC7A2
114899	-2.43643	2.16057	-7.31115	6.53832e-12	3.57553e-10	16.5515	ENSG00000082196	C1QTNF3
7802	-2.43187	1.1026	-5.19609	5.07597e-07	7.61022e-06	5.77545	ENSG00000163879	DNALI1
948	-2.43148	3.16939	-6.27126	2.23203e-09	6.73527e-08	10.7234	ENSG00000135218	CD36
55351	-2.43015	0.419249	-6.49277	6.73526e-10	2.32204e-08	12.2054	ENSG00000152953	STK32B
55713	-2.42924	-0.29605	-4.41667	1.65388e-05	0.000155097	2.63777	ENSG00000198185	ZNF334
122060	-2.42642	1.24478	-4.98158	1.37835e-06	1.80986e-05	4.77799	ENSG00000139737	SLAIN1
9452	-2.42277	2.49467	-7.69891	6.55521e-13	4.43424e-11	18.7587	ENSG00000078596	ITM2A
1559	-2.41868	-0.831125	-3.26751	0.00128056	0.00606683	-1.32828	ENSG00000138109	CYP2C9
91584	-2.41559	1.35655	-5.41974	1.73683e-07	3.03349e-06	6.78397	ENSG00000221866	PLXNA4
2258	-2.40976	0.835017	-5.36971	2.21362e-07	3.73464e-06	6.60044	ENSG00000129682	FGF13
23148	-2.40972	1.84435	-6.88358	7.65924e-11	3.30273e-09	14.1927	ENSG00000136274	NACAD
2259	-2.40881	0.0923658	-5.03283	1.08863e-06	1.48546e-05	5.17287	ENSG00000102466	FGF14
284391	-2.4028	1.43474	-6.4228	9.86088e-10	3.25797e-08	11.7392	ENSG00000223547	ZNF844
783	-2.40262	1.16307	-6.6569	2.72778e-10	1.02386e-08	13.039	ENSG00000165995	CACNB2
7145	-2.4014	7.33149	-5.20358	4.89944e-07	7.39215e-06	5.40594	ENSG00000079308	TNS1
25928	-2.4013	1.61922	-3.50888	0.000557848	0.00305532	-0.993386	ENSG00000171243	SOSTDC1
291	-2.39693	4.31393	-10.3974	1.87063e-20	4.04538e-18	35.7472	ENSG00000151729	SLC25A4
3479	-2.39482	2.78258	-4.94677	1.61641e-06	2.07286e-05	4.42372	ENSG00000017427	IGF1
56605	-2.39454	3.70651	-7.32895	5.89126e-12	3.27183e-10	16.4769	ENSG00000086619	ERO1B
4286	-2.39296	3.26374	-8.94538	2.76965e-16	3.46765e-14	26.3192	ENSG00000187098	MITF
6387	-2.38293	3.92108	-6.19128	3.41848e-09	9.70567e-08	10.247	ENSG00000107562	CXCL12
374900	-2.38219	0.24711	-6.23595	2.69534e-09	7.89912e-08	10.8831	ENSG00000198453	ZNF568
84935	-2.38034	2.14856	-6.11172	5.20586e-09	1.41261e-07	10.0809	ENSG00000102802	MEDAG
2289	-2.38006	6.4943	-6.18845	3.47023e-09	9.82749e-08	10.1931	ENSG00000096060	FKBP5
6326	-2.37869	-0.750096	-3.85923	0.000154231	0.00105833	0.617776	ENSG00000136531	SCN2A
9132	-2.37134	-0.246348	-5.28621	3.30723e-07	5.24489e-06	6.33164	ENSG00000117013	KCNQ4
3485	-2.36538	6.52919	-4.08965	6.29821e-05	0.000492572	0.724449	ENSG00000115457	IGFBP2
6586	-2.36518	4.48602	-5.83129	2.22983e-08	5.0518e-07	8.38576	ENSG00000184347	SLIT3
91624	-2.36125	3.78569	-6.70863	2.04583e-10	7.92107e-09	13.0081	ENSG00000162614	NEXN
23024	-2.35443	3.83513	-6.00954	8.89015e-09	2.2379e-07	9.32321	ENSG00000121440	PDZRN3
285848	-2.35186	-1.39093	-4.62433	6.80396e-06	7.14592e-05	3.54022	ENSG00000180316	PNPLA1
5136	-2.34729	0.722012	-6.76553	1.48868e-10	5.95178e-09	13.65	ENSG00000115252	PDE1A
9737	-2.34727	1.69434	-8.25308	2.21249e-14	1.96142e-12	22.1629	ENSG00000198932	GPRASP1
3040	-2.34399	3.05271	-4.77474	3.51031e-06	4.06677e-05	3.63343	ENSG00000188536	HBA2
9760	-2.34253	2.47345	-6.01244	8.75655e-09	2.21207e-07	9.48264	ENSG00000198846	TOX
4660	-2.34179	6.23392	-5.52164	1.05461e-07	1.95491e-06	6.86553	ENSG00000077157	PPP1R12B
5730	-2.34176	2.94705	-5.45973	1.42909e-07	2.54968e-06	6.73206	ENSG00000107317	PTGDS
8912	-2.34067	4.23858	-5.55787	8.81876e-08	1.67158e-06	7.06431	ENSG00000196557	CACNA1H
80310	-2.33726	2.63967	-6.97275	4.61623e-11	2.09833e-09	14.567	ENSG00000170962	PDGFD
64067	-2.33527	-0.757734	-5.2392	4.13815e-07	6.39912e-06	6.15214	ENSG00000151322	NPAS3
6450	-2.33313	-0.0359398	-7.82945	2.98129e-13	2.13829e-11	19.6332	ENSG00000185437	SH3BGR
390927	-2.33077	0.767906	-5.31312	2.90724e-07	4.70465e-06	6.35784	ENSG00000188227	ZNF793
147686	-2.32543	-0.216613	-5.63104	6.13025e-08	1.21862e-06	7.93022	ENSG00000196724	ZNF418
257019	-2.32512	-0.499028	-5.13289	6.83407e-07	9.93306e-06	5.66928	ENSG00000172159	FRMD3
9369	-2.32161	1.081	-4.16707	4.62106e-05	0.000376249	1.54463	ENSG00000021645	NRXN3
197257	-2.31623	2.12646	-5.71986	3.92579e-08	8.19193e-07	8.06956	ENSG00000166816	LDHD
64072	-2.316	0.518297	-5.37579	2.14954e-07	3.64375e-06	6.68783	ENSG00000107736	CDH23
687	-2.31348	5.65236	-6.90643	6.72934e-11	2.92829e-09	14.0367	ENSG00000119138	KLF9
8787	-2.31142	-0.854939	-5.20837	4.78962e-07	7.24176e-06	6.02006	ENSG00000108370	RGS9
130497	-2.30939	1.08549	-5.88762	1.67069e-08	3.92845e-07	9.0878	ENSG00000143867	OSR1
3752	-2.30909	1.13495	-4.60122	7.52193e-06	7.80804e-05	3.24352	ENSG00000171385	KCND3
10391	-2.30792	0.459707	-6.20536	3.17207e-09	9.07314e-08	10.7284	ENSG00000103647	CORO2B
9423	-2.30321	4.69858	-4.93004	1.74446e-06	2.20343e-05	4.15521	ENSG00000065320	NTN1
644150	-2.30147	0.500657	-5.61212	6.73662e-08	1.31895e-06	7.76693	ENSG00000122574	WIPF3
83604	-2.29776	4.11292	-6.94889	5.28783e-11	2.35854e-09	14.3119	ENSG00000147027	TMEM47
84418	-2.29749	6.09509	-4.15643	4.82323e-05	0.000390703	0.968058	ENSG00000120306	CYSTM1
389125	-2.29498	-0.167551	-7.54708	1.62518e-12	1.05437e-10	17.9892	ENSG00000272573	MUSTN1
5334	-2.29472	2.00931	-7.71275	6.03179e-13	4.11922e-11	18.9035	ENSG00000115896	PLCL1
115677	-2.29407	1.97098	-4.66625	5.66675e-06	6.10887e-05	3.32612	ENSG00000275326	NOSTRIN
115677	-2.29407	1.97098	-4.66625	5.66675e-06	6.10887e-05	3.32612	ENSG00000163072	NOSTRIN
79750	-2.29318	-1.10627	-4.2695	3.04752e-05	0.000262348	2.18355	ENSG00000151789	ZNF385D
10396	-2.29288	3.84814	-4.48063	1.26205e-05	0.000122622	2.30165	ENSG00000124406	ATP8A1
83699	-2.28643	5.52979	-3.64207	0.000345953	0.00205655	-0.899412	ENSG00000198478	SH3BGRL2
8406	-2.27907	2.71373	-6.17648	3.69758e-09	1.04e-07	10.3173	ENSG00000101955	SRPX
2752	-2.27373	8.80739	-6.38116	1.23576e-09	3.95471e-08	11.2567	ENSG00000135821	GLUL
9796	-2.27209	0.550433	-5.89071	1.6444e-08	3.87942e-07	9.14693	ENSG00000168490	PHYHIP
9455	-2.26934	3.08217	-4.2771	2.95395e-05	0.000255991	1.56189	ENSG00000103942	HOMER2
22977	-2.26908	1.82593	-3.29478	0.00116846	0.00561343	-1.74353	ENSG00000162482	AKR7A3
57139	-2.2677	0.310392	-3.33245	0.00102861	0.00504686	-1.27027	ENSG00000205517	RGL3
2205	-2.26018	-1.15852	-4.10398	5.94932e-05	0.000469661	1.5597	ENSG00000179639	FCER1A
9256	-2.26011	2.36034	-6.2311	2.76593e-09	8.05675e-08	10.637	ENSG00000005379	TSPOAP1
127435	-2.25788	3.90128	-5.20279	4.91775e-07	7.40412e-06	5.42922	ENSG00000174348	PODN
29091	-2.25407	0.708292	-3.62964	0.000361937	0.00213204	-0.338885	ENSG00000168952	STXBP6
1286	-2.25283	1.54971	-4.31646	2.51175e-05	0.000222258	2.01808	ENSG00000081052	COL4A4
3488	-2.24955	7.97226	-4.75876	3.76873e-06	4.32752e-05	3.45302	ENSG00000115461	IGFBP5
166336	-2.24722	4.09856	-6.72897	1.82635e-10	7.16138e-09	13.1009	ENSG00000163637	PRICKLE2
10891	-2.2426	2.70388	-4.22182	3.70277e-05	0.000311981	1.43002	ENSG00000109819	PPARGC1A
4921	-2.23928	2.97637	-5.92905	1.34959e-08	3.23743e-07	9.03104	ENSG00000162733	DDR2
10873	-2.23547	1.95202	-6.22958	2.78838e-09	8.1056e-08	10.6721	ENSG00000151376	ME3
284297	-2.23528	3.24798	-5.61899	6.51005e-08	1.27896e-06	7.46918	ENSG00000179954	SSC5D
1831	-2.23498	6.13686	-6.45232	8.39864e-10	2.84061e-08	11.5697	ENSG00000157514	TSC22D3
64081	-2.23364	2.88954	-6.85686	8.9077e-11	3.7394e-09	13.9001	ENSG00000108187	PBLD
3708	-2.23256	4.34086	-7.4917	2.25797e-12	1.37421e-10	17.3955	ENSG00000150995	ITPR1
81035	-2.22914	2.20667	-4.27422	2.98919e-05	0.000258368	1.76306	ENSG00000158270	COLEC12
10335	-2.22681	4.64464	-5.75738	3.24742e-08	6.91797e-07	8.01753	ENSG00000072952	MRVI1
10060	-2.22678	2.72373	-5.53687	9.78329e-08	1.8325e-06	7.16608	ENSG00000069431	ABCC9
56967	-2.2261	3.54842	-5.88414	1.70086e-08	3.97972e-07	8.7303	ENSG00000227051	C14orf132
389337	-2.22291	4.40351	-7.50907	2.03697e-12	1.26959e-10	17.4925	ENSG00000183111	ARHGEF37
387849	-2.22199	-0.118582	-6.59746	3.78997e-10	1.38703e-08	12.7751	ENSG00000174236	REP15
2162	-2.2217	2.70214	-4.6211	6.90031e-06	7.24177e-05	3.0712	ENSG00000124491	F13A1
158399	-2.22132	0.155597	-5.82569	2.29442e-08	5.18991e-07	8.84988	ENSG00000173258	ZNF483
395	-2.21785	1.76176	-5.83593	2.17755e-08	4.94907e-07	8.74172	ENSG00000047648	ARHGAP6
7079	-2.21707	-0.715084	-4.77282	3.5405e-06	4.09842e-05	4.14425	ENSG00000157150	TIMP4
9510	-2.21489	5.34892	-5.63173	6.10917e-08	1.21782e-06	7.38633	ENSG00000154734	ADAMTS1
84671	-2.20979	1.08656	-5.41038	1.81768e-07	3.15233e-06	6.78407	ENSG00000197937	ZNF347
145226	-2.20969	0.200843	-3.87603	0.000144672	0.000998988	0.51426	ENSG00000139988	RDH12
482	-2.20935	0.616954	-6.27084	2.23703e-09	6.73609e-08	11.0611	ENSG00000129244	ATP1B2
100129583	-2.20873	-0.126866	-4.51654	1.08294e-05	0.000107713	3.04158	ENSG00000189157	FAM47E
644596	-2.2046	-0.112974	-6.78902	1.30492e-10	5.27624e-09	13.7944	ENSG00000196972	SMIM10L2B
84645	-2.20391	1.63796	-7.66586	7.99394e-13	5.35669e-11	18.6435	ENSG00000128346	C22orf23
55084	-2.2036	2.70391	-6.62764	3.20782e-10	1.18614e-08	12.7051	ENSG00000112320	SOBP
89832	-2.20332	0.602078	-5.43941	1.57812e-07	2.78445e-06	6.96563	ENSG00000166664	CHRFAM7A
89832	-2.20332	0.602078	-5.43941	1.57812e-07	2.78445e-06	6.96563	ENSG00000275917	CHRFAM7A
8013	-2.20256	3.06317	-5.11558	7.41054e-07	1.06516e-05	5.1454	ENSG00000119508	NR4A3
6345	-2.20225	-0.834315	-5.82487	2.30413e-08	5.19539e-07	8.86599	ENSG00000185739	SRL
9899	-2.20223	-0.525604	-3.74588	0.00023617	0.00150821	0.246881	ENSG00000185518	SV2B
256309	-2.20216	-0.545218	-5.69081	4.54417e-08	9.33222e-07	8.22152	ENSG00000168491	CCDC110
147906	-2.20026	2.03728	-6.01355	8.70615e-09	2.20324e-07	9.61191	ENSG00000197380	DACT3
3768	-2.19886	0.125256	-4.91654	1.85498e-06	2.31637e-05	4.66694	ENSG00000184185	KCNJ12
2170	-2.19745	1.23906	-6.36383	1.35704e-09	4.30423e-08	11.4624	ENSG00000121769	FABP3
8309	-2.19729	0.574931	-5.88714	1.67482e-08	3.93169e-07	9.1342	ENSG00000168306	ACOX2
10659	-2.19619	4.00863	-5.93623	1.30042e-08	3.12472e-07	8.94871	ENSG00000048740	CELF2
100129842	-2.19544	1.69428	-5.39771	1.93295e-07	3.32398e-06	6.61674	ENSG00000237440	ZNF737
340526	-2.18931	1.52836	-6.81341	1.13784e-10	4.65341e-09	13.8566	ENSG00000242732	RTL5
65975	-2.18438	-0.0377023	-4.17044	4.55885e-05	0.00037255	1.69109	ENSG00000130413	STK33
387104	-2.18331	0.941799	-6.0935	5.72951e-09	1.53717e-07	10.1331	ENSG00000214338	SOGA3
127733	-2.18285	1.38583	-3.63509	0.000354842	0.00210239	-0.402535	ENSG00000162543	UBXN10
152330	-2.18253	0.863634	-4.54355	9.64613e-06	9.68209e-05	3.0568	ENSG00000144619	CNTN4
1410	-2.18151	3.70102	-4.08607	6.38842e-05	0.000498534	0.798669	ENSG00000109846	CRYAB
55638	-2.18028	3.027	-4.3088	2.59257e-05	0.000228984	1.71881	ENSG00000147642	SYBU
388135	-2.17959	-0.161783	-4.2831	2.88202e-05	0.000250518	2.14117	ENSG00000205363	C15orf59
23492	-2.17633	4.48388	-8.26991	1.99263e-14	1.80006e-12	22.0434	ENSG00000100307	CBX7
54033	-2.16794	-1.51889	-3.15178	0.00187688	0.00832982	-1.54409	ENSG00000185272	RBM11
10875	-2.16681	4.21971	-4.50214	1.15165e-05	0.000113284	2.3798	ENSG00000127951	FGL2
80243	-2.16431	0.635022	-4.45481	1.40808e-05	0.000134522	2.7201	ENSG00000046889	PREX2
8434	-2.1633	2.55795	-7.36436	4.78648e-12	2.71101e-10	16.84	ENSG00000122707	RECK
7275	-2.16073	1.32155	-4.02934	7.99202e-05	0.00060579	0.985953	ENSG00000166402	TUB
3400	-2.16073	3.126	-6.38598	1.20394e-09	3.87897e-08	11.3574	ENSG00000172201	ID4
26301	-2.15955	1.64949	-7.03275	3.27654e-11	1.55369e-09	15.0246	ENSG00000148288	GBGT1
114800	-2.15335	-0.299922	-6.25154	2.48015e-09	7.37483e-08	10.9831	ENSG00000055813	CCDC85A
3757	-2.14879	1.84359	-4.4002	1.77233e-05	0.000164476	2.32344	ENSG00000055118	KCNH2
7504	-2.14847	3.29519	-4.16307	4.6961e-05	0.000381488	1.11857	ENSG00000047597	XK
84436	-2.14396	1.81192	-5.75683	3.25648e-08	6.92694e-07	8.34573	ENSG00000167555	ZNF528
785	-2.1419	0.432508	-5.02391	1.13439e-06	1.53762e-05	5.11218	ENSG00000182389	CACNB4
5153	-2.14143	0.706373	-5.71851	3.95256e-08	8.226e-07	8.30869	ENSG00000123360	PDE1B
6638	-2.13712	3.87425	-5.92683	1.36516e-08	3.26928e-07	8.91094	ENSG00000128739	SNRPN
2247	-2.13433	2.39937	-5.64617	5.68397e-08	1.14749e-06	7.73773	ENSG00000138685	FGF2
256472	-2.13304	-0.694056	-3.40316	0.000807245	0.00414305	-0.884146	ENSG00000179292	TMEM151A
27145	-2.13145	2.44935	-6.29229	1.9943e-09	6.09521e-08	10.9929	ENSG00000118407	FILIP1
5332	-2.13036	3.68239	-4.13277	5.3034e-05	0.00042454	0.966421	ENSG00000101333	PLCB4
196500	-2.12765	-0.604764	-4.48225	1.25341e-05	0.000121949	2.97479	ENSG00000139200	PIANP
66000	-2.12718	0.810063	-5.08033	8.7347e-07	1.2206e-05	5.3285	ENSG00000144868	TMEM108
3679	-2.12633	3.40129	-6.22174	2.90742e-09	8.41736e-08	10.4826	ENSG00000135424	ITGA7
8622	-2.1256	0.0783319	-6.96347	4.86671e-11	2.19818e-09	14.7416	ENSG00000284762	AC022414.1
8622	-2.1256	0.0783319	-6.96347	4.86671e-11	2.19818e-09	14.7416	ENSG00000113231	PDE8B
26084	-2.1229	3.22509	-5.03337	1.0859e-06	1.48317e-05	4.75033	ENSG00000277101	ARHGEF26
26084	-2.1229	3.22509	-5.03337	1.0859e-06	1.48317e-05	4.75033	ENSG00000114790	ARHGEF26
9590	-2.12196	4.90443	-4.74314	4.03912e-06	4.59e-05	3.34428	ENSG00000131016	AKAP12
26018	-2.12154	6.23973	-6.08519	5.98516e-09	1.59675e-07	9.65218	ENSG00000282243	LRIG1
26018	-2.12154	6.23973	-6.08519	5.98516e-09	1.59675e-07	9.65218	ENSG00000144749	LRIG1
285313	-2.11929	1.45964	-3.4088	0.000791656	0.00408212	-1.12734	ENSG00000152580	IGSF10
4329	-2.11893	3.99902	-9.29132	2.94249e-17	4.19981e-15	28.4931	ENSG00000119711	ALDH6A1
2192	-2.11846	6.38483	-3.69429	0.000285797	0.00176296	-0.71153	ENSG00000077942	FBLN1
64800	-2.11789	-1.1777	-4.69194	5.0629e-06	5.56723e-05	3.83406	ENSG00000186976	EFCAB6
658	-2.11373	1.08875	-3.73809	0.000243096	0.00154347	-0.0322212	ENSG00000138696	BMPR1B
400713	-2.11193	0.603934	-4.86734	2.31802e-06	2.82778e-05	4.4414	ENSG00000221923	ZNF880
55137	-2.11039	-0.0226517	-3.84136	0.000165048	0.00112018	0.504641	ENSG00000182263	FIGN
9145	-2.10835	3.19331	-4.94921	1.59843e-06	2.05616e-05	4.37762	ENSG00000100321	SYNGR1
8527	-2.10489	5.45267	-6.59079	3.93221e-10	1.42448e-08	12.3067	ENSG00000077044	DGKD
8527	-2.10489	5.45267	-6.59079	3.93221e-10	1.42448e-08	12.3067	ENSG00000280873	DGKD
5732	-2.1041	1.60542	-4.5028	1.14839e-05	0.000113041	2.76908	ENSG00000125384	PTGER2
6641	-2.10102	4.27816	-5.31411	2.89342e-07	4.69293e-06	5.91682	ENSG00000172164	SNTB1
79746	-2.09427	1.85634	-3.76866	0.000216952	0.00140561	-0.119006	ENSG00000134463	ECHDC3
10628	-2.09402	8.17727	-4.9268	1.77043e-06	2.22441e-05	4.18183	ENSG00000265972	TXNIP
117583	-2.08894	2.08979	-5.61922	6.50251e-08	1.27896e-06	7.63985	ENSG00000116117	PARD3B
120892	-2.08804	2.56821	-4.65424	5.9722e-06	6.37683e-05	3.25485	ENSG00000188906	LRRK2
59084	-2.08498	1.44159	-3.70005	0.000279805	0.00173411	-0.272282	ENSG00000112796	ENPP5
55328	-2.08365	0.743226	-4.54666	9.51841e-06	9.59437e-05	3.04016	ENSG00000184719	RNLS
10235	-2.08321	0.848825	-5.36928	2.21824e-07	3.73801e-06	6.64757	ENSG00000068831	RASGRP2
6038	-2.08074	4.36199	-4.70091	4.86697e-06	5.38916e-05	3.19221	ENSG00000258818	RNASE4
55022	-2.0801	2.36988	-5.50159	1.16399e-07	2.11908e-06	7.05632	ENSG00000153823	PID1
90362	-2.07785	1.08984	-6.01015	8.8616e-09	2.23466e-07	9.69436	ENSG00000169122	FAM110B
59277	-2.07753	4.21941	-6.19117	3.42041e-09	9.70567e-08	10.2358	ENSG00000074527	NTN4
389558	-2.07387	-0.300132	-4.94938	1.59721e-06	2.05616e-05	4.87734	ENSG00000189320	FAM180A
91653	-2.0737	3.43505	-4.73567	4.17494e-06	4.71059e-05	3.4473	ENSG00000144857	BOC
6444	-2.07183	2.92634	-4.89575	2.03855e-06	2.52352e-05	4.21552	ENSG00000170624	SGCD
6403	-2.06622	1.51187	-3.526	0.000525011	0.0029203	-0.788238	ENSG00000174175	SELP
26112	-2.06484	4.24741	-5.75592	3.27155e-08	6.9383e-07	8.0424	ENSG00000198624	CCDC69
83938	-2.06275	-0.76266	-5.0346	1.07975e-06	1.47618e-05	5.25595	ENSG00000148655	LRMDA
64499	-2.06233	2.96851	-4.7817	3.40314e-06	3.95224e-05	3.70625	ENSG00000197253	TPSB2
91120	-2.06218	-0.1975	-4.72361	4.40347e-06	4.94499e-05	3.89782	ENSG00000197124	ZNF682
142679	-2.0619	2.22022	-9.1117	9.46378e-17	1.23923e-14	27.4663	ENSG00000162999	DUSP19
54798	-2.06052	0.383505	-3.53228	0.000513431	0.00286594	-0.597851	ENSG00000197410	DCHS2
54798	-2.06052	0.383505	-3.53228	0.000513431	0.00286594	-0.597851	ENSG00000284227	DCHS2
3767	-2.05581	0.655749	-4.74859	3.94271e-06	4.50555e-05	3.87826	ENSG00000187486	KCNJ11
7869	-2.04105	4.08684	-4.36334	2.06757e-05	0.000188204	1.83026	ENSG00000012171	SEMA3B
55679	-2.04082	3.81927	-6.04844	7.25646e-09	1.865e-07	9.54864	ENSG00000072163	LIMS2
147949	-2.04009	-0.252121	-5.95289	1.19304e-08	2.91082e-07	9.49216	ENSG00000198440	ZNF583
51676	-2.03975	2.01889	-4.68545	5.20929e-06	5.70186e-05	3.49333	ENSG00000278693	ASB2
51676	-2.03975	2.01889	-4.68545	5.20929e-06	5.70186e-05	3.49333	ENSG00000100628	ASB2
1896	-2.03657	1.81429	-5.3552	2.37436e-07	3.95902e-06	6.43297	ENSG00000158813	EDA
9472	-2.03339	2.39751	-5.56617	8.46386e-08	1.61504e-06	7.37459	ENSG00000151320	AKAP6
685	-2.03131	0.132311	-4.65783	5.87927e-06	6.29991e-05	3.61641	ENSG00000174808	BTC
8404	-2.02986	6.86895	-4.75304	3.86569e-06	4.42462e-05	3.3933	ENSG00000152583	SPARCL1
128434	-2.02953	0.381592	-3.66973	0.000312742	0.00190433	-0.14231	ENSG00000132821	VSTM2L
116535	-2.02934	2.72654	-5.38407	2.06508e-07	3.5131e-06	6.47375	ENSG00000172935	MRGPRF
26040	-2.02749	3.94777	-4.74065	4.08375e-06	4.62842e-05	3.39863	ENSG00000152217	SETBP1
5567	-2.02488	5.23588	-6.50725	6.22258e-10	2.17151e-08	11.8607	ENSG00000142875	PRKACB
83716	-2.02466	5.89582	-5.4017	1.89588e-07	3.27414e-06	6.28718	ENSG00000103196	CRISPLD2
4501	-2.02281	4.69866	-4.82367	2.82103e-06	3.35538e-05	3.70016	ENSG00000187193	MT1X
8722	-2.02271	3.4804	-5.76552	3.11627e-08	6.68849e-07	8.15476	ENSG00000174080	CTSF
340485	-2.02145	2.68581	-5.75019	3.3679e-08	7.13205e-07	8.17813	ENSG00000177076	ACER2
23371	-2.02126	5.73134	-7.32373	6.07413e-12	3.36031e-10	16.3946	ENSG00000111077	TNS2
58189	-2.02096	2.1402	-5.73839	3.57501e-08	7.5149e-07	8.24366	ENSG00000103175	WFDC1
23066	-2.02023	1.36193	-4.91987	1.82712e-06	2.28358e-05	4.56659	ENSG00000144712	CAND2
27254	-2.01594	0.107746	-5.13534	6.75599e-07	9.83962e-06	5.6547	ENSG00000172346	CSDC2
220965	-2.0149	1.50782	-5.60415	7.00939e-08	1.36337e-06	7.68391	ENSG00000148541	FAM13C
85458	-2.01091	3.81279	-7.54194	1.67564e-12	1.07732e-10	17.738	ENSG00000150764	DIXDC1
2331	-2.00931	5.46222	-4.83638	2.66469e-06	3.19606e-05	3.73404	ENSG00000122176	FMOD
162963	-2.00893	-1.02392	-5.18831	5.26592e-07	7.86198e-06	5.93485	ENSG00000167554	ZNF610
1795	-2.00609	1.1044	-4.38439	1.89361e-05	0.000174484	2.40593	ENSG00000088538	DOCK3
2875	-2.00557	0.42764	-3.83794	0.000167203	0.00113211	0.397675	ENSG00000167701	GPT
1359	-2.0052	2.36632	-4.23477	3.51251e-05	0.000297885	1.59186	ENSG00000163751	CPA3
115330	-2.001	1.73282	-9.93967	4.06159e-19	6.98447e-17	32.8273	ENSG00000164849	GPR146
22875	-1.99893	3.91663	-4.03635	7.77506e-05	0.000591543	0.58787	ENSG00000001561	ENPP4
50853	-1.99695	3.63961	-3.49856	0.000578544	0.00314215	-1.27523	ENSG00000136059	VILL
116496	-1.9924	5.99361	-4.83049	2.73612e-06	3.26527e-05	3.709	ENSG00000135842	FAM129A
148268	-1.99209	0.221019	-5.63135	6.12082e-08	1.21845e-06	7.91867	ENSG00000171827	ZNF570
388536	-1.99142	0.824271	-5.6041	7.01125e-08	1.36337e-06	7.74061	ENSG00000197863	ZNF790
10100	-1.99095	2.11126	-4.83519	2.67891e-06	3.20772e-05	4.11372	ENSG00000134198	TSPAN2
21	-1.98975	3.22647	-4.35723	2.12089e-05	0.000192322	1.91232	ENSG00000167972	ABCA3
79875	-1.98773	4.97139	-4.86543	2.33808e-06	2.84739e-05	3.87074	ENSG00000187720	THSD4
6876	-1.98756	7.04749	-4.10198	5.99706e-05	0.000472384	0.776724	ENSG00000149591	TAGLN
2354	-1.98683	5.61814	-3.23275	0.001438	0.00667899	-2.22825	ENSG00000125740	FOSB
10365	-1.98668	4.92885	-5.39979	1.9136e-07	3.29865e-06	6.29074	ENSG00000127528	KLF2
2294	-1.98285	3.33633	-6.0531	7.08171e-09	1.83777e-07	9.63158	ENSG00000103241	FOXF1
57619	-1.98243	6.44831	-3.3865	0.000854977	0.0043381	-1.7381	ENSG00000138771	SHROOM3
253827	-1.9756	4.32188	-5.04735	1.01792e-06	1.39835e-05	4.71231	ENSG00000174099	MSRB3
4616	-1.97481	4.47518	-6.41969	1.00292e-09	3.30593e-08	11.4244	ENSG00000099860	GADD45B
2766	-1.97449	1.48886	-5.25973	3.75289e-07	5.88626e-06	6.03077	ENSG00000137198	GMPR
11259	-1.97342	5.51797	-5.51457	1.092e-07	2.00852e-06	6.82179	ENSG00000168386	FILIP1L
64849	-1.97317	0.91041	-4.13365	5.28471e-05	0.000423281	1.40576	ENSG00000158296	SLC13A3
387923	-1.97308	-1.0721	-4.57041	8.59336e-06	8.80496e-05	3.34205	ENSG00000151778	SERP2
9811	-1.9694	4.98033	-9.27449	3.28399e-17	4.64084e-15	28.3535	ENSG00000134030	CTIF
9811	-1.9694	4.98033	-9.27449	3.28399e-17	4.64084e-15	28.3535	ENSG00000282825	CTIF
7436	-1.96855	3.78604	-4.38098	1.92086e-05	0.000176652	1.93715	ENSG00000147852	VLDLR
10398	-1.96839	6.86231	-4.01481	8.4607e-05	0.000633149	0.445212	ENSG00000101335	MYL9
8850	-1.96525	4.54536	-7.23979	9.91497e-12	5.26083e-10	15.9415	ENSG00000114166	KAT2B
84706	-1.96295	5.47215	-5.79166	2.72889e-08	6.01071e-07	8.16965	ENSG00000166123	GPT2
221091	-1.95684	0.736542	-5.93729	1.2933e-08	3.11287e-07	9.38648	ENSG00000177363	LRRN4CL
5662	-1.95681	0.496863	-4.73879	4.11753e-06	4.65317e-05	3.92384	ENSG00000059915	PSD
58480	-1.95483	4.14554	-4.61373	7.12481e-06	7.44999e-05	2.84821	ENSG00000116574	RHOU
58480	-1.95483	4.14554	-4.61373	7.12481e-06	7.44999e-05	2.84821	ENSG00000284984	RHOU
79611	-1.95482	-0.337312	-3.95107	0.000108437	0.000780496	0.95815	ENSG00000111058	ACSS3
55799	-1.94777	-0.196863	-3.6245	0.000368741	0.00216586	-0.221253	ENSG00000157445	CACNA2D3
4128	-1.9463	6.02885	-4.34811	2.20293e-05	0.000198375	1.709	ENSG00000189221	MAOA
83478	-1.9441	3.37407	-7.48152	2.39842e-12	1.43834e-10	17.4187	ENSG00000138639	ARHGAP24
1191	-1.94232	7.23038	-3.43453	0.000724046	0.00378269	-1.56505	ENSG00000120885	CLU
10234	-1.94216	1.30986	-4.01993	8.29276e-05	0.000622633	0.936365	ENSG00000128606	LRRC17
387763	-1.94118	4.65028	-5.20057	4.96959e-07	7.46642e-06	5.38258	ENSG00000187479	C11orf96
2252	-1.93934	2.30123	-4.29502	2.74416e-05	0.000239996	1.87743	ENSG00000140285	FGF7
3897	-1.93873	3.00995	-3.17354	0.00174814	0.00785854	-2.16145	ENSG00000198910	L1CAM
85315	-1.93816	4.71003	-3.71498	0.000264814	0.00165268	-0.624354	ENSG00000170915	PAQR8
91133	-1.93641	0.315001	-3.30223	0.0011395	0.00551323	-1.3316	ENSG00000154655	L3MBTL4
89927	-1.93357	2.80394	-7.26559	8.53137e-12	4.60954e-10	16.2649	ENSG00000278823	C16orf45
89927	-1.93357	2.80394	-7.26559	8.53137e-12	4.60954e-10	16.2649	ENSG00000166780	C16orf45
51196	-1.93217	3.87574	-4.50953	1.11586e-05	0.000110372	2.44621	ENSG00000138193	PLCE1
122773	-1.93146	0.942509	-7.13249	1.84655e-11	9.34604e-10	15.6682	ENSG00000197776	KLHDC1
55698	-1.93019	0.239521	-3.9516	0.000108217	0.000779792	0.894509	ENSG00000157927	RADIL
51308	-1.92954	0.529711	-4.03738	7.74348e-05	0.000589454	1.18247	ENSG00000132563	REEP2
79987	-1.92951	3.73871	-5.29785	3.12808e-07	4.99408e-06	5.91642	ENSG00000165124	SVEP1
2824	-1.92924	2.4931	-5.81261	2.45282e-08	5.49593e-07	8.56945	ENSG00000046653	GPM6B
340527	-1.92878	0.650138	-5.06313	9.46093e-07	1.31103e-05	5.30207	ENSG00000204131	NHSL2
340542	-1.92856	-0.727941	-3.65411	0.000331104	0.00199151	-0.0401938	ENSG00000184515	BEX5
54753	-1.9251	2.05414	-4.89096	2.08324e-06	2.56744e-05	4.34725	ENSG00000236609	ZNF853
25999	-1.92485	3.65687	-5.63623	5.97335e-08	1.19744e-06	7.53058	ENSG00000105270	CLIP3
5412	-1.9227	5.92312	-7.07615	2.55432e-11	1.2443e-09	14.9848	ENSG00000122042	UBL3
10788	-1.92258	4.67473	-3.26328	0.00129884	0.0061365	-2.10737	ENSG00000145703	IQGAP2
5979	-1.92063	0.337909	-3.4731	0.000632782	0.00339282	-0.752213	ENSG00000165731	RET
10462	-1.91975	-0.308856	-3.70344	0.000276335	0.00171335	0.110532	ENSG00000132514	CLEC10A
6512	-1.91823	-1.16299	-3.19103	0.0016506	0.0074838	-1.40079	ENSG00000162383	SLC1A7
3800	-1.91532	0.428209	-4.5963	7.68394e-06	7.93581e-05	3.34479	ENSG00000168280	KIF5C
3800	-1.91532	0.428209	-4.5963	7.68394e-06	7.93581e-05	3.34479	ENSG00000276734	KIF5C
7757	-1.91478	-0.940877	-3.52786	0.00052156	0.00290223	-0.399928	ENSG00000160321	ZNF208
3769	-1.9143	-0.401912	-5.95232	1.19658e-08	2.9117e-07	9.4867	ENSG00000115474	KCNJ13
322	-1.91251	2.9927	-6.04227	7.49424e-09	1.91694e-07	9.62319	ENSG00000166313	APBB1
9829	-1.91181	1.451	-4.5534	9.24659e-06	9.37334e-05	2.99128	ENSG00000116675	DNAJC6
388335	-1.91144	1.59771	-6.95164	5.20566e-11	2.32917e-09	14.6156	ENSG00000187824	TMEM220
10129	-1.90619	3.84407	-5.33599	2.60469e-07	4.27318e-06	6.07211	ENSG00000073910	FRY
54796	-1.90331	2.57524	-4.41003	1.70071e-05	0.000158551	2.28022	ENSG00000173068	BNC2
147463	-1.90148	1.8532	-4.42436	1.60127e-05	0.000150857	2.42208	ENSG00000154065	ANKRD29
23704	-1.90013	1.98723	-5.42141	1.72275e-07	3.01334e-06	6.7568	ENSG00000152049	KCNE4
353088	-1.89689	1.47494	-4.84542	2.55854e-06	3.09829e-05	4.2215	ENSG00000197013	ZNF429
22998	-1.89427	4.14914	-4.97485	1.42155e-06	1.85634e-05	4.4053	ENSG00000064042	LIMCH1
151887	-1.8918	5.26871	-3.68009	0.000301096	0.00184523	-0.763859	ENSG00000091986	CCDC80
219931	-1.89163	4.65992	-6.48671	6.96218e-10	2.39449e-08	11.7715	ENSG00000162341	TPCN2
6330	-1.89096	1.61283	-5.02107	1.14937e-06	1.5535e-05	5.00145	ENSG00000177098	SCN4B
121512	-1.89016	5.34816	-5.65867	5.3392e-08	1.08248e-06	7.5194	ENSG00000139132	FGD4
275	-1.88922	1.78086	-6.72518	1.86545e-10	7.29469e-09	13.3667	ENSG00000145020	AMT
4493	-1.88649	4.38559	-3.79829	0.00019417	0.00128246	-0.308335	ENSG00000169715	MT1E
55422	-1.88635	3.10778	-4.84107	2.60912e-06	3.14527e-05	3.94683	ENSG00000130844	ZNF331
284443	-1.87891	2.2785	-4.89884	2.01014e-06	2.49267e-05	4.32435	ENSG00000196268	ZNF493
36	-1.87725	4.55232	-7.89755	1.97133e-13	1.47313e-11	19.793	ENSG00000196177	ACADSB
5187	-1.87598	6.1848	-5.39477	1.96069e-07	3.36762e-06	6.25553	ENSG00000179094	PER1
3784	-1.87493	4.23347	-3.22369	0.00148188	0.00685602	-2.20203	ENSG00000053918	KCNQ1
3784	-1.87493	4.23347	-3.22369	0.00148188	0.00685602	-2.20203	ENSG00000282076	KCNQ1
3316	-1.87289	0.000172799	-5.83921	2.14137e-08	4.87461e-07	8.93812	ENSG00000170276	HSPB2
55613	-1.871	-0.942136	-3.21684	0.00151588	0.00697942	-1.37121	ENSG00000102043	MTMR8
51754	-1.8686	3.38325	-7.51554	1.96022e-12	1.22712e-10	17.63	ENSG00000137103	TMEM8B
54855	-1.86731	3.71104	-4.02621	8.09089e-05	0.000611012	0.577355	ENSG00000183508	FAM46C
27295	-1.86493	4.86095	-4.08019	6.53924e-05	0.00050919	0.695348	ENSG00000154553	PDLIM3
222696	-1.86436	-1.12774	-3.21843	0.00150793	0.00695176	-1.33403	ENSG00000187987	ZSCAN23
5742	-1.86415	4.83085	-4.66919	5.59406e-06	6.04421e-05	3.04299	ENSG00000095303	PTGS1
55026	-1.86403	0.662118	-3.7644	0.000220426	0.00142359	0.199176	ENSG00000125355	TMEM255A
22936	-1.86206	6.17251	-5.6849	4.68111e-08	9.58586e-07	7.64512	ENSG00000118985	ELL2
79632	-1.86202	0.205703	-3.2209	0.00149562	0.00691066	-1.49259	ENSG00000111879	FAM184A
79633	-1.85862	3.22588	-5.07102	9.12062e-07	1.26756e-05	4.96242	ENSG00000196159	FAT4
119587	-1.85774	3.04984	-4.19025	4.20843e-05	0.000348013	1.36332	ENSG00000121898	CPXM2
10349	-1.85729	-0.0531995	-3.8683	0.000148998	0.00102687	0.643365	ENSG00000154263	ABCA10
23114	-1.8569	3.90047	-4.17038	4.55998e-05	0.00037255	1.12525	ENSG00000163531	NFASC
643008	-1.85396	0.933053	-3.92401	0.000120374	0.000853923	0.67409	ENSG00000204323	SMIM5
55068	-1.85207	-0.0341934	-4.72434	4.38923e-06	4.93439e-05	3.90922	ENSG00000120658	ENOX1
148398	-1.85058	0.40618	-3.94587	0.000110641	0.000794359	0.868638	ENSG00000187634	SAMD11
7177	-1.84706	3.87065	-3.92177	0.00012142	0.000860488	0.195471	ENSG00000172236	TPSAB1
192668	-1.84679	1.06371	-4.25483	3.23628e-05	0.000276761	1.92848	ENSG00000205795	CYS1
4355	-1.84678	1.43408	-4.31369	2.54071e-05	0.000224682	2.08082	ENSG00000108852	MPP2
23414	-1.84592	1.57572	-4.65142	6.04637e-06	6.44029e-05	3.43389	ENSG00000169946	ZFPM2
23235	-1.84587	5.60775	-9.23151	4.34562e-17	5.96395e-15	28.0687	ENSG00000170145	SIK2
6563	-1.84321	-0.699731	-3.77381	0.000212817	0.00138574	0.370034	ENSG00000141469	SLC14A1
7089	-1.84002	3.2494	-5.19169	5.18264e-07	7.75386e-06	5.49214	ENSG00000065717	TLE2
8997	-1.83948	4.38701	-4.5967	7.67068e-06	7.92785e-05	2.76842	ENSG00000160145	KALRN
2272	-1.83908	0.408155	-4.63442	6.51164e-06	6.87939e-05	3.49316	ENSG00000189283	FHIT
55220	-1.83858	-0.00963446	-4.81795	2.89439e-06	3.4312e-05	4.26274	ENSG00000162873	KLHDC8A
6855	-1.83685	0.263794	-4.94681	1.61607e-06	2.07286e-05	4.81974	ENSG00000102003	SYP
408	-1.83666	3.64997	-4.96698	1.47372e-06	1.91395e-05	4.42843	ENSG00000137486	ARRB1
2651	-1.83303	3.40067	-4.73648	4.15996e-06	4.6974e-05	3.44349	ENSG00000285222	GCNT2
2651	-1.83303	3.40067	-4.73648	4.15996e-06	4.6974e-05	3.44349	ENSG00000111846	GCNT2
[truncated: 1,535 more rows]

## Sheet: GBM
entrezgene	logFC	AveExpr	t	P.Value	adj.P.Val	B	ensembl_gene_id	external_gene_name
[truncated: 4,904 more rows]

[truncated: 6 more sheets: LIHC, LUAD, PRAD, STAD, THCA, UCEC]
